# Supplementary material for: Temporal dynamics of liver mitochondrial protein acetylation and succinylation and metabolites due to high fat diet and/or excess glucose or fructose
Source: PLoS One. 2018 Dec 26;13(12):e0208973. doi: 10.1371/journal.pone.0208973 (PMC6306174; doi:10.1371/journal.pone.0208973)
Supplement: S1 Table — (XLSX) [file pone.0208973.s001.xlsx]

## Sheet: Table_S1
Supplementary Table 1: Details of protein identifications from MaxQuant used to build a spectral library for protein-level quantification.
Raw file	Scan number	Scan index	Sequence	Length	Missed cleavages	Modifications	Modified sequence	Oxidation (M) Probabilities	Oxidation (M) Score Diffs	Acetyl (Protein N-term)	Oxidation (M)	Proteins	Gene Names	Protein Names	Charge	Fragmentation	Mass analyzer	Type	Scan event number	Isotope index	m/z	Mass	Mass Error [ppm]	Retention time	PEP	Score	Delta score	Score diff	Localization prob	Combinatorics	Matches	Intensities	Mass Deviations [Da]	Mass Deviations [ppm]	Masses	Number of Matches	Intensity coverage	Peak coverage	All scores	All sequences	All modified sequences	id	Protein group IDs	Peptide ID	Mod. peptide ID	Evidence ID	Oxidation (M) site IDs
150815_0001_preIP_pool_n3_1	21412	17530	DFSATDLTEFAAR	13	0	Unmodified	_DFSATDLTEFAAR_			0	0	Q8BWT1	Acaa2	3-ketoacyl-CoA thiolase, mitochondrial	2	CID	TOF	MULTI-MSMS	18	0	722.341	1442.67	-0.91441	64.432	0	334.63	301.25	NaN	NaN	1	y1;y2;y3;y4;y5;y6;y7;y8;y9;y10;y5-H2O;y6-H2O;y7-H2O;y8-H2O;y9-H2O;y10-H2O;y1-NH3;y2-NH3;y4-NH3;y8-NH3;y9-NH3;a2;b2;b3;b4;b5;b6;b7;b8;b9;b10;b11;b12;b2-H2O;b3-H2O;b4-H2O;b5-H2O;b6-H2O;b7-H2O;b8-H2O;b9-H2O;b10-H2O;b12-H2O	102;143;214;375;421;1034;749;1077;51;888;62;62;61;61;92;163;31;41;41;71;30;1168;613;332;122;194;71;143;92;61;41;40;31;41;617;483;113;61;91;71;71;30;30	0.001478627;-0.001276819;0.002035658;-0.0001362894;-0.0005125708;-0.002646017;-0.002833863;-0.008621085;-0.0004071248;-0.006068127;0.01293282;0.02133247;0.007886856;-0.01191176;-0.01180547;0.001136605;0.001123838;-0.001797337;0.01242706;0.002546809;0.003232863;0.0009753775;-0.001573863;-0.0006949034;-0.003357918;-0.009487079;-0.00592785;0.001254873;-0.01459491;0.006111303;0.01354027;0.004556944;0…	8.443627;-5.187005;6.417764;-0.2935615;-0.863925;-3.810759;-3.509693;-9.345639;-0.3977727;-5.543928;22.48089;31.54198;9.990728;-13.16996;-11.74076;1.055799;7.108793;-7.844136;27.78719;2.812805;3.212047;4.148658;-5.981901;-1.984671;-7.972735;-18.16651;-9.302203;1.672429;-17.14239;6.233386;12.00937;3.802137;14.64265;14.13945;-4.884965;7.294537;6.815606;-18.59186;20.13997;5.882786;-8.501549;-7.64119…	175.117473554341;246.157342788121;317.191144098691;464.261729962203;593.304699339787;694.354511260438;807.43876308595;922.471493340534;1023.51095785436;1094.55373264444;575.28068926084;676.319968085678;789.417477681338;904.464219330113;1005.51179151256;1076.53596322606;158.091279241409;229.131314204493;447.222617510688;905.433776345272;1006.48076876478;235.106743415224;263.104207278109;350.135356…	43	0.595162	0.197248	334.628;33.37785;27.30348	DFSATDLTEFAAR;TLGEEGYQDYLR;PEHRDDSERFR	_DFSATDLTEFAAR_;_TLGEEGYQDYLR_;_PEHRDDSERFR_	9087	470	879	901	7405
150815_0003_preIP_pool_n5_1	21106	17322	DFSATDLTEFAAR	13	0	Unmodified	_DFSATDLTEFAAR_			0	0	Q8BWT1	Acaa2	3-ketoacyl-CoA thiolase, mitochondrial	2	CID	TOF	MULTI-MSMS	19	0	722.341	1442.67	-0.6237	63.904	0	313.4	284.7	NaN	NaN	1	y1;y2;y3;y4;y5;y6;y7;y8;y9;y11;y5-H2O;y6-H2O;y7-H2O;y8-H2O;y9-H2O;y11-H2O;y1-NH3;y2-NH3;y4-NH3;y8-NH3;y9-NH3;y11-NH3;a2;b2;b3;b4;b5;b6;b7;b8;b9;b10;b11;b12;b2-H2O;b3-H2O;b4-H2O;b5-H2O;b6-H2O;b7-H2O;b8-H2O;b9-H2O;b10-H2O;b11-H2O;b12-H2O	184;153;234;503;518;1303;1054;1359;101;133;41;81;41;41;71;481;31;41;61;31;31;31;1605;709;414;153;194;142;123;102;41;31;71;30;61;832;437;153;91;92;61;71;41;61;30	-0.001759266;-0.005438651;-3.073456E-05;0.003020981;-0.002201487;-0.004521946;-0.003420445;0.003740995;0.005249441;-0.002234034;-0.00361811;-0.008058197;0.004927462;0.006207538;-0.01308394;0.0005899034;-0.0001078964;-0.001468282;-0.0002783772;0.004874592;	-10.04602;-22.09383;-0.0968954;6.507108;-3.71054;-6.512428;-4.236163;4.055459;5.128885;-1.890714;-6.289115;-11.91425;6.241872;6.863359;-13.0122;0.5069778;-0.6824888;-6.408045;-0.62244;5.383723;-29.92764;24.18095;-3.748661;-6.756134;3.891634;4.935608;3.716	175.120711446805;246.161504620261;317.193210491162;464.258572692222;593.306388256129;694.356387189074;807.439349668126;922.45913126025;1023.50530128875;1181.58192696134;575.297240193206;676.349358753469;789.420437075927;904.446100030878;1005.51306998303;1163.5685383376;158.092510975869;229.130985148897;447.23532294847;905.431448562272;1006.51412421995;1164.5249845065;235.108600135218;263.10441098…	45	0.604387	0.188284	313.3952;28.69649;27.77162	DFSATDLTEFAAR;TLGEEGYQDYLR;PEHRDDSERFR	_DFSATDLTEFAAR_;_TLGEEGYQDYLR_;_PEHRDDSERFR_	9161	470	879	901	7449
150815_0004_preIP_pool_n4_1	21366	17670	DFSATDLTEFAAR	13	0	Unmodified	_DFSATDLTEFAAR_			0	0	Q8BWT1	Acaa2	3-ketoacyl-CoA thiolase, mitochondrial	2	CID	TOF	MULTI-MSMS	20	0	722.341	1442.67	-0.078588	64.034	0	304.24	270.81	NaN	NaN	1	y1;y2;y3;y4;y5;y6;y7;y9;y10;y11;y12;y5-H2O;y6-H2O;y7-H2O;y9-H2O;y10-H2O;y11-H2O;y1-NH3;y2-NH3;y3-NH3;y6-NH3;y9-NH3;y12-NH3;a2;b2;b3;b4;b5;b6;b7;b8;b9;b10;b11;b12;b2-H2O;b3-H2O;b4-H2O;b5-H2O;b6-H2O;b7-H2O;b8-H2O;b9-H2O;b10-H2O;b11-H2O;b12-H2O	143;174;266;620;569;1477;887;61;30;1079;51;51;61;51;143;122;520;41;31;121;41;41;10;1449;680;437;143;163;153;215;61;81;51;31;40;82;920;543;163;163;153;61;61;30;41;20	-0.004286869;0.004614365;-0.0001062241;-0.001417999;-0.004494166;-0.003678533;-0.01260216;0.002889788;0.005756353;-0.005524042;-0.01611898;-0.003039744;-0.00896137;0.005319732;-0.002856866;0.00459065;0.001875602;-0.0006823562;0.008283054;0.005793649;-0.00	-24.47916;18.74604;-0.3348875;-3.054301;-7.574753;-5.297766;-15.60738;2.823416;5.259144;-4.675111;-12.13172;-5.283785;-13.2496;6.738785;-2.841231;4.264293;1.611941;-4.316167;36.1514;19.30182;-12.04203;10.27804;-9.278283;1.353663;10.26387;-3.217268;-5.6532	175.123239050213;246.151451603632;317.193285980653;464.263011671758;593.308680935366;694.355543776461;807.448531382714;1023.50766094169;1094.54190816384;1181.58521696932;1328.66422582563;575.296661826757;676.350261927059;789.420044804894;1005.50284290889;1076.53250918079;1163.56725263941;158.093085435727;229.121233813675;300.160837005811;677.333472613864;1006.47365705628;1311.63372745042;235.1074…	46	0.498363	0.172932	304.2397;33.42604;31.37851	DFSATDLTEFAAR;PEHRDDSERFR;TLGEEGYQDYLR	_DFSATDLTEFAAR_;_PEHRDDSERFR_;_TLGEEGYQDYLR_	9251	470	879	901	7516
150815_0004_preIP_pool_n4_1	26720	22848	EPLFGISTGNIITGLAAGAK	20	0	Unmodified	_EPLFGISTGNIITGLAAGAK_			0	0	Q8C196	Cps1	Carbamoyl-phosphate synthase [ammonia], mitochondrial	2	CID	TOF	MULTI-MSMS	27	0	965.536	1929.06	-0.87403	75.157	0	375.6	342.54	NaN	NaN	1	y1;y2;y3;y4;y5;y6;y7;y8;y10;y12;y13;y14;y15;y16;y17;y18;y19;y8-H2O;y13-H2O;y14-H2O;y15-H2O;y16-H2O;y17-H2O;y1-NH3;y2-NH3;y12-NH3;y13-NH3;y14-NH3;y18-NH3;y19-NH3;a2;b2;b3;b4;b5;b6;b7;b8;b10;b11;b12;b13;b15;b16;b17;b18;b19;b2-H2O;b3-H2O;b4-H2O;b5-H2O;b6-H2O;b7-H2O;b8-H2O;b10-H2O;b11-H2O;b12-H2O;b13-H2O;b15-H2O;b16-H2O;b17-H2O;b18-H2O;b19-H2O;b15-NH3;b16-NH3;b19-NH3	112;92;762;959;1047;329;1106;1888;637;2146;2005;6802;695;2789;606;218;234;133;92;538;102;224;102;71;41;173;122;508;51;40;247;174;415;662;607;1236;300;215;165;310;214;91;81;92;61;20;40;208;647;1451;3701;1336;424;163;132;939;244;142;51;51;72;41;62;31;61;10	3.608425E-05;0.00177185;-0.0009658421;-0.00162977;-0.00227343;0.004179262;-0.002237377;-0.005463596;-0.01171596;-0.00690881;-0.008439586;-0.00628471;-0.01540539;-0.003494398;-0.01065839;-0.008863143;-0.0209001;-0.0002504111;-0.02572704;0.01299292;-0.00874008;-0.008903299;0.001745669;-0.0006035164;0.002065691;-0.002302095;-0.02655454;-0.04337373;-0.05398866;0.01281563;0.005623287;-0.002351308;0.00…	0.2452829;8.122231;-3.509953;-4.707458;-5.448631;7.880559;-3.809253;-7.93661;-12.81022;-6.363823;-7.111887;-4.934148;-11.1085;-2.420245;-6.699617;-5.201442;-11.60444;-0.3735313;-22.01349;10.34726;-6.385244;-6.244358;1.10986;-4.639334;10.27087;-2.154295;-22.70242;-34.51322;-32.00283;7.183718;28.24323;-10.3534;0.5050556;-12.65259;-6.341994;-4.332354;7.198787;-6.317936;-15.4958;-1.440852;-7.665185;4…	147.112768086346;218.148146108719;275.172347524108;346.210125239536;417.247882687463;530.325493976157;587.353374339129;688.404279031911;914.578659353193;1085.63824337711;1186.687452628;1273.71732616168;1386.8105108219;1443.82006355294;1590.89564146314;1703.97791019479;1801.04271100192;670.388501160492;1168.69417539075;1255.68748384234;1368.79328082505;1425.81490776782;1572.8726727161;130.08685858…	66	0.566893	0.198777	375.6014;33.05745;16.7595	EPLFGISTGNIITGLAAGAK;KIVCVGSKEFLFFLSR;DKLECKIEVPIHHALK	_EPLFGISTGNIITGLAAGAK_;_KIVCVGSKEFLFFLSR_;_DKLECKIEVPIHHALK_	16103	477	1575	1603	12974
150815_0003_preIP_pool_n5_1	31089	26974	EVAAFAQFGSDLDAATQQLLSR	22	0	Unmodified	_EVAAFAQFGSDLDAATQQLLSR_			0	0	Q03265	Atp5a1	ATP synthase subunit alpha, mitochondrial	3	CID	TOF	MULTI-MSMS	14	0	780.061	2337.16	-1.2413	84.828	0	306.51	287.97	NaN	NaN	1	y1;y2;y3;y4;y5;y6;y7;y9;y10;y11;y12;y13;y14;y15;y16;y17;y18;y2-H2O;y5-H2O;y6-H2O;y9-H2O;y10-H2O;y11-H2O;y12-H2O;y13-H2O;y14-H2O;y15-H2O;y16-H2O;y17-H2O;y18-H2O;y1-NH3;y2-NH3;y5-NH3;y6-NH3;y7-NH3;y10-NH3;y12-NH3;y13-NH3;y15-NH3;y16-NH3;y18-NH3;a2;b2;b3;b4;b5;b6;b7;b8;b9;b10;b11;b12;b13;b14;b15;b17;b18;b2-H2O;b3-H2O;b4-H2O;b5-H2O;b6-H2O;b8-H2O;b10-H2O;b13-H2O;b14-H2O;b7-NH3;b11-NH3	133;437;491;533;621;663;1173;578;706;122;133;112;183;102;10;10;41;31;92;71;193;133;71;62;41;153;102;91;82;30;51;122;82;102;122;92;31;41;31;30;20;250;194;275;194;235;112;224;194;72;112;112;61;173;62;30;10;51;51;455;381;255;214;82;41;61;40;71;40	-0.003243275;-0.002267408;0.0007746738;-0.001939744;-0.002406825;-0.005356754;-0.001054222;-0.01505631;-0.002233895;0.009176712;0.003284979;0.0008268463;0.01045741;0.002703477;-0.01279454;-0.0298448;-0.03571744;0.00413165;-0.001785302;-0.009523726;0.00032	-18.52007;-8.649171;2.064507;-3.972272;-3.904775;-7.195667;-1.246884;-15.24577;-2.026048;7.548748;2.468623;0.5832196;7.091021;1.666945;-7.311626;-16.38974;-18.14894;16.92354;-2.983615;-13.11022;0.3338056;6.791723;-12.20536;-8.961407;2.388314;-4.821914;1.7	175.122195456033;262.153247999041;375.234269897527;488.321048295663;616.380092888367;744.441620328549;845.484996270771;987.573225939067;1102.58734655129;1215.65999992516;1330.69283468922;1417.72732123218;1474.73915439525;1621.81532224122;1749.88939776578;1820.94356181291;1968.0178483732;244.136284254546;598.368906679157;726.43522261412;969.547281297639;1084.56718188992;1197.67322998422;1312.69731…	69	0.518329	0.210366	306.5073;18.53773;14.61366	EVAAFAQFGSDLDAATQQLLSR;SEERLTMMVVTARTQEWVR;DAIENNMDFMGLIIMQNKLK	_EVAAFAQFGSDLDAATQQLLSR_;_SEERLTM(ox)MVVTARTQEWVR_;_DAIENNMDFMGLIIMQNKLK_	16818	326	1660	1688	13550
150815_0002_preIP_pool_n7_1	10471	7131	ITEIYEGTSEIQR	13	0	Unmodified	_ITEIYEGTSEIQR_			0	0	Q07417	Acads	Short-chain specific acyl-CoA dehydrogenase, mitochondrial	2	CID	TOF	MULTI-MSMS	23	0	769.888	1537.76	-2.2734	41.712	0	332.56	286.57	NaN	NaN	1	y1;y2;y3;y4;y5;y6;y7;y8;y9;y10;y11;y12;y5-H2O;y7-H2O;y8-H2O;y9-H2O;y10-H2O;y11-H2O;y12-H2O;y1-NH3;y2-NH3;y3-NH3;y6-NH3;y7-NH3;y8-NH3;y9-NH3;y11-NH3;y12-NH3;a2;b2;b3;b4;b5;b6;b7;b8;b9;b10;b11;b12;b2-H2O;b3-H2O;b4-H2O;b5-H2O;b6-H2O;b8-H2O;b9-H2O;b10-H2O;b11-H2O	41;66;102;61;117;128;563;490;30;231;204;56;20;51;61;97;10;20;25;5;25;15;20;20;10;20;20;10;56;128;281;122;66;76;25;25;10;25;15;20;122;377;36;26;20;30;10;15;15	-0.00359643;2.94168E-05;-0.00333215;-0.001563696;0.005382062;-0.003238408;-0.002787908;-0.006675919;-0.01661025;0.00560052;-0.002489617;-0.007902249;0.005793433;-0.001363221;-0.002540537;0.007468038;-0.009595133;0.006578723;-0.01057993;-7.459354E-05;0.005	-20.53665;0.0970283;-8.004879;-2.867558;8.511465;-4.415687;-3.527175;-7.260737;-15.34395;4.684316;-1.879467;-5.54274;9.430645;-1.764924;-2.81831;7.01558;-8.14808;5.034914;-7.515836;-0.4718348;20.07685;14.80485;17.42616;0.6973346;18.10712;16.1305;4.156682;	175.122548611347;303.177500275604;416.264925823063;545.305750464553;632.330833116993;733.387132060642;790.408145284449;919.454626391193;1082.52788926508;1195.58974247139;1324.64042570492;1425.69351681044;614.319857059917;772.396155911018;901.439926323152;1064.49324628723;1177.5943734386;1306.62079267782;1407.68562980973;158.092477673043;286.145235696121;399.229134044975;716.344861410054;773.37826…	49	0.55961	0.214912	332.565;45.99651;23.72373	ITEIYEGTSEIQR;TLNSDLGPHWRDK;DKRMVSGCSLEIK	_ITEIYEGTSEIQR_;_TLNSDLGPHWRDK_;_DKRM(ox)VSGCSLEIK_	33567	332	3270	3332	27105
150815_0001_preIP_pool_n1_1	9897	6329	LGTAAIQGAIEK	12	0	Unmodified	_LGTAAIQGAIEK_			0	0	Q8QZT1	Acat1	Acetyl-CoA acetyltransferase, mitochondrial	2	CID	TOF	MULTI-MSMS	17	0	586.338	1170.66	0.38837	41.121	0	311.77	220.71	NaN	NaN	1	y1;y2;y3;y4;y5;y6;y7;y8;y9;y10;y11;y2-H2O;y6-H2O;y8-H2O;y9-H2O;y10-H2O;y11-H2O;y1-NH3;y6-NH3;y7-NH3;y8-NH3;y9-NH3;y11-NH3;a2;b2;b3;b4;b5;b6;b7;b8;b9;b10;b11;b3-H2O;b4-H2O;b5-H2O;b6-H2O;b7-H2O;b8-H2O;b9-H2O;b10-H2O;b11-H2O;b9-NH3	373;734;790;458;3017;3298;122;265;3048;664;1948;567;380;51;102;1346;977;143;1160;81;102;51;143;122;388;1220;526;1146;537;387;133;306;194;276;990;1647;1292;703;328;162;249;235;92;173	-6.568198E-06;-0.00113552;-0.001633831;-0.002363034;0.0004147809;-0.001428231;-0.01771219;0.003988433;0.002560406;-0.004154101;0.004442054;-0.003210477;0.001941944;-0.008696077;0.000149606;-0.003383513;-0.001597234;0.002473478;0.002629332;-0.004601698;-0.	-0.04464735;-4.111871;-4.197479;-5.133917;0.8018226;-2.213083;-23.35288;4.80839;2.843277;-4.147603;4.19624;-12.43657;3.0955;-10.71637;0.1695244;-3.440084;-1.534953;19.0145;4.184653;-6.206612;-6.555189;7.581666;-4.418745;-10.94378;-2.483802;9.366148;6.8263	147.112810738798;276.156532786898;389.24109507847;460.278938068922;517.297623977674;645.358044500614;758.458392439646;829.473805605156;900.512347420269;1001.56674040165;1058.57960796947;258.148043057507;627.344109639768;811.475925428938;882.504193533725;983.555405126374;1040.57508257131;130.083781590833;628.327437836002;741.418732847162;812.456570742907;883.481660462132;1041.56210331906;143.11945…	44	0.604661	0.162362	311.7743;91.06855;63.41883	LGTAAIQGAIEK;IGQELIELTR;IIENVDVITR	_LGTAAIQGAIEK_;_IGQELIELTR_;_IIENVDVITR_	38495	517	3816	3884	31155
150815_0004_preIP_pool_n2_1	10568	6851	QEQDTYALSSYTR	13	0	Unmodified	_QEQDTYALSSYTR_			0	0	Q8QZT1	Acat1	Acetyl-CoA acetyltransferase, mitochondrial	2	CID	TOF	MULTI-MSMS	10	0	781.36	1560.71	0.15784	42.595	0	340.88	316.03	NaN	NaN	1	y1;y2;y3;y4;y5;y6;y7;y8;y9;y10;y11;y12;y6-H2O;y7-H2O;y8-H2O;y9-H2O;y10-H2O;y11-H2O;y12-H2O;y2-NH3;y3-NH3;y9-NH3;y10-NH3;y11-NH3;y12-NH3;a2;b2;b3;b4;b5;b6;b7;b8;b9;b11;b12;b2-H2O;b3-H2O;b4-H2O;b5-H2O;b6-H2O;b7-H2O;b8-H2O;b9-H2O;b12-H2O;b2-NH3;b3-NH3;b4-NH3;b5-NH3;b6-NH3;b7-NH3;b8-NH3;b11-NH3;b12-NH3	31;31;34;136;360;284;465;267;205;158;31;20;28;24;31;10;24;34;7;24;20;7;14;48;10;37;78;41;20;20;24;27;20;10;34;7;82;41;51;20;31;20;24;7;3;68;78;85;177;47;58;38;17;3	3.267247E-05;0.003312773;-0.001814284;-0.006682304;-0.006187567;-0.01077564;-0.005295951;-0.007767869;-0.003381012;0.0001926593;-0.003067835;0.005732496;0.009095231;-0.020342;-0.007790368;0.0100119;-0.00152088;0.001645563;-0.003484167;-0.000951009;0.004822673;-0.02784211;0.001939399;-0.006873182;-0.009209353;0.004544159;0.00126441;-0.003815801;-0.003635593;7.255494E-05;-0.005878934;-0.00588422;-0…	0.186573;11.9957;-4.130585;-12.69751;-10.08897;-14.83453;-6.641353;-8.087433;-3.185038;0.163749;-2.351526;3.998537;12.83987;-26.09873;-8.265855;9.594488;-1.312751;1.279002;-2.461183;-3.669851;11.42276;-26.65522;1.672581;-5.338012;-6.500856;19.74786;4.898778;-9.881122;-7.253812;0.1204748;-7.68176;-7.035612;-4.552265;18.25192;-35.73243;-15.15212;-5.137055;10.25336;-15.34729;-9.213118;-4.132294;4.18…	175.118919508532;276.163317882201;439.231773477543;526.268669907713;613.300203580508;726.3888556319;797.420489732309;960.486290188371;1061.52958180544;1176.55295116648;1304.61478917277;1433.64858193731;708.35842007633;779.424971095874;942.475748001514;1043.5056242056;1158.54410001942;1286.59951108798;1415.64723391375;259.141032562666;422.198587419146;1044.52749379875;1159.52465532546;1287.5920454…	54	0.528851	0.23348	340.8812;24.85456;18.05888	QEQDTYALSSYTR;QAWQWGVCGDNLK;EKQKMEPNSDPDK	_QEQDTYALSSYTR_;_QAWQWGVCGDNLK_;_EKQKM(ox)EPNSDPDK_	49972	517	5055	5154	40638
150815_0004_preIP_pool_n2_1	14907	11045	SAYALGGLGSGICPNK	16	0	Unmodified	_SAYALGGLGSGICPNK_			0	0	Q8C196	Cps1	Carbamoyl-phosphate synthase [ammonia], mitochondrial	2	CID	TOF	MULTI-MSMS	29	0	782.893	1563.77	-0.15936	51.702	0	365.67	330.98	NaN	NaN	1	y1;y2;y3;y4;y5;y6;y7;y8;y9;y10;y11;y12;y13;y14;y15;y8-H2O;y9-H2O;y10-H2O;y12-H2O;y13-H2O;y2-NH3;y3-NH3;y4-NH3;y9-NH3;y10-NH3;y11-NH3;y12-NH3;a2;b2;b3;b4;b5;b6;b7;b8;b9;b10;b11;b12;b13;b15;b3-H2O;b4-H2O;b5-H2O;b6-H2O;b7-H2O;b8-H2O;b9-H2O;b10-H2O;b11-H2O;b12-H2O;b13-H2O;b15-H2O	31;102;880;745;132;333;322;1313;372;772;2459;704;529;71;30;132;31;20;31;20;51;122;184;20;41;102;20;41;41;945;887;381;164;164;196;102;71;82;143;267;20;143;297;163;122;142;112;82;61;51;71;71;10	-0.002253294;0.003992794;0.003125701;-0.001181745;-0.01284723;-0.0002038263;0.0001630389;0.004683631;-0.004466105;0.001730162;-0.007414645;0.004942807;-0.002724613;-0.002376738;-0.0176311;0.009546049;0.01289971;0.007786848;0.002044252;-0.02147149;0.001106	-15.31655;15.28917;8.726003;-2.280303;-20.34928;-0.2961107;0.2102706;5.626703;-4.723604;1.725844;-6.998034;4.215239;-2.190821;-1.68957;-11.93093;11.72189;13.90867;7.909562;1.770534;-17.51834;4.533047;-2.35122;-2.738961;8.308936;-5.263646;-9.329602;-31.168	147.11505746517;261.151738823781;358.205369768822;518.240325415947;631.336054885493;688.344875201481;775.37653674621;832.393479877509;945.486693594085;1002.50196105051;1059.53256958089;1172.60427610955;1243.64905731765;1406.71203798119;1477.76440612942;814.378052773567;927.458763089432;984.485339678294;1154.59660997833;1225.65723950466;244.12807587224;341.18274856413;501.213967375015;928.44796397…	53	0.644783	0.225532	365.6727;34.69239;35.65214	SAYALGGLGSGICPNK;FEQLIQKENQCK;TKYVLCNAGAEPNK	_SAYALGGLGSGICPNK_;_FEQLIQKENQCK_;_TKYVLCNAGAEPNK_	52463	477	5379	5481	42811
150815_0001_preIP_pool_n1_1	16290	12511	TSIAIDTIINQK	12	0	Unmodified	_TSIAIDTIINQK_			0	0	Q03265	Atp5a1	ATP synthase subunit alpha, mitochondrial	2	CID	TOF	MULTI-MSMS	19	0	658.875	1315.73	1.018	54.379	0	328.77	300.79	NaN	NaN	1	y1;y2;y3;y4;y5;y6;y7;y8;y10;y11;y7-H2O;y8-H2O;y10-H2O;y11-H2O;y1-NH3;y2-NH3;y3-NH3;y4-NH3;y5-NH3;y6-NH3;y7-NH3;y8-NH3;y10-NH3;a2;b2;b3;b4;b5;b6;b7;b8;b9;b10;b11;b2-H2O;b3-H2O;b4-H2O;b5-H2O;b6-H2O;b7-H2O;b8-H2O;b9-H2O;b11-H2O	51;184;1002;774;328;805;2792;61;662;51;142;61;82;10;20;143;204;143;51;91;133;112;31;143;360;807;1388;375;174;143;133;92;51;61;51;1435;458;391;71;194;174;123;20	0.001115942;-0.003052945;-0.002508148;-0.001216487;0.001658418;0.000533834;-0.003198089;-0.0007376248;0.005268069;0.005734474;0.004023875;0.0065844;-0.0002053705;0.008970922;-0.004566186;0.001585393;0.002862019;-0.00108803;0.005850145;0.002912731;-0.007134425;-0.002396532;0.01807409;0.001372175;-0.0003634189;0.0007788173;0.0009520311;0.004425592;0.00226263;0.0008575268;-0.006442712;-0.005639013;-…	7.58568;-11.09458;-6.44409;-2.421836;2.694947;0.7451312;-3.846352;-0.780934;4.667555;4.717059;4.946723;7.106562;-0.1849099;7.490282;-35.09998;6.141524;7.689776;-2.242099;9.777127;4.16461;-8.75994;-2.583814;16.25927;8.518028;-1.921963;2.577412;2.550945;9.100766;3.76279;1.220912;-7.900734;-6.072985;-3.161064;2.750749;-2.604952;-0.2817277;-11.40488;3.824541;11.83375;4.920561;6.197272;12.18826;22.385…	147.111688228427;275.174434627445;389.216817277202;502.299589596933;615.380778671493;716.429581730078;831.460256685205;944.541860201338;1128.65703227616;1215.68859428028;813.442470034749;926.523973490235;1110.65194102894;1197.67479314667;130.090821254515;258.143247187594;372.184898009071;485.272912037891;598.350037843689;699.400653731176;814.437643919599;927.516970006628;1111.6176771556;161.09069…	43	0.596611	0.180672	328.7673;27.98192;14.29815	TSIAIDTIINQK;EKETLKAELQK;EKDIITDLLTR	_TSIAIDTIINQK_;_EKETLKAELQK_;_EKDIITDLLTR_	60520	326	6153	6264	49105
150815_0002_preIP_pool_n7_1	16559	13020	TSIAIDTIINQK	12	0	Unmodified	_TSIAIDTIINQK_			0	0	Q03265	Atp5a1	ATP synthase subunit alpha, mitochondrial	2	CID	TOF	MULTI-MSMS	20	0	658.875	1315.73	-1.2979	54.19	0	343.77	291.06	NaN	NaN	1	y1;y2;y3;y4;y5;y7;y8;y9;y10;y11;y7-H2O;y8-H2O;y9-H2O;y10-H2O;y1-NH3;y2-NH3;y3-NH3;y4-NH3;y5-NH3;y7-NH3;y8-NH3;y9-NH3;y10-NH3;y11-NH3;a2;b2;b4;b5;b6;b7;b8;b9;b10;b11;b2-H2O;b4-H2O;b5-H2O;b6-H2O;b7-H2O;b8-H2O;b9-H2O;b10-H2O;b11-H2O	92;194;1450;1117;469;2998;2665;3138;628;102;133;102;194;51;20;234;299;153;102;133;102;225;71;20;194;416;1523;365;215;174;153;164;31;72;153;534;406;102;122;286;143;51;20	-0.001669933;0.001021425;-0.0001615753;-0.002095495;-0.007774209;-0.004606002;-0.001200051;-0.006707727;-0.007609108;-0.007503349;-0.0002587125;-0.006990497;0.006319087;0.01972835;0.002573437;-0.0007197054;-0.003201525;-0.005613715;-0.002716079;0.00092512	-11.35125;3.711974;-0.4151318;-4.171795;-12.63297;-5.539644;-1.270511;-6.604792;-6.741659;-6.172031;-0.3180448;-7.544753;6.334534;17.76318;19.78293;-2.787983;-8.601835;-11.56805;-4.539217;1.135916;5.945796;-2.970634;-19.67389;6.838159;-10.10278;0.5162396;	147.114474103198;275.170360256909;389.214470704505;502.300468604431;615.390211299208;831.461664597459;944.542322627507;1015.58494409135;1128.66990945215;1215.70183210409;813.446752622319;926.537548387224;997.561352591261;1110.63200730532;130.083681632536;258.145552285844;372.190961552883;485.277437722963;598.358604067643;814.429584370622;927.509058695767;998.554653603548;1111.65762187573;1198.659…	43	0.610681	0.166023	343.7738;52.71608;43.18462	TSIAIDTIINQK;STINREATRLR;LSEITEKQIQK	_TSIAIDTIINQK_;_STINREATRLR_;_LSEITEKQIQK_	60537	326	6153	6264	49112
150815_0003_preIP_pool_n11_1	16663	12809	TSIAIDTIINQK	12	0	Unmodified	_TSIAIDTIINQK_			0	0	Q03265	Atp5a1	ATP synthase subunit alpha, mitochondrial	2	CID	TOF	MULTI-MSMS	19	0	658.875	1315.73	-0.48722	55.225	0	351.68	304.49	NaN	NaN	1	y1;y2;y3;y4;y5;y6;y7;y8;y9;y10;y11;y6-H2O;y7-H2O;y9-H2O;y11-H2O;y1-NH3;y2-NH3;y3-NH3;y4-NH3;y5-NH3;y7-NH3;y8-NH3;y9-NH3;y10-NH3;y11-NH3;a2;b2;b3;b4;b5;b6;b7;b8;b10;b11;b2-H2O;b3-H2O;b4-H2O;b5-H2O;b6-H2O;b7-H2O;b8-H2O;b10-H2O	31;143;618;624;351;558;1833;41;30;224;61;82;102;143;10;31;173;214;61;41;92;194;132;30;10;92;241;508;701;276;92;102;102;31;30;51;908;296;112;81;132;184;40	0.0007614709;0.003561801;0.002637667;0.0004369997;0.0001305778;-0.00297715;-0.006141848;0.001839361;-0.02086908;-0.004088258;-0.008490751;0.01206262;-0.0008268628;-0.002469231;-0.01113174;-7.338045E-05;0.001589709;-0.005792658;0.007725674;0.009236213;0.008421086;-0.009584271;-0.01085556;0.006523878;-0.01431561;0.002797357;-0.002693739;-0.004744744;0.005992005;-0.001875826;0.006421627;0.001122342;…	5.176129;12.9441;6.776948;0.8700011;0.2121897;-4.155517;-7.386795;1.947363;-20.54854;-3.622203;-6.984233;17.2716;-1.016492;-2.475245;-9.294305;-0.5640904;6.158243;-15.56356;15.92056;15.43622;10.33995;-10.33318;-10.87119;5.868754;-11.94279;17.36526;-14.24583;-15.70193;16.05565;-3.857391;10.67935;1.597945;1.948784;-3.702481;4.428243;5.997337;6.985938;-5.225972;-12.86165;-8.083862;11.61094;2.605798;…	147.112042699728;275.167819881354;389.211671461853;502.297936109844;615.382306512208;716.433092713717;831.463200444583;944.539283215464;1015.59910544355;1128.66638860307;1215.70281950592;698.407488262226;813.447320772596;997.570140908816;1197.69489581078;130.086328449545;258.143242871691;372.193552685531;485.264098334403;598.346651775584;814.422088408403;927.524157746344;998.562542823653;1111.629…	43	0.531685	0.196347	351.681;47.1869;47.86876	TSIAIDTIINQK;EKETLKAELQK;LSEITEKQIQK	_TSIAIDTIINQK_;_EKETLKAELQK_;_LSEITEKQIQK_	60556	326	6153	6264	49122
150815_0004_preIP_pool_n2_1	16696	12776	TSIAIDTIINQK	12	0	Unmodified	_TSIAIDTIINQK_			0	0	Q03265	Atp5a1	ATP synthase subunit alpha, mitochondrial	2	CID	TOF	MULTI-MSMS	20	0	658.875	1315.73	-1.0384	55.34	0	364.83	311.06	NaN	NaN	1	y1;y2;y3;y4;y5;y6;y7;y8;y9;y10;y11;y6-H2O;y7-H2O;y8-H2O;y9-H2O;y10-H2O;y11-H2O;y1-NH3;y2-NH3;y3-NH3;y4-NH3;y7-NH3;y8-NH3;y9-NH3;y10-NH3;a2;b2;b3;b4;b5;b6;b7;b8;b9;b10;b11;b2-H2O;b3-H2O;b4-H2O;b5-H2O;b6-H2O;b7-H2O;b8-H2O;b9-H2O;b11-H2O	41;102;667;579;184;488;1042;1317;1478;133;51;40;61;82;51;72;10;31;92;133;82;173;51;102;10;71;175;449;650;164;61;71;61;71;31;40;51;903;276;122;61;51;153;41;20	-0.003013506;0.004724675;0.0008725467;-0.0002428046;-0.00249839;0.001031477;-0.00819712;-0.00319933;-0.002415887;-0.004477306;0.02317033;0.008618325;0.0191998;0.001194226;0.007409765;-0.006455158;-0.002981112;-0.003564768;0.005173075;0.006290852;0.0024354	-20.4839;17.17023;2.241821;-0.483387;-4.059882;1.439747;-9.858644;-3.387167;-2.378823;-3.966898;19.0597;12.33991;23.60358;1.288924;7.427887;-5.812012;-2.489058;-27.40236;20.03983;16.90265;5.018681;-7.100805;10.14178;-3.603434;-19.25965;-18.59443;23.88996;	147.115817676182;275.166657006754;389.21343658247;502.298615914223;615.38493548037;716.429084087511;831.465255716802;944.544321906053;1015.58065225083;1128.66677765103;1215.67115842708;698.41093255324;813.427294111635;926.529363664041;997.560261912554;1110.65819081685;1197.68674518066;130.089819836918;258.139659505043;372.181469176035;485.269388596017;814.436292648484;927.505166920002;998.5552854…	45	0.634105	0.191489	364.834;53.77478;43.18462	TSIAIDTIINQK;STINREATRLR;LSEITEKQIQK	_TSIAIDTIINQK_;_STINREATRLR_;_LSEITEKQIQK_	60562	326	6153	6264	49125
150815_0005_preIP_pool_n9_1	16397	12562	TSIAIDTIINQK	12	0	Unmodified	_TSIAIDTIINQK_			0	0	Q03265	Atp5a1	ATP synthase subunit alpha, mitochondrial	2	CID	TOF	MULTI-MSMS	20	0	658.875	1315.73	0.3342	55.327	0	320.02	249.1	NaN	NaN	1	y1;y2;y3;y4;y5;y6;y7;y8;y9;y10;y11;y6-H2O;y7-H2O;y8-H2O;y9-H2O;y10-H2O;y1-NH3;y2-NH3;y3-NH3;y4-NH3;y8-NH3;y9-NH3;y10-NH3;a2;b2;b3;b4;b5;b6;b7;b8;b9;b10;b11;b2-H2O;b3-H2O;b4-H2O;b5-H2O;b6-H2O;b7-H2O;b8-H2O;b9-H2O;b11-H2O;b11-NH3	51;112;468;496;122;341;1282;30;953;134;30;62;102;41;41;102;20;122;122;61;51;51;41;112;153;446;677;194;112;51;122;71;10;20;41;651;224;164;92;41;122;51;10;10	0.001045582;0.0002875751;0.0001098697;0.006121657;0.002940616;-5.868837E-05;0.00194925;0.02063861;-0.0038676;0.002349104;-0.01098656;0.01530696;0.02288573;-0.0007435464;-0.007649896;0.002182794;0.0001772179;-0.0008792265;-0.002339476;-0.009981434;-0.005427273;0.01293172;0.0150054;0.001317065;-0.002326849;0.0002718311;0.0009551963;-0.003084332;6.339118E-05;0.01378761;0.01117761;-0.004367895;0.0027…	7.107402;1.045078;0.282286;12.18744;4.77854;-0.08191778;2.344383;21.85088;-3.808259;2.081321;-9.037188;21.91705;28.13507;-0.8025054;-7.668489;1.965331;1.362312;-3.405931;-6.285703;-20.56833;-5.851382;12.95064;13.49867;8.175917;-12.30556;0.8995944;2.559426;-6.342509;0.1054202;19.6306;13.70746;-4.70405;2.64918;20.75952;-2.860184;-12.44319;-12.87837;-14.88196;-9.895584;-0.03249846;1.342256;11.52886;…	147.111758588162;275.17109410687;389.214199259466;502.292251452153;615.37949647447;716.430174252469;831.455109346431;944.520483971333;1015.58210396392;1128.65995124109;1215.70531531229;698.404243919984;813.423608181122;926.53130143663;997.57532157394;1110.64955286445;130.086077851226;258.145711806966;372.190099504243;485.281805442322;927.520000748524;998.538755543601;1111.62074584251;161.09075166…	44	0.613436	0.217822	320.0187;70.9189;30.61231	TSIAIDTIINQK;STINREATRLR;EKETLKAELQK	_TSIAIDTIINQK_;_STINREATRLR_;_EKETLKAELQK_	60582	326	6153	6264	49135
150815_0006_preIP_pool_n12_1	16581	12426	TSIAIDTIINQK	12	0	Unmodified	_TSIAIDTIINQK_			0	0	Q03265	Atp5a1	ATP synthase subunit alpha, mitochondrial	2	CID	TOF	MULTI-MSMS	16	0	658.875	1315.73	0.22404	55.335	0	342.09	308.9	NaN	NaN	1	y1;y2;y3;y4;y5;y6;y7;y8;y9;y10;y11;y7-H2O;y8-H2O;y9-H2O;y10-H2O;y11-H2O;y1-NH3;y2-NH3;y3-NH3;y4-NH3;y7-NH3;y8-NH3;y9-NH3;y10-NH3;a2;b2;b3;b4;b5;b6;b7;b8;b9;b10;b11;b2-H2O;b3-H2O;b4-H2O;b5-H2O;b6-H2O;b7-H2O;b8-H2O;b9-H2O;b10-H2O;b10-NH3	71;112;672;452;276;480;1657;1059;1636;163;20;82;30;71;61;10;20;122;143;92;71;71;61;81;112;250;439;830;174;71;81;91;102;31;61;82;773;193;204;61;122;153;71;20;20	0.004814518;0.0002505991;0.0006680365;-0.004563851;0.0004370463;-0.007561117;-0.00439842;-0.01098087;-0.008824618;0.002628596;0.008507657;0.01007135;0.001201013;-0.00869051;0.009245818;0.007037738;0.002316689;0.0005798684;-0.002512569;0.003869391;0.003197816;0.007326031;-0.001505881;-0.02007647;0.003290905;0.001390244;0.001994679;-0.001029214;-0.0006587472;0.003226469;-0.005753323;0.0125476;0.017…	32.72778;0.9107029;1.716375;-9.085855;0.7102033;-10.55377;-5.289986;-11.62548;-8.689178;2.328953;6.998237;12.38124;1.296249;-8.711624;8.324747;5.876159;17.80919;2.246296;-6.750764;7.97372;3.92646;7.898624;-1.508063;-18.05997;20.42914;7.352456;6.601201;-2.757739;-1.35463;5.36568;-8.191268;15.38756;18.33078;-3.287601;-4.696163;8.291566;3.221769;11.60302;-9.225808;-15.88615;-0.7617739;5.169057;9.965…	147.107989652819;275.171131082862;389.213641092733;502.302936960828;615.382000043682;716.437676681708;831.461457015568;944.552103450206;1015.58706098229;1128.65967174905;1215.68582109772;813.436422556996;926.529356877393;997.576362187938;1110.64248984039;1197.67672632998;130.083938380013;258.144252712082;372.190272596412;485.267954617239;814.427311678598;927.507247443772;998.553193143643;1111.655…	45	0.643014	0.220588	342.0876;33.19034;49.96039	TSIAIDTIINQK;EKETLKAELQK;LSEITEKQIQK	_TSIAIDTIINQK_;_EKETLKAELQK_;_LSEITEKQIQK_	60594	326	6153	6264	49140
150815_0002_preIP_pool_n7_1	35591	31428	YTIGLNESLLGIVAPFWFK	19	0	Unmodified	_YTIGLNESLLGIVAPFWFK_			0	0	P42125	Eci1	Enoyl-CoA delta isomerase 1, mitochondrial	2	CID	TOF	MULTI-MSMS	22	0	1084.59	2167.17	4.6083	93.641	0	361.61	323.61	NaN	NaN	1	y1;y2;y3;y4;y5;y6;y7;y8;y9;y10;y12;y13;y14;y15;y16;y17;y18;y12-H2O;y13-H2O;y14-H2O;y16-H2O;y1-NH3;y14-NH3;y16-NH3;a2;b2;b4;b5;b6;b7;b8;b9;b10;b11;b12;b13;b14;b16;b17;b2-H2O;b4-H2O;b5-H2O;b8-H2O;b9-H2O;b11-H2O;b12-H2O;b13-H2O;b14-H2O;b6-NH3;b7-NH3;b9-NH3;b10-NH3;b11-NH3;b12-NH3;b13-NH3;b14-NH3;b16-NH3;b17-NH3	41;132;225;122;1015;643;389;122;803;417;299;122;382;112;234;51;20;20;51;20;10;31;51;20;51;81;102;61;81;71;61;61;133;51;102;92;61;40;10;102;82;91;112;102;82;41;72;41;122;81;61;41;61;51;20;20;10;10	6.14283E-05;-0.0003954668;0.008461147;-0.001485588;-0.006252239;0.001330283;-0.006592664;-0.003891537;-0.005674217;-0.004945182;-0.0196305;-0.03987526;-0.003428559;0.005466074;-0.0004149762;-0.008271092;0.002440393;-0.0140004;-0.002001807;0.007441972;0.001302291;0.00428023;0.002858825;0.01616201;0.001508846;0.006854572;-0.008298234;0.01097003;0.001599228;-0.001470868;0.0102948;-0.009815774;-0.016…	0.4175593;-1.344295;17.61814;-2.36811;-8.631064;1.672433;-7.370273;-3.862279;-5.329913;-4.199082;-14.24758;-26.46222;-2.115243;3.15237;-0.2317028;-4.343887;1.217085;-10.29595;-1.344553;4.642932;0.7345241;32.9041;1.782478;9.110794;6.363167;25.85544;-19.06623;20.00747;2.414479;-1.858576;11.71974;-9.899731;-14.80981;10.59434;8.71429;-20.19147;-5.476412;-2.434914;-19.69364;15.3954;-7.761224;-6.676804…	147.1127427423;294.181613553648;480.252069894064;627.330430544018;724.387961047262;795.417492313808;894.493829176555;1007.57519202969;1064.59843843371;1177.68177337893;1377.81255108455;1506.87538894432;1620.88186968915;1733.95703903678;1790.98438381074;1904.0763039065;2005.11327089652;1359.79635630295;1488.82695080428;1602.86043447239;1772.97210185765;130.081974838416;1603.84903320392;1773.941257…	58	0.464712	0.195946	361.6072;37.99483;23.46829	YTIGLNESLLGIVAPFWFK;SFISIIAIQIFMFFIPHK;NVLIEVNPQTRIPRTFDR	_YTIGLNESLLGIVAPFWFK_;_SFISIIAIQIFM(ox)FFIPHK_;_NVLIEVNPQTRIPRTFDR_	72023	183	7226	7353	58256
150815_0006_preIP_pool_n12_1	26786	22300	EPLFGISTGNIITGLAAGAK	20	0	Unmodified	_EPLFGISTGNIITGLAAGAK_			0	0	Q8C196	Cps1	Carbamoyl-phosphate synthase [ammonia], mitochondrial	2	CID	TOF	MULTI-SECPEP	29	-1	965.536	1929.06	-0.36792	76.27	2.5781e-304	302.64	264	NaN	NaN	1	y1;y2;y3;y4;y5;y6;y7;y8;y9;y10;y11;y12;y13;y14;y15;y16;y17;y18;y8-H2O;y12-H2O;y13-H2O;y14-H2O;y15-H2O;y16-H2O;y17-H2O;y3-NH3;y12-NH3;y15-NH3;y16-NH3;a2;b3;b4;b5;b6;b7;b8;b9;b10;b11;b12;b13;b14;b15;b16;b17;b18;b19;b3-H2O;b4-H2O;b5-H2O;b6-H2O;b7-H2O;b8-H2O;b9-H2O;b10-H2O;b11-H2O;b12-H2O;b13-H2O;b14-H2O;b15-H2O;b16-H2O;b17-H2O;b19-H2O;b13-NH3	20;41;102;112;112;41;102;257;163;82;71;269;204;610;92;272;31;20;20;51;50;82;10;31;10;20;20;10;10;20;51;81;51;173;91;20;62;31;41;20;20;10;20;10;10;10;10;61;234;356;163;61;30;20;20;102;31;20;10;20;10;10;10;10	0.002063352;0.006023824;-0.0007655456;0.007806377;-0.003207145;-0.003315606;-0.0004469486;-0.008603869;-0.02189604;-0.01307808;-0.01413876;0.003078377;-0.01025992;-0.001514184;-0.005905648;-0.01115817;0.04938138;0.03534449;-0.009130991;-0.00783957;0.01696095;-0.003538292;0.02182214;-0.0423067;0.0079723;0.00322352;0.009841721;-0.01815769;0.003245298;0.003780849;-0.003454955;0.001584668;-0.01100993…	14.02584;27.61399;-2.782061;22.5487;-7.686409;-6.251933;-0.7609558;-12.49822;-27.31867;-14.29955;-13.74532;2.835572;-8.645839;-1.188796;-4.258468;-7.728186;31.04115;20.74288;-13.62027;-7.342975;14.51327;-2.817776;15.94297;-29.67125;5.068644;12.48741;9.209964;-13.25585;2.27455;18.98932;-10.15595;3.252245;-20.22816;-2.989714;-6.202368;0.5018089;-18.30234;-1.477003;-3.799256;3.573038;-4.919771;-11.8…	147.110740818461;218.143894134629;275.172147227566;346.200689092797;417.248816402432;530.332988844087;587.35158391021;688.407419304284;801.504775460791;914.580021479736;1028.62400960565;1085.6282561905;1186.68927296491;1273.71255563545;1386.80101107957;1443.82772732479;1590.83560169643;1703.93370256849;670.397381740733;1067.62860945077;1168.65148740007;1255.70401505727;1368.76271860452;1425.84831…	64	0.507538	0.246154	302.6382;38.634;46.98537	EPLFGISTGNIITGLAAGAK;KIVCVGSKEFLFFLSR;FLPETTGPKLLFDGPVAK	_EPLFGISTGNIITGLAAGAK_;_KIVCVGSKEFLFFLSR_;_FLPETTGPKLLFDGPVAK_	16158	477	1575	1603	12993
150815_0001_preIP_pool_n1_1	16634	12844	AFAMTNQILVER	12	0	Unmodified	_AFAMTNQILVER_			0	0	Q8C196	Cps1	Carbamoyl-phosphate synthase [ammonia], mitochondrial	2	CID	TOF	MSMS	22	0	696.869	1391.72	NaN	55.076	1.221e-300	286.86	218.48	NaN	NaN	1	y1;y2;y3;y4;y5;y6;y7;y8;y9;y10;y11;y6-H2O;y8-H2O;y9-H2O;y10-H2O;y1-NH3;y2-NH3;y4-NH3;y6-NH3;y7-NH3;y8-NH3;y10-NH3;a2;b2;b3;b4;b5;b6;b7;b8;b9;b10;b11;b5-H2O;b6-H2O;b7-H2O;b8-H2O;b10-H2O;b11-H2O;b7-NH3;b8-NH3	291;903;1003;1611;1241;840;81;4148;1934;2254;51;51;82;500;646;31;102;82;153;204;187;205;859;1496;2388;204;235;92;122;326;163;193;82;194;184;51;92;102;40;174;112	-0.0008983099;0.000584698;-0.003072326;-0.002773949;-0.005337181;-0.004823802;0.001986844;-0.002646964;0.003366;0.004175199;0.00511863;-0.001648516;0.00681595;0.004545874;-0.006045342;-0.004618058;-0.002159836;0.002284324;0.004244215;0.006841078;-0.003966	-5.129686;1.922331;-7.619231;-5.372571;-8.479746;-6.368379;2.279804;-2.721674;3.050062;3.554508;3.872797;-2.229388;7.140636;4.187535;-5.22673;-29.21028;-7.521968;4.575188;5.732127;8.006259;-4.151227;-9.778043;-4.932891;4.094208;-0.6112004;-15.41458;-12.11	175.119850490872;304.160960579126;403.233031519111;516.316797122462;629.40342433531;757.461488467655;871.497605268672;972.549917550899;1103.58438919262;1174.6206937819;1321.68816426732;739.447748495134;954.529889950289;1085.57264463295;1156.62034963701;158.097021137562;287.137156012206;499.285189748816;740.42587134888;854.46620193316;955.524688085522;1157.60963903643;191.118832316865;219.11190708…	41	0.680609	0.169422	286.8555;68.37066;54.43633	AFAMTNQILVER;FARSLQSVAEER;RTGQWFTVLER	_AFAMTNQILVER_;_FARSLQSVAEER_;_RTGQWFTVLER_	1895	477	166	174	1495
150815_0004_preIP_pool_n4_1	17286	13723	AFAMTNQILVER	12	0	Unmodified	_AFAMTNQILVER_			0	0	Q8C196	Cps1	Carbamoyl-phosphate synthase [ammonia], mitochondrial	2	CID	TOF	MSMS	19	0	696.869	1391.72	NaN	55.644	1.4812e-299	279.9	224.66	NaN	NaN	1	y1;y2;y3;y4;y5;y6;y7;y8;y9;y10;y11;y2-H2O;y8-H2O;y9-H2O;y10-H2O;y1-NH3;y2-NH3;y6-NH3;y7-NH3;y8-NH3;y9-NH3;y10-NH3;y11-NH3;a2;b2;b3;b4;b5;b6;b7;b8;b9;b10;b11;b5-H2O;b8-H2O;b6-NH3;b7-NH3;b8-NH3;b9-NH3;b10-NH3;b11-NH3	122;428;498;669;429;365;866;62;792;927;40;51;61;92;254;20;91;81;71;143;102;102;10;416;600;952;112;82;41;123;92;92;51;51;71;41;41;71;122;41;40;20	-0.0008199174;0.002294641;-0.001669561;0.001710769;-0.007211028;-0.008222522;0.002069697;0.006267319;-0.004768993;-0.002998948;0.0008428564;0.002449807;-0.005416229;0.002652305;-0.006322907;0.0008381826;0.003122159;-0.005155834;-0.01567323;0.00346439;-0.0	-4.682038;7.544208;-4.14045;3.313438;-11.45689;-10.85532;2.374875;6.444272;-4.321335;-2.553105;0.6377099;8.561315;-5.674164;2.443227;-5.466708;5.301881;10.8736;-6.963247;-18.34224;3.62567;-19.91199;-1.40463;-17.66479;-4.793698;3.777358;-1.943051;-17.5157;	175.119772098356;304.159250636751;403.231628753929;516.312312405002;629.405298182298;757.464887187636;871.497522415348;972.541003268052;1103.59252418644;1174.6278679292;1321.69244004074;286.148530783437;954.542122129607;1085.5745382015;1156.62062720203;158.091564896853;287.131874017023;740.435271398019;854.488716243755;955.517257095431;1086.58284211802;1157.5999458796;1304.68978086992;191.1188057…	42	0.569242	0.170041	279.8966;55.23481;47.8531	AFAMTNQILVER;RTGQWFTVLER;VFEDIVRIMDR	_AFAMTNQILVER_;_RTGQWFTVLER_;_VFEDIVRIMDR_	1994	477	166	174	1555
150815_0002_preIP_pool_n7_1	29682	25710	AVNTLNEALEFANSVGYPCLLR	22	0	Unmodified	_AVNTLNEALEFANSVGYPCLLR_			0	0	Q8C196	Cps1	Carbamoyl-phosphate synthase [ammonia], mitochondrial	3	CID	TOF	MULTI-SECPEP	19	-1	817.749	2450.23	-1.3702	81.505	7.1485e-294	273.52	259.65	NaN	NaN	1	y1;y2;y3;y4;y5;y6;y9;y10;y11;y12;y13;y14;y15;y16;y17;y18;y20;y10-H2O;y12-H2O;y13-H2O;y15-H2O;y16-H2O;y17-H2O;y20-H2O;y5-NH3;y11-NH3;y12-NH3;y13-NH3;y14-NH3;y15-NH3;y17-NH3;y21(2+);a2;b2;b3;b4;b5;b6;b7;b8;b9;b10;b11;b12;b13;b14;b15;b16;b17;b4-H2O;b5-H2O;b8-H2O;b9-H2O;b10-H2O;b11-H2O;b12-H2O;b14-H2O;b15-H2O;b16-H2O;b17-H2O;b6-NH3;b7-NH3;b8-NH3;b9-NH3;b10-NH3;b11-NH3;b14-NH3;b16-NH3;b17-NH3	133;163;113;143;2077;809;438;72;266;163;102;92;31;10;20;40;30;378;71;31;10;20;81;81;244;225;82;102;31;41;10;71;208;92;214;255;255;143;285;299;246;559;347;388;51;264;81;51;31;194;246;112;71;112;152;112;71;224;41;20;71;234;133;235;204;122;41;41;51	-0.001714088;0.00260871;0.001767455;-0.004998494;-0.001575247;0.006181195;-0.006735988;0.0269478;-0.005457798;0.004947362;-0.02042955;-0.001979376;0.001638093;0.02151571;-0.02861672;0.001986369;0.0321537;0.0127234;0.008846041;0.01775075;0.006647996;0.0343	-9.788042;9.051722;4.404485;-8.904849;-2.392639;7.524942;-6.327471;22.8648;-4.367492;3.542181;-13.38969;-1.207796;0.9580242;11.70039;-14.65283;0.9614397;14.09573;10.96301;6.41629;11.77325;3.929422;18.84172;-19.71597;32.14941;2.254106;-7.9033;-14.51288;-11	175.120666269478;288.20040745143;401.285312686557;561.322726837595;658.372067441848;821.427639538235;1064.56246277174;1178.57170642874;1249.64122581675;1396.69923457239;1525.76720457798;1638.83281838699;1709.86631470559;1838.88903018318;1952.98209005864;2066.03555095393;2281.09598954201;1160.57536614801;1378.68477120698;1507.71845959283;1691.85074011691;1820.86567296833;1934.98105868997;2263.0448…	69	0.397367	0.200581	273.5203;13.87201;10.25817	AVNTLNEALEFANSVGYPCLLR;INGTTLRNLEMVQNQTDMKTK;EGNVVLGEKPVPEPETNAESVEK	_AVNTLNEALEFANSVGYPCLLR_;_INGTTLRNLEM(ox)VQNQTDMKTK_;_EGNVVLGEKPVPEPETNAESVEK_	6767	477	656	675	5528
150815_0006_preIP_pool_n12_1	29495	24917	TVLIMELINNVAK	13	0	Unmodified	_TVLIMELINNVAK_			0	0	P56480	Atp5b	ATP synthase subunit beta, mitochondrial	2	CID	TOF	MULTI-MSMS	13	0	729.423	1456.83	-1.0641	82.056	1.5432e-289	290.51	252.21	NaN	NaN	1	y1;y2;y3;y4;y5;y6;y7;y9;y10;y11;y12;y9-H2O;y10-H2O;y11-H2O;y1-NH3;y2-NH3;y5-NH3;y6-NH3;y7-NH3;y9-NH3;y10-NH3;y11-NH3;a2;b2;b3;b4;b5;b6;b7;b8;b10;b11;b12;b3-H2O;b4-H2O;b5-H2O;b6-H2O;b7-H2O;b8-H2O;b12-H2O;b10-NH3;b11-NH3	143;245;132;362;753;1122;856;102;71;1235;31;101;41;40;51;1224;153;92;123;143;71;175;909;1224;1772;572;234;237;246;92;51;175;82;92;142;112;265;184;113;61;31;31	0.004156594;0.0001394307;0.001819127;-0.0001772055;-0.00157626;-0.007269464;0.002107508;0.0005865889;0.01373957;-0.02167844;-0.01011745;-0.003488337;-0.01997847;-0.002284206;0.0001339778;0.002584844;-0.005567206;-0.006866253;-0.008140364;-0.0117459;-0.02190128;-0.007102259;0.002294017;0.002584844;-0.001631711;-6.569399E-05;0.001377913;-0.01225077;-0.01407894;0.008139468;-0.007315769;-0.007102259;…	28.25527;0.6391512;5.734654;-0.4109004;-2.890598;-11.04118;2.731807;0.5686454;12.00355;-17.23595;-7.456836;-3.441708;-17.73265;-1.842524;1.029916;12.8522;-10.5383;-10.70563;-10.78974;-11.57756;-19.42231;-5.724378;13.25055;12.8522;-5.193073;-0.1537451;2.467916;-17.82224;-17.58828;8.909863;-6.408145;-5.724378;-1.582151;8.298592;0.770283;-13.72002;1.300358;-26.77007;-3.835303;-2.096294;-13.09411;4.1…	147.108647576235;218.149778527712;317.216512747765;431.261436527314;545.305763028793;658.395520213208;771.470207222226;1031.55480584336;1144.62571683857;1257.7451988294;1356.8020517599;1013.54831608303;1126.64887019971;1239.71523991212;130.086121091339;201.120784012687;528.283204872872;641.368567900962;754.453905991764;1014.54058923322;1127.6348085864;1240.7040735505;173.126160217274;201.12078401…	42	0.537869	0.187793	290.5092;38.3032	TVLIMELINNVAK;MRTLARALQELR	_TVLIMELINNVAK_;_MRTLARALQELR_	61440	233	6220	6332	49782
150815_0004_preIP_pool_n4_1	29620	25649	TVLIMELINNVAK	13	0	Unmodified	_TVLIMELINNVAK_			0	0	P56480	Atp5b	ATP synthase subunit beta, mitochondrial	2	CID	TOF	MULTI-MSMS	10	0	729.423	1456.83	-1.1546	81.374	2.268e-289	314.35	278.7	NaN	NaN	1	y1;y2;y3;y4;y5;y6;y7;y8;y9;y10;y8-H2O;y9-H2O;y10-H2O;y1-NH3;y2-NH3;y4-NH3;y5-NH3;y6-NH3;y7-NH3;y8-NH3;y9-NH3;y10-NH3;a2;b2;b3;b4;b5;b6;b7;b8;b9;b10;b11;b12;b2-H2O;b3-H2O;b4-H2O;b5-H2O;b6-H2O;b7-H2O;b8-H2O;b11-H2O;b12-H2O;b11-NH3;b12-NH3	71;92;51;143;282;437;428;449;935;30;31;51;20;31;397;31;91;51;72;41;112;51;337;397;620;277;61;113;82;51;31;62;72;10;10;51;51;72;132;71;51;20;31;10;20	0.002024738;-0.002124464;0.001627284;-0.005690646;-0.0001520742;-0.003276463;-0.004852575;-0.008891363;0.003403271;-0.002623652;0.0103831;-0.02642456;-0.02922911;-0.003551328;0.0003400735;0.009935251;-0.004139895;0.00327911;0.002994425;-0.02089436;-0.01809059;-0.002705198;-0.001761125;0.0003400735;0.001168431;0.003534395;0.006932003;0.005360974;0.003496056;0.007484414;-0.02048607;-0.001955994;-0.…	13.76336;-9.738457;5.129879;-13.19518;-0.2788795;-4.976466;-6.289979;-9.873546;3.299176;-2.292115;11.76564;-26.07075;-25.9432;-27.29905;1.690873;23.98517;-7.836527;5.112757;3.969056;-23.64928;-17.8312;-2.399043;-10.17226;1.690873;3.718675;8.271694;12.41571;7.799263;4.367585;8.192803;-19.93572;-1.713334;-3.502598;12.27038;2.59254;5.795348;-4.543779;-0.4629761;7.64674;-8.146065;-11.04428;7.637387;7…	147.110779432781;218.152042422431;317.216704591057;431.266949968179;545.304338843185;658.391527212348;771.477167304495;900.52379918831;1031.55198916089;1144.64208006428;882.493960035437;1013.57125230679;1126.65812084072;130.089806397448;201.123028783412;414.224774969807;528.281777561954;641.358422537914;754.442771202827;883.509253081291;1014.54693391788;1127.61561250944;173.130215359737;201.12302…	45	0.532754	0.235294	314.3505;35.65214	TVLIMELINNVAK;MRTLARALQELR	_TVLIMELINNVAK_;_MRTLARALQELR_	61388	233	6220	6332	49761
150815_0004_preIP_pool_n2_1	21375	17304	DFSATDLTEFAAR	13	0	Unmodified	_DFSATDLTEFAAR_			0	0	Q8BWT1	Acaa2	3-ketoacyl-CoA thiolase, mitochondrial	2	CID	TOF	MULTI-MSMS	18	0	722.341	1442.67	-1.4396	64.879	7.535e-289	283.58	257.53	NaN	NaN	1	y1;y2;y3;y4;y5;y7;y8;y9;y10;y11;y5-H2O;y7-H2O;y8-H2O;y9-H2O;y10-H2O;y11-H2O;y1-NH3;y2-NH3;y5-NH3;y8-NH3;y9-NH3;y10-NH3;a2;b2;b3;b4;b5;b6;b7;b8;b9;b10;b11;b12;b2-H2O;b3-H2O;b4-H2O;b5-H2O;b6-H2O;b7-H2O;b8-H2O;b9-H2O;b11-H2O;b12-H2O	136;184;371;702;734;1267;1343;92;895;1718;132;51;82;112;91;667;31;82;51;41;41;31;2052;929;484;183;245;164;225;123;61;31;82;31;92;1234;623;215;112;164;102;82;31;31	-0.002025797;0.0008214357;-0.0002522562;-0.0006648196;-0.002009804;-0.0007658005;-0.01323364;0.002684135;-0.01189253;-0.005084852;-0.007506493;-0.0003564481;-0.01229341;0.01545506;-0.003222823;-0.003502371;0.004979357;-0.001824989;-0.006416021;-0.00089217	-11.56798;3.337064;-0.7952757;-1.431991;-3.387465;-0.9484342;-14.34578;2.622486;-10.86513;-4.303417;-13.04794;-0.4515283;-13.59192;15.37075;-2.993685;-3.010015;31.49749;-7.964818;-11.13343;-0.985355;-31.61086;-8.573014;3.899328;-4.695839;4.174599;4.941497	175.120977977863;246.155244533111;317.193432012828;464.262258492406;593.306196572828;807.436695024053;922.476105890624;1023.50786659408;1094.55955704456;1181.58477777938;575.301128576042;789.42572098526;904.464600979296;1005.4845309879;1076.54032265418;1163.57263061224;158.087423722476;229.131341856699;576.284053688479;905.437215331066;1006.51581845706;1077.53035309922;235.106802034107;263.103868…	44	0.576765	0.182573	283.575;26.04274;25.55905	DFSATDLTEFAAR;SSDKEYSVQSSAR;PEHRDDSERFR	_DFSATDLTEFAAR_;_SSDKEYSVQSSAR_;_PEHRDDSERFR_	9213	470	879	901	7492
150815_0002_preIP_pool_n7_1	21280	17588	DFSATDLTEFAAR	13	0	Unmodified	_DFSATDLTEFAAR_			0	0	Q8BWT1	Acaa2	3-ketoacyl-CoA thiolase, mitochondrial	2	CID	TOF	MULTI-MSMS	18	0	722.341	1442.67	-0.39642	63.835	7.7407e-289	289.67	261.66	NaN	NaN	1	y1;y2;y3;y4;y5;y6;y7;y8;y9;y10;y5-H2O;y6-H2O;y7-H2O;y8-H2O;y9-H2O;y10-H2O;y2-NH3;y8-NH3;y9-NH3;y10-NH3;a2;b2;b3;b4;b5;b6;b7;b8;b9;b10;b11;b12;b2-H2O;b3-H2O;b5-H2O;b6-H2O;b7-H2O;b8-H2O;b9-H2O;b10-H2O;b12-H2O	133;153;214;610;574;1344;995;1671;2094;924;91;51;41;82;193;91;82;31;41;51;1381;779;450;143;194;133;133;61;41;51;51;20;61;808;204;102;143;92;102;41;10	0.0006439097;0.001638439;0.002140162;-0.002333961;0.001775233;-0.004503165;-0.004422132;-0.0005101743;-0.003592343;0.005027032;0.007667548;-0.001419855;0.01973706;-0.002490913;0.007900736;0.009657164;-0.001007876;-0.0008217233;-0.02744246;-0.009470894;-0.002595621;-0.0005755529;-0.002787545;0.005803788;0.0001459064;-0.008089427;-0.0057603;-0.006014002;-0.004744138;-0.01211303;-0.02027125;-0.02472…	3.676998;6.656141;6.747232;-5.02723;2.992121;-6.485381;-5.476729;-0.5530564;-3.509813;4.592815;13.32824;-2.099313;25.00243;-2.754049;7.857582;8.970662;-4.398699;-0.9075431;-27.26493;-8.789443;-11.04001;-2.187556;-7.961287;13.78029;0.2793968;-12.69419;-7.676958;-7.063794;-4.838856;-10.74325;-16.91319;-19.47179;-1.017351;-4.262786;-1.187748;-10.48891;-14.10963;-18.35761;-20.42044;-11.14549;-3.582231	175.118308271353;246.154427530249;317.191039594935;464.263927634278;593.30241153614;694.356368408519;807.440351355302;922.463382429838;1023.51414307239;1094.54263748607;575.285954535057;676.342720411515;789.40562747533;904.454798481739;1005.49208530657;1076.52744266743;229.130524743405;905.437144877269;1006.51144409279;1077.53058630981;235.110314413637;263.10320896768;350.137449369606;421.1659718…	41	0.632836	0.181416	289.6704;28.01294;28.72684	DFSATDLTEFAAR;TLGEEGYQDYLR;PEHRDDSERFR	_DFSATDLTEFAAR_;_TLGEEGYQDYLR_;_PEHRDDSERFR_	9111	470	879	901	7419
150815_0004_preIP_pool_n4_1	12327	8926	QLFSDKLNEINEK	13	1	Unmodified	_QLFSDKLNEINEK_			0	0	Q8C196	Cps1	Carbamoyl-phosphate synthase [ammonia], mitochondrial	2	CID	TOF	MULTI-MSMS	29	0	789.412	1576.81	-0.046073	45.492	4.3405e-287	346.79	264.84	NaN	NaN	1	y1;y2;y3;y4;y5;y6;y7;y8;y9;y10;y11;y12;y2-H2O;y3-H2O;y4-H2O;y8-H2O;y10-H2O;y11-H2O;y12-H2O;y1-NH3;y3-NH3;y4-NH3;y6-NH3;y7-NH3;y8-NH3;y10-NH3;y11-NH3;y12-NH3;a2;b2;b3;b4;b5;b6;b7;b8;b9;b11;b12;b4-H2O;b5-H2O;b6-H2O;b8-H2O;b9-H2O;b11-H2O;b12-H2O;b2-NH3;b3-NH3;b4-NH3;b5-NH3;b7-NH3;b8-NH3;b9-NH3;b11-NH3;b12-NH3	82;102;287;205;153;184;225;214;122;324;747;112;122;82;31;20;61;61;82;51;92;31;51;51;31;61;71;41;214;153;112;51;112;61;112;51;41;92;82;41;112;51;20;71;40;71;41;82;122;51;81;71;61;51;61	2.62032E-05;0.003448615;0.00356941;-0.004432873;-0.004260119;-0.01754735;-0.008837311;0.01133237;-0.001559855;-0.001323556;-0.003215811;-0.005711772;0.001374225;-0.005736135;-0.002193615;-0.004108515;-0.005404468;-0.006187124;0.02432757;-0.0006753667;-0.008394872;0.01095776;-0.0003130064;0.002797929;-0.00948761;-0.01228655;-0.01624706;-0.004273294;0.0008130748;-0.0004073923;-0.004244413;0.0028738…	0.1781164;12.48811;9.147764;-8.807847;-6.737184;-23.50977;-10.28239;11.4754;-1.414738;-1.112599;-2.405824;-3.939794;5.323495;-15.4117;-4.520363;-4.237589;-4.612892;-4.691943;16.99181;-5.191657;-22.49549;22.53547;-0.4291629;3.321289;-9.775702;-10.47811;-12.31151;-2.982611;3.796679;-1.682394;-10.90485;6.034422;7.241678;14.85495;-3.069562;-18.92723;-0.8842971;5.265794;-8.421969;-21.7783;-1.054903;0.…	147.1127779674;276.151948651448;390.194755304364;503.286821567878;632.329241908967;746.385456587204;859.460810529077;987.535603866543;1102.57543912326;1189.6072312337;1336.67753740536;1449.76409734633;258.143458355072;372.193496163298;485.274017622856;969.540480064097;1171.60074745909;1318.66994403195;1431.72349331376;130.086930435812;373.180170484059;486.244881838001;729.341673142668;842.4226261…	55	0.337018	0.236607	346.7867;81.95044;62.58205	QLFSDKLNEINEK;QLFKAREQLECR;EWLMRCIALLEK	_QLFSDKLNEINEK_;_QLFKAREQLECR_;_EWLM(ox)RCIALLEK_	50675	477	5134	5234	41239
150815_0001_preIP_pool_n3_1	17046	13305	AFAMTNQILVER	12	0	Unmodified	_AFAMTNQILVER_			0	0	Q8C196	Cps1	Carbamoyl-phosphate synthase [ammonia], mitochondrial	2	CID	TOF	MULTI-MSMS	23	0	696.869	1391.72	-1.4337	55.535	3.0574e-285	302.64	257.62	NaN	NaN	1	y1;y2;y3;y4;y5;y6;y7;y8;y9;y10;y11;y8-H2O;y9-H2O;y10-H2O;y11-H2O;y1-NH3;y2-NH3;y4-NH3;y6-NH3;y7-NH3;y8-NH3;y9-NH3;y10-NH3;y11-NH3;a2;b2;b3;b4;b5;b6;b7;b8;b9;b10;b11;b5-H2O;b6-H2O;b7-H2O;b8-H2O;b6-NH3;b7-NH3;b8-NH3;b10-NH3	122;485;623;820;608;485;1065;2354;204;1563;20;61;71;275;51;20;61;61;143;143;40;92;112;10;616;785;1150;122;122;92;102;133;143;123;20;102;41;51;41;71;123;71;61	0.001284194;0.004247959;0.0002360682;-0.0005008396;0.001568447;0.002474511;0.002912972;0.0008464158;-0.004317533;-0.003547014;-0.02997489;-0.000458607;0.001896405;0.01450818;0.01220718;0.002704057;0.002880851;-0.009987647;-0.001328712;-0.004474183;0.008296559;-0.0004916742;-0.001096477;0.0418775;-0.000538501;-0.000625242;0.0003046836;-0.001131455;-0.002773275;0.004057109;-9.317845E-05;-0.00742833…	7.333322;13.96632;0.5854434;-0.9700281;2.491986;3.266879;3.342493;0.8703089;-3.912254;-3.019691;-22.67864;-0.4804496;1.746912;12.54382;9.363701;17.10458;10.03319;-20.0034;-1.794511;-5.236163;8.682837;-0.4525047;-0.9471988;32.09927;-2.81763;-2.853508;1.050091;-2.68632;-5.310338;6.376326;-0.1219071;-8.465999;-0.04615159;-1.486408;-7.711093;-2.293585;-23.65267;-8.807058;-7.626473;-4.130691;5.267563;…	175.117667986742;304.157297317923;403.229723125204;516.314524013424;629.396518707176;757.454190154661;871.496679140899;972.546424171128;1103.59207272568;1174.62841599503;1321.72325778236;954.537164507559;1085.57529410216;1156.59979611067;1303.67051103096;158.089699022122;287.132115324335;499.297461719119;740.431444276517;854.477517194308;955.512424926664;1086.56169776584;1157.59941635623;1304.624…	43	0.645963	0.20283	302.6393;45.0222;41.72376	AFAMTNQILVER;MAALTQNPQFKK;VFEDIVRIMDR	_AFAMTNQILVER_;_M(ox)AALTQNPQFKK_;_VFEDIVRIMDR_	1908	477	166	174	1507
150815_0003_preIP_pool_n5_1	16430	12798	TSIAIDTIINQK	12	0	Unmodified	_TSIAIDTIINQK_			0	0	Q03265	Atp5a1	ATP synthase subunit alpha, mitochondrial	2	CID	TOF	MULTI-MSMS	23	0	658.875	1315.73	-1.2141	54.321	5.7339e-285	280.11	218.11	NaN	NaN	1	y1;y2;y3;y4;y5;y6;y8;y9;y10;y11;y8-H2O;y9-H2O;y10-H2O;y1-NH3;y2-NH3;y3-NH3;y4-NH3;y5-NH3;y6-NH3;y8-NH3;y9-NH3;y10-NH3;y11-NH3;a2;b2;b3;b4;b5;b6;b7;b9;b10;b11;b2-H2O;b3-H2O;b4-H2O;b5-H2O;b6-H2O;b7-H2O;b9-H2O;b10-H2O	41;123;781;635;245;401;1401;1512;225;102;82;61;10;51;122;163;112;61;61;61;143;31;20;112;301;538;753;214;102;81;61;20;20;51;861;265;163;51;82;92;20	0.001360842;0.000823497;0.0006819395;-0.003790561;-0.001908992;-0.003915323;0.002499454;-0.002360431;-0.002135755;-0.008658885;0.008799502;0.01536122;0.01961917;-0.002685644;9.904484E-05;0.002582814;0.004521744;-0.01183889;-0.006257738;0.008417019;-0.001443759;-0.01291901;0.002725644;-0.003782054;-0.000193699;-0.004077111;0.0004695048;-0.001972494;-0.004986911;0.004094205;0.00810004;0.003323736;0…	9.250419;2.992678;1.752096;-7.546377;-3.102113;-5.465015;2.646217;-2.324218;-1.892285;-7.122533;9.497351;15.39891;17.66487;-20.64468;0.3836795;6.939593;9.318048;-19.78531;-8.947168;9.074893;-1.445851;-11.62149;2.2739;-23.47704;-1.02439;-13.49255;1.258026;-4.056175;-8.293216;5.829188;8.723538;3.188008;16.72335;-1.412959;0.2058769;0.7501414;6.61205;4.414948;-3.023832;10.00345;29.50355	147.111443328202;275.170558185065;389.213627189706;502.302163670847;615.384346081956;716.434030887111;944.538623122258;1015.58059679514;1128.66443609983;1215.70298763926;926.521758388596;997.552310461967;1110.63211648407;130.088940713533;258.144733535658;372.185177213875;485.267302263657;598.367726878568;699.409824200098;927.506156456234;998.553131021637;1111.64867025716;1198.66505400939;161.0958…	41	0.533476	0.183857	280.1133;61.99926;36.38147	TSIAIDTIINQK;STINREATRLR;LSEITEKQIQK	_TSIAIDTIINQK_;_STINREATRLR_;_LSEITEKQIQK_	60550	326	6153	6264	49119
150815_0003_preIP_pool_n5_1	12219	8725	ENIIDLSNANR	11	0	Unmodified	_ENIIDLSNANR_			0	0	P04938;P02762;P11591;P11589;B5X0G2	Mup8;Mup6;Mup5;Mup2;Mup17	Major urinary proteins 11 and 8;Major urinary protein 6;Major urinary protein 5;Major urinary protein 2;Major urinary protein 17	2	CID	TOF	MULTI-MSMS	24	0	629.823	1257.63	1.6473	45.647	1.716e-282	286.29	229.38	NaN	NaN	1	y1;y2;y3;y4;y5;y6;y9;y10;y5-H2O;y6-H2O;y9-H2O;y1-NH3;y2-NH3;y3-NH3;y4-NH3;y5-NH3;y6-NH3;y9-NH3;y10-NH3;a2;b2;b3;b4;b5;b6;b7;b8;b9;b2-H2O;b3-H2O;b4-H2O;b5-H2O;b6-H2O;b7-H2O;b8-H2O;b9-H2O;b2-NH3;b3-NH3;b4-NH3;b7-NH3;b8-NH3	133;214;286;623;2282;1610;1009;31;82;61;40;61;112;82;112;194;122;51;20;122;1871;1449;361;277;174;61;20;51;946;906;509;663;256;113;20;102;143;102;143;41;20	-0.001496666;-0.001988709;0.0003409359;-0.001780295;-0.002111866;-0.006424542;0.0004388965;-0.01889737;-0.009932983;-0.00487647;0.02860402;-0.005722887;0.001558579;-0.002153725;0.0002130421;-0.003725422;-0.005082304;-0.01040514;0.001076922;0.000991888;0.0	-8.546496;-6.877447;0.9465218;-3.753966;-3.762615;-9.526811;0.4321751;-16.72904;-18.28358;-7.429653;28.67531;-36.19832;5.727254;-6.275888;0.465956;-6.845042;-7.731662;-10.42039;0.9679599;4.590015;2.252042;-6.201898;5.818825;-2.320219;-0.8943393;5.856195;1	175.120448847239;289.163868337516;360.19865248015;474.243701158008;561.276061138853;674.364437795689;1015.55264534976;1129.61490906219;543.273317569268;656.352325037504;997.513915542425;158.098125966436;272.133771947433;343.174598039942;457.215158719553;544.251125593366;657.336546456299;998.536940285435;1112.56838567046;216.096890499956;244.092247304113;357.179076178335;470.258188620708;585.28922…	41	0.564204	0.168724	286.2944;56.91573;57.58958	ENIIDLSNANR;TRETPVTSDPR;LAGDLDGQQVSR	_ENIIDLSNANR_;_TRETPVTSDPR_;_LAGDLDGQQVSR_	15888	70;97;5	1549	1576	12789
150815_0004_preIP_pool_n4_1	25262	21437	TAVDSGIALLTNFQVTK	17	0	Unmodified	_TAVDSGIALLTNFQVTK_			0	0	Q8C196	Cps1	Carbamoyl-phosphate synthase [ammonia], mitochondrial	2	CID	TOF	MULTI-MSMS	26	0	889.488	1776.96	1.1483	72.177	2.9664e-270	336.33	305.46	NaN	NaN	1	y1;y2;y3;y4;y5;y6;y7;y9;y10;y11;y12;y13;y14;y15;y16;y2-H2O;y9-H2O;y10-H2O;y11-H2O;y13-H2O;y14-H2O;y15-H2O;y1-NH3;y2-NH3;y4-NH3;y7-NH3;y9-NH3;y10-NH3;y11-NH3;y12-NH3;y13-NH3;y14-NH3;y15-NH3;a2;b2;b3;b4;b5;b6;b7;b8;b9;b10;b11;b12;b13;b14;b15;b16;b2-H2O;b4-H2O;b5-H2O;b6-H2O;b7-H2O;b8-H2O;b9-H2O;b10-H2O;b11-H2O;b12-H2O;b13-H2O;b14-H2O;b15-H2O;b14-NH3;b16-NH3	61;143;183;204;143;351;727;671;878;256;353;175;319;41;10;71;41;72;10;41;20;20;20;10;81;41;41;102;41;51;30;61;30;174;259;112;164;71;205;279;358;258;235;61;30;51;62;41;20;20;81;71;142;143;184;122;51;31;20;20;20;51;10;41	0.0007767986;0.002565443;-0.002961293;-0.002897735;-0.009710044;-0.003012651;0.002996478;-0.00454663;-0.01027146;0.006099536;0.005113904;-0.009671021;-0.007676624;0.009036451;-0.03333507;-0.004618131;-0.01197537;-0.01482919;-0.001350218;0.003439216;0.01539791;-0.009378417;0.001673422;0.008083467;-0.002631394;-0.003414916;0.00851569;0.01388101;-0.007746601;0.005036593;0.002667536;-0.01769289;-0.01…	5.28032;10.33795;-8.528287;-6.096769;-15.60183;-4.091043;3.578126;-4.274679;-9.052441;4.888507;3.919445;-6.948576;-5.094573;5.627118;-19.87833;-20.06535;-11.45294;-13.27999;-1.097983;2.503478;10.34257;-5.906238;12.86411;34.97431;-5.742097;-4.162383;8.136686;12.42025;-6.29438;3.911231;1.940365;-11.87596;-8.632791;4.005859;-2.42502;6.18336;-7.081424;-16.94322;-11.61389;-10.71756;-4.521164;5.109053;…	147.112027371966;248.157917201644;347.231857853854;475.290371807729;622.36559803184;736.401828086718;837.443497431659;1063.6191685009;1134.66200711922;1247.7297001025;1304.75214945843;1391.79896279331;1506.82391142842;1605.8756122694;1676.95509757434;230.154536089583;1045.61603255862;1116.65600015827;1229.72658517095;1373.77528787018;1488.7902722035;1587.88346245159;130.084581646943;231.125850075…	64	0.504707	0.228571	336.3307;30.87213;23.85083	TAVDSGIALLTNFQVTK;ISMFKGQKVVLNNQR;ETVTHISRPLIPQMR	_TAVDSGIALLTNFQVTK_;_ISM(ox)FKGQKVVLNNQR_;_ETVTHISRPLIPQMR_	56706	477	5848	5954	46275
150815_0005_preIP_pool_n9_1	20219	16261	PSYVLSGSAMNVVFSEDEMKR	21	1	Unmodified	_PSYVLSGSAMNVVFSEDEMKR_			0	0	Q8C196	Cps1	Carbamoyl-phosphate synthase [ammonia], mitochondrial	3	CID	TOF	MULTI-MSMS	29	0	782.708	2345.1	-1.885	63.126	1.0944e-260	246.67	240.7	NaN	NaN	1	y1;y2;y3;y4;y5;y6;y7;y8;y9;y10;y11;y12;y13;y14;y15;y16;y17;y18;y19;y20;y5-H2O;y6-H2O;y7-H2O;y8-H2O;y9-H2O;y11-H2O;y1-NH3;y4-NH3;y5-NH3;y7-NH3;y9-NH3;y11-NH3;y12-NH3;y15-NH3;y16-NH3;y17-NH3;y8(2+);y10(2+);y11(2+);y14(2+);a2;b2;b3;b4;b5;b6;b7;b8;b9;b10;b11;b13;b2-H2O;b3-H2O;b4-H2O;b6-H2O;b7-H2O;b8-H2O;b9-H2O;b10-H2O;b11-H2O;b11-NH3;b10(2+);b12(2+)	82;31;71;164;102;162;40;578;363;82;30;61;10;20;153;390;152;72;82;51;20;30;20;61;20;10;10;40;31;20;31;40;20;10;20;40;61;20;20;31;51;61;245;133;91;41;20;20;41;51;82;20;41;133;41;51;20;41;112;51;51;40;31;51	0.002599982;0.0002228899;0.002034687;-0.002076651;-0.003916073;-0.00255178;-0.008245691;0.0002985998;0.01836647;-0.006594575;0.01763622;0.01802335;-0.006999744;-0.03591479;8.497691E-05;0.0004722422;-0.003385912;0.005560804;-0.02166807;-0.01341323;0.007979341;0.02178645;0.02402748;-0.01716741;0.00763448;-0.0239956;0.003994845;0.01831086;0.01571036;-0.01625527;-0.02559268;0.02399557;0.01340703;0.04…	14.84717;0.7350919;4.685495;-3.686586;-5.773127;-3.160612;-9.219172;0.2867109;16.10363;-5.319877;13.02885;12.13964;-4.499327;-21.86204;0.04999296;0.2642936;-1.782155;2.781853;-10.02202;-5.963897;12.08432;27.60105;27.41724;-16.77368;6.801214;-17.96535;25.26969;33.5209;23.75744;-18.52688;-22.77872;17.95275;9.135052;27.13866;11.93449;-13.09351;-6.089954;-9.297143;-27.56211;-12.01311;-14.37204;4.2975…	175.11635219943;303.213692308778;434.252365117416;563.299069551844;678.327852005815;807.369080809537;894.4068031301;1041.46667275556;1140.51701880509;1239.61039376302;1353.6290904112;1484.66918788872;1555.73132477303;1642.79226822495;1699.77773218559;1786.80937333019;1899.89729546447;1998.95676266545;2162.04732007918;2249.07109364515;660.305391905988;789.334177892506;876.363965268932;1023.4735740…	64	0.462523	0.217687	246.674;5.97093;10.11932	PSYVLSGSAMNVVFSEDEMKR;FLCGVVEGFYGRPWVMEQR;SQAAPVAAPPYKCNTASAPSDSR	_PSYVLSGSAMNVVFSEDEMKR_;_FLCGVVEGFYGRPWVM(ox)EQR_;_SQAAPVAAPPYKCNTASAPSDSR_	49308	477	4986	5084	40088
150815_0002_preIP_pool_n7_1	35474	31315	PFFAVQFHPEVSPGPTDTEYLFDSFFSLIK	30	0	Unmodified	_PFFAVQFHPEVSPGPTDTEYLFDSFFSLIK_			0	0	Q8C196	Cps1	Carbamoyl-phosphate synthase [ammonia], mitochondrial	3	CID	TOF	MSMS	29	0	1154.9	3461.69	NaN	93.399	1.2737e-259	248.69	230.92	NaN	NaN	1	y1;y2;y3;y4;y5;y6;y7;y8;y9;y10;y11;y12;y13;y14;y15;y16;y17;y18;y22;y24;y26;y27;y28;y29;y9-H2O;y11-H2O;y12-H2O;y13-H2O;y16-H2O;y18-H2O;y27-H2O;y28-H2O;y29-H2O;y1-NH3;y11(2+);y19(2+);y25(2+);y28(2+);y29(2+);a2;b2;b3;b4;b5;b6;b7;b8;b9;b10;b11;b12;b14;b15;b16;b17;b19;b21;b23;b12-H2O;b19-H2O;b21-H2O;b23-H2O;b7-NH3;b14-NH3;b17(2+);b21(2+);b27(2+)	82;153;184;486;276;204;480;579;998;449;750;307;271;92;41;224;224;891;183;447;30;133;298;81;71;71;143;61;30;163;60;50;30;51;308;212;82;271;62;645;618;644;804;296;308;217;955;124;398;563;92;435;61;50;92;255;60;30;594;143;30;30;112;72;143;131;51	0.0008132769;0.002978731;-0.001886916;-0.0009608843;0.007916427;0.001412489;-0.003201114;0.001679272;-0.00594215;-0.01822508;-0.001563218;-0.0102712;-0.01897624;-0.006479989;0.008501857;-0.01246464;-0.01367841;-0.02245966;0.003830756;-0.08053693;0.1091904;-0.01368151;0.0008601806;-0.06354438;0.001027861;0.02484542;-0.003603226;0.01126152;-0.03405849;0.00762689;-0.0002176662;0.03471797;-0.06772123…	5.528284;11.44812;-5.054923;-2.087454;13.03387;1.872215;-3.804124;1.755629;-5.384416;-14.97936;-1.132992;-6.807632;-11.7877;-3.756846;4.656304;-6.482025;-6.908369;-10.81331;1.538945;-29.03885;36.39245;-4.454316;0.2672554;-18.87997;0.9468439;18.24603;-2.417039;7.074737;-17.87879;3.704175;-0.07128431;10.84758;-20.2292;26.20692;1.975061;6.815494;-9.819069;-27.41175;11.41254;1.922607;4.220683;6.15115…	147.111990893723;260.193889419585;373.282819047241;460.313921425643;607.373458030231;754.448375884498;841.485017897096;956.507080543678;1103.58311588241;1216.67946279679;1379.72612946864;1508.77743054883;1609.83381406436;1724.84826084206;1825.88095747002;1922.9546878195;1979.97736531735;2077.03891041734;2489.20841927315;2773.42011273989;3000.35737687036;3071.51736253267;3218.57123475833;3365.7040…	67	0.444415	0.158151	248.6939;17.76938;16.2755	PFFAVQFHPEVSPGPTDTEYLFDSFFSLIK;PERGPPQASPEAARAGPDPAAEDPVLAQAPASDAR;MLEVCELKSPSMSDFLWGLENSGWLRHIK	_PFFAVQFHPEVSPGPTDTEYLFDSFFSLIK_;_PERGPPQASPEAARAGPDPAAEDPVLAQAPASDAR_;_MLEVCELKSPSMSDFLWGLENSGWLRHIK_	48913	477	4937	5034	39734
150815_0005_preIP_pool_n9_1	21139	17151	DFSATDLTEFAAR	13	0	Unmodified	_DFSATDLTEFAAR_			0	0	Q8BWT1	Acaa2	3-ketoacyl-CoA thiolase, mitochondrial	2	CID	TOF	MULTI-MSMS	19	0	722.341	1442.67	0.34306	65.005	6.9658e-259	290.51	264.57	NaN	NaN	1	y1;y2;y3;y4;y5;y6;y7;y8;y9;y11;y12;y5-H2O;y6-H2O;y7-H2O;y8-H2O;y9-H2O;y11-H2O;y1-NH3;y2-NH3;y3-NH3;y8-NH3;y9-NH3;a2;b2;b3;b4;b5;b6;b7;b8;b10;b11;b12;b2-H2O;b3-H2O;b4-H2O;b5-H2O;b6-H2O;b7-H2O;b8-H2O;b10-H2O;b11-H2O;b12-H2O	102;163;143;364;418;968;753;1015;1416;695;20;51;72;40;61;112;225;31;41;61;51;31;903;557;214;142;173;82;91;41;61;41;31;61;526;423;112;82;51;61;20;41;10	-0.002867975;3.693517E-05;0.0005418406;-0.002058461;0.0041184;0.0009919391;-0.0006882077;0.003176115;-0.004075827;-0.01022416;0.0198697;0.004855365;-0.001105861;0.02345333;-0.007148739;-0.002546376;0.0009946165;0.000582728;-0.000491155;0.00367968;0.008506	-16.37703;0.1500478;1.708238;-4.433819;6.941513;1.428585;-0.8523365;3.443093;-3.982187;-8.652883;14.95505;8.439874;-1.635061;29.71025;-7.903881;-2.532441;0.8547987;3.68601;-2.143564;12.25894;9.394782;-8.129251;9.717221;-0.27975;-20.89238;9.07363;1.711716;	175.121820156279;246.15602903363;317.192637916063;464.263652133554;593.300068368656;694.350873304048;807.436617431158;922.459696140862;1023.51462655607;1181.58991708579;1328.62823714422;575.288766718076;676.342406418239;789.401911210516;904.459456308438;1005.5025324196;1163.56813362441;158.091820351462;229.130008022233;300.162950975218;905.427816856967;1006.49218365628;235.1054342212;263.10270701…	43	0.621233	0.195455	290.5092;25.93847	DFSATDLTEFAAR;TLGEEGYQDYLR	_DFSATDLTEFAAR_;_TLGEEGYQDYLR_	9304	470	879	901	7557
150815_0002_preIP_pool_n7_1	19841	16196	LGEYGFQNALIVR	13	0	Unmodified	_LGEYGFQNALIVR_			0	0	CON__P02769			2	CID	TOF	MULTI-MSMS	16	0	740.401	1478.79	-1.9917	60.871	1.9939e-258	276	0	NaN	NaN	1	y1;y2;y3;y4;y5;y6;y7;y8;y9;y10;y11;y12;y11-H2O;y12-H2O;y1-NH3;y2-NH3;y6-NH3;y7-NH3;y8-NH3;y9-NH3;y10-NH3;y11-NH3;a2;b2;b3;b4;b5;b6;b7;b8;b9;b10;b12;b5-H2O;b6-H2O;b7-H2O;b10-H2O;b8-NH3;b9-NH3;b10-NH3;b12-NH3	597;1094;1310;883;1014;1961;2890;92;5797;3132;245;234;51;102;31;122;112;484;143;331;102;51;163;556;1694;459;287;353;333;113;266;342;193;132;122;184;71;122;174;112;81	-0.001465788;-0.001831927;-0.001289415;-0.002569388;-0.006553023;-0.003425717;-0.001725851;0.003356866;-0.006685731;-0.006611328;0.0001021553;-0.0001634865;-0.00700084;-0.01373713;0.0001957503;0.000762212;-0.00741842;-0.002640909;-0.001449697;-0.00105461;	-8.370173;-6.681251;-3.329475;-5.135098;-11.46838;-4.997844;-2.121524;3.494699;-6.570158;-5.599717;0.07799958;-0.1196203;-5.419923;-10.18535;1.238203;2.963959;-11.0985;-3.315766;-1.536449;-1.054021;16.57343;6.735368;-0.8503913;-4.324578;4.123636;-3.733611	175.120417969238;274.189198023995;387.272719492362;500.35806344584;571.399160868902;685.438961010086;813.495838655408;960.559169854916;1017.5906761751;1180.65393031018;1309.68980992345;1366.71153928876;1291.6863482327;1348.714548243;158.09220732921;257.1600547837;668.416404611556;796.470204611815;943.537427316243;1000.55849595272;1163.60148501017;1292.65465647139;143.118011254804;171.113544164467…	41	0.594942	0.146953	276.0034;276.0034;27.8642	LGEYGFQNALIVR;LGEYGFQNAILVR;ITKWNFTDSVLR	_LGEYGFQNALIVR_;_LGEYGFQNAILVR_;_ITKWNFTDSVLR_	38080	9	3782	3849	30818
150815_0006_preIP_pool_n12_1	21386	17076	DFSATDLTEFAAR	13	0	Unmodified	_DFSATDLTEFAAR_			0	0	Q8BWT1	Acaa2	3-ketoacyl-CoA thiolase, mitochondrial	2	CID	TOF	MULTI-MSMS	16	0	722.341	1442.67	0.46253	65.122	2.0152e-258	304.18	281.54	NaN	NaN	1	y1;y2;y3;y4;y5;y6;y7;y8;y9;y10;y11;y12;y7-H2O;y8-H2O;y9-H2O;y10-H2O;y11-H2O;y12-H2O;y1-NH3;y2-NH3;y5-NH3;y8-NH3;y10-NH3;a2;b2;b3;b4;b5;b6;b7;b8;b9;b10;b11;b12;b2-H2O;b3-H2O;b4-H2O;b5-H2O;b6-H2O;b7-H2O;b8-H2O;b9-H2O;b10-H2O;b11-H2O;b12-H2O	92;102;234;502;384;874;827;1047;30;796;1001;20;61;61;112;113;215;20;61;31;31;51;51;1147;581;332;82;204;113;133;61;41;41;20;10;41;718;364;122;102;102;51;41;31;31;31	0.004252832;0.0008895717;-0.004551568;-0.002218268;-0.005919856;-0.003676633;-0.01189121;-0.01160746;0.01305681;-0.008939076;-0.01966758;0.0062655;0.0125792;-0.01611707;-0.01327338;-0.007006906;-0.006142032;-0.04915209;0.0004509976;0.0005363677;0.006850498;-0.008978927;-0.005853971;0.003251711;-0.003770841;0.0007753101;1.175157E-06;-0.003270908;-0.01277017;0.006607654;-0.01082845;-0.0005591524;0.…	24.28598;3.613866;-14.34931;-4.778033;-9.977676;-5.295029;-14.7269;-12.58296;12.75705;-8.166847;-16.64488;4.715717;15.93489;-17.81938;-13.2006;-6.508703;-5.278586;-37.50103;2.852755;2.340899;11.88764;-9.916587;-5.432784;13.83092;-14.332;2.214325;0.002790209;-6.263436;-20.03921;8.806402;-12.71858;-0.5703185;1.109233;14.01374;-1.75023;32.04195;-2.122782;-0.3112307;-7.073934;-9.860792;4.679513;-6.59…	175.114699348519;246.155176397073;317.197731324512;464.263811940764;593.310106625391;694.355541875645;807.447820429342;922.474479720124;1023.49749391833;1094.55660359377;1181.59936051065;1328.64184134398;789.412785334574;904.46842463578;1005.51325942571;1076.54410673699;1163.5752702734;1310.68669425204;158.09195208187;229.128980499607;576.270787169927;905.445302080384;1077.5269693873;235.10446708…	46	0.577403	0.220096	304.1834;22.64125	DFSATDLTEFAAR;TLGEEGYQDYLR	_DFSATDLTEFAAR_;_TLGEEGYQDYLR_	9358	470	879	901	7592
150815_0001_preIP_pool_n3_1	21660	17770	DFSATDLTEFAAR	13	0	Unmodified	_DFSATDLTEFAAR_			0	0	Q8BWT1	Acaa2	3-ketoacyl-CoA thiolase, mitochondrial	2	CID	TOF	MULTI-MSMS	18	0	722.341	1442.67	-0.91441	64.938	2.0417e-258	275.4	253.41	NaN	NaN	1	y1;y2;y3;y4;y5;y6;y7;y8;y9;y10;y11;y5-H2O;y6-H2O;y7-H2O;y8-H2O;y9-H2O;y10-H2O;y11-H2O;y1-NH3;y4-NH3;y9-NH3;y11-NH3;a2;b2;b3;b4;b5;b6;b7;b8;b9;b10;b11;b12;b2-H2O;b3-H2O;b4-H2O;b5-H2O;b6-H2O;b7-H2O;b8-H2O;b9-H2O	102;122;204;469;484;1116;911;1111;1837;712;71;51;41;41;102;102;234;408;20;51;61;61;1201;573;352;102;143;102;122;71;31;31;41;10;51;682;270;153;133;61;91;72	0.003485654;-0.001108395;0.002308812;-0.001682418;-0.0004437089;0.001930195;0.002950325;-0.002288308;-0.001924654;0.006040924;-0.006551744;-0.008837452;-0.01327975;0.0156395;0.009962303;0.01097217;0.008727867;-0.006764679;-0.005846068;0.0007229667;-0.02600858;-0.0004468296;-0.001025417;-0.0005955155;0.002210255;0.004896857;0.001147736;0.008624273;-0.0008676457;-0.001596509;-0.003506935;-0.0239632…	19.90489;-4.502794;7.278934;-3.623845;-0.7478603;2.779859;3.653957;-2.480644;-1.88044;5.519136;-5.544871;-15.3614;-19.6343;19.81164;11.01486;10.91227;8.10742;-5.813698;-36.97744;1.616528;-25.84035;-0.3836917;-4.361459;-2.263429;6.312625;11.62688;2.197808;13.53384;-1.15635;-1.875202;-3.576956;-21.25316;-18.53739;18.96435;23.84353;10.54685;15.75187;0.8648431;0.674077;21.26404;-10.54551;7.389579	175.115466526646;246.157174363875;317.190870944988;464.263276090749;593.304630477947;694.349935048161;807.432978898265;922.465160563446;1023.51247538376;1094.54162359334;1181.58624467112;575.30245953517;676.354580305164;789.409725039154;904.44234526636;1005.4890138725;1076.52837196386;1163.57589292001;158.09824914746;447.234321604574;1006.51001020512;1164.55359065538;235.108744209881;263.10322893…	42	0.626112	0.168	275.4048;21.99285;19.76172	DFSATDLTEFAAR;PEHRDDSERFR;MAGPTIHRDMEK	_DFSATDLTEFAAR_;_PEHRDDSERFR_;_(ac)M(ox)AGPTIHRDMEK_	9088	470	879	901	7405
150815_0001_preIP_pool_n3_1	23963	19998	VALTGLTVAEYFR	13	0	Unmodified	_VALTGLTVAEYFR_			0	0	P56480	Atp5b	ATP synthase subunit beta, mitochondrial	2	CID	TOF	MULTI-MSMS	15	0	720.398	1438.78	-1.3347	69.657	2.0993e-258	275.63	238.57	NaN	NaN	1	y1;y2;y3;y5;y7;y9;y10;y11;y12;y7-H2O;y9-H2O;y10-H2O;y11-H2O;y12-H2O;y1-NH3;y2-NH3;y3-NH3;y5-NH3;y7-NH3;y9-NH3;a2;b2;b3;b4;b5;b6;b7;b8;b9;b10;b11;b12;b4-H2O;b5-H2O;b7-H2O;b8-H2O;b9-H2O;b10-H2O;b12-H2O	134;339;942;2848;4831;5677;4804;1361;153;102;102;546;587;41;31;244;183;102;71;113;429;975;855;944;687;515;360;204;153;102;51;51;394;402;558;314;82;51;51	0.001287059;0.001927113;0.001430616;0.0007764595;-0.00317393;-0.001050847;-0.005587324;-0.003954845;0.008465624;-0.003338789;-0.003223951;0.00375511;0.006835352;0.01645734;0.00271329;-0.002458321;-0.008027608;0.001697116;-0.007492809;-0.02654317;0.0004983376;-0.001736061;0.0001537275;5.778865E-05;0.0007803925;-0.003372973;-0.003656316;-0.006871173;-0.007767656;-0.003967629;-0.004396482;0.00187825…	7.349679;5.981378;2.948209;1.132972;-3.58454;-0.9955412;-4.830795;-3.114817;6.314273;-3.849018;-3.107289;3.298049;5.461001;12.44229;17.16298;-8.055757;-17.1445;2.539444;-8.628019;-25.55787;3.48202;-10.14561;0.5409194;0.1500051;1.764535;-6.07356;-5.570244;-9.095193;-9.398128;-4.152194;-3.930295;1.483992;4.848699;3.207037;-3.562984;-6.39463;-1.020804;-10.69288;8.377695	175.117665122453;322.185438984493;485.249264019358;685.329625060037;885.449667839931;1055.55307246036;1156.60528741158;1269.68771891293;1340.71241223179;867.439268012509;1037.54468087873;1138.58538029149;1251.66636403052;1322.69385583085;158.089689789258;305.163275316776;468.232173141547;668.302155302164;868.427437616922;1038.55201568556;143.11739121092;171.11454023159;284.196714423479;385.244488…	39	0.633672	0.148855	275.634;37.06457;27.74216	VALTGLTVAEYFR;LTEEPPPPPPLPR;GLKLETHQEASVK	_VALTGLTVAEYFR_;_LTEEPPPPPPLPR_;_GLKLETHQEASVK_	62531	233	6316	6431	50607
150815_0002_preIP_pool_n7_1	29736	25762	TVLIMELINNVAK	13	0	Unmodified	_TVLIMELINNVAK_			0	0	P56480	Atp5b	ATP synthase subunit beta, mitochondrial	2	CID	TOF	MULTI-MSMS	11	0	729.423	1456.83	-1.3072	81.618	2.117e-258	289.96	247.57	NaN	NaN	1	y1;y2;y3;y4;y5;y6;y7;y8;y9;y10;y11;y8-H2O;y9-H2O;y10-H2O;y11-H2O;y2-NH3;y5-NH3;y6-NH3;y8-NH3;y9-NH3;y10-NH3;y11-NH3;a2;b2;b3;b4;b5;b6;b7;b8;b9;b10;b11;b12;b3-H2O;b4-H2O;b5-H2O;b6-H2O;b7-H2O;b8-H2O;b10-H2O;b11-H2O;b10-NH3;b12-NH3	31;92;61;112;289;282;310;495;914;306;61;41;41;61;10;331;61;71;41;91;40;51;285;331;582;163;41;122;153;71;31;61;51;31;51;61;51;142;92;20;10;10;10;10	0.00450078;0.003017002;-0.002174417;-0.006909829;-0.001098908;-0.006640096;-0.007050068;0.005959466;0.009953071;-0.0005822238;0.01939927;-0.0123638;-0.01317692;-0.003883387;-0.04259812;0.003265765;0.008213717;0.001013934;-0.01334749;-0.0009523057;0.001315105;0.006651677;0.0009391924;0.003265765;0.0002432551;0.001458523;0.008704931;-0.002982415;-0.003386026;0.006836735;0.02293581;0.007266582;0.006…	30.59501;13.83014;-6.854592;-16.02212;-2.015216;-10.08528;-9.138375;6.617887;9.648699;-0.5086523;15.42435;-14.00971;-13.00065;-3.446897;-34.36009;16.23788;15.54835;1.58091;-15.10749;-0.9386671;1.166275;5.361271;5.424859;16.23788;0.7741868;3.413427;15.5912;-4.338831;-4.23009;7.483817;22.32059;6.365142;5.361271;3.012113;9.763513;-1.011329;-7.924929;2.948322;-0.1485809;22.58383;-9.830705;2.048144;-1…	147.108303390335;218.146900956518;317.220506291535;431.268169150205;545.305285676861;658.394890845672;771.479364797446;900.508948359767;1031.54543936042;1144.64003863642;1257.70412112689;882.51670693835;1013.55800466246;1126.63277511325;1239.75555382492;201.120103092076;528.269423950344;641.360687714156;883.501706217856;1014.52979563641;1127.61159220573;1240.69031961425;173.12751504242;201.120103…	44	0.541991	0.195349	289.9644;42.39491	TVLIMELINNVAK;MRTLARALQELR	_TVLIMELINNVAK_;_MRTLARALQELR_	61316	233	6220	6332	49727
150815_0006_preIP_pool_n12_1	16334	12187	TSIAIDTIINQK	12	0	Unmodified	_TSIAIDTIINQK_			0	0	Q03265	Atp5a1	ATP synthase subunit alpha, mitochondrial	2	CID	TOF	MULTI-MSMS	17	0	658.875	1315.73	0.22404	54.832	4.9121e-255	328.65	287.66	NaN	NaN	1	y1;y2;y3;y4;y5;y6;y8;y10;y11;y8-H2O;y10-H2O;y11-H2O;y1-NH3;y2-NH3;y3-NH3;y4-NH3;y6-NH3;y8-NH3;y10-NH3;a2;b2;b3;b4;b5;b6;b7;b8;b9;b10;b11;b2-H2O;b3-H2O;b4-H2O;b5-H2O;b6-H2O;b7-H2O;b8-H2O;b9-H2O;b11-H2O	92;184;914;735;258;628;1469;214;71;102;102;20;31;164;214;112;51;71;41;122;379;756;1109;403;122;132;102;143;41;72;92;1189;317;267;82;214;183;82;20	0.0009391434;-0.0004584477;-0.005078201;0.004252766;0.004361723;-0.00311635;-0.007323258;-0.0002893239;-0.02074565;-0.009773975;-0.001074447;-0.01316654;-0.002944523;-0.002257825;0.002329673;-0.006103988;-0.007136152;-0.001955932;0.002363173;0.002825254;0.0008974586;0.0008533049;-0.002260259;-0.003301149;-0.008080512;-0.006901817;-0.008367648;0.006803532;-0.01322089;-0.005462534;-0.0009039875;0.0…	6.383873;-1.666041;-13.04714;8.466685;7.087875;-4.349812;-7.753184;-0.2563423;-17.06456;-10.54889;-0.9674015;-10.99321;-22.63464;-8.746275;6.259442;-12.57833;-10.20309;-2.108783;2.125856;17.53844;4.746296;2.823921;-6.056258;-6.788359;-13.43779;-9.826416;-10.26127;7.327222;-12.6808;-4.666272;-5.284087;1.7432;9.203759;-11.08756;-17.02353;-12.32652;4.896595;9.2159;-31.76783	147.111865027234;275.171840129662;389.21938733041;502.29412034339;615.378075366826;716.433231914034;944.548445834202;1128.66258966864;1215.71507440093;926.540331864993;1110.65281010562;1197.69693060725;130.089199591781;258.147090405819;372.185430354588;485.277927995758;699.41070261435;927.516529406464;1111.63338807039;161.089243474713;189.086085891992;302.170194026112;373.210421377416;486.2955262…	39	0.521026	0.1875	328.6533;40.9939;51.1927	TSIAIDTIINQK;EKETLKAELQK;LSEITEKQIQK	_TSIAIDTIINQK_;_EKETLKAELQK_;_LSEITEKQIQK_	60593	326	6153	6264	49140
150815_0002_preIP_pool_n7_1	13713	10266	GGDVSVCEWYR	11	0	Unmodified	_GGDVSVCEWYR_			0	0	P56391	Cox6b1	Cytochrome c oxidase subunit 6B1	2	CID	TOF	MULTI-MSMS	26	0	664.29	1326.57	0.017735	48.412	2.675e-252	295.96	225.44	NaN	NaN	1	y1;y2;y3;y4;y5;y6;y7;y8;y9;y10;y4-H2O;y5-H2O;y6-H2O;y7-H2O;y8-H2O;y9-H2O;y10-H2O;y1-NH3;y2-NH3;y3-NH3;y5-NH3;b2;b3;b4;b5;b6;b7;b8;b9;b10;b3-H2O;b5-H2O;b6-H2O;b7-H2O;b8-H2O;b9-H2O;b10-H2O	197;389;811;616;61;1792;113;518;71;10;41;51;82;306;61;71;41;112;245;112;133;174;1427;538;511;235;92;81;102;61;20;635;349;61;41;62;41	0.0007899451;-0.001016447;0.001221427;-0.001515844;-0.003689644;-0.006448324;0.0002659664;0.001265451;-0.02029324;-0.002734721;-0.002239311;0.008698707;0.001787403;0.006264277;-0.0060803;-0.01610667;0.01898352;-0.001181616;0.0006545151;-0.01019461;-0.007441965;0.0009957569;-0.0009846323;-0.001444485;0.002402199;-0.001598459;0.001142535;0.01308418;0.009526797;-0.00615257;0.00444723;-0.000102731;-0…	4.510926;-3.005609;2.32981;-2.320267;-4.536419;-7.067356;0.2661168;1.151978;-16.7222;-2.152383;-3.524832;10.93743;1.998458;6.382881;-5.627306;-13.47234;15.15623;-7.474155;2.038003;-20.09799;-9.345496;8.655052;-4.279556;-4.388571;5.772087;-3.102312;1.691954;16.26766;9.619246;-5.333975;20.97135;-0.2580099;-3.35071;-14.70511;17.42469;6.456238;-13.0559	175.118162235954;338.1832971661;524.260372245954;653.305702613048;813.338524614797;912.40969721109;999.435011330089;1098.50242576185;1213.5509274881;1270.55483268898;635.295861393499;795.315571576771;894.390896797391;981.418448332969;1080.49920682664;1195.53617622672;1252.52254976215;158.093584695538;321.155077102765;507.245239179236;796.315727834515;115.049208156906;230.078131578096;329.14700534…	37	0.47132	0.162996	295.9649;70.5248;44.34915	GGDVSVCEWYR;IQETCGDWYR;NDTCWSEFLR	_GGDVSVCEWYR_;_IQETCGDWYR_;_NDTCWSEFLR_	22606	231	2260	2300	18261
150815_0001_preIP_pool_n3_1	13055	9443	LSMTNDPLEAAR	12	0	Unmodified	_LSMTNDPLEAAR_			0	0	P11725	Otc	Ornithine carbamoyltransferase, mitochondrial	2	CID	TOF	MULTI-SECPEP	21	0	659.327	1316.64	-0.9687	47.417	3.2654e-252	275.11	242.97	NaN	NaN	1	y1;y2;y3;y4;y5;y6;y7;y8;y9;y10;y6-H2O;y7-H2O;y8-H2O;y9-H2O;y10-H2O;y1-NH3;y2-NH3;y4-NH3;y6-NH3;y7-NH3;y8-NH3;y9-NH3;y10-NH3;a2;b2;b3;b4;b5;b6;b7;b8;b9;b11;b2-H2O;b3-H2O;b4-H2O;b5-H2O;b6-H2O;b6-NH3;b7-NH3;b8-NH3;b9-NH3	532;576;2012;1184;615;16882;3798;91;476;4267;331;112;183;197;837;71;112;235;411;122;342;425;194;480;886;290;854;394;1153;92;194;245;112;165;1366;589;491;250;537;82;71;112	0.001065617;0.002760069;-0.0007430401;-0.002932852;0.002712593;0.0004306706;-0.002768456;0.0006606875;0.0007166204;0.003646518;0.0007748241;-0.006196181;0.02102814;0.003452242;0.002065796;0.0007106805;-6.058533E-05;0.002966589;0.0005952782;0.008691796;0.001643552;0.007479727;0.007923472;-0.003448007;0.0008834799;-0.003628249;0.002668533;0.001432209;0.001149224;0.006820484;0.0004024968;-0.00292379…	6.08514;11.2128;-2.342542;-6.572383;4.84983;0.6561378;-3.588862;0.746167;0.7264349;3.263024;1.213771;-8.224344;24.24242;3.564612;1.87882;4.495369;-0.2644151;6.911802;0.9310744;11.52201;1.892589;7.715385;7.199909;-19.91549;4.392745;-10.92295;6.159923;2.617088;1.735253;8.982271;0.4613578;-2.919523;-5.337732;14.6695;-3.350427;-6.132252;6.406771;4.687243;5.327978;4.677141;-1.699901;0.7991365	175.117886564185;246.153305899747;317.193922796718;446.238705704652;559.317124240542;656.372170014607;771.40231217369;885.44181047696;986.489433018148;1117.52698772713;638.361261174768;753.395175212079;867.410878341361;968.476132710488;1099.51800376228;158.091692399006;229.12957745263;429.206257162728;639.345456305475;754.364302819972;868.414278511229;969.456120809675;1100.4961616715;173.13190224…	42	0.576271	0.106329	275.1059;32.14028;32.32016	LSMTNDPLEAAR;VTPGSAADEMALR;LSTDVCSVPPSR	_LSMTNDPLEAAR_;_VTPGSAADEMALR_;_LSTDVCSVPPSR_	42161	100	4201	4275	34173
150815_0006_preIP_pool_n12_1	12327	8311	ENIIDLSNANR	11	0	Unmodified	_ENIIDLSNANR_			0	0	P04938;P02762;P11591;P11589;B5X0G2	Mup8;Mup6;Mup5;Mup2;Mup17	Major urinary proteins 11 and 8;Major urinary protein 6;Major urinary protein 5;Major urinary protein 2;Major urinary protein 17	2	CID	TOF	MULTI-MSMS	24	0	629.823	1257.63	-2.2809	46.605	8.116e-252	322.47	218.46	NaN	NaN	1	y1;y2;y3;y4;y5;y6;y7;y8;y9;y10;y5-H2O;y6-H2O;y7-H2O;y8-H2O;y9-H2O;y1-NH3;y2-NH3;y4-NH3;y5-NH3;y6-NH3;y7-NH3;y8-NH3;y10-NH3;a2;b2;b3;b4;b5;b6;b7;b9;b10;b2-H2O;b3-H2O;b4-H2O;b5-H2O;b6-H2O;b7-H2O;b9-H2O;b10-H2O;b2-NH3;b3-NH3;b5-NH3;b6-NH3;b7-NH3;b10-NH3	51;82;71;184;772;618;1848;1232;278;10;41;62;92;41;30;20;31;31;71;41;133;51;20;41;607;535;132;133;51;41;40;20;327;457;174;215;41;41;41;10;51;41;71;51;31;10	0.001963547;-0.003438012;0.003968474;0.002644264;-0.003485241;-0.001428409;-0.003858063;0.00220418;-0.001700691;0.01617102;0.0119008;0.002110931;0.002176597;0.004764126;0.02116756;3.450402E-05;0.0002956436;8.268025E-05;0.005099885;0.01067573;0.001635756;-0.006635834;-0.001649889;0.006543312;0.001792103;0.002138409;0.001840106;-0.007174673;0.00361101;0.0008996454;-0.00685595;-0.009380454;0.0008970…	11.21278;-11.88944;11.01757;5.575802;-6.209479;-2.118172;-4.887406;2.442394;-1.674642;14.31596;21.90661;3.216189;2.821721;5.386518;21.22016;0.2182523;1.086386;0.1808344;9.370615;16.24128;2.117877;-7.494314;-1.482951;30.28031;7.341946;5.98701;3.912962;-12.25822;5.170638;1.145457;-7.064415;-8.649277;3.96799;2.923002;0.781932;0.06788541;1.75269;-18.64844;-2.511231;-12.09948;4.155129;18.05232;-0.6311…	175.116988633573;289.165317640658;360.19502494185;474.239276598987;561.277434513839;674.359441662594;789.388814348928;902.466816086421;1015.55478493737;1129.57984067425;543.251483787519;656.345337636318;771.372215002136;884.453691453366;997.521351998381;158.092368575482;272.135034883086;457.215289081454;544.242300286257;657.320788420268;772.356771427525;885.449106998562;1112.57111248081;216.09133…	46	0.658954	0.244681	322.4703;104.0136;67.88068	ENIIDLSNANR;LAGDLDGQQVSR;TRETPVTSDPR	_ENIIDLSNANR_;_LAGDLDGQQVSR_;_TRETPVTSDPR_	15896	70;97;5	1549	1576	12795
150815_0004_preIP_pool_n2_1	35427	30891	DQEGQDVLLFIDNIFR	16	0	Unmodified	_DQEGQDVLLFIDNIFR_			0	0	P56480	Atp5b	ATP synthase subunit beta, mitochondrial	2	CID	TOF	MULTI-SECPEP	27	0	961.486	1920.96	-0.26246	94.354	1.0313e-246	327.79	311.44	NaN	NaN	1	y1;y2;y3;y4;y5;y6;y7;y8;y10;y11;y12;y13;y14;y15;y8-H2O;y11-H2O;y12-H2O;y13-H2O;y14-H2O;y1-NH3;y2-NH3;y4-NH3;y7-NH3;y11-NH3;y12-NH3;y13-NH3;y14-NH3;a2;b2;b3;b4;b5;b6;b7;b8;b9;b10;b11;b12;b14;b15;b2-H2O;b4-H2O;b5-H2O;b6-H2O;b7-H2O;b8-H2O;b9-H2O;b10-H2O;b11-H2O;b2-NH3;b3-NH3;b4-NH3;b5-NH3;b7-NH3;b8-NH3;b9-NH3;b10-NH3;b11-NH3;b12-NH3;b14-NH3	51;174;71;524;470;414;880;748;412;692;82;396;265;20;51;10;82;62;62;20;51;61;51;20;10;40;30;20;268;245;153;163;164;163;174;143;153;61;10;31;10;51;153;71;163;71;71;51;20;40;122;81;102;102;143;82;61;71;20;10;20	0.003344313;0.001356034;0.001907289;0.001050564;-0.002469659;-0.0007099619;-0.009633537;-0.01617905;-0.0003203742;-0.001229603;0.01162347;0.002431154;0.005585365;-0.01926696;-0.002320383;-0.01576841;-0.004810057;-0.004894298;0.002729209;0.00300713;0.002086655;-0.009544165;0.003164363;-0.01119687;0.04294715;0.03113542;0.007392616;0.00422389;0.001731952;-0.0003162518;-0.003091059;0.001135075;0.0016…	19.09775;4.208855;4.381856;1.912505;-3.717441;-0.9132211;-10.42023;-15.59285;-0.2563546;-0.9009677;7.786333;1.568654;3.326851;-10.66265;-2.275846;-11.70839;-3.261476;-3.195063;1.643244;19.0217;6.837934;-17.93014;3.48704;-8.307875;29.10199;20.31304;4.448436;19.54657;7.095517;-0.8475518;-7.185836;2.033403;2.419899;2.251054;-7.400502;-10.69512;-8.918641;-0.8460534;-10.33388;-2.429498;8.216495;21.952…	175.115607867838;322.186010063061;435.269522789071;549.313306960596;664.34377021551;777.426074499085;924.503411990432;1037.59402148092;1249.73064070458;1364.75849296574;1492.80421740295;1549.83487344337;1678.87431232851;1806.95774216793;1019.56959813085;1346.76246709063;1474.81008624439;1531.83163420924;1660.86660379858;158.089395949848;305.158730340346;532.297352587759;907.464064988803;1347.7419…	61	0.518289	0.221818	327.7932;16.34982;11.93237	DQEGQDVLLFIDNIFR;GEDGAAMTIEFKASILPR;PLILHGEYIEFMCKR	_DQEGQDVLLFIDNIFR_;_GEDGAAM(ox)TIEFKASILPR_;_PLILHGEYIEFM(ox)CKR_	11482	233	1072	1096	9280
150815_0002_preIP_pool_n7_1	27735	23830	QGQYSPMAIEEQVAVIYAGVR	21	0	Unmodified	_QGQYSPMAIEEQVAVIYAGVR_			0	0	Q03265	Atp5a1	ATP synthase subunit alpha, mitochondrial	3	CID	TOF	MSMS	14	0	770.391	2308.15	NaN	77.27	2.1219e-243	270.49	258.6	NaN	NaN	1	y1;y3;y4;y5;y6;y7;y8;y9;y10;y11;y12;y13;y14;y15;y11-H2O;y12-H2O;y13-H2O;y1-NH3;y3-NH3;y4-NH3;y5-NH3;y10-NH3;y11-NH3;y15-NH3;a2;b2;b3;b4;b5;b6;b7;b8;b9;b10;b11;b12;b13;b14;b15;b16;b19;b5-H2O;b6-H2O;b7-H2O;b8-H2O;b9-H2O;b10-H2O;b11-H2O;b12-H2O;b13-H2O;b14-H2O;b15-H2O;b2-NH3;b3-NH3;b5-NH3;b7-NH3;b9-NH3;b10-NH3;b11-NH3;b13-NH3;b14-NH3;b15-NH3;b9(2+);b14(2+)	71;174;153;524;660;706;1443;468;266;276;112;31;20;20;40;71;10;41;81;132;71;102;61;30;41;41;142;81;204;81;213;143;341;173;82;234;163;81;60;40;20;92;41;51;112;71;41;41;51;61;20;20;31;153;174;112;71;41;31;20;20;10;41;41	0.001982633;-0.0007684719;0.0002047371;0.0007092831;-0.004429382;0.0003376289;-0.002910834;-0.01153907;0.005792642;0.007611255;0.009443515;-0.01335071;0.004299937;-0.02424643;-0.02301179;0.01940087;0.001478143;6.529135E-06;-0.0009927771;-0.006909119;-0.00676124;-0.007019724;-0.01631132;0.03495669;6.529135E-06;-0.004860152;0.002383047;0.004344422;0.00197119;-0.007195808;-0.004126716;0.0007547994;0…	11.32177;-2.320198;0.508985;1.254683;-6.529181;0.4342709;-3.430557;-12.17743;5.385398;6.318172;7.08068;-9.227694;2.832954;-14.70464;-19.39173;14.74587;1.034547;0.04129949;-3.159866;-17.93522;-12.33151;-6.631099;-13.73402;21.42202;0.04129949;-26.11691;7.585855;9.103893;3.493535;-10.88129;-5.208273;0.874247;3.973392;3.334801;8.657343;-1.043572;-4.858002;-10.84298;5.183374;13.63022;-9.403686;-3.0557…	175.116969547466;331.209598292682;402.245738871552;565.30856286378;678.397765508947;777.461412414644;848.501774665291;947.578816820592;1075.62006261705;1204.66083709997;1333.70159793599;1446.80845613738;1517.8279192823;1648.89695025615;1186.68089546153;1315.68107589765;1428.78306260249;158.092396550365;314.183273496368;385.226303626013;548.289484285418;1058.60632588123;1187.6582105715;1631.811198…	64	0.524605	0.212121	270.4943;11.8921;7.868692	QGQYSPMAIEEQVAVIYAGVR;EFKEDLDVKDAPLPSHALER;FQKSGSIVVEGHELHEEDIR	_QGQYSPMAIEEQVAVIYAGVR_;_EFKEDLDVKDAPLPSHALER_;_FQKSGSIVVEGHELHEEDIR_	50302	326	5092	5191	40902
150815_0004_preIP_pool_n4_1	35946	31771	TALLDAAGVASLLTTAEAVVTEIPK	25	0	Unmodified	_TALLDAAGVASLLTTAEAVVTEIPK_			0	0	P63038	Hspd1	60 kDa heat shock protein, mitochondrial	3	CID	TOF	MSMS	12	0	818.795	2453.36	NaN	94.338	7.3261e-243	222.24	216.36	NaN	NaN	1	y1;y2;y3;y4;y5;y6;y7;y8;y9;y10;y11;y12;y13;y14;y15;y16;y4-H2O;y6-H2O;y8-H2O;y10-H2O;y11-H2O;y13-H2O;y14-H2O;y15-H2O;y16-H2O;y1-NH3;y2-NH3;y13-NH3;y15-NH3;y13(2+);a2;b2;b3;b4;b5;b6;b7;b8;b9;b10;b11;b12;b13;b14;b15;b16;b17;b18;b19;b20;b2-H2O;b6-H2O;b7-H2O;b8-H2O;b9-H2O;b10-H2O;b11-H2O;b12-H2O;b14-H2O;b15-H2O;b16-H2O;b17-H2O;b18-H2O;b10(2+);b12(2+)	61;524;122;133;245;338;187;245;391;297;245;327;132;31;40;20;153;82;61;41;50;51;10;30;31;41;20;10;10;338;102;197;327;102;122;102;133;102;297;102;51;82;51;30;10;10;20;61;10;51;10;102;92;92;133;41;184;51;71;71;10;10;10;163;81	0.0006644346;0.00304291;0.004144685;-0.0001520219;-0.002457238;0.003089404;-0.003210092;0.006824175;-0.006927487;-0.000874275;-0.0008230468;-0.002166548;-0.004341634;-0.01879914;-0.02297027;0.006190958;-0.002301171;-0.008361624;0.02269935;0.006265086;-0.01028109;0.01645232;-9.356347E-05;-0.003117826;-0.02147536;0.001652008;0.002606502;0.03201378;0.03801741;-0.01510335;0.0004798975;0.00117788;0.00…	4.516518;12.46264;11.60178;-0.3126141;-4.183655;4.500846;-4.086791;7.967448;-7.028962;-0.8274462;-0.7109683;-1.72127;-3.16497;-12.66041;-14.61295;3.768265;-4.914052;-12.5098;27.07201;6.032377;-9.021338;12.15318;-0.06378546;-2.006476;-13.21612;12.69949;11.47549;23.63139;24.45125;-22.00355;3.307432;6.804978;8.120214;4.986428;-4.243771;-10.02082;-16.9283;-8.952488;-5.682457;12.37028;1.390049;0.46436…	147.112139735943;244.162525112087;357.245487317784;486.29237712106;587.342360811165;686.405228085027;785.479941498192;856.507021018535;985.563365777125;1056.59442635247;1157.64205359846;1258.69107557328;1371.77731464018;1484.87583612821;1571.91203566559;1642.91998822634;468.283961584279;668.406114426385;838.480581154876;1038.57672230498;1139.64094695207;1353.74595600004;1466.84656586368;1553.8816…	65	0.466529	0.22069	222.2415;5.879825;7.031525	TALLDAAGVASLLTTAEAVVTEIPK;LELRSQVGQINLVDMVLPKSSK;DIVEGNLKSIMRLVLALAAHFK	_TALLDAAGVASLLTTAEAVVTEIPK_;_LELRSQVGQINLVDMVLPKSSK_;_DIVEGNLKSIM(ox)RLVLALAAHFK_	56496	292	5830	5936	46106
150815_0003_preIP_pool_n5_1	35749	31484	DQEGQDVLLFIDNIFR	16	0	Unmodified	_DQEGQDVLLFIDNIFR_			0	0	P56480	Atp5b	ATP synthase subunit beta, mitochondrial	2	CID	TOF	MULTI-MSMS	24	0	961.486	1920.96	1.1722	94.389	4.6416e-235	311.99	288.52	NaN	NaN	1	y1;y2;y3;y4;y5;y6;y7;y8;y9;y10;y11;y12;y13;y14;y9-H2O;y11-H2O;y12-H2O;y13-H2O;y14-H2O;y1-NH3;y2-NH3;y4-NH3;y6-NH3;y7-NH3;y8-NH3;y12-NH3;y13-NH3;y14-NH3;a2;b2;b3;b4;b5;b6;b7;b8;b9;b10;b12;b13;b14;b2-H2O;b3-H2O;b4-H2O;b5-H2O;b6-H2O;b7-H2O;b8-H2O;b9-H2O;b10-H2O;b12-H2O;b2-NH3;b3-NH3;b4-NH3;b5-NH3;b6-NH3;b7-NH3;b8-NH3;b9-NH3;b10-NH3;b14-NH3	61;61;41;194;174;246;447;317;661;133;239;82;122;51;20;10;10;30;20;20;41;41;31;31;20;31;30;10;10;153;92;71;82;92;122;91;123;51;10;10;30;31;41;61;51;41;51;51;62;20;10;92;61;51;71;82;51;61;20;41;10	0.0004364493;0.002595061;-0.006114742;0.003332822;-0.01881919;-0.006706815;0.001432052;0.0001557745;-0.006135301;-0.003991348;-0.0201828;-0.01047539;-0.01198765;0.01860664;0.01513265;-0.007339485;0.03851478;-0.03582959;-0.02015486;-0.005090558;0.000856107;-0.00560104;-0.006799577;0.01547604;0.01649484;-0.02408994;0.008536441;-0.02020461;0.001017437;-0.001659993;0.004038587;0.005210446;-0.01452552…	2.492308;8.054574;-14.04792;6.067276;-28.32679;-8.626883;1.549014;0.1501329;-5.331947;-3.193757;-14.78834;-7.017156;-7.734722;11.08289;13.36055;-5.449759;26.11585;-23.38955;-12.13498;-32.19885;2.805437;-10.52247;-8.942039;17.05439;16.16294;-16.32316;5.569173;-12.15773;4.708243;-6.800618;10.8235;12.11304;-26.02067;4.057393;-25.39971;1.786706;-24.02415;-14.4947;-4.126002;1.381236;-6.586981;16.86039…	175.118515731655;322.184771035889;435.277544819701;549.311024703147;664.360119744876;777.432071352508;924.492346401565;1037.57768665926;1150.66804171507;1249.73431167867;1364.77744615744;1492.826316268;1549.84929225087;1678.86129105456;1132.63620908072;1346.75403816157;1474.76676140633;1531.86256949761;1660.88948786507;158.097493637516;305.159960888731;532.29340946288;760.405615013007;907.4517533…	61	0.457664	0.196774	311.9882;23.46829;22.23166	DQEGQDVLLFIDNIFR;MPGSALLCCLLLLTGMR;GEDGAAMTIEFKASILPR	_DQEGQDVLLFIDNIFR_;_MPGSALLCCLLLLTGM(ox)R_;_GEDGAAM(ox)TIEFKASILPR_	11467	233	1072	1096	9268
150815_0002_preIP_pool_n7_1	31136	27117	EVAAFAQFGSDLDAATQQLLSR	22	0	Unmodified	_EVAAFAQFGSDLDAATQQLLSR_			0	0	Q03265	Atp5a1	ATP synthase subunit alpha, mitochondrial	3	CID	TOF	MULTI-MSMS	16	0	780.061	2337.16	-0.76249	84.485	3.3551e-234	262.05	243.99	NaN	NaN	1	y1;y2;y3;y5;y6;y7;y8;y9;y10;y11;y12;y13;y14;y15;y16;y17;y19;y20;y6-H2O;y8-H2O;y9-H2O;y11-H2O;y12-H2O;y14-H2O;y15-H2O;y17-H2O;y20-H2O;y1-NH3;y2-NH3;y5-NH3;y6-NH3;y7-NH3;y8-NH3;y10-NH3;y11-NH3;y13-NH3;y16-NH3;a2;b2;b3;b4;b5;b6;b7;b8;b9;b10;b11;b12;b13;b14;b15;b16;b17;b18;b19;b20;b2-H2O;b3-H2O;b4-H2O;b5-H2O;b6-H2O;b8-H2O;b10-H2O;b11-H2O;b13-H2O;b14-H2O;b7-NH3;b11-NH3;b13-NH3;b13(2+)	216;876;680;911;939;1727;1075;554;999;153;112;92;245;61;30;61;30;20;215;275;419;61;61;163;214;112;20;41;163;133;174;173;143;92;61;51;20;366;365;502;339;529;391;299;347;102;61;338;71;71;164;72;51;20;40;82;40;102;642;699;376;174;166;51;61;41;30;71;81;31;101	0.003850304;-0.0008789257;0.002539407;0.001168144;-0.0005689454;-0.00421203;-0.001465923;-0.01094447;0.001168983;0.002665588;0.006145062;0.01037318;-0.00854944;-0.01089921;0.01817447;0.0302416;6.049816E-05;0.01347944;0.003416748;-0.008021456;-0.003427157;-0.008774732;0.001528706;0.01466993;0.004161774;0.01502332;0.008198737;0.003535353;-0.001875942;0.008648416;0.007945431;-0.007435072;-0.00119875…	21.98728;-3.352735;6.767556;1.895179;-0.7642628;-4.981772;-1.59944;-11.08223;1.060221;2.192697;4.617951;7.316816;-5.797181;-6.720322;10.38625;16.6082;0.02967023;6.388229;4.703528;-8.927424;-3.534788;-7.326519;1.164565;10.07049;2.59494;8.332916;3.91902;22.36307;-7.652959;14.42984;10.92303;-8.974518;-1.332695;-13.0962;2.259845;-17.22218;1.755705;17.78937;8.535817;-0.3343921;14.0193;9.888425;-8.8980…	175.115101876719;262.151859516613;375.232505164215;616.376517919299;744.436832519859;845.488154078516;916.522521759381;987.569114095732;1102.58394367318;1215.66651104827;1330.6899746065;1417.71777489734;1474.75816124171;1621.82892493042;1749.85842876123;1820.88347541926;2039.01918422334;2110.04287907232;726.422282140732;898.518512605919;969.551032094795;1197.6673866828;1312.68402627657;1456.72437…	71	0.543969	0.195055	262.0468;18.05771	EVAAFAQFGSDLDAATQQLLSR;DMFHLRLFVDTDSDVRLSR	_EVAAFAQFGSDLDAATQQLLSR_;_DM(ox)FHLRLFVDTDSDVRLSR_	16805	326	1660	1688	13541
150815_0003_preIP_pool_n11_1	26452	22281	SLNSEMDNILANLR	14	0	Unmodified	_SLNSEMDNILANLR_			0	0	Q8BMS1	Hadha	Trifunctional enzyme subunit alpha, mitochondrial;Long-chain enoyl-CoA hydratase;Long chain 3-hydroxyacyl-CoA dehydrogenase	2	CID	TOF	MULTI-MSMS	18	0	795.401	1588.79	0.7801	75.259	8.4031e-231	304.89	277.56	NaN	NaN	1	y1;y2;y3;y4;y5;y6;y8;y9;y10;y11;y12;y8-H2O;y9-H2O;y10-H2O;y11-H2O;y12-H2O;y3-NH3;y4-NH3;y5-NH3;y8-NH3;y9-NH3;y10-NH3;y11-NH3;a2;b2;b3;b4;b5;b6;b7;b8;b9;b10;b11;b12;b13;b3-H2O;b4-H2O;b5-H2O;b6-H2O;b7-H2O;b8-H2O;b9-H2O;b10-H2O;b11-H2O;b6-NH3;b7-NH3;b8-NH3;b9-NH3;b11-NH3;b12-NH3	122;153;294;569;589;184;514;645;416;434;143;31;51;41;51;226;51;51;41;61;51;41;61;227;102;194;93;153;81;51;41;102;82;416;20;41;31;71;184;31;41;41;133;61;41;41;50;31;123;41;40	9.51678E-05;-0.001638246;6.15395E-05;-0.005142734;-0.00197199;-0.00924685;0.01235622;-0.004198716;0.002921961;-0.002374642;0.002582946;0.01271604;0.006003071;0.0342141;-0.009222811;0.01541077;0.0001173033;-0.007874495;-0.001680217;-0.0001316612;0.01187753;0.04227275;-0.01310315;0.001169893;-0.0002882511;-0.0006501903;-0.005083892;0.0004494697;0.002108388;0.002851179;0.01628729;0.02147362;-0.00749…	0.5434469;-5.684316;0.1529897;-10.86597;-3.363053;-13.21998;13.3076;-3.962676;2.458319;-1.861532;1.858667;13.96603;5.763622;29.22885;-7.333457;11.23518;0.3045105;-17.25862;-2.951154;-0.1444454;11.39307;36.0832;-10.4107;6.757418;-1.433204;-2.063003;-12.6401;0.8460758;3.183533;3.668028;18.27292;21.37925;-6.706352;-37.60465;6.475057;0.8264129;-8.105815;-6.394318;13.87215;19.36094;-25.21544;-8.23411;…	175.118857013199;288.204654407614;402.245882069106;473.28820013029;586.36909336718;699.460432207793;928.508699617733;1059.56573915819;1188.60121157835;1275.63853659022;1389.67650644998;910.497775110617;1041.54497268519;1170.55935475465;1257.63482007319;1371.65311394454;385.219277203798;456.264382790677;569.342252492084;911.494638396133;1042.52311380611;1171.53531169003;1258.62271599484;173.127284…	51	0.529615	0.231884	304.8916;27.329;12.57823	SLNSEMDNILANLR;EFIKYGDATYLNR;TARDSNIQEEWIK	_SLNSEMDNILANLR_;_EFIKYGDATYLNR_;_TARDSNIQEEWIK_	54381	457	5593	5696	44380
150815_0002_preIP_pool_n7_1	23738	19963	VALTGLTVAEYFR	13	0	Unmodified	_VALTGLTVAEYFR_			0	0	P56480	Atp5b	ATP synthase subunit beta, mitochondrial	3	CID	TOF	MULTI-MSMS	1	0	480.601	1438.78	-1.1134	69.031	3.334e-230	197.43	177.65	NaN	NaN	1	y1;y2;y3;y5;y6;y7;y8;y9;y10;y5-H2O;y6-H2O;y7-H2O;y8-H2O;y9-H2O;y10-H2O;y1-NH3;y2-NH3;y3-NH3;y5-NH3;y6-NH3;y7-NH3;y8-NH3;y9-NH3;y10-NH3;a2;b2;b4;b5;b6;b7;b8;b9;b10;b5-H2O;b6-H2O;b7-H2O;b8-H2O;b9-H2O;b10-H2O	102;184;755;2084;407;175;41;71;91;61;61;10;31;71;51;41;132;122;41;20;20;20;20;20;153;153;82;173;174;153;51;20;10;122;71;353;152;10;10	-0.0005837937;-0.0008394114;-0.004047181;-0.0003272494;0.001082268;0.0003114014;0.006518771;-0.009262339;0.004709132;0.004873574;-0.0104694;0.000276959;0.005093028;-0.005908777;-0.005755839;0.004639876;0.001908941;-0.008453419;0.0001313639;0.004606271;-0.	-3.333687;-2.605345;-8.340323;-0.4775058;1.379744;0.3516887;6.528407;-8.7748;4.071548;7.303258;-13.66052;0.3192848;5.194238;-5.694947;-5.055213;29.35;6.255565;-18.05389;0.1965631;6.002691;-30.47071;-1.474991;-13.04104;-2.941597;5.4339;22.43566;1.917768;7.	175.11953597475;322.188205508611;485.254741816952;685.330728768863;784.397733167623;885.446182508356;998.524039119065;1055.56128395292;1156.59499095585;667.31496325963;766.398720154672;867.435652264489;980.514900176239;1037.54736570482;1138.59489124102;158.087763203587;305.158908054356;468.232598952485;668.303721054119;767.367660063535;868.446406985637;981.505456500411;1038.53901614069;1139.57650…	39	0.51001	0.19598	197.4332;19.78071;15.54481	VALTGLTVAEYFR;LTEEPPPPPPLPR;SPVARAVRAMEPR	_VALTGLTVAEYFR_;_LTEEPPPPPPLPR_;_SPVARAVRAMEPR_	62533	233	6316	6431	50608
150815_0004_preIP_pool_n2_1	21626	17547	DFSATDLTEFAAR	13	0	Unmodified	_DFSATDLTEFAAR_			0	0	Q8BWT1	Acaa2	3-ketoacyl-CoA thiolase, mitochondrial	2	CID	TOF	MULTI-MSMS	21	0	722.341	1442.67	-1.4396	65.39	4.8301e-230	271.62	246.78	NaN	NaN	1	y1;y2;y3;y4;y5;y6;y7;y8;y9;y10;y11;y5-H2O;y6-H2O;y7-H2O;y8-H2O;y9-H2O;y10-H2O;y11-H2O;y1-NH3;y2-NH3;y4-NH3;y5-NH3;y6-NH3;y8-NH3;y10-NH3;a2;b2;b3;b4;b5;b6;b7;b8;b9;b10;b11;b12;b3-H2O;b4-H2O;b5-H2O;b6-H2O;b7-H2O;b8-H2O;b9-H2O;b10-H2O;b11-H2O	82;71;122;235;267;701;327;667;990;20;52;31;62;41;72;92;123;132;51;41;51;30;31;20;20;627;329;194;81;91;71;102;31;20;20;20;10;434;247;41;91;61;31;20;20;20	-0.0003238879;0.002787647;0.002890733;0.005642618;-0.0003354264;-0.0006330996;-0.006759064;-0.007608222;0.001383728;0.01166244;0.00560249;0.001560965;0.002938033;-0.002496891;-0.00403657;-0.006491713;0.005549596;0.002197589;0.001316723;-0.002053949;-0.001	-1.849527;11.32484;9.113562;12.15411;-0.5653529;-0.9117841;-8.370953;-8.247659;1.351945;10.65514;4.741548;2.713343;4.344028;-3.162912;-4.46298;-6.456162;5.155071;1.888666;8.32889;-8.964058;-2.992928;38.66676;0.9975038;-6.845012;11.75073;12.10372;3.340529;	175.119276068888;246.153278321582;317.1902890233;464.255951054702;593.304522195377;694.352498342657;807.442688287649;922.470480477176;1023.50916700167;1094.53600208171;1181.57409043692;575.292061118057;676.338362523676;789.427861428445;904.45634413958;1005.50647775615;1076.53155023479;1163.56693065154;158.091086356358;229.131570815893;447.236383117348;576.255355737089;677.324640507692;905.4425209…	46	0.552864	0.208145	271.6192;24.83797;24.83797	DFSATDLTEFAAR;TLGEEGYQDYLR;PEHRDDSERFR	_DFSATDLTEFAAR_;_TLGEEGYQDYLR_;_PEHRDDSERFR_	9214	470	879	901	7492
150815_0003_preIP_pool_n5_1	5546	2288	FNSANEDNVTQVR	13	0	Unmodified	_FNSANEDNVTQVR_			0	0	P24270	Cat	Catalase	2	CID	TOF	MULTI-MSMS	30	0	747.353	1492.69	0.31358	30.873	6.4784e-230	316.12	269.66	NaN	NaN	1	y1;y2;y3;y4;y5;y6;y7;y8;y9;y10;y11;y12;y7-H2O;y8-H2O;y9-H2O;y10-H2O;y11-H2O;y12-H2O;y1-NH3;y2-NH3;y4-NH3;y6-NH3;y7-NH3;y9-NH3;y11-NH3;a2;b2;b3;b4;b5;b6;b7;b8;b9;b10;b11;b12;b3-H2O;b4-H2O;b5-H2O;b6-H2O;b11-H2O;b2-NH3;b3-NH3;b5-NH3;b6-NH3;b7-NH3;b8-NH3;b9-NH3;b10-NH3;b11-NH3;b12-NH3	92;133;143;512;184;249;315;321;663;373;72;41;20;61;112;61;41;30;10;52;41;41;51;20;51;51;268;245;71;81;41;51;30;82;30;31;62;143;132;31;31;40;82;61;51;92;31;31;82;31;30;20	0.0003368854;4.009597E-06;-0.0006195171;-0.003586655;-0.002627495;-0.004190159;-0.007815989;-0.009109177;-0.002587748;-0.001704147;0.004771939;-0.01571584;0.01127217;-0.01192604;0.001097719;0.005141274;-0.006689438;0.007322977;0.005463207;0.004799512;-0.006188896;-0.006794117;0.01221022;0.04043005;-0.01188971;0.001388025;-0.002359637;-0.004178778;0.003931344;-0.007257287;0.0007260003;-0.005773184…	1.923756;0.01462357;-1.540143;-7.126316;-4.361967;-5.848836;-9.400548;-9.483948;-2.408282;-1.487615;3.871499;-11.67037;13.85792;-12.65395;1.039009;4.559731;-5.507602;5.511752;34.55824;18.66381;-12.7272;-9.714414;14.99303;38.23352;-9.781168;5.928632;-9.002091;-11.96827;9.356248;-13.58437;1.094573;-7.417627;-0.2940434;-12.42258;5.566648;-9.127769;0.3502136;4.482684;2.410031;-12.19503;-11.75125;-7.5…	175.118615295602;274.187362087603;402.246563125681;503.297208737616;602.364663493927;716.409153605714;831.439722466448;960.483608750682;1074.52001476907;1145.55624495598;1232.58179728082;1346.64521251121;813.410069622136;942.475860928254;1056.50576461628;1127.53883484894;1214.58269397111;1328.61160900282;158.086939873045;257.156017483548;486.273261876754;699.385208461459;814.39314715872;1057.4504…	52	0.490744	0.282609	316.1181;46.46192;37.73022	FNSANEDNVTQVR;THNDIIHNENMR;FSNEWLGGLEDAR	_FNSANEDNVTQVR_;_THNDIIHNENMR_;_FSNEWLGGLEDAR_	20029	144	1990	2024	16209
150815_0004_preIP_pool_n4_1	19648	16009	LGEYGFQNALIVR	13	0	Unmodified	_LGEYGFQNALIVR_			0	0	CON__P02769			2	CID	TOF	MULTI-MSMS	25	0	740.401	1478.79	-1.7326	60.452	7.3847e-230	295.35	0	NaN	NaN	1	y1;y2;y3;y4;y5;y6;y7;y8;y9;y10;y11;y12;y11-H2O;y12-H2O;y6-NH3;y7-NH3;y8-NH3;y9-NH3;y10-NH3;a2;b2;b3;b4;b5;b6;b7;b8;b9;b10;b11;b12;b3-H2O;b5-H2O;b6-H2O;b7-H2O;b8-H2O;b9-H2O;b10-H2O;b11-H2O;b12-H2O;b9-NH3;b10-NH3	82;184;204;153;143;353;461;309;691;272;51;92;20;51;40;71;20;51;40;20;92;215;81;61;71;91;41;51;41;82;31;51;31;31;61;20;40;31;30;20;82;51	-0.00274575;-0.001209869;1.766294E-06;0.002649227;-0.01289582;-0.005235091;-0.003353928;-0.006335327;-0.00640595;-0.006533685;-0.005077554;-0.01601013;0.0004362293;0.0004686365;-0.02000688;-0.001557323;0.012193;-0.03826212;-0.00349303;0.002113558;0.003537	-15.6791;-4.412543;0.004560867;5.294718;-22.5686;-7.637555;-4.12285;-6.595391;-6.295214;-5.533955;-3.876898;-11.71421;0.3377227;0.3474726;-29.9312;-1.955283;12.92283;-38.23934;-3.001854;14.76817;20.67229;3.381318;22.47783;3.155155;-14.08513;7.62513;-11.73	175.121697931167;274.188575966007;387.271428311306;500.352844830565;571.405503665635;685.440770384246;813.497466732735;960.568862048189;1017.59039639369;1180.65385266707;1309.69498963251;1366.72738593676;1291.67891116315;1348.7003424795;668.428993075225;796.469121025706;943.523784620565;1000.59570345886;1163.62426291114;143.115775990503;171.109266950586;300.154382349547;463.208313886521;520.23854…	42	0.460104	0.194444	295.3509;295.3509;32.21804	LGEYGFQNALIVR;LGEYGFQNAILVR;ITKWNFTDSVLR	_LGEYGFQNALIVR_;_LGEYGFQNAILVR_;_ITKWNFTDSVLR_	38097	9	3782	3849	30831
150815_0004_preIP_pool_n4_1	21620	17916	DFSATDLTEFAAR	13	0	Unmodified	_DFSATDLTEFAAR_			0	0	Q8BWT1	Acaa2	3-ketoacyl-CoA thiolase, mitochondrial	2	CID	TOF	MULTI-MSMS	26	0	722.341	1442.67	-0.078588	64.549	1.4518e-229	289.67	273.47	NaN	NaN	1	y1;y2;y3;y4;y5;y6;y7;y8;y9;y10;y11;y6-H2O;y7-H2O;y8-H2O;y9-H2O;y10-H2O;y11-H2O;y1-NH3;y2-NH3;y3-NH3;y4-NH3;y5-NH3;y6-NH3;y8-NH3;y9-NH3;a2;b2;b3;b4;b5;b6;b7;b8;b10;b12;b2-H2O;b3-H2O;b4-H2O;b5-H2O;b6-H2O;b7-H2O;b8-H2O;b10-H2O	51;41;112;256;309;569;381;548;983;462;51;71;51;62;132;81;153;10;51;31;61;31;41;20;30;618;395;174;81;122;61;92;51;30;20;41;320;163;102;61;41;82;30	0.001573656;0.002761349;0.0008000172;-0.002998726;-0.005305455;0.00397218;0.004657352;-0.01077984;-0.008434271;-0.00794565;0.00064748;-0.008335005;0.005650313;-0.01594025;-0.007063587;-0.00689032;0.0003010982;0.001322783;7.103896E-05;-0.00333633;0.0002923872;0.002748086;0.01490452;-0.006933152;0.0002531547;0.0006637378;0.002390014;-3.666101E-05;0.0008071194;-0.00232153;-0.002589628;0.005715547;-0…	8.986292;11.218;2.522183;-6.459087;-8.942138;5.720735;5.76811;-11.6858;-8.240464;-7.259248;0.5479785;-12.32351;7.157552;-17.62389;-7.0249;-6.400407;0.2587713;8.36722;0.3100386;-11.1148;0.6537667;4.768707;22.00546;-7.657191;0.2515239;2.82313;9.084044;-0.1047054;1.91637;-4.445487;-4.063761;7.617431;-4.363732;9.191144;-17.1639;3.553194;-6.522974;-2.976602;7.94837;12.19302;9.178892;-1.005236;-1.192795	175.117378525158;246.153304619972;317.192379739388;464.264592398391;593.309492224074;694.347893062923;807.431271871206;922.473652095692;1023.51898500076;1094.55561016775;1181.57904544734;676.349635561567;789.419714224409;904.468247816405;1005.50704963007;1076.54399015083;1163.56882714282;158.09108029663;229.129445828331;300.169966985006;447.234752184116;576.274889581647;677.310411617635;905.44325…	43	0.562609	0.206731	289.6704;16.19789;14.46077	DFSATDLTEFAAR;TLGEEGYQDYLR;PEHRDDSERFR	_DFSATDLTEFAAR_;_TLGEEGYQDYLR_;_PEHRDDSERFR_	9252	470	879	901	7516
150815_0004_preIP_pool_n2_1	35252	30721	SQLQSVLLCGIETQACILNTALDLLHR	27	0	Unmodified	_SQLQSVLLCGIETQACILNTALDLLHR_			0	0	P85094	Isoc2a	Isochorismatase domain-containing protein 2A, mitochondrial	4	CID	TOF	MULTI-SECPEP	7	0	767.407	3065.6	-2.8633	94.002	3.4058e-229	240.75	217.86	NaN	NaN	1	y1;y2;y3;y4;y5;y6;y7;y8;y9;y10;y11;y12;y13;y14;y15;y16;y17;y18;y19;y20;y22;y7-H2O;y8-H2O;y10-H2O;y11-H2O;y12-H2O;y14-H2O;y16-H2O;y19-H2O;y8-NH3;y9-NH3;y10-NH3;y11-NH3;y12-NH3;y13-NH3;y14-NH3;y15-NH3;y16-NH3;y17-NH3;y12(2+);y14(2+);y17(2+);y21(2+);b2;b3;b4;b5;b6;b7;b8;b10;b12;b2-H2O;b3-H2O;b6-H2O;b7-H2O;b8-H2O;b10-H2O;b2-NH3;b6-NH3;b9(2+)	82;153;123;196;184;153;194;277;404;72;133;112;235;20;195;245;61;246;133;51;20;61;40;20;40;51;10;82;61;31;122;72;20;60;51;31;82;10;51;102;61;31;20;341;173;92;71;143;133;72;61;10;20;92;103;112;92;72;20;71;51	0.004423216;-0.0009691154;0.005315586;-0.003801427;0.00462198;-0.005101707;-0.003814696;-0.001115906;-0.005909766;0.003884993;0.005416935;-0.00858343;0.001772061;-0.006578872;-0.00181762;0.001825347;0.003445235;0.01062571;0.02092488;0.01247388;0.02340444;0.02740056;-0.01865004;0.001111804;-0.008734792;0.02012127;-0.005144228;-0.01783608;0.00691847;-0.007405189;-0.002155967;-0.005167753;0.01003646…	25.25899;-3.10436;12.49971;-7.061259;7.07408;-6.656177;-4.554873;-1.188977;-5.614496;3.332856;4.236125;-5.96572;1.173691;-4.016685;-1.045253;0.9771835;1.739095;5.213626;9.519597;5.397199;9.275261;33.4375;-20.25968;0.9687599;-6.928245;14.1624;-3.175697;-9.641247;3.173482;-8.035819;-2.081932;-4.49899;7.954612;-15.82237;-27.82701;-6.184831;-2.15783;-7.882792;-4.658047;-0.52481;-15.76195;-23.44915;13…	175.114528964478;312.178833158817;425.256612437363;538.349793431541;653.36831305623;766.462100723681;837.497927500494;938.542907184714;1052.59062849164;1165.66489771339;1278.74742975146;1438.79207831849;1509.81883661434;1637.88576505843;1738.92868228142;1867.96763241028;1981.05007650287;2038.06435975635;2198.08470878219;2311.17722376045;2523.31877110025;819.456147557645;920.549876636786;1147.6571…	61	0.419502	0.185185	240.751;22.88601;6.295012	SQLQSVLLCGIETQACILNTALDLLHR;LSQGFLLDYFLMSLLCSKLWDLLYK;VCDGAIREFLFQQLGMLVSFVKSHIR	_SQLQSVLLCGIETQACILNTALDLLHR_;_LSQGFLLDYFLMSLLCSKLWDLLYK_;_VCDGAIREFLFQQLGM(ox)LVSFVKSHIR_	55225	308	5676	5780	45030
150815_0002_preIP_pool_n7_1	17147	13589	AFAMTNQILVER	12	0	Unmodified	_AFAMTNQILVER_			0	0	Q8C196	Cps1	Carbamoyl-phosphate synthase [ammonia], mitochondrial	2	CID	TOF	MULTI-MSMS	19	0	696.869	1391.72	-1.307	55.383	2.0167e-226	257.92	193.88	NaN	NaN	1	y1;y2;y3;y4;y5;y6;y7;y9;y10;y11;y2-H2O;y9-H2O;y10-H2O;y6-NH3;y7-NH3;y9-NH3;y10-NH3;a2;b2;b3;b4;b5;b6;b7;b8;b9;b10;b11;b5-H2O;b6-H2O;b7-H2O;b8-H2O;b6-NH3;b7-NH3;b8-NH3;b10-NH3	133;396;376;550;431;330;772;947;1019;71;41;41;245;61;112;122;112;384;564;878;92;82;71;113;133;92;61;72;81;72;41;31;31;102;112;41	0.0008922765;6.009208E-05;-0.0001341233;-0.0009849882;0.006959389;0.001834756;-0.006806165;-0.008590247;-0.004495503;0.004613851;0.001986483;-0.02282221;0.003752744;0.0006839661;-0.002828239;-0.008526465;0.004506753;0.0008807292;0.0006762738;-0.001215174;0.009910191;-0.003899848;0.0059262;0.008536085;-0.007258479;0.007956044;-0.0002240005;0.0009319887;0.0007620666;0.02414379;-0.001608953;0.014446…	5.095285;0.1975664;-0.3326223;-1.907727;11.05734;2.422264;-7.809656;-7.783867;-3.827167;3.490876;6.942127;-21.02267;3.244605;0.9237425;-3.309911;-7.84714;3.893207;4.608325;3.086428;-4.188072;23.52956;-7.467512;9.313895;11.16805;-8.272423;8.032353;-0.205585;0.7647917;1.511357;39.05206;-2.155818;16.80999;-30.81103;7.975024;-4.805799;-23.47279	175.118059904519;304.161485185119;403.230093316742;516.315008161948;629.391127764916;757.454829910085;871.506398277952;1103.59634544028;1174.62936448368;1321.68866904654;286.14899410819;1085.60001271819;1156.61055155079;740.429431598015;854.475871250821;1086.56973255639;1157.59381312637;191.117008819291;219.112127896815;290.151133132271;421.180492373056;522.241980886821;636.275082286399;764.33104…	36	0.574521	0.185567	257.9178;64.04022;32.41475	AFAMTNQILVER;AFGPGIEGKDVFR;VFEDIVRIMDR	_AFAMTNQILVER_;_AFGPGIEGKDVFR_;_VFEDIVRIMDR_	1923	477	166	174	1512
150815_0004_preIP_pool_n4_1	17815	14235	MMFMSSATAFQR	12	0	Unmodified	_MMFMSSATAFQR_			0	0	Q91VS7	Mgst1	Microsomal glutathione S-transferase 1	2	CID	TOF	MULTI-MSMS	21	0	704.315	1406.61	-2.0629	56.719	2.7107e-226	271.62	263.56	NaN	NaN	1	y1;y2;y3;y4;y6;y7;y8;y10;y11;y6-H2O;y7-H2O;y8-H2O;y10-H2O;y11-H2O;y1-NH3;y2-NH3;y3-NH3;y7-NH3;y8-NH3;y10-NH3;a2;b2;b3;b4;b5;b6;b7;b8;b9;b11;b5-H2O;b6-H2O;b7-H2O;b8-H2O;b9-H2O;b11-H2O	122;184;395;376;640;1240;2960;184;102;62;61;153;265;41;51;82;82;51;102;61;1000;1203;1330;184;133;71;71;51;41;20;92;31;61;51;71;10	-0.001068156;-0.0001296792;3.466204E-05;0.0002240719;0.000348405;-0.004220097;-0.003687694;-0.004126364;0.005302516;0.001923274;-0.005408169;-0.005204578;-0.0005371043;-0.001993214;-0.004761444;-0.002357903;-0.006590067;-0.003436598;-0.00805477;-0.0085344	-6.099563;-0.4277332;0.07698469;0.429847;0.5024825;-5.407579;-4.25126;-3.602097;4.153702;2.847795;-7.09366;-6.127167;-0.4763545;-1.58371;-30.1172;-8.239998;-15.21162;-4.501838;-9.471593;-7.56248;-6.547919;-3.149622;-5.083515;-7.620993;0.3016365;0.8318343;	175.120020336662;303.177659371563;450.245908946561;521.282833324538;693.367501253256;780.404098164913;867.435594172541;1145.54493136486;1276.57598709071;675.355361698194;762.394721550773;849.426546370097;1127.53077741855;1258.57271813431;158.097164523291;286.153338493878;433.225984574313;763.376765565127;850.413412146323;1128.52279033058;235.094870439172;263.089074310089;410.158744643443;541.2012…	36	0.528242	0.142857	271.6201;8.063485;10.45723	MMFMSSATAFQR;CGSLGGGDSAEIER;ERDEDAEMKER	_MMFMSSATAFQR_;_CGSLGGGDSAEIER_;_ERDEDAEMKER_	45385	561	4536	4622	36789
150815_0004_preIP_pool_n2_1	17010	13080	AFAMTNQILVER	12	0	Unmodified	_AFAMTNQILVER_			0	0	Q8C196	Cps1	Carbamoyl-phosphate synthase [ammonia], mitochondrial	2	CID	TOF	MULTI-MSMS	24	0	696.869	1391.72	-1.5568	55.978	7.6262e-226	267.85	211.6	NaN	NaN	1	y1;y2;y3;y4;y5;y6;y7;y8;y9;y10;y11;y2-H2O;y8-H2O;y9-H2O;y10-H2O;y11-H2O;y6-NH3;y7-NH3;y8-NH3;y10-NH3;a2;b2;b3;b4;b5;b6;b7;b8;b9;b10;b11;b5-H2O;b6-H2O;b8-H2O;b7-NH3;b8-NH3;b10-NH3;b11-NH3	112;299;478;591;479;332;532;92;926;142;71;52;51;225;214;61;61;102;113;102;285;601;766;122;71;61;92;102;92;61;41;61;71;51;71;71;20;10	0.001591743;0.001827366;-0.0003612883;0.002682946;-0.006930836;0.01372915;-0.01199524;0.005405811;-0.004328836;-0.002132616;-0.01699264;0.006783395;0.01524263;3.198923E-05;0.009932626;0.01912667;-0.004588973;0.01108252;-0.00142284;-0.01618824;-0.0003194865;0.003607963;-0.000426533;-0.0002127321;0.005545627;0.01024604;-0.004435962;0.004943524;-0.003742574;0.01122681;0.01151975;-0.001209116;-0.0015…	9.089576;6.007915;-0.8959848;5.196373;-11.01173;18.12566;-13.76371;5.558435;-3.922496;-1.815568;-12.85656;23.70621;15.96887;0.02946748;8.587748;14.67148;-6.197674;12.97018;-1.489071;-13.98414;-1.67167;16.46651;-1.470041;-0.5050731;10.61908;16.10327;-5.803619;5.634168;-3.778426;10.30394;9.45321;-2.397951;-2.481343;-8.880976;16.77448;-5.626171;7.907298;10.46491	175.117360438546;304.159717911329;403.230320481662;516.311340227713;629.405017989727;757.442935512591;871.511587348043;972.541864776331;1103.59208402892;1174.62700159646;1321.71027554119;286.14419719574;954.521463275549;1085.57715851757;1156.60437166873;1303.66359154119;740.434704536746;854.461960489002;955.522144325762;1157.6145081229;191.118209035015;219.109196207065;290.150344491383;421.190615…	38	0.58958	0.211111	267.8538;56.25807;43.28191	AFAMTNQILVER;AFGPGIEGKDVFR;VFEDIVRIMDR	_AFAMTNQILVER_;_AFGPGIEGKDVFR_;_VFEDIVRIMDR_	1976	477	166	174	1542
150815_0004_preIP_pool_n2_1	16756	12834	AFAMTNQILVER	12	0	Unmodified	_AFAMTNQILVER_			0	0	Q8C196	Cps1	Carbamoyl-phosphate synthase [ammonia], mitochondrial	2	CID	TOF	MULTI-MSMS	18	0	696.869	1391.72	-1.5568	55.464	8.2334e-226	267.39	208.96	NaN	NaN	1	y1;y2;y3;y5;y6;y7;y8;y9;y10;y11;y6-H2O;y7-H2O;y8-H2O;y9-H2O;y10-H2O;y11-H2O;y1-NH3;y6-NH3;y7-NH3;y8-NH3;y9-NH3;y10-NH3;y11-NH3;a2;b2;b3;b4;b5;b6;b7;b8;b9;b10;b11;b5-H2O;b6-H2O;b7-H2O;b8-H2O;b7-NH3;b8-NH3;b10-NH3	191;617;608;763;683;1287;2359;245;1488;122;51;60;82;275;337;82;20;112;113;112;102;92;10;569;1042;1297;235;142;102;102;184;92;82;71;153;122;51;41;112;133;81	0.000984987;-0.002154094;0.004872352;-0.001268404;-0.003393308;0.001294648;-0.004466574;-0.00115368;-0.01314504;-0.00230219;-0.006149397;0.02367318;-0.007230509;-0.003281093;0.003743455;0.009083224;-0.004588733;-0.003966549;0.004050635;-0.004928363;0.0008326599;0.002099809;-0.04463478;0.001009769;0.0008714416;-0.0006551882;0.001260525;0.004346526;-0.005852963;-0.005153287;0.003652399;0.002083336;…	5.624706;-7.082022;12.08346;-2.015261;-4.479851;1.485543;-4.592634;-1.045389;-11.19071;-1.741846;-8.316152;27.73772;-7.574831;-3.022432;3.236573;6.967407;-29.0248;-5.357059;4.740529;-5.15775;0.7663264;1.813939;-34.21046;5.283517;3.977153;-2.258097;2.992777;8.322951;-9.198623;-6.742098;4.162657;2.103305;-19.02027;12.40141;-2.749925;0.6797012;5.298954;9.576835;5.480202;-1.492117;-12.96693	175.117967194011;304.163699371203;403.225086840905;629.399355558028;757.46005797397;871.498297464682;972.551737160943;1103.58890887305;1174.63801401939;1321.69558508663;739.452249375853;853.465354243972;954.543936408994;1085.5804716;1156.6105608399;1303.67363498651;158.096991812689;740.434082113008;854.468992376389;955.525649848071;1086.56037343173;1157.59622007061;1304.71136857283;191.1168797792…	41	0.59595	0.165992	267.3885;58.43329;47.8531	AFAMTNQILVER;VFEDIVRIMDR;MAALTQNPQFKK	_AFAMTNQILVER_;_VFEDIVRIMDR_;_M(ox)AALTQNPQFKK_	1975	477	166	174	1542
150815_0004_preIP_pool_n4_1	17039	13484	AFAMTNQILVER	12	0	Unmodified	_AFAMTNQILVER_			0	0	Q8C196	Cps1	Carbamoyl-phosphate synthase [ammonia], mitochondrial	2	CID	TOF	MULTI-MSMS	20	0	696.869	1391.72	-1.7389	55.145	8.2334e-226	267.39	222.41	NaN	NaN	1	y1;y2;y3;y4;y5;y6;y8;y9;y10;y11;y4-H2O;y6-H2O;y8-H2O;y9-H2O;y10-H2O;y11-H2O;y1-NH3;y6-NH3;y8-NH3;y9-NH3;y11-NH3;a2;b2;b3;b4;b5;b6;b7;b8;b9;b10;b11;b5-H2O;b6-H2O;b8-H2O;b9-H2O;b7-NH3;b8-NH3	92;382;436;645;440;393;1339;1006;163;62;31;31;61;112;376;82;10;61;92;61;10;351;617;724;102;71;51;81;142;132;72;20;61;62;31;61;71;81	-0.001422815;0.0002718626;-0.002083843;-0.002071306;0.003408978;0.003164883;0.003037485;-0.00322572;0.0002968657;-0.01359336;-0.01095066;0.01533936;-0.009119843;0.009679865;-0.002099124;0.005479483;0.002009134;0.0008239815;-0.002454942;0.004107438;-0.0215	-8.124784;0.8938107;-5.167851;-4.011701;5.41628;4.17832;3.123236;-2.92293;0.2527324;-10.2847;-21.9754;20.74482;-9.554117;8.916871;-1.814883;4.203098;12.70877;1.112843;-2.569212;3.780232;-16.52714;-7.927264;1.100882;-3.051412;-4.644957;23.11797;10.49119;8.	175.120374996314;304.161273414597;403.232043036727;516.316094479518;629.394678176603;757.453499782251;972.544233102112;1103.59098091272;1174.6245721152;1321.70687625266;498.31440914542;739.430760622172;954.545825743869;1085.56751064148;1156.6164034185;1303.67723872771;158.090393945801;740.42929158255;955.52317642703;1086.55709865418;1304.68829656629;191.119404602431;219.112562953614;290.150803328…	38	0.556704	0.197917	267.3885;44.98042;46.46192	AFAMTNQILVER;VFEDIVRIMDR;AFGPGIEGKDVFR	_AFAMTNQILVER_;_VFEDIVRIMDR_;_AFGPGIEGKDVFR_	1989	477	166	174	1551
150815_0004_preIP_pool_n4_1	18899	15284	DDGSWEVIEGYR	12	0	Unmodified	_DDGSWEVIEGYR_			0	0	P26443	Glud1	Glutamate dehydrogenase 1, mitochondrial	2	CID	TOF	MULTI-MSMS	20	0	713.318	1424.62	-0.26183	58.928	1.0455e-225	295.31	276.33	NaN	NaN	1	y1;y2;y3;y4;y5;y6;y7;y8;y9;y10;y5-H2O;y7-H2O;y8-H2O;y9-H2O;y10-H2O;y1-NH3;y2-NH3;y3-NH3;y4-NH3;y5-NH3;y7-NH3;y8-NH3;a2;b2;b3;b4;b5;b6;b7;b8;b9;b10;b11;b2-H2O;b3-H2O;b4-H2O;b5-H2O;b6-H2O;b7-H2O;b8-H2O;b9-H2O;b11-H2O	92;92;635;701;1361;1082;1483;760;174;246;31;143;112;41;60;52;82;51;113;61;41;92;61;393;255;298;112;214;174;81;41;30;41;20;61;224;339;256;153;61;31;20	-0.00104552;0.00152064;0.00118674;-0.002135609;-0.001545656;-0.005083296;-0.0005758872;-0.0178171;-0.02364262;-0.006911063;0.005027274;-0.01347496;-0.008485876;-0.0004044335;0.01487392;-0.00296418;-0.002567225;-0.01032154;0.001795063;-0.0003946951;0.00028	-5.970304;4.49653;3.002866;-4.073657;-2.425197;-6.902864;-0.6654255;-16.94384;-20.76507;-5.780505;8.117477;-15.9007;-8.210666;-0.3609265;12.63125;-18.74932;-7.993643;-27.29212;3.539036;-0.6362928;0.3401389;1.396752;22.07758;5.736447;3.176352;-10.97987;16.	175.119997700636;338.180760079398;395.202557702598;524.248473147589;637.331947174993;736.403898732079;865.441984419117;1051.53853858989;1138.57639251604;1195.58112468182;619.314809558993;847.444318803669;1033.51864267493;1120.54258964252;1177.54877501587;158.09536725986;321.158298842706;378.187516881907;507.217993375063;620.304247113153;848.414570851604;1034.49272745426;203.061764796153;231.05983…	42	0.595395	0.185841	295.3063;18.97834;11.21955	DDGSWEVIEGYR;EWAQENNQNHR;ACMSGDAPSKMVR	_DDGSWEVIEGYR_;_EWAQENNQNHR_;_ACM(ox)SGDAPSKMVR_	8559	152	832	854	6979
150815_0001_preIP_pool_n1_1	13076	9402	VDATEESDLAQQYGVR	16	0	Unmodified	_VDATEESDLAQQYGVR_			0	0	P09103	P4hb	Protein disulfide-isomerase	2	CID	TOF	MSMS	30	0	890.921	1779.83	NaN	47.793	1.2722e-223	341.16	287.59	NaN	NaN	1	y1;y2;y3;y4;y6;y7;y8;y9;y10;y11;y12;y13;y14;y15;y10-H2O;y11-H2O;y12-H2O;y13-H2O;y4-NH3;y6-NH3;y7-NH3;y9-NH3;y10-NH3;y12-NH3;y13-NH3;y15-NH3;a2;b2;b3;b4;b5;b6;b7;b8;b9;b10;b11;b12;b13;b14;b15;b4-H2O;b5-H2O;b6-H2O;b7-H2O;b8-H2O;b9-H2O;b10-H2O;b12-H2O;b13-H2O;b15-H2O	51;41;112;143;226;309;225;143;321;278;204;122;10;20;20;51;20;20;20;51;20;51;30;10;20;10;10;82;61;41;51;81;20;51;51;41;30;31;40;20;20;61;51;61;41;40;61;30;20;10;10	-0.0009983154;0.003223906;0.002183036;0.004668863;-0.001612168;-0.001653095;0.0008898393;0.0002229811;0.003849214;-0.005538748;0.00783934;-0.01373247;-0.01371929;0.02387604;-0.01139003;-0.008003557;-0.0003792699;-0.03148818;-0.002109837;-0.01297596;0.0314	-5.700752;11.75818;6.591161;9.446026;-2.148437;-2.012464;0.9521992;0.2124566;3.386706;-4.37632;5.621022;-9.181199;-8.756513;14.1972;-10.18267;-6.415114;-0.2755031;-21.30858;-4.420842;-17.69346;39.0949;1.411328;18.69128;-34.40975;16.4358;-17.84101;-10.2570	175.119950496345;274.184142191077;331.206646784456;494.267489495841;750.390925549493;821.42808026433;934.509601310773;1049.53721120097;1136.56561337799;1265.61759443601;1394.6468094444;1495.71605972502;1566.75316034056;1681.7425080354;1118.57028793416;1247.6094945586;1376.64446336797;1477.72325075592;477.247719094087;733.375740238083;804.368431363673;1032.5094278716;1119.52198819238;1377.67550515…	51	0.488488	0.233945	341.1598;53.56715;32.15903	VDATEESDLAQQYGVR;ESAVEAAPAMGRMSVSR;VEPSSACMVMAQSLVR	_VDATEESDLAQQYGVR_;_ESAVEAAPAM(ox)GRM(ox)SVSR_;_VEPSSACM(ox)VMAQSLVR_	63040	88	6366	6482	51016
150815_0003_preIP_pool_n5_1	26592	22627	EPLFGISTGNIITGLAAGAK	20	0	Unmodified	_EPLFGISTGNIITGLAAGAK_			0	0	Q8C196	Cps1	Carbamoyl-phosphate synthase [ammonia], mitochondrial	2	CID	TOF	MULTI-MSMS	26	0	965.536	1929.06	0.15728	75.354	2.6713e-223	334.74	306.5	NaN	NaN	1	y1;y2;y3;y4;y5;y6;y7;y8;y9;y10;y11;y12;y13;y17;y18;y19;y9-H2O;y12-H2O;y13-H2O;y18-H2O;y1-NH3;y2-NH3;y11-NH3;y12-NH3;y13-NH3;y19-NH3;a2;b2;b3;b4;b5;b6;b7;b8;b9;b10;b11;b12;b13;b14;b15;b16;b17;b18;b19;b2-H2O;b3-H2O;b4-H2O;b5-H2O;b6-H2O;b7-H2O;b8-H2O;b11-H2O;b12-H2O;b13-H2O;b14-H2O;b15-H2O;b16-H2O;b17-H2O;b18-H2O;b19-H2O;b10-NH3;b15-NH3;b16-NH3;b19-NH3	102;71;548;711;1066;194;924;1542;1051;490;347;1532;1546;347;153;173;72;51;61;30;31;20;91;81;102;41;102;204;360;511;522;916;255;163;173;183;245;143;71;51;82;123;41;30;51;143;406;1216;2730;1179;468;133;597;204;102;41;51;31;31;30;20;61;51;31;31	0.001238717;0.00160652;0.0008784796;-0.001343604;-0.0003728261;-6.552259E-06;-0.002004867;-0.00279521;-0.006929891;-0.001975919;0.009686563;-0.001830401;0.005759517;0.007614116;-0.001941776;0.005436759;-0.007920757;0.005642239;-0.003878658;0.02733775;0.003651614;-0.004197296;0.0007261741;0.007425606;0.01075429;0.02544092;-0.0006199416;0.001788162;0.006967979;-0.001785647;-0.0003851578;-0.00354085…	8.420258;7.364346;3.192492;-3.880895;-0.8935403;-0.01235507;-3.413392;-4.060435;-8.646262;-2.160493;9.417229;-1.686022;4.853499;4.786111;-1.13956;3.018717;-10.10971;5.2849;-3.318859;16.21523;28.0715;-20.86882;0.7178594;6.948928;9.194515;14.26084;-3.11359;7.873866;20.48323;-3.664693;-0.7076504;-5.386444;4.469453;2.479351;-5.335219;-0.7415772;0.1813508;7.034684;9.789202;-0.5344793;4.809165;-1.20261…	147.111565453375;218.148311438668;275.170503202373;346.20983907378;417.245982083692;530.329679790258;587.353141828417;688.401610645921;801.48980930746;914.56891931589;1028.6001842802;1085.63316496884;1186.6732535244;1590.87736895588;1703.97098882837;1801.01637414465;783.480235486546;1067.61512764154;1168.67232701342;1685.93114461146;130.082603455128;201.127566152844;1011.58259556811;1068.59735985…	65	0.46716	0.191176	334.7353;28.23161;18.63775	EPLFGISTGNIITGLAAGAK;KIVCVGSKEFLFFLSR;LLFVEVTSKGTGLNPNAK	_EPLFGISTGNIITGLAAGAK_;_KIVCVGSKEFLFFLSR_;_(ac)LLFVEVTSKGTGLNPNAK_	16092	477	1575	1603	12969
150815_0002_preIP_pool_n7_1	33686	29585	SLQDIIAILGMDELSEEDKLTVSR	24	1	Unmodified	_SLQDIIAILGMDELSEEDKLTVSR_			0	0	P56480	Atp5b	ATP synthase subunit beta, mitochondrial	3	CID	TOF	MULTI-MSMS	24	0	892.465	2674.37	-0.9012	89.705	4.3072e-220	245.11	238.39	NaN	NaN	1	y1;y2;y3;y4;y5;y6;y7;y8;y9;y10;y11;y12;y13;y14;y15;y16;y17;y18;y19;y20;y22;y2-H2O;y6-H2O;y8-H2O;y9-H2O;y10-H2O;y11-H2O;y12-H2O;y13-H2O;y14-H2O;y15-H2O;y16-H2O;y18-H2O;y22-H2O;y1-NH3;y2-NH3;y7-NH3;y8-NH3;y9-NH3;y11-NH3;y12-NH3;y15-NH3;y16-NH3;y17-NH3;y20-NH3;y22-NH3;y10(2+);y21(2+);y23(2+);a2;b2;b3;b4;b5;b6;b7;b17;b2-H2O;b4-H2O;b6-H2O;b7-H2O;b17(2+)	61;184;71;194;143;508;122;279;430;821;373;247;112;153;765;1001;593;867;895;143;244;20;62;60;31;102;41;123;92;40;51;174;82;71;10;31;41;41;31;31;31;51;31;30;20;71;72;143;10;262;112;163;522;361;153;163;20;20;133;91;82;20	0.002264953;0.001498981;0.003569707;-0.005656943;0.003126001;-0.006903905;-0.003314734;0.003038442;0.01020969;-0.0114252;-0.009951084;0.01361817;0.002376674;0.007785023;-0.00138799;-0.009781591;-0.00827422;-0.01401684;-0.01957374;-0.001135575;-0.01788998;0.005786936;-0.001072555;0.01543407;-0.002863872;-0.01447344;-0.004605852;-0.0133259;0.01835173;-0.002463161;-0.005570194;-0.01532038;-0.0080081…	12.93396;5.718039;9.882477;-12.23724;5.433235;-9.814309;-4.049883;3.206756;9.48373;-9.818824;-7.794475;9.687796;1.562839;4.713121;-0.8122566;-5.368896;-4.276122;-6.987372;-9.236752;-0.508729;-7.227451;23.70387;-1.564776;16.60488;-2.705466;-12.63401;-3.659306;-9.602731;12.21238;-1.507649;-3.294412;-8.492946;-4.028246;-3.335586;35.52289;2.054027;8.588358;-31.15937;24.04071;-5.99936;10.75765;-28.011…	175.116687228049;262.149481610121;361.215824800128;462.272729923991;575.348010960856;703.453003884586;818.476357744996;947.512597665766;1076.54801951305;1163.60168281373;1276.68427267824;1405.70329652369;1520.74148104767;1651.77655730535;1708.80719404194;1821.89965162288;1934.98220823293;2006.02506464386;2119.11468551681;2232.18031133643;2475.28258628852;244.134628968472;685.436607847754;929.4896…	62	0.50475	0.182353	245.1107;6.723177;6.559812	SLQDIIAILGMDELSEEDKLTVSR;LRAESYNEWALNVNEALEAKINK;MILAFEELRVQAENARLEMHFK	_SLQDIIAILGMDELSEEDKLTVSR_;_LRAESYNEWALNVNEALEAKINK_;_MILAFEELRVQAENARLEMHFK_	54526	233	5599	5703	44484
150815_0002_preIP_pool_n7_1	29600	25631	AVNTLNEALEFANSVGYPCLLR	22	0	Unmodified	_AVNTLNEALEFANSVGYPCLLR_			0	0	Q8C196	Cps1	Carbamoyl-phosphate synthase [ammonia], mitochondrial	2	CID	TOF	MULTI-SECPEP	30	1	1226.12	2450.23	0.17002	81.335	3.1158e-218	323.91	300.82	NaN	NaN	1	y1;y2;y3;y4;y5;y6;y7;y8;y9;y10;y11;y12;y13;y15;y16;y17;y20;y13-H2O;y15-H2O;y16-H2O;y17-H2O;y20-H2O;y1-NH3;y5-NH3;y7-NH3;y8-NH3;y10-NH3;y11-NH3;y12-NH3;y15-NH3;y17-NH3;a2;b3;b4;b5;b6;b7;b8;b9;b10;b11;b13;b14;b15;b16;b17;b4-H2O;b5-H2O;b8-H2O;b9-H2O;b10-H2O;b13-H2O;b14-H2O;b15-H2O;b17-H2O;b5-NH3;b7-NH3;b8-NH3;b9-NH3;b10-NH3;b11-NH3;b14-NH3;b15-NH3;b16-NH3;b17-NH3	51;71;71;81;1468;194;690;316;228;357;661;868;319;187;308;194;30;102;20;51;51;51;20;82;72;30;61;72;82;31;92;41;102;194;61;91;193;163;184;235;132;82;71;132;31;225;132;184;61;41;41;61;31;82;41;61;194;204;183;51;41;40;71;31;61	0.001830843;0.000598928;0.004057481;-0.002805184;0.0002093068;-0.00563872;0.007082412;0.0009343509;0.002838459;-0.01264424;-0.0087371;-0.01460722;0.0103737;0.01424772;0.01982573;-0.02745368;-0.01398684;0.03242076;-0.00405011;0.009167205;-0.003859459;-0.01317679;0.003404179;-0.004969789;0.01070181;0.01667376;-0.01515638;0.007168747;0.009400896;0.0216185;0.0165998;0.002998026;0.003820744;0.00215192…	10.45496;2.078151;10.11127;-4.997473;0.3179165;-6.864438;8.062413;0.9558355;2.666339;-10.72808;-6.991669;-10.45824;6.799142;8.332713;10.78135;-14.05732;-6.131506;21.5034;-2.393878;5.034461;-1.994608;-5.822374;21.5333;-7.748963;12.42348;17.35981;-13.04799;5.815946;6.813881;12.7707;8.574676;20.94839;13.39898;5.572038;29.82967;22.6619;5.659076;1.474055;1.554086;-4.414711;19.01557;8.209909;-17.89911;…	175.117121337742;288.202417233369;401.283022660622;561.32053352727;658.370282888442;821.439459453846;878.448202045197;977.522764022347;1064.55288832436;1178.611298472;1249.64450511809;1396.71878915105;1525.73640133246;1709.8537050786;1838.89072016034;1952.98092701804;2281.14213007969;1507.70378958203;1691.86143822296;1820.89081400396;1934.94676811521;2263.13075535152;158.088998900955;641.34891288…	65	0.492838	0.251938	323.9133;23.09182;17.40188	AVNTLNEALEFANSVGYPCLLR;DGFIPKNYIEMKPHPWFFGK;HFIDTQGSSELRHDNAEIIIR	_AVNTLNEALEFANSVGYPCLLR_;_DGFIPKNYIEMKPHPWFFGK_;_HFIDTQGSSELRHDNAEIIIR_	6768	477	656	675	5529
150815_0003_preIP_pool_n5_1	17707	14034	AANEAGYFNEEMAPIEVK	18	0	Unmodified	_AANEAGYFNEEMAPIEVK_			0	0	Q8BWT1	Acaa2	3-ketoacyl-CoA thiolase, mitochondrial	2	CID	TOF	MULTI-MSMS	29	0	991.962	1981.91	0.15488	56.911	7.764e-215	330.54	296.07	NaN	NaN	1	y1;y2;y3;y4;y5;y6;y8;y9;y10;y11;y12;y13;y14;y15;y16;y3-H2O;y5-H2O;y8-H2O;y10-H2O;y11-H2O;y12-H2O;y13-H2O;y14-H2O;y15-H2O;y1-NH3;y2-NH3;y10-NH3;y11-NH3;y12-NH3;y13-NH3;y15-NH3;a2;b2;b3;b4;b5;b6;b7;b8;b9;b10;b11;b12;b13;b15;b16;b17;b7-H2O;b8-H2O;b9-H2O;b10-H2O;b11-H2O;b13-H2O;b16-H2O;b17-H2O;b3-NH3;b4-NH3;b5-NH3;b6-NH3;b7-NH3;b8-NH3;b9-NH3;b10-NH3;b11-NH3;b12-NH3;b13-NH3;b16-NH3;b17-NH3	51;174;255;71;1601;574;279;277;701;1146;404;577;30;61;51;153;61;61;41;41;51;51;51;20;31;10;102;61;20;31;41;51;41;204;338;245;143;153;113;51;112;112;194;218;51;40;51;82;41;62;31;31;51;20;10;31;235;163;132;235;184;41;81;102;41;71;20;10	-0.0005435531;-0.004739769;-0.000661985;-0.003226854;-0.004300109;-0.001008268;-0.004404751;0.001902945;-0.005405503;-0.01395567;0.0104015;0.006376556;0.02890804;-0.008844187;-0.01031846;0.004210637;0.00298736;-0.008504921;-0.01636371;0.01596112;0.0265991	-3.694791;-19.2528;-1.764237;-6.608192;-7.346031;-1.536061;-4.806134;1.820091;-4.661637;-10.6805;7.077353;4.176656;18.09322;-5.121696;-5.605259;11.7876;5.26549;-9.465912;-14.33436;12.38632;18.32328;6.115908;-3.269746;-4.710341;-21.84972;9.80519;3.461627;7	147.113347723671;246.185957855557;375.224473168043;488.311102017032;585.364939124743;656.398761071537;916.485235256759;1045.52152065709;1159.57175655197;1306.64872063059;1469.68769200625;1526.71318067085;1597.72776297338;1726.8081082974;1840.8525100149;357.209035859593;567.347086969056;898.478770740126;1141.57215007468;1288.60823915969;1451.66092962479;1508.6997654725;1579.75127171464;1708.796748…	68	0.482488	0.230509	330.5408;34.47246;16.13737	AANEAGYFNEEMAPIEVK;SSSGGQPRDSLSFSNTNNK;RTMESDVDFVPEEREK	_AANEAGYFNEEMAPIEVK_;_SSSGGQPRDSLSFSNTNNK_;_RTM(ox)ESDVDFVPEEREK_	423	470	37	39	348
150815_0004_preIP_pool_n4_1	11305	7937	EIIAVSCGPSQCQETIR	17	0	Unmodified	_EIIAVSCGPSQCQETIR_			0	0	Q9DCW4	Etfb	Electron transfer flavoprotein subunit beta	2	CID	TOF	MULTI-MSMS	30	0	974.467	1946.92	-0.52976	43.422	2.5054e-214	270.91	193.55	NaN	NaN	1	y2;y3;y4;y5;y6;y7;y8;y9;y10;y11;y12;y13;y14;y15;y4-H2O;y7-H2O;y8-H2O;y9-H2O;y10-H2O;y12-H2O;y13-H2O;y14-H2O;y6-NH3;y7-NH3;y9-NH3;y11-NH3;y13-NH3;y14-NH3;a2;b2;b3;b4;b5;b6;b7;b8;b9;b10;b11;b12;b13;b14;b15;b16;b3-H2O;b4-H2O;b5-H2O;b6-H2O;b7-H2O;b8-H2O;b11-H2O;b15-H2O;b16-H2O;b15-NH3;b16-NH3	81;142;122;61;235;113;61;444;973;435;122;81;381;51;41;20;20;20;82;173;61;20;41;20;31;51;20;10;225;255;286;439;350;61;113;51;20;51;31;20;20;31;72;41;235;194;71;61;51;40;20;10;20;10;10	-0.003246801;-0.001932814;-0.004254096;-0.00460416;-0.004585666;0.002381861;-0.003685208;-0.0009193199;-0.00703522;0.0006718883;-0.007496186;0.01870405;-0.006485826;-0.01825692;0.0157056;0.005698975;0.001536925;0.01336596;0.001913528;-0.007225754;0.008850	-11.26554;-4.96545;-8.207826;-7.123252;-5.686681;2.548975;-3.607726;-0.8219024;-5.984597;0.5030696;-5.269291;12.29188;-4.072165;-10.70273;31.39443;6.218704;1.531624;12.14533;1.653106;-5.144325;5.885793;2.863179;2.76311;-2.327602;-17.44172;-2.698521;-25.67	288.206262961907;389.25262744995;518.297541827233;646.356469402733;806.387099110583;934.43870909492;1021.4768045738;1118.52680253764;1175.55438216119;1335.57732325451;1422.61751973888;1521.65973341596;1592.72203708288;1705.8178721532;500.267017448535;916.424827294685;1003.46101775463;1100.50195257594;1157.53486872754;1404.60668462009;1503.65902255704;1574.70047792111;789.353783271981;917.41667723…	55	0.478742	0.212355	270.9101;77.35841;25.58772	EIIAVSCGPSQCQETIR;LLALDPMMEQEMEEIR;SRTTHTHDMTHTTHLR	_EIIAVSCGPSQCQETIR_;_LLALDPMMEQEMEEIR_;_SRTTHTHDM(ox)THTTHLR_	14757	802	1423	1450	11875
150815_0003_preIP_pool_n5_1	35515	31257	SQLQSVLLCGIETQACILNTALDLLHR	27	0	Unmodified	_SQLQSVLLCGIETQACILNTALDLLHR_			0	0	P85094	Isoc2a	Isochorismatase domain-containing protein 2A, mitochondrial	4	CID	TOF	MULTI-MSMS	7	0	767.407	3065.6	-2.0237	93.915	6.7574e-209	237.19	225.77	NaN	NaN	1	y1;y2;y3;y4;y5;y6;y7;y8;y9;y10;y11;y12;y13;y14;y15;y16;y17;y21;y23;y8-H2O;y9-H2O;y11-H2O;y12-H2O;y13-H2O;y14-H2O;y16-H2O;y17-H2O;y21-H2O;y1-NH3;y9-NH3;y10-NH3;y11-NH3;y12-NH3;y14-NH3;y15-NH3;y16-NH3;y10(2+);y18(2+);y19(2+);y20(2+);y21(2+);a2;b2;b3;b4;b5;b6;b7;b8;b10;b11;b12;b2-H2O;b3-H2O;b5-H2O;b6-H2O;b7-H2O;b8-H2O;b2-NH3;b6-NH3;b7-NH3;b10-NH3	153;344;257;805;523;535;524;706;92;964;61;234;414;326;573;698;152;71;40;123;61;31;41;81;204;62;71;40;10;205;143;92;51;41;61;20;122;255;264;92;51;31;622;383;224;102;319;259;215;234;51;41;71;184;225;256;214;112;71;102;204;91	-0.0006783583;-0.003711387;0.0008695487;-0.0007344131;-0.006643255;-0.005814048;0.005601923;-0.005870307;0.005571958;-0.007614159;0.0110623;-0.003368452;0.004323929;-0.01570464;-0.01989527;-0.01073004;0.005260489;0.02614287;-0.01321076;0.003051464;0.00059	-3.873685;-11.88855;2.044741;-1.364201;-10.16753;-7.585558;6.688955;-6.254671;5.293624;-6.531966;8.650928;-2.341175;2.863878;-9.588305;-11.44099;-5.744195;2.655407;10.78391;-5.060841;3.314906;0.5731736;-21.33575;-8.667245;-9.386159;2.75934;2.396403;-1.860	175.119630539278;312.181575430684;425.261058475075;538.346726417284;653.379578291273;766.462813064627;837.488510881227;938.547661585308;1052.57914676774;1165.6763968647;1278.74178438367;1438.78686333994;1509.8162847468;1637.89489082195;1738.94675993613;1867.98018779947;1981.04826124902;2424.24761875628;2610.38741470517;920.528175128156;1034.57356104916;1260.76918145251;1420.78524449519;1491.82404…	62	0.400825	0.136264	237.1915;11.4166;7.355236	SQLQSVLLCGIETQACILNTALDLLHR;LSQGFLLDYFLMSLLCSKLWDLLYK;QQLSLAVERGQSLEREQVQLGLDWQR	_SQLQSVLLCGIETQACILNTALDLLHR_;_LSQGFLLDYFLMSLLCSKLWDLLYK_;_QQLSLAVERGQSLEREQVQLGLDWQR_	55223	308	5676	5780	45028
150815_0002_preIP_pool_n7_1	22777	19037	IITLEEGDLILTGTPK	16	0	Unmodified	_IITLEEGDLILTGTPK_			0	0	Q8R0F8	Fahd1	Acylpyruvase FAHD1, mitochondrial	2	CID	TOF	MULTI-MSMS	27	0	856.988	1711.96	-2.3283	66.884	1.7882e-208	285.5	261.21	NaN	NaN	1	y1;y2;y3;y4;y5;y6;y7;y8;y9;y10;y11;y12;y13;y14;y4-H2O;y5-H2O;y6-H2O;y7-H2O;y8-H2O;y10-H2O;y11-H2O;y12-H2O;y14-H2O;y12-NH3;y13-NH3;y14-NH3;a2;b2;b3;b4;b5;b6;b8;b9;b10;b11;b12;b13;b14;b3-H2O;b4-H2O;b5-H2O;b6-H2O;b8-H2O;b9-H2O;b10-H2O;b13-H2O;b14-H2O	20;102;61;61;71;112;71;51;61;163;174;245;132;214;41;20;20;20;41;20;30;51;20;20;10;10;82;71;81;20;51;20;61;51;40;10;20;10;10;82;61;20;31;41;41;31;20;41	0.005316182;0.0009018496;0.001015991;0.003018115;-0.005211061;-0.006818285;-0.01623501;0.009633156;0.0104046;0.01066951;-0.01625769;-0.0006998911;-0.003852693;-0.005258095;-0.003546431;0.01330149;0.0006454481;-0.0009068425;0.005117299;0.01139283;0.01332989;-0.009122893;0.01509598;-0.005003779;-0.003967422;0.005690309;-0.002958568;0.0006465532;0.002475985;0.005983135;-0.007503773;0.003439615;-0.00…	36.13808;3.693612;2.943092;7.503424;-10.35404;-11.06194;-22.25599;11.43367;10.86584;10.51626;-14.21572;-0.5499396;-2.78021;-3.536506;-9.230023;27.41113;1.078704;-1.274656;6.206406;11.43214;11.84246;-7.271169;10.27795;-3.985022;-2.898616;3.871571;-14.85348;2.846061;7.543661;13.55794;-13.15627;4.91803;-9.25607;-16.6802;12.54908;14.98236;4.655139;23.6848;-22.93011;-5.674218;16.0453;-3.430282;9.94657…	147.107487988733;244.164666173001;345.212230505464;402.23169210562;503.287599755064;616.373270959345;729.466751663676;842.52494747885;957.551119069451;1014.57231788519;1143.64183817836;1272.66887347468;1385.75609025681;1486.80517413358;384.227691964841;485.258522522885;598.355242540411;711.440858811395;824.518898650463;996.561029878857;1125.60168591246;1254.66673179027;1468.77425536729;1255.64662…	48	0.47674	0.227053	285.4967;24.29143;10.32568	IITLEEGDLILTGTPK;QLKAETEQKLAAVQR;MGRPRGLLSLVNEVR	_IITLEEGDLILTGTPK_;_QLKAETEQKLAAVQR_;_M(ox)GRPRGLLSLVNEVR_	31132	521	3046	3103	25110
150815_0001_preIP_pool_n3_1	31596	27381	EVAAFAQFGSDLDAATQQLLSR	22	0	Unmodified	_EVAAFAQFGSDLDAATQQLLSR_			0	0	Q03265	Atp5a1	ATP synthase subunit alpha, mitochondrial	3	CID	TOF	MULTI-MSMS	17	0	780.061	2337.16	-0.30915	85.502	4.2193e-208	275.84	267.53	NaN	NaN	1	y1;y2;y3;y4;y5;y6;y7;y8;y9;y10;y11;y12;y13;y14;y15;y16;y17;y2-H2O;y5-H2O;y6-H2O;y7-H2O;y8-H2O;y9-H2O;y10-H2O;y11-H2O;y12-H2O;y14-H2O;y15-H2O;y16-H2O;y1-NH3;y2-NH3;y5-NH3;y6-NH3;y7-NH3;y8-NH3;y9-NH3;y11-NH3;y12-NH3;y13-NH3;y15-NH3;y16-NH3;y17-NH3;y18(2+);a2;b2;b3;b4;b5;b6;b7;b8;b9;b11;b12;b13;b14;b15;b16;b17;b2-H2O;b3-H2O;b4-H2O;b5-H2O;b6-H2O;b7-H2O;b8-H2O;b11-H2O;b13-H2O;b15-H2O;b7-NH3;b8-NH3;b13…	51;317;286;245;371;415;435;489;364;250;102;72;71;112;81;30;10;41;51;61;50;61;112;192;31;20;72;31;72;31;92;51;122;92;71;51;31;20;31;20;10;51;20;143;143;194;215;183;133;82;92;61;143;40;51;41;50;20;10;31;245;297;214;71;51;92;31;20;41;41;60;31;20;20;20	0.002896708;0.001089451;-0.001721206;-0.001907278;-0.00119793;-0.001249271;0.008365442;-0.0001848905;-0.001836045;-0.004581351;0.001338432;-0.002046011;-0.02601218;-0.03291876;0.01153439;0.01134199;0.05228871;0.002977774;0.005748041;-0.02016932;0.02132735;-0.02451235;-0.004176506;0.01539924;0.02200365;-0.006079305;0.003629339;-0.01550577;0.001876146;-0.001075038;-0.004510485;-0.00183081;-0.005984…	16.54165;4.155831;-4.586987;-3.905787;-1.943496;-1.67814;9.894362;-0.2017307;-1.859173;-4.155083;1.100985;-1.537547;-18.34746;-22.32109;7.112066;6.481638;28.71647;12.19712;9.606303;-27.76438;25.77473;-27.28036;-4.307667;14.19862;18.37256;-4.631175;2.491419;-9.668007;1.08331;-6.800017;-18.40046;-3.054644;-8.226449;-9.298512;-11.83283;-8.27749;-16.90195;6.293305;-7.150742;-2.588949;-8.702619;2.1078…	175.116055472645;262.149891140297;375.236765777352;488.321015829615;616.378883993085;744.437512845098;845.475576606484;916.521240726858;987.560005669545;1102.58969400752;1215.66783820476;1330.69816568;1417.75416026082;1474.782530559;1621.80649132328;1749.86526123659;1820.86142830587;244.137438130985;598.361373336179;726.445868205192;827.452050007443;898.535003503986;969.551781443816;1084.55914872…	75	0.531569	0.251678	275.8409;8.313837;12.53958	EVAAFAQFGSDLDAATQQLLSR;MVWEQRTATVVMMTRLEEK;SEERLTMMVVTARTQEWVR	_EVAAFAQFGSDLDAATQQLLSR_;_MVWEQRTATVVMMTRLEEK_;_SEERLTM(ox)MVVTARTQEWVR_	16801	326	1660	1688	13538
150815_0001_preIP_pool_n1_1	30865	26604	EVAAFAQFGSDLDAATQQLLSR	22	0	Unmodified	_EVAAFAQFGSDLDAATQQLLSR_			0	0	Q03265	Atp5a1	ATP synthase subunit alpha, mitochondrial	3	CID	TOF	MULTI-MSMS	9	0	780.061	2337.16	0.055556	84.794	6.4653e-208	258.03	245.73	NaN	NaN	1	y1;y2;y3;y4;y5;y6;y7;y8;y9;y10;y11;y12;y13;y14;y15;y16;y18;y2-H2O;y6-H2O;y7-H2O;y8-H2O;y9-H2O;y10-H2O;y11-H2O;y12-H2O;y14-H2O;y15-H2O;y18-H2O;y1-NH3;y2-NH3;y5-NH3;y6-NH3;y7-NH3;y8-NH3;y9-NH3;y11-NH3;y14-NH3;y15-NH3;y16-NH3;a2;b2;b3;b4;b5;b6;b7;b8;b9;b10;b11;b12;b13;b14;b15;b17;b19;b2-H2O;b3-H2O;b4-H2O;b5-H2O;b6-H2O;b8-H2O;b10-H2O;b11-H2O;b12-H2O;b13-H2O;b14-H2O;b15-H2O;b11-NH3;b17-NH3	133;430;393;444;744;402;92;702;372;493;153;51;41;193;71;40;51;31;123;93;133;162;316;51;102;122;31;40;31;92;91;163;92;91;51;30;41;31;31;240;329;296;255;214;174;307;92;102;51;244;82;82;132;51;10;40;51;485;329;268;153;123;91;41;40;31;41;62;51;10	-0.001802152;0.001143647;0.001216421;0.004749059;0.0007811622;0.00419133;-0.007558759;0.008026645;-0.01261311;-0.006585678;0.0003416087;-1.337775E-05;0.009555332;0.0009215664;0.002879695;-0.001729172;-0.003644333;0.001336466;-0.006380403;0.01029785;0.0046	-10.29091;4.362568;3.241768;9.725413;1.267345;5.630239;-8.940077;8.757808;-12.77186;-5.972908;0.2810048;-0.0100532;6.739936;0.6248972;1.7756;-0.9881672;-1.851808;5.4742;-8.783207;12.44509;5.132968;-6.956272;-2.509779;3.841478;-5.833817;-0.6747712;7.6675;1	175.120754332534;262.149836944388;375.233828150172;488.314359492922;616.3769049009;744.432072244349;845.491500807537;916.513029191891;987.570782736052;1102.59169833419;1215.66883502787;1330.69613304635;1417.71859274642;1474.74869023573;1621.81514602341;1749.87833240195;1967.98577526649;244.139079438444;726.432079291707;827.463079511042;898.505879147933;969.554349421328;1084.5772700197;1197.654011…	70	0.512014	0.228758	258.0311;12.30303;11.95629	EVAAFAQFGSDLDAATQQLLSR;SEERLTMMVVTARTQEWVR;FDEVPEVRGHVSQVYNIHGR	_EVAAFAQFGSDLDAATQQLLSR_;_SEERLTM(ox)MVVTARTQEWVR_;_FDEVPEVRGHVSQVYNIHGR_	16793	326	1660	1688	13534
150815_0003_preIP_pool_n5_1	17799	14123	NVQAEEMVEFSSGLK	15	0	Unmodified	_NVQAEEMVEFSSGLK_			0	0	Q03265	Atp5a1	ATP synthase subunit alpha, mitochondrial	2	CID	TOF	MULTI-MSMS	28	0	834.401	1666.79	0.83341	57.099	1.3598e-207	273.34	220.33	NaN	NaN	1	y1;y3;y4;y5;y6;y7;y8;y9;y10;y11;y12;y13;y14;y5-H2O;y7-H2O;y8-H2O;y9-H2O;y10-H2O;y11-H2O;y12-H2O;y13-H2O;y1-NH3;y10-NH3;y13-NH3;a2;b2;b3;b4;b5;b6;b7;b8;b9;b10;b11;b13;b14;b5-H2O;b6-H2O;b8-H2O;b9-H2O;b2-NH3;b3-NH3;b4-NH3;b5-NH3;b6-NH3;b7-NH3;b8-NH3;b10-NH3	20;31;82;113;183;319;183;133;256;186;460;102;41;20;31;31;10;31;41;41;41;10;20;92;163;112;214;81;41;71;72;61;41;41;61;10;10;20;20;20;20;31;30;31;41;20;31;31;20	-0.001011765;-0.008669129;0.002551547;-0.002524648;-0.0008460631;0.0003253366;-0.001052176;-0.01020482;-0.002838357;0.01502656;0.002990636;-0.005092462;0.01249375;-0.0007174134;-0.004989686;0.007632054;0.001183318;-0.000478971;-0.01169397;-0.01163185;0.01	-6.877429;-27.32784;6.311838;-5.138868;-1.325387;0.4239504;-1.214334;-10.23027;-2.519517;11.96789;2.254325;-3.500724;8.041088;-1.515857;-6.65835;8.995358;1.208096;-0.4320757;-9.448993;-8.888603;7.061431;36.33325;-33.12935;18.04727;-18.86348;3.015862;-11.9	147.113815935516;317.227001003576;404.24780873787;491.284913342767;638.351648673672;767.393070370223;866.462861798549;997.512499052551;1126.54772568205;1255.57245386428;1326.62160357319;1454.68826418268;1553.73909188373;473.272541421564;749.387820706235;848.443612882536;979.490546224676;1108.53480161006;1237.58860970103;1308.62566137774;1436.66246214169;130.081528784153;1109.55509706378;1437.6306…	49	0.466469	0.205021	273.3416;53.01289;34.72078	NVQAEEMVEFSSGLK;AGLGNETTPSAGDPGAPR;NVMNKVNEMSAFQR	_NVQAEEMVEFSSGLK_;_AGLGNETTPSAGDPGAPR_;_NVMNKVNEMSAFQR_	48364	326	4892	4989	39326
150815_0003_preIP_pool_n11_1	25973	21817	AIWNVINWENVTER	14	0	Unmodified	_AIWNVINWENVTER_			0	0	P09671	Sod2	Superoxide dismutase [Mn], mitochondrial	3	CID	TOF	MULTI-MSMS	4	0	581.965	1742.87	-0.53999	74.28	7.6117e-204	212.83	187.1	NaN	NaN	1	y1;y2;y3;y4;y5;y6;y7;y9;y10;y11;y12;y2-H2O;y6-H2O;y9-H2O;y10-H2O;y11-H2O;y1-NH3;y3-NH3;y5-NH3;y6-NH3;y7-NH3;y9-NH3;y10-NH3;y11-NH3;y8(2+);a2;b2;b3;b4;b5;b6;b7;b8;b9;b5-NH3;b6-NH3;b7-NH3;b8-NH3;b9-NH3	163;91;364;245;1008;533;207;122;61;20;40;81;71;20;20;30;31;71;183;51;51;31;20;20;51;196;71;71;122;307;92;153;82;31;143;71;61;51;10	-0.000178375;-0.00294118;-0.003793372;-0.003609952;-0.001380132;-0.0001991541;0.01877396;0.01232457;0.02602326;0.01042682;0.01239805;0.008953724;0.008094332;-0.02688119;0.01385281;0.04702022;0.004921868;0.00330875;0.003501134;0.01856197;-0.02150668;0.0167	-1.018592;-9.669701;-9.361427;-7.158608;-2.232061;-0.2664756;20.11301;10.61953;20.65974;7.590482;7.948756;31.29119;11.09809;-23.52663;11.15711;34.68531;31.13383;8.523765;5.8227;25.41628;-23.4677;14.67369;10.17348;-3.686055;-6.327024;9.090222;19.33841;-5.7	175.119130556013;304.164486456686;405.213017123695;504.281247619627;618.32194524711;747.363357365016;933.423697205634;1160.5571380228;1259.6118532518;1373.67037713534;1559.74771885504;286.142026867143;729.344499192031;1142.58577909524;1241.61345900981;1355.62321905425;158.087481211109;388.179365900261;601.290514879322;730.318047141571;916.437428741723;1143.52613374346;1242.59868585605;1356.659255…	39	0.413268	0.165958	212.8316;25.73102;15.39237	AIWNVINWENVTER;RNDVQEQFDLKSHK;LASATVSHSGREAAQMK	_AIWNVINWENVTER_;_RNDVQEQFDLKSHK_;_LASATVSHSGREAAQMK_	3704	89	322	334	2926
150815_0003_preIP_pool_n5_1	17760	14085	FTQAGSEVSALLGR	14	0	Unmodified	_FTQAGSEVSALLGR_			0	0	P56480	Atp5b	ATP synthase subunit beta, mitochondrial	2	CID	TOF	MULTI-MSMS	20	0	718.381	1434.75	-1.0795	57.023	1.0155e-203	275.44	233.75	NaN	NaN	1	y1;y2;y3;y4;y5;y6;y7;y8;y9;y10;y11;y12;y13;y7-H2O;y8-H2O;y9-H2O;y10-H2O;y11-H2O;y12-H2O;y13-H2O;y1-NH3;y2-NH3;y10-NH3;y11-NH3;y12-NH3;y13-NH3;a2;b2;b3;b4;b5;b6;b7;b8;b9;b10;b11;b12;b2-H2O;b3-H2O;b4-H2O;b6-H2O;b7-H2O;b8-H2O;b10-H2O;b11-H2O;b12-H2O;b5-NH3;b6-NH3;b7-NH3;b8-NH3;b11-NH3;b12-NH3	41;163;215;143;194;668;376;373;427;1428;1200;194;51;31;41;72;61;102;306;30;31;20;20;20;143;10;122;133;214;225;61;61;51;61;41;51;61;71;153;287;72;71;71;31;51;20;31;41;31;31;31;20;176	-0.0005040858;-0.003628419;-0.001561244;0.00385088;-0.003633628;-0.004158344;-0.001881881;-0.004730806;-0.003026715;0.002005117;0.001339608;-0.00167976;-0.01963669;0.01073051;-0.007147849;-0.006015441;0.009140923;0.002420502;0.0001783214;0.001067784;0.001	-2.878525;-15.63003;-4.522381;8.402445;-6.86433;-6.746377;-2.630353;-5.601945;-3.249208;2.028362;1.264285;-1.414368;-15.23753;15.3859;-8.648489;-6.584931;9.418558;2.323905;0.1524601;0.8403289;6.561235;4.121361;3.361954;14.97204;0.5205151;14.32458;-0.32573	175.119456266766;232.144044324192;345.226041128821;458.304692985361;529.349291281291;616.381844407141;715.447981860233;844.493423881861;931.523748199864;988.540180091855;1059.57795938872;1187.63955626802;1288.70519166823;697.424804785406;826.485276238315;913.516172240684;970.522479599938;1041.56631380901;1169.62713350047;1270.673922512;158.091365804897;215.112980244832;971.512369927623;1042.53714…	53	0.600403	0.219917	275.4385;41.68924;20.87022	FTQAGSEVSALLGR;QLGDGTYGSVLLGR;LVLAIDYDRSDR	_FTQAGSEVSALLGR_;_QLGDGTYGSVLLGR_;_LVLAIDYDRSDR_	20575	233	2061	2095	16651
150815_0002_preIP_pool_n7_1	17740	14163	FTQAGSEVSALLGR	14	0	Unmodified	_FTQAGSEVSALLGR_			0	0	P56480	Atp5b	ATP synthase subunit beta, mitochondrial	2	CID	TOF	MULTI-MSMS	23	0	718.381	1434.75	-1.5628	56.586	2.5316e-203	273.74	240.74	NaN	NaN	1	y1;y2;y3;y4;y5;y6;y7;y8;y9;y10;y11;y12;y13;y8-H2O;y9-H2O;y10-H2O;y11-H2O;y12-H2O;y13-H2O;y1-NH3;y11-NH3;y12-NH3;a2;b2;b3;b4;b5;b6;b7;b8;b9;b10;b11;b12;b13;b2-H2O;b3-H2O;b4-H2O;b5-H2O;b6-H2O;b7-H2O;b8-H2O;b9-H2O;b11-H2O;b12-H2O;b12-NH3	61;204;234;183;296;645;632;385;373;1743;1261;694;132;31;51;122;61;347;20;20;31;163;174;174;235;339;112;102;41;92;61;31;82;41;41;214;413;91;41;51;102;81;30;40;31;694	0.0008129749;0.001878975;0.002560282;0.001237669;-8.300522E-05;0.001883696;-0.003332561;0.001235985;-0.007515759;0.002522096;0.009348897;-0.002156461;0.002984465;0.01046801;-0.005935777;-0.003067727;0.008418106;0.0006798798;-0.03412088;0.0005980932;-0.02392326;0.00152276;0.001159641;0.0008785903;-0.002192872;0.0009684267;-0.00300882;0.003193872;-0.003108674;0.001094104;0.001769929;-0.001257298;-0…	4.642437;8.094197;7.416338;2.700522;-0.1568072;3.056084;-4.657996;1.463592;-8.068203;2.551335;8.823294;-1.815753;2.315904;12.66597;-6.497726;-3.160863;8.082208;0.5812793;-26.85184;3.783202;-22.94629;1.300827;5.244226;3.52674;-5.813796;2.160615;-5.955187;5.392601;-4.309712;1.333651;1.95052;-1.284984;-10.5191;-2.594774;14.8325;15.21225;-2.84323;9.594741;-17.09297;7.008275;-12.94995;-2.640639;25.203…	175.118139206051;232.138536929454;345.221919602555;458.307306196534;529.345740658414;616.375802366841;715.449432539956;844.487457090136;931.528237243954;988.539663112645;1059.56995009914;1187.64003296883;1288.68257051754;826.467660374597;913.516092576407;970.534688250044;1041.5603162041;1169.6266319421;1270.7091111746;158.091804986306;1042.57667315846;1170.6098046464;221.127294593388;249.12249026…	46	0.613718	0.20548	273.7397;32.99932;27.77162	FTQAGSEVSALLGR;QLGDGTYGSVLLGR;LVLAIDYDRSDR	_FTQAGSEVSALLGR_;_QLGDGTYGSVLLGR_;_LVLAIDYDRSDR_	20565	233	2061	2095	16647
150815_0001_preIP_pool_n1_1	21113	17177	DFSATDLTEFAAR	13	0	Unmodified	_DFSATDLTEFAAR_			0	0	Q8BWT1	Acaa2	3-ketoacyl-CoA thiolase, mitochondrial	2	CID	TOF	MULTI-MSMS	20	0	722.341	1442.67	0.067383	64.284	3.1434e-203	295.32	283.83	NaN	NaN	1	y1;y2;y3;y4;y5;y7;y8;y9;y10;y11;y7-H2O;y8-H2O;y9-H2O;y10-H2O;y11-H2O;y1-NH3;y2-NH3;y4-NH3;y7-NH3;y8-NH3;y10-NH3;a2;b2;b3;b4;b5;b6;b7;b8;b9;b10;b11;b12;b2-H2O;b3-H2O;b4-H2O;b5-H2O;b6-H2O;b7-H2O;b8-H2O;b9-H2O;b10-H2O;b12-H2O	122;153;245;636;578;1129;1732;91;927;1435;71;71;245;276;654;31;71;71;30;31;61;1537;781;468;153;235;133;153;91;71;61;31;20;51;998;557;153;174;143;51;92;62;31	-4.155134E-05;-0.001049664;0.001510086;0.0004107182;0.005700937;-0.006167107;-0.002741227;0.0002796182;0.009482506;0.0003211318;-0.01373862;-0.01780638;-0.005149922;0.007034901;-0.002768171;-0.002055794;0.002736361;0.001362728;-0.0210034;0.01058789;-0.033	-0.2372749;-4.264203;4.760799;0.8846706;9.608885;-7.637832;-2.971631;0.2731953;8.663476;0.2717819;-17.40301;-19.68709;-5.121727;6.534792;-2.379029;-13.00358;11.94256;3.047015;-26.5721;11.69382;-30.91166;-4.003039;-3.644363;-8.105317;-4.399236;-3.978348;-1	175.118993732337;246.157115632648;317.191669670734;464.261182954605;593.29848583257;807.442096330237;922.465613482551;1023.51027111138;1094.53818201172;1181.57937179545;789.439103153169;904.470113949392;1005.50513596555;1076.53006493073;1163.5718964123;158.094458874012;229.126780506864;447.233681843476;790.430383518904;905.425735267995;1077.55442441543;235.108659941914;263.10359225983;350.1374998…	43	0.592077	0.170635	295.322;11.49006	DFSATDLTEFAAR;VYKPCFVCQDK	_DFSATDLTEFAAR_;_VYKPCFVCQDK_	9067	470	879	901	7388
150815_0003_preIP_pool_n5_1	23467	19602	VALTGLTVAEYFR	13	0	Unmodified	_VALTGLTVAEYFR_			0	0	P56480	Atp5b	ATP synthase subunit beta, mitochondrial	3	CID	TOF	MULTI-MSMS	1	0	480.601	1438.78	-1.0656	68.977	4.656e-203	202.27	174.86	NaN	NaN	1	y1;y2;y3;y4;y5;y6;y7;y8;y9;y10;y4-H2O;y5-H2O;y6-H2O;y8-H2O;y9-H2O;y10-H2O;y1-NH3;y2-NH3;y3-NH3;y4-NH3;y5-NH3;y6-NH3;y7-NH3;y9-NH3;y10-NH3;a2;b2;b4;b5;b6;b7;b8;b9;b10;b4-H2O;b5-H2O;b6-H2O;b7-H2O;b8-H2O;b9-H2O	92;113;408;564;1238;245;153;20;91;31;41;61;30;51;20;40;31;102;81;51;31;10;20;10;20;112;82;61;91;61;91;31;10;20;41;61;71;255;51;20	-0.001745417;0.001262516;-0.001307738;0.002330848;-0.004139825;0.004371427;-0.001505521;-0.0035128;-0.0003375614;-0.002921272;-0.01532208;0.00604173;0.0004983177;6.590944E-05;-0.0009855423;0.004669475;-0.00365222;-0.004377705;-0.01311247;-0.007029735;-0.0	-9.966937;3.918592;-2.694966;3.794372;-6.04059;5.572996;-1.700293;-3.517956;-0.3197959;-2.525735;-25.69533;9.053807;0.6502162;0.06721886;-0.9498814;4.101123;-23.10127;-14.34536;-28.0039;-11.7697;-36.2753;8.347353;-37.21505;3.599839;13.42345;8.777363;4.808	175.120697598025;322.186103581284;485.252002373039;614.290956883232;685.334541344636;784.394444008728;885.447999431167;998.53407068971;1055.55235917517;1156.60262136001;596.29804512222;667.313795102836;766.387752431721;980.519927294463;1037.54244246976;1138.58446592629;158.096055299249;305.16519470057;468.237258005198;597.273768365558;668.328096221161;767.365860860665;868.452264297275;1038.521734…	40	0.537843	0.243902	202.2742;27.40934;9.787848	VALTGLTVAEYFR;LTEEPPPPPPLPR;IDVARVTFDLYK	_VALTGLTVAEYFR_;_LTEEPPPPPPLPR_;_IDVARVTFDLYK_	62541	233	6316	6431	50615
150815_0001_preIP_pool_n1_1	29316	25105	TVLIMELINNVAK	13	0	Unmodified	_TVLIMELINNVAK_			0	0	P56480	Atp5b	ATP synthase subunit beta, mitochondrial	2	CID	TOF	MULTI-MSMS	10	0	729.423	1456.83	-0.35606	81.623	7.425e-203	284.47	261.94	NaN	NaN	1	y1;y2;y3;y4;y6;y7;y8;y9;y10;y11;y12;y8-H2O;y9-H2O;y10-H2O;y1-NH3;y2-NH3;y4-NH3;y6-NH3;y7-NH3;y9-NH3;y10-NH3;y11-NH3;a2;b2;b3;b4;b5;b6;b7;b8;b9;b10;b11;b12;b2-H2O;b3-H2O;b4-H2O;b5-H2O;b6-H2O;b7-H2O;b8-H2O;b11-H2O;b12-H2O;b10-NH3;b11-NH3;b12-NH3	51;112;81;133;484;426;631;30;604;133;10;62;31;71;31;452;41;61;31;51;41;71;418;452;779;234;91;133;113;51;31;20;71;51;20;71;61;82;82;71;31;30;30;30;10;10	0.003333962;0.001710725;-0.002504781;-0.00273359;-0.003407434;0.001677536;0.003474974;0.01408226;-0.00907599;0.001459951;-0.001237025;0.01996279;-0.0009115479;0.008252898;0.0008675641;0.001986997;0.001305576;0.0185679;0.01785902;-0.001509217;0.01801537;-0.02418548;0.001570875;0.001986997;0.003097422;0.00567989;-0.005767165;0.001213988;-0.005820993;0.0009612513;0.003625381;0.009083824;-0.02418548;…	22.66313;7.842032;-7.896016;-6.338554;-5.17539;2.174465;3.858889;13.65166;-7.929063;1.16079;-0.9117272;22.62113;-0.8993654;7.325357;6.669189;9.879588;3.151789;28.95159;23.67227;-1.487602;15.97681;-19.49308;9.073545;9.879588;9.857986;13.29295;-10.32917;1.766126;-7.27202;1.052225;3.52807;7.956963;-19.49308;-9.384606;-9.884262;5.04121;20.68889;12.34769;10.59176;8.171236;-11.90956;-9.422053;-4.969918…	147.109470208948;218.148207233175;317.220836655408;431.2639929122;658.391658183307;771.470637193919;900.5114328519;1031.54131017672;1144.64853240224;1257.72206044198;1356.79317133447;882.484380345957;1013.54573929384;1126.62063882823;130.085387504994;201.121381860343;414.233404644015;641.343133742543;754.427906610976;1014.53035254768;1127.59489194588;1240.72115677154;173.126883360179;201.12138186…	46	0.508266	0.22335	284.4737;22.52945	TVLIMELINNVAK;MRTLARALQELR	_TVLIMELINNVAK_;_MRTLARALQELR_	61290	233	6220	6332	49717
150815_0002_preIP_pool_n8_1	14142	10380	TGTAEMSSILEER	13	0	Unmodified	_TGTAEMSSILEER_			0	0	Q03265	Atp5a1	ATP synthase subunit alpha, mitochondrial	2	CID	TOF	MULTI-MSMS	25	0	712.34	1422.67	-0.17849	49.968	1.1987e-202	317.77	272.79	NaN	NaN	1	y1;y2;y3;y5;y6;y8;y9;y10;y11;y12;y6-H2O;y8-H2O;y9-H2O;y10-H2O;y11-H2O;y12-H2O;y1-NH3;y2-NH3;y8-NH3;y9-NH3;y11-NH3;a2;b2;b3;b4;b5;b6;b7;b8;b9;b10;b11;b12;b2-H2O;b3-H2O;b4-H2O;b5-H2O;b6-H2O;b7-H2O;b8-H2O;b9-H2O;b10-H2O;b11-H2O;b12-H2O	288;988;1123;940;1881;5885;3950;2361;239;184;133;153;72;133;507;41;51;225;71;163;41;153;384;899;516;871;608;214;81;183;214;92;82;61;838;1066;1023;579;235;153;351;153;71;41	0.003711449;0.001599205;-0.001876037;0.0002315846;-0.001998671;-0.002003607;-0.0007886125;0.003912149;0.01070141;-0.001653823;0.005896386;0.01423602;0.0001810513;0.003364997;0.004314958;-0.005042648;-0.005519497;0.0003535912;-0.02275285;-0.005580932;-0.02608042;0.001733739;0.0006079435;-0.001730729;0.001435909;0.003218053;0.004423394;-0.001746626;0.01585462;-0.004027106;0.002742222;0.01228782;0.0…	21.19432;5.257777;-4.330588;0.3512199;-2.677725;-2.077399;-0.7211687;3.359358;8.455648;-1.250407;8.095119;15.04146;0.1683402;2.934908;3.458636;-3.865223;-34.91189;1.231447;-24.01425;-5.184339;-20.88767;13.2266;3.821722;-6.653428;4.335999;6.992718;7.481556;-2.575089;20.71707;-4.584611;2.765804;10.96631;8.726148;-6.897536;-1.235955;-2.126516;3.798115;-0.4808128;9.295847;1.120011;-4.529206;-2.579393…	175.115240732044;304.159946072077;433.206014410194;659.372034749617;746.406293414736;964.478811367068;1093.52018946892;1164.5526024949;1265.59349170364;1322.62731066489;728.38783367199;946.452007055673;1075.5086551188;1146.54258496066;1247.58931347444;1304.62013480366;158.097922576786;287.134642584546;947.473011511131;1076.49843268708;1248.60372443523;131.079770303077;159.07581072079;260.12582786…	44	0.569952	0.146667	317.7674;44.98042;37.81152	TGTAEMSSILEER;GREQQNFLMER;RMQNYPDSQLR	_TGTAEMSSILEER_;_GREQQNFLM(ox)ER_;_RM(ox)QNYPDSQLR_	58142	326	5958	6066	47309
150815_0002_preIP_pool_n7_1	17461	13893	ALENNMSLDEIVR	13	0	Unmodified	_ALENNMSLDEIVR_			0	0	Q8C196	Cps1	Carbamoyl-phosphate synthase [ammonia], mitochondrial	2	CID	TOF	MULTI-MSMS	23	0	752.377	1502.74	-0.45325	56.019	1.7575e-202	270.06	234.11	NaN	NaN	1	y1;y2;y3;y4;y5;y7;y8;y9;y10;y11;y12;y4-H2O;y7-H2O;y8-H2O;y9-H2O;y11-H2O;y1-NH3;y8-NH3;y9-NH3;y10-NH3;y11-NH3;y12-NH3;a2;b2;b3;b4;b5;b6;b7;b8;b9;b10;b11;b3-H2O;b6-H2O;b8-H2O;b9-H2O;b10-H2O;b4-NH3;b5-NH3;b8-NH3;b9-NH3;b11-NH3	414;344;408;1034;1267;3605;1278;1253;1220;379;133;112;143;102;51;184;33;61;112;393;509;81;596;616;255;225;260;425;122;91;112;51;61;51;82;51;31;82;91;682;61;51;92	0.0007261856;0.002572217;0.0007420292;-0.002438273;-0.005237109;-0.000197793;-0.001729825;-0.009866938;-0.001307391;0.0006479069;0.01462089;0.0007466667;-0.009064092;-0.007055978;-0.001712606;-0.008413034;0.0005462123;-0.005419229;0.01284753;-0.00504115;-0.007514189;-0.004786944;0.0006107999;-0.001308258;0.0002943753;-0.002941118;-0.007499257;-0.001768138;0.001788039;-0.01049641;-0.007951698;0.00…	4.14683;9.381328;1.916048;-4.722439;-8.295147;-0.2378871;-1.797222;-9.165329;-1.098108;0.4909779;10.20517;1.49842;-11.1427;-7.470644;-1.617907;-6.46349;3.455031;-5.731744;12.12602;-4.295598;-5.768578;-3.381355;3.887154;-7.066706;0.9369916;-6.868291;-13.82952;-2.626081;2.351669;-12.01754;-8.044627;7.247894;-18.44593;-17.92089;-0.3852235;0.4054786;-23.39782;1.112501;6.438839;0.5563831;6.34278;6.569…	175.11822599544;274.184793879883;387.270688048349;516.316461446958;631.346203315406;831.45725638909;962.499273027589;1076.55033758744;1190.58470548721;1319.62534328598;1432.6954342783;498.30271182079;813.455558002416;944.494034494194;1058.53161856913;1301.62383954018;158.09185686722;945.476413330168;1059.50107401883;1173.56189014561;1302.60695628077;1415.68829301608;157.132928812799;185.129762492…	43	0.518818	0.145763	270.0567;35.94371;25.43678	ALENNMSLDEIVR;ALQIEACNKEAEK;MAAAGAAATDLEVVR	_ALENNMSLDEIVR_;_ALQIEACNKEAEK_;_(ac)M(ox)AAAGAAATDLEVVR_	4052	477	363	377	3209
150815_0001_preIP_pool_n1_1	21363	17419	DFSATDLTEFAAR	13	0	Unmodified	_DFSATDLTEFAAR_			0	0	Q8BWT1	Acaa2	3-ketoacyl-CoA thiolase, mitochondrial	2	CID	TOF	MULTI-MSMS	22	0	722.341	1442.67	0.067383	64.792	2.2657e-202	276.61	243.18	NaN	NaN	1	y1;y2;y3;y4;y5;y6;y7;y8;y9;y11;y5-H2O;y6-H2O;y7-H2O;y8-H2O;y9-H2O;y11-H2O;y1-NH3;y2-NH3;y5-NH3;y6-NH3;y8-NH3;y11-NH3;a2;b2;b3;b4;b5;b6;b7;b8;b9;b11;b12;b2-H2O;b3-H2O;b4-H2O;b5-H2O;b6-H2O;b7-H2O;b8-H2O;b9-H2O;b11-H2O;b12-H2O	51;112;142;225;267;582;432;528;695;697;51;41;20;51;51;194;20;51;41;31;51;20;730;374;194;91;112;61;41;71;30;31;10;41;487;298;72;61;41;31;20;20;30	0.004713922;0.002122722;-0.001095329;0.008424538;0.003698687;1.170313E-05;0.008155229;0.001640819;-0.00588959;-0.0001025116;-0.004825015;-0.007340362;-0.002390892;0.01787173;0.003158256;0.004626619;-0.001033845;0.001577175;0.008904291;0.01064882;0.01385394;0.009029777;0.002194739;-0.001811366;0.008646528;-0.002471418;0.00153396;0.0003755522;0.007428525;-0.000823498;0.02506044;-0.02257536;-0.01191…	26.91912;8.623554;-3.453182;18.14643;6.234087;0.01685476;10.10026;1.77874;-5.754271;-0.08675807;-8.386977;-10.85293;-3.028639;19.76012;3.14099;3.976246;-6.539454;6.883381;15.45163;15.72212;15.30108;7.753916;9.335125;-6.884589;24.69547;-5.867924;2.937395;0.5893363;9.900435;-0.967252;25.56155;-18.83558;-9.386863;9.967751;-4.844093;8.899864;22.23953;-19.74137;12.87683;-11.34236;15.70263;15.04578;4.8…	175.114238259181;246.15394324688;317.194275086062;464.253169134724;593.300488082236;694.351853539969;807.427773995163;922.46123143677;1023.51644032011;1181.57979543888;575.298447097776;676.348640919282;789.427755429231;904.434435835797;1005.49682778756;1163.56450162243;158.093436924231;229.127939692272;576.268733376274;677.314667322098;905.422469210171;1164.54411404888;235.105524053174;263.104444…	43	0.569766	0.208738	276.6053;33.42604;33.95669	DFSATDLTEFAAR;TLGEEGYQDYLR;PEHRDDSERFR	_DFSATDLTEFAAR_;_TLGEEGYQDYLR_;_PEHRDDSERFR_	9068	470	879	901	7388
150815_0002_preIP_pool_n7_1	12353	8951	QLFSDKLNEINEK	13	1	Unmodified	_QLFSDKLNEINEK_			0	0	Q8C196	Cps1	Carbamoyl-phosphate synthase [ammonia], mitochondrial	2	CID	TOF	MULTI-MSMS	30	0	789.412	1576.81	-0.8077	45.6	1.8466e-201	287.62	213.25	NaN	NaN	1	y1;y2;y3;y4;y5;y6;y7;y8;y9;y10;y11;y12;y2-H2O;y3-H2O;y4-H2O;y5-H2O;y8-H2O;y10-H2O;y11-H2O;y12-H2O;y1-NH3;y3-NH3;y6-NH3;y10-NH3;y11-NH3;a2;b2;b3;b5;b6;b7;b8;b9;b10;b11;b12;b5-H2O;b6-H2O;b7-H2O;b8-H2O;b9-H2O;b10-H2O;b11-H2O;b12-H2O;b2-NH3;b3-NH3;b5-NH3;b7-NH3;b8-NH3;b9-NH3;b10-NH3	82;173;439;235;113;255;205;185;287;530;331;20;132;133;51;71;31;82;92;20;41;143;51;112;51;246;194;153;61;41;81;31;92;41;51;122;143;51;51;41;92;101;143;51;92;133;41;143;82;92;82	0.003396707;0.003422768;0.003139936;-0.002232621;0.001451009;-0.002136569;-0.009491849;0.0005631744;0.00544763;0.0006212889;-0.01032261;0.01021228;0.001058225;-0.0002970825;-0.002169386;-0.003190476;0.009274203;-0.01962923;-0.005767478;-0.0368139;-0.0007311575;0.002788573;-0.00180186;-0.01579671;0.01998795;-0.001297992;-0.0004470397;-0.001462883;0.001820498;-0.002275768;-0.01375826;-0.01152765;0.…	23.08967;12.39451;8.047091;-4.4361;2.294726;-2.862613;-11.04395;0.5702764;4.940854;0.5222647;-7.72255;7.044172;4.099361;-0.7982053;-4.470435;-5.193529;9.565698;-16.75399;-4.37371;-25.7119;-5.620528;7.472681;-2.470524;-13.47158;15.14666;-6.060958;-1.846124;-3.758501;3.078934;-3.163537;-16.52703;-12.1791;5.873258;38.14939;-1.088994;5.921224;-3.294433;0.4367729;-8.800164;0.01999801;2.972023;-3.78922…	147.109407463508;276.151974498491;390.195184778119;503.284621315012;632.323530781449;746.370045806466;859.461465066505;987.546373061556;1102.56843163807;1189.60528638891;1336.68464420857;1449.74817329947;258.143774355899;372.188057110162;485.273993393771;614.317607580375;969.527097346627;1171.61497221905;1318.66952438575;1431.7846347924;130.086986226578;373.168987040002;729.343161996154;1172.5951…	51	0.429527	0.225806	287.623;74.37621;57.88791	QLFSDKLNEINEK;QLFKAREQLECR;EAEVLMGDSLKLEK	_QLFSDKLNEINEK_;_QLFKAREQLECR_;_EAEVLM(ox)GDSLKLEK_	50661	477	5134	5234	41229
150815_0004_preIP_pool_n2_1	12435	8654	QLFSDKLNEINEK	13	1	Unmodified	_QLFSDKLNEINEK_			0	0	Q8C196	Cps1	Carbamoyl-phosphate synthase [ammonia], mitochondrial	2	CID	TOF	MULTI-MSMS	30	0	789.412	1576.81	0.41592	46.61	6.1429e-201	300.7	224.41	NaN	NaN	1	y1;y2;y3;y4;y5;y6;y7;y8;y9;y11;y12;y2-H2O;y3-H2O;y5-H2O;y6-H2O;y11-H2O;y12-H2O;y1-NH3;y3-NH3;y4-NH3;y6-NH3;y7-NH3;y11-NH3;y12-NH3;a2;b2;b3;b4;b5;b6;b7;b8;b9;b10;b11;b12;b4-H2O;b5-H2O;b6-H2O;b8-H2O;b9-H2O;b10-H2O;b11-H2O;b12-H2O;b2-NH3;b3-NH3;b4-NH3;b5-NH3;b7-NH3;b8-NH3;b9-NH3;b10-NH3;b11-NH3;b12-NH3	51;41;143;51;51;142;102;82;91;316;61;61;41;20;20;50;41;20;41;30;31;31;10;31;112;92;61;20;61;20;40;31;31;133;20;41;20;71;20;20;41;103;10;41;41;41;30;20;71;31;61;71;40;31	0.002902715;0.005059372;0.002165133;0.009731317;0.007055714;0.01282521;-0.001777354;-0.01424021;-0.004078334;0.001832857;0.009279501;0.003049991;-0.006578974;0.01522719;-0.01730073;0.006422669;0.008982429;0.0004175175;0.006048484;0.001670059;-0.009074405;-0.006605744;0.01819972;0.02628712;0.004291477;0.001097446;0.004038895;0.01158259;0.00191012;0.007853781;-0.0001708343;0.008736173;0.006970922;0…	19.73161;18.32108;5.548832;19.33607;11.15849;17.1838;-2.068005;-14.41957;-3.698908;1.371209;6.400763;11.81518;-17.67618;24.78791;-23.75251;4.870613;6.27379;3.209554;16.20857;3.434539;-12.44176;-7.841279;13.79153;18.34789;20.03952;4.532113;10.37705;24.32097;3.230508;10.91767;-0.2052171;9.230069;6.481353;8.987011;-6.362376;-19.13972;-13.22347;12.42703;17.68031;21.6396;-2.842173;20.78;30.17769;-3.43…	147.109901455099;276.150337894452;390.196159580896;503.272657377736;632.317926076982;746.355084023118;859.453750572592;987.561176442313;1102.57795760221;1336.67248873728;1449.749106074;258.141782589954;372.19433900171;614.299189909364;728.374645278571;1318.65733423836;1431.73883845897;130.085837551628;373.16572712838;486.254169534218;729.350434541155;842.432029860876;1319.62957277702;1432.7055493…	54	0.297295	0.235294	300.6962;76.28193;52.255	QLFSDKLNEINEK;EPKNYLESKVDQK;QLFKAREQLECR	_QLFSDKLNEINEK_;_EPKNYLESKVDQK_;_QLFKAREQLECR_	50671	477	5134	5234	41237
150815_0002_preIP_pool_n7_1	17394	13828	AFAMTNQILVER	12	0	Unmodified	_AFAMTNQILVER_			0	0	Q8C196	Cps1	Carbamoyl-phosphate synthase [ammonia], mitochondrial	2	CID	TOF	MULTI-MSMS	18	0	696.869	1391.72	-1.307	55.884	3.859e-199	261.35	203.5	NaN	NaN	1	y1;y2;y3;y4;y5;y6;y7;y8;y10;y11;y2-H2O;y4-H2O;y6-H2O;y8-H2O;y10-H2O;y11-H2O;y2-NH3;y3-NH3;y6-NH3;y7-NH3;y8-NH3;y10-NH3;a2;b2;b3;b4;b5;b6;b7;b8;b9;b10;b11;b5-H2O;b6-H2O;b7-H2O;b8-H2O;b7-NH3;b8-NH3;b10-NH3	82;277;364;549;302;405;797;61;183;91;41;50;51;41;41;61;51;41;61;102;112;82;358;469;655;123;92;82;71;71;41;41;30;61;41;31;41;51;61;30	0.002736497;0.002393078;-0.001375792;-0.001597191;0.006490229;-0.0004058737;-0.000572083;-0.01406963;0.006316792;0.003083788;0.002193114;0.01460627;-0.004585398;-0.006066884;-0.01106901;0.004251221;-0.003491537;0.002097254;0.007776447;0.0002400343;-0.003198331;-0.004300528;0.0008438841;0.002706115;-0.001304979;-0.001297342;-0.004254492;0.004651192;0.002306108;0.0007882816;0.003171384;-0.01053436;…	15.62675;7.867848;-3.411918;-3.09344;10.31191;-0.5358373;-0.6564348;-14.46658;5.377739;2.333215;7.664245;29.31285;-6.201087;-6.355802;-9.570094;3.260943;-12.15977;5.430468;10.50272;0.2809151;-3.347201;-3.715029;4.415535;12.35048;-4.497582;-3.080169;-8.146585;7.310019;3.017134;0.8984056;3.201786;-9.668213;15.44343;-0.08177787;-21.88671;2.211432;-17.74571;-13.1027;-19.30135;0.763046	175.116215684035;304.159152199166;403.23133498582;516.315620365148;629.391596924955;757.457070539325;871.500164195794;972.561340219599;1174.61855218891;1321.69019910953;286.148787476605;498.288852220216;739.450685376997;954.54277278504;1156.62537330796;1303.6784669902;287.138487712966;386.201312838012;740.422339117013;854.472802976995;955.523919816038;1157.60262040732;191.117045664447;219.1100980…	40	0.472572	0.186047	261.3543;57.85859;25.62141	AFAMTNQILVER;AFGPGIEGKDVFR;VFEDIVRIMDR	_AFAMTNQILVER_;_AFGPGIEGKDVFR_;_VFEDIVRIMDR_	1925	477	166	174	1512
150815_0002_preIP_pool_n7_1	16869	13320	TSIAIDTIINQK	12	0	Unmodified	_TSIAIDTIINQK_			0	0	Q03265	Atp5a1	ATP synthase subunit alpha, mitochondrial	2	CID	TOF	MULTI-MSMS	20	0	658.875	1315.73	-1.2979	54.819	4.6172e-199	310.49	247.94	NaN	NaN	1	y1;y2;y3;y4;y5;y6;y7;y8;y9;y10;y11;y7-H2O;y8-H2O;y9-H2O;y10-H2O;y1-NH3;y2-NH3;y3-NH3;y4-NH3;y6-NH3;y7-NH3;y8-NH3;y9-NH3;a2;b2;b3;b4;b5;b6;b7;b8;b9;b10;b11;b2-H2O;b3-H2O;b4-H2O;b5-H2O;b6-H2O;b7-H2O;b8-H2O;b9-H2O;b10-NH3	20;61;306;225;82;225;613;464;788;184;30;41;72;51;30;20;71;102;50;51;41;40;31;41;71;266;309;142;62;51;71;31;20;20;41;516;112;82;20;41;92;51;20	-0.00148272;-0.005275797;0.00323382;-0.008535044;-0.01519329;-0.00157114;-0.009115653;-0.01149747;-0.004427405;-0.00259784;0.001138412;-0.02016799;0.00480936;-0.004844361;0.007041619;-0.003687968;0.001636474;-0.002967438;0.009921936;-0.0003372822;-0.02705	-10.0787;-19.1724;8.308654;-16.99169;-24.68858;-2.193008;-10.96335;-12.17239;-4.359472;-2.301692;0.9364301;-24.79265;5.190746;-4.856149;6.340118;-28.34937;6.339404;-7.972895;20.44656;-0.4822424;-33.21838;11.20881;1.663429;24.46492;11.85192;-5.60134;-11.16	147.114286890663;275.176657478666;389.211075309104;502.306908153523;615.397630382274;716.431686704588;831.466174249234;944.552620044552;1015.58266376878;1128.6648981843;1215.69319034286;813.466661903334;926.52574853008;997.572516038467;1110.64469403956;130.089943037059;258.143196106489;372.190727465512;485.26190207212;699.403903744806;814.457564452181;927.504177257685;998.550026245358;161.0881277…	43	0.522876	0.212871	310.4893;62.54623;17.51249	TSIAIDTIINQK;STINREATRLR;EKDIITDLLTR	_TSIAIDTIINQK_;_STINREATRLR_;_EKDIITDLLTR_	60538	326	6153	6264	49112
150815_0003_preIP_pool_n5_1	9993	6573	LGTAAIQGAIEK	12	0	Unmodified	_LGTAAIQGAIEK_			0	0	Q8QZT1	Acat1	Acetyl-CoA acetyltransferase, mitochondrial	2	CID	TOF	MULTI-MSMS	18	0	586.338	1170.66	-0.24224	40.99	9.2657e-199	257.09	187.28	NaN	NaN	1	y1;y2;y3;y4;y6;y7;y8;y9;y10;y11;y2-H2O;y6-H2O;y8-H2O;y10-H2O;y11-H2O;y1-NH3;y6-NH3;y8-NH3;y9-NH3;a2;b2;b3;b4;b5;b6;b7;b8;b9;b10;b11;b3-H2O;b4-H2O;b5-H2O;b6-H2O;b7-H2O;b8-H2O;b9-H2O;b10-H2O;b11-H2O;b7-NH3	360;1002;987;588;5285;214;7301;143;1669;2519;679;646;91;1627;466;133;1469;153;71;92;480;1476;599;1605;583;471;132;297;245;255;1240;1596;1626;911;290;173;475;227;122;132	0.001007124;-0.001845391;-0.0006730806;-0.002505109;-0.005067192;-0.001358788;-0.003428434;-0.002240681;-0.0004513243;-0.004701875;-0.001622655;-0.002928103;-0.01286947;-0.003884025;-0.0009212528;0.0002033263;0.001871861;-0.01585134;-0.01356219;-0.002256143;-0.00117441;-0.001538672;-0.003441666;-0.003821916;0.00292228;-0.005711581;0.001263955;0.0005398708;-0.01047949;-0.003544536;-0.000169707;-0.…	6.845979;-6.682391;-1.729217;-5.442588;-7.851709;-1.791551;-4.133227;-2.488216;-0.4506199;-4.441645;-6.285792;-4.667423;-15.85925;-3.948962;-0.885331;1.563014;2.979114;-19.51013;-15.35049;-15.76398;-6.863318;-5.653515;-10.02814;-9.226366;5.541802;-8.714874;1.774227;0.6891069;-11.68894;-3.456175;-0.6677431;-1.545016;-4.959051;-1.599193;-7.57527;7.243416;-8.776932;-6.774958;-14.85779;-17.24469	147.111797046387;276.157242657474;389.240134327775;460.279080144452;645.361683462427;758.442039038021;829.481222472496;900.517148507249;1001.56303762438;1058.58875189892;258.146455235472;627.348979686558;811.480098821176;983.55590563851;1040.57440659025;130.086051742784;628.328195307052;812.467096274257;883.501920911043;143.120145691743;171.113978580207;272.16202131674;343.201038099078;414.238532…	40	0.551846	0.130719	257.0898;69.81167;57.58958	LGTAAIQGAIEK;IGQELIELTR;DGKLLEVIER	_LGTAAIQGAIEK_;_IGQELIELTR_;_DGKLLEVIER_	38504	517	3816	3884	31160
150815_0006_preIP_pool_n12_1	18876	14647	DDGSWEVIEGYR	12	0	Unmodified	_DDGSWEVIEGYR_			0	0	P26443	Glud1	Glutamate dehydrogenase 1, mitochondrial	2	CID	TOF	MULTI-MSMS	17	0	713.318	1424.62	1.165	60.009	1.017e-198	295.32	264.76	NaN	NaN	1	y1;y2;y3;y4;y5;y6;y7;y8;y9;y10;y11;y4-H2O;y6-H2O;y7-H2O;y8-H2O;y9-H2O;y10-H2O;y1-NH3;y3-NH3;y4-NH3;y5-NH3;y8-NH3;y10-NH3;a2;b2;b3;b4;b5;b6;b7;b8;b9;b10;b11;b2-H2O;b4-H2O;b5-H2O;b6-H2O;b7-H2O;b8-H2O;b9-H2O;b11-H2O	92;81;538;585;1070;1039;1360;848;174;287;10;51;41;163;61;10;30;20;71;61;41;51;10;61;278;326;288;132;184;245;91;41;31;41;10;195;226;214;112;82;51;20	-0.0002022313;0.003686541;-0.002825253;0.001104209;-0.007907238;-0.009383167;-0.009559494;-0.01129908;-0.01855008;-0.003327254;-0.001794271;0.0007727715;-0.01559664;-0.01146192;0.003179275;0.01818348;-0.005155622;0.003278087;-0.008399352;-0.0036374;-0.001	-1.154821;10.90117;-7.148802;2.106283;-12.40666;-12.7418;-11.04568;-10.74535;-16.29242;-2.782968;-1.369043;1.526507;-21.71012;-13.52531;3.0762;16.22765;-4.378192;20.73569;-22.2096;-7.171198;-1.805878;-5.457366;25.64587;5.741117;-1.159873;3.74287;-5.18813;	175.119154412247;338.178594178397;395.206569696313;524.245233329963;637.338308756984;736.408198602902;865.45096802666;1051.53202056919;1138.57129997393;1195.5775408729;1310.60295092235;506.235000081282;718.403847387084;847.442305768729;1033.50697752427;1120.52400173371;1177.5688045548;158.089124992925;378.185594694053;507.223425837208;620.304972613108;1034.49981802894;1178.51744041631;203.0650820…	42	0.607732	0.190909	295.322;30.56388;32.99883	DDGSWEVIEGYR;ENMIMAEFMPGR;DDCVYQVELER	_DDGSWEVIEGYR_;_ENMIMAEFMPGR_;_DDCVYQVELER_	8596	152	832	854	6996
150815_0004_preIP_pool_n4_1	9158	5865	QTMQVDEHARPQTTLEQLQK	20	1	Unmodified	_QTMQVDEHARPQTTLEQLQK_			0	0	Q8BWT1	Acaa2	3-ketoacyl-CoA thiolase, mitochondrial	3	CID	TOF	MULTI-MSMS	17	0	794.401	2380.18	-0.9802	38.727	4.9494e-198	269	246.02	NaN	NaN	1	y1;y2;y3;y4;y5;y6;y8;y10;y11;y13;y14;y15;y16;y17;y18;y19;y5-H2O;y10-H2O;y14-H2O;y16-H2O;y17-H2O;y19-H2O;y1-NH3;y2-NH3;y3-NH3;y4-NH3;y13-NH3;y15-NH3;y16-NH3;y17-NH3;y18-NH3;y12(2+);y13(2+);y16(2+);y17(2+);y18(2+);y19(2+);a2;b2;b3;b4;b5;b6;b10;b15;b16;b17;b19;b2-H2O;b3-H2O;b4-H2O;b5-H2O;b6-H2O;b15-H2O;b16-H2O;b17-H2O;b2-NH3;b3-NH3;b4-NH3;b5-NH3;b10-NH3;b19-NH3	51;81;71;91;41;31;31;87;30;30;168;322;25;25;56;15;15;35;35;81;60;25;41;148;25;66;56;50;15;92;35;46;86;128;77;133;46;36;92;117;51;31;30;30;41;81;46;25;66;51;61;26;66;25;163;229;46;92;142;66;61;67	0.0001110513;0.002471397;-0.00149579;-0.00601765;-0.001894297;-0.008853917;0.01151961;-0.01753738;0.001448979;-0.02587146;0.004916826;-0.006461033;-0.02709311;-0.005564294;-0.001171289;0.08577867;-0.000390104;0.0002918274;0.02357801;0.02134985;0.01038074;0.077593;0.002649759;-0.001486145;0.001771046;-0.003412153;0.003531135;0.001953903;0.007846279;-0.002069648;0.02635052;-0.01076525;0.001917097;0…	0.7548721;8.981382;-3.852577;-11.65488;-2.935264;-11.67371;11.99304;-14.79118;1.079919;-16.69266;2.928631;-3.601627;-14.31219;-2.753175;-0.5442582;38.07235;-0.6218319;0.24993;14.19633;11.38689;5.182543;34.71659;20.36966;-5.756986;4.770789;-6.833998;2.303694;1.099622;4.182567;-1.03275;12.342;-15.22865;2.472321;0.1982132;-12.95995;-0.5360599;-1.984964;5.820046;4.539146;-3.750796;-2.395605;9.995927;…	147.112693119329;275.168910284874;388.2569414521;516.320040823419;645.358510567472;758.449534167753;960.524517584941;1185.66491594615;1341.7470406113;1549.87038670192;1678.88219151024;1793.92051240102;1893.00955839852;2021.04660709034;2152.08269869113;2253.04342720714;627.346441687729;1167.63652204828;1660.85296563784;1874.95055074919;2003.02009737131;2235.04104818851;130.083605310004;258.1463187…	62	0.322621	0.16442	269.0031;22.98217;14.84459	QTMQVDEHARPQTTLEQLQK;MKPLSEMESLLHRQHCLQK;ICNLENLTQDLTQHLGVNEK	_QTMQVDEHARPQTTLEQLQK_;_M(ox)KPLSEMESLLHRQHCLQK_;_(ac)ICNLENLTQDLTQHLGVNEK_	51196	470	5210	5310	41703
150815_0004_preIP_pool_n2_1	22874	18755	IITLEEGDLILTGTPK	16	0	Unmodified	_IITLEEGDLILTGTPK_			0	0	Q8R0F8	Fahd1	Acylpyruvase FAHD1, mitochondrial	2	CID	TOF	MSMS	29	0	856.988	1711.96	NaN	67.931	3.2043e-197	235.21	166.65	NaN	NaN	1	y2;y3;y4;y5;y6;y7;y8;y9;y10;y11;y12;y13;y14;y15;y4-H2O;y5-H2O;y6-H2O;y9-H2O;y10-H2O;y11-H2O;y12-H2O;y13-H2O;y14-H2O;y12-NH3;y14-NH3;a2;b2;b3;b4;b5;b6;b7;b8;b10;b11;b14;b3-H2O;b4-H2O;b5-H2O;b6-H2O;b8-H2O;b10-H2O;b14-H2O	71;41;41;61;92;81;41;51;195;124;246;102;112;10;41;20;20;20;31;31;41;30;30;10;20;82;71;112;20;20;61;10;31;31;20;20;112;41;41;30;20;10;20	0.000118768;0.002636681;0.005508694;-0.0001444446;0.007333572;-0.005663205;-0.02138725;-0.001348698;0.004054375;-0.006731165;0.00836661;0.0139789;-0.01569683;-0.02470255;0.003054882;0.01206466;0.009576782;0.009262142;-0.01294862;0.006858937;-0.001063503;-0.00696812;0.01305258;0.002565083;-0.0241151;0.0043246;0.002027075;0.004013975;0.001857931;-0.002142692;0.01304615;0.007306172;0.007360921;0.008…	0.4864243;7.63789;13.69541;-0.2870049;11.89821;-7.763598;-25.38377;-1.40847;3.996116;-5.885777;6.574113;10.08769;-10.55735;-15.43997;7.950843;24.86228;16.00542;9.858149;-12.99299;6.093539;-0.847643;-5.094591;8.886705;2.042851;-16.40709;21.71243;8.923032;12.22956;4.210081;-3.75679;18.6539;9.659055;8.446912;7.655728;8.965333;8.348365;10.22168;-7.304929;12.14414;0.466152;-10.13233;-2.422113;10.46008	244.165449254596;345.210609815882;402.229201525868;503.282533138985;616.359119103052;729.456179860278;842.555967884709;957.562872365884;1014.57893301556;1143.63231165218;1272.65980697393;1385.73825865971;1486.81561286481;1599.90868256776;384.221090652265;485.259759345356;598.346311206906;939.541696839284;996.585371324555;1125.6081568643;1254.65867239994;1367.74864099794;1468.7762987702;1255.63905…	43	0.401681	0.181034	235.2069;68.55746;28.17709	IITLEEGDLILTGTPK;ILVTHTLHVLPQADR;LLQCVIGLIDVERGK	_IITLEEGDLILTGTPK_;_ILVTHTLHVLPQADR_;_LLQCVIGLIDVERGK_	31136	521	3046	3103	25114
150815_0004_preIP_pool_n2_1	9011	5348	DAGMQLQGYR	10	0	Unmodified	_DAGMQLQGYR_			0	0	P05202	Got2	Aspartate aminotransferase, mitochondrial	2	CID	TOF	MULTI-MSMS	5	0	569.769	1137.52	-0.81486	39.193	1.2724e-196	260.4	260.4	NaN	NaN	1	y1;y2;y3;y4;y5;y6;y7;y8;y9;y1-NH3;y2-NH3;y3-NH3;y4-NH3;y5-NH3;y6-NH3;y7-NH3;y8-NH3;y9-NH3;a2;b2;b3;b4;b5;b6;b7;b8;b9;b2-H2O;b3-H2O;b4-H2O;b5-H2O;b7-H2O;b5-NH3;b6-NH3;b7-NH3;b8-NH3;b9-NH3	230;228;1482;1463;2250;153;640;232;17;37;61;89;262;92;470;58;207;37;463;409;1441;441;337;334;140;44;85;10;31;65;44;44;65;75;34;27;21	0.0008403281;-0.00281641;-0.001444306;0.001666411;-0.004622125;-0.006193641;-0.003263856;0.002109936;-0.00572212;0.0005766245;-0.001842337;0.003824278;-0.002627687;0.002759145;-0.003098649;0.006048941;0.0005545253;0.008699226;0.001383874;-0.001638195;-0.0009931083;0.0008248829;0.0004596936;-0.001499915;-0.0008916548;-0.007263892;-0.00879461;0.00400515;-0.001960012;0.00253257;-0.00424502;-0.002331…	4.798636;-8.328013;-3.654572;3.184667;-7.263483;-8.102499;-3.644939;2.215238;-5.590685;3.647403;-5.736553;10.1125;-5.190612;4.455141;-4.146007;6.886217;0.5927963;8.643314;8.699505;-8.756986;-4.068552;2.198911;0.9135562;-2.433832;-1.197921;-9.064419;-9.11899;23.69116;-8.66939;7.091647;-8.749271;-3.210638;-4.84984;-4.709919;-5.710142;0.2795227;3.100933	175.118111852967;338.185097129249;395.205188748501;523.260655543572;636.351008059325;764.411157086851;895.448711908381;952.464801839422;1023.50974768408;158.091826454958;321.157573955246;378.173371063076;506.238400539812;619.317077688488;747.381512993402;878.412850009586;935.43980814909;1006.46877723582;159.075034790365;187.072971481809;244.093790118208;375.132456733254;503.191399433975;616.27742…	37	0.578756	0.105714	260.398	DAGMQLQGYR	_DAGMQLQGYR_	8193	78	793	815	6694
150815_0003_preIP_pool_n11_1	15128	11324	TDLTDYLNR	9	0	Unmodified	_TDLTDYLNR_			0	0	Q9CZ13	Uqcrc1	Cytochrome b-c1 complex subunit 1, mitochondrial	2	CID	TOF	MULTI-MSMS	9	0	555.775	1109.54	0.089935	52.063	1.6023e-196	285.4	242.28	NaN	NaN	1	y1;y2;y3;y4;y5;y6;y7;y8;y5-H2O;y6-H2O;y7-H2O;y8-H2O;y1-NH3;y2-NH3;y3-NH3;y4-NH3;y5-NH3;y6-NH3;y7-NH3;y8-NH3;a2;b2;b3;b4;b5;b6;b7;b8;b2-H2O;b3-H2O;b4-H2O;b5-H2O;b6-H2O;b7-H2O	71;266;415;1107;1625;2895;163;373;41;102;112;102;20;102;92;81;82;91;71;20;285;769;604;267;112;41;61;20;10;183;153;102;81;41	-0.003727901;0.000494202;0.0001611196;-0.003918104;-0.0001182824;-0.000519502;-0.01410907;-0.008825319;-0.02317709;0.006670816;-0.006500261;0.005063693;-0.0002050348;0.003539033;0.005422999;0.00165972;0.009059811;0.001134397;-0.008772502;0.01420886;0.0013	-21.28737;1.709087;0.4005502;-6.930855;-0.1738588;-0.6648481;-15.77345;-8.742235;-34.99227;8.738679;-7.416462;5.10721;-1.296929;13.00485;14.07789;3.027133;13.65868;1.484121;-9.997721;14.3169;7.305483;8.442729;-0.5495706;-6.059179;-9.660595;17.43315;9.4472	175.122680081733;289.161385426215;402.245782488965;565.313190250699;680.336333461338;781.384413154968;894.482066705691;1009.50372598408;662.348827582476;763.366658150168;876.463893207952;991.479272286743;158.092608114321;272.131791494094;385.213971507829;548.281063325407;663.300606266768;764.356210154773;877.450181033664;992.454142700014;189.085601988968;217.080065224618;330.166143402722;431.2162…	34	0.548914	0.166667	285.4026;43.1235;25.89401	TDLTDYLNR;IESYEGREK;ESREFDLSK	_TDLTDYLNR_;_IESYEGREK_;_ESREFDLSK_	57065	708	5874	5980	46538
150815_0002_preIP_pool_n7_1	6856	3643	PQTTLEQLQK	10	0	Unmodified	_PQTTLEQLQK_			0	0	Q8BWT1	Acaa2	3-ketoacyl-CoA thiolase, mitochondrial	2	CID	TOF	MULTI-MSMS	23	0	593.327	1184.64	-1.2009	33.757	2.523e-196	296.35	197.77	NaN	NaN	1	y1;y2;y3;y4;y5;y6;y7;y8;y9;y5-H2O;y8-H2O;y9-H2O;y1-NH3;y2-NH3;y4-NH3;y6-NH3;y8-NH3;y9-NH3;a2;b2;b3;b4;b5;b6;b7;b8;b9;b3-H2O;b4-H2O;b5-H2O;b6-H2O;b7-H2O;b8-H2O;b9-H2O;b2-NH3;b3-NH3;b5-NH3;b7-NH3;b8-NH3	102;122;133;163;310;265;358;1565;112;72;82;112;82;173;91;20;51;225;122;675;215;102;61;163;184;113;102;92;112;102;61;71;41;62;40;30;41;61;51	-0.002009562;0.001315876;0.004556916;0.004692311;-4.259698E-05;-0.00366533;-0.001024898;-0.009189511;0.001661302;-0.0009614917;-0.005366212;-0.002559037;-0.0009987517;-0.002356921;0.0002441581;-0.01439117;-0.001870007;0.008890253;0.0004490425;-0.002293723	-13.65982;4.782048;11.73704;9.088178;-0.06600534;-4.832694;-1.19245;-9.566974;1.5261;-1.532631;-5.693408;-2.390313;-7.677553;-9.130143;0.4890133;-19.41006;-1.981965;8.296558;2.266481;-10.14379;3.721838;9.187616;7.075337;-0.8166202;-14.95084;-1.009645;5.42	147.114813732971;275.17006580546;388.250888746052;516.30933086309;645.356658866983;758.444345580069;859.489383622486;960.545226709296;1088.59295340799;627.347013075368;942.530838724647;1070.58660906063;130.087253820811;258.147189501295;499.2872299142;741.428522319384;943.511358103831;1071.55917535494;198.123254165366;226.120911553036;327.165078648764;428.210040548274;541.294208919601;670.34117926…	39	0.530289	0.236364	296.3478;98.58199;77.28246	PQTTLEQLQK;ELQDLALQGAK;PQRGMPKVEK	_PQTTLEQLQK_;_ELQDLALQGAK_;_PQRGM(ox)PKVEK_	49182	470	4976	5073	39975
150815_0002_preIP_pool_n7_1	35068	30922	GVILTSECPGIFSAGLDLLEMYGR	24	0	Unmodified	_GVILTSECPGIFSAGLDLLEMYGR_			0	0	P42125	Eci1	Enoyl-CoA delta isomerase 1, mitochondrial	3	CID	TOF	MULTI-MSMS	11	0	866.77	2597.29	-2.8567	92.547	1.5026e-195	241.13	222.02	NaN	NaN	1	y1;y2;y3;y4;y5;y6;y7;y8;y9;y10;y11;y12;y13;y14;y15;y16;y17;y20;y21;y5-H2O;y8-H2O;y9-H2O;y10-H2O;y11-H2O;y13-H2O;y15-H2O;y16-H2O;y1-NH3;y2-NH3;y4-NH3;y8-NH3;y10-NH3;y11-NH3;y12-NH3;y13-NH3;y15-NH3;y18(2+);y22(2+);a2;b2;b3;b4;b5;b6;b7;b8;b10;b11;b12;b13;b14;b15;b16;b17;b18;b21;b5-H2O;b6-H2O;b7-H2O;b8-H2O;b10-H2O;b11-H2O;b12-H2O;b13-H2O;b14-H2O;b15-H2O;b16-H2O	82;184;319;489;769;690;576;985;340;938;482;271;586;41;41;92;82;72;30;82;71;51;31;41;51;40;61;41;61;71;72;31;31;31;51;10;92;20;51;61;486;225;174;61;92;122;92;143;102;61;31;30;10;81;40;40;61;81;112;123;985;340;80;31;30;586;41	0.0001282272;0.0008267578;-0.001688434;-0.001201018;0.00030658;-0.0121165;-0.00954181;-0.005998423;-0.007009625;-0.005242888;0.004122523;-0.0009876376;-0.003800145;-0.007187132;0.01793319;-0.00372216;-0.02893338;0.01372781;0.03784594;0.004502379;-0.01808865;-0.004791251;-0.006873719;-0.0260625;-0.008418665;0.02825073;-0.006252007;1.920525E-05;0.001191139;-0.00299845;0.02539212;-0.008767232;0.0069…	0.7322294;3.561468;-4.272294;-2.282239;0.4678565;-15.76884;-10.82495;-6.019565;-6.317408;-4.494189;3.331007;-0.7455795;-2.582096;-4.534994;10.9228;-2.140542;-15.23657;6.194797;16.24929;7.065084;-18.4863;-4.389361;-5.984518;-21.36901;-5.791108;17.398;-3.633031;0.1214812;5.537282;-5.888311;25.9254;-7.626534;5.668298;-9.191092;-5.56393;7.504586;-6.194746;18.89338;14.3945;28.04408;-0.7678931;3.715199…	175.118823953844;232.139589146784;395.205432876501;526.245430066747;655.286515565255;768.3830026301;881.46449191578;996.487891561218;1109.57296674335;1166.59266372989;1237.62041210713;1324.65755067738;1471.72877710084;1584.8162280683;1641.81257147208;1738.88699067163;1898.9428500967;2216.02248888543;2329.08243473978;637.271755080241;978.489417101898;1091.5601836837;1148.58372987502;1219.640032442…	67	0.505576	0.18845	241.1344;19.11251;15.23749	GVILTSECPGIFSAGLDLLEMYGR;GSTEGGTLLTIHGHFFDQTDLPVR;LRVIQDMNTAVRDEPQELDEAR	_GVILTSECPGIFSAGLDLLEMYGR_;_GSTEGGTLLTIHGHFFDQTDLPVR_;_LRVIQDMNTAVRDEPQELDEAR_	26199	183	2607	2658	21158
150815_0001_preIP_pool_n3_1	35953	31597	TALLDAAGVASLLTTAEAVVTEIPK	25	0	Unmodified	_TALLDAAGVASLLTTAEAVVTEIPK_			0	0	P63038	Hspd1	60 kDa heat shock protein, mitochondrial	3	CID	TOF	MULTI-MSMS	15	0	818.795	2453.36	3.3724	94.467	1.5809e-195	229.78	223.13	NaN	NaN	1	y1;y2;y3;y4;y5;y6;y7;y8;y9;y10;y11;y12;y13;y14;y15;y16;y4-H2O;y9-H2O;y11-H2O;y12-H2O;y13-H2O;y15-H2O;y16-H2O;y1-NH3;y2-NH3;y11-NH3;y13-NH3;y14-NH3;y15-NH3;y13(2+);y15(2+);a2;b2;b3;b4;b5;b6;b7;b8;b9;b10;b11;b12;b13;b15;b16;b17;b20;b2-H2O;b5-H2O;b6-H2O;b7-H2O;b8-H2O;b11-H2O;b12-H2O;b13-H2O;b15-H2O;b16-H2O;b20(2+)	41;329;153;92;133;153;194;92;234;112;92;183;112;10;30;20;51;51;31;31;10;20;20;51;20;20;20;10;10;153;50;61;82;234;71;92;91;153;82;82;101;102;71;51;10;20;30;30;20;112;113;81;71;113;51;20;10;10;41	0.0007215402;-0.00173547;0.00288651;0.001511773;-0.002964123;0.003135079;-0.002967424;-0.01172858;0.002160703;0.006047271;0.003904373;-0.004052316;0.003352627;0.01733402;0.01326183;0.006041122;0.007436421;0.002358366;-0.01513086;0.007231425;0.0006413581;-0.0008935202;0.009999075;0.003475848;-7.058815E-05;-0.02270958;-0.03370028;0.01910804;0.01458361;-0.01505767;-0.0006640434;0.0042877;0.003822275…	4.904697;-7.107707;8.079876;3.108784;-5.046665;4.567388;-3.77785;-13.69321;2.192373;5.723398;3.372708;-3.219464;2.444016;11.674;8.436946;3.677063;15.88048;2.437478;-13.27681;5.82864;0.47376;-0.5750254;6.153635;26.72028;-0.3107706;-19.90956;-24.8751;13.01805;9.379448;-21.93701;-0.8443568;29.55142;22.08281;13.80359;-20.86021;1.987163;18.72166;-5.863237;-0.09191237;7.815561;-11.74135;3.200989;-4.304…	147.112082630425;244.167303492252;357.246745493426;486.290713326302;587.342867696044;686.405182410707;785.479698829874;856.525573775831;985.554277587074;1056.58750480608;1157.63732617844;1258.69296134202;1371.76962037918;1484.83970297103;1571.87580356566;1642.92013806266;468.274223992218;967.543515237686;1139.6457967249;1240.67111291436;1353.76176696166;1553.87939423027;1624.90561542337;130.08277…	59	0.432892	0.236735	229.7799;6.649066;10.14629	TALLDAAGVASLLTTAEAVVTEIPK;NSNKQVTNASLQISSGLKGLGLPK;AMFVLLHRQYDGIGGLVRALPK	_TALLDAAGVASLLTTAEAVVTEIPK_;_NSNKQVTNASLQISSGLKGLGLPK_;_AMFVLLHRQYDGIGGLVRALPK_	56489	292	5830	5936	46099
150815_0004_preIP_pool_n4_1	20735	17060	AISFVGSNQAGEYIFER	17	0	Unmodified	_AISFVGSNQAGEYIFER_			0	0	Q9EQ20	Aldh6a1	Methylmalonate-semialdehyde dehydrogenase [acylating], mitochondrial	2	CID	TOF	MULTI-MSMS	18	0	944.465	1886.92	-0.31482	62.728	6.477e-190	331.42	301.61	NaN	NaN	1	y1;y2;y3;y4;y5;y6;y7;y8;y9;y10;y11;y12;y13;y14;y15;y8-H2O;y9-H2O;y10-H2O;y11-H2O;y12-H2O;y13-H2O;y15-H2O;y1-NH3;y3-NH3;y7-NH3;y9-NH3;y10-NH3;y11-NH3;y13-NH3;y14-NH3;y15-NH3;a2;b2;b3;b4;b5;b6;b7;b8;b9;b10;b11;b12;b13;b14;b15;b16;b3-H2O;b4-H2O;b5-H2O;b7-H2O;b8-H2O;b10-H2O;b12-H2O;b13-H2O;b15-H2O;b8-NH3;b9-NH3;b10-NH3;b12-NH3;b14-NH3;b16-NH3	56;46;210;92;169;46;284;207;158;163;148;910;67;45;118;15;46;10;20;132;35;45;5;31;25;10;35;30;20;5;20;46;51;102;117;91;26;25;36;66;35;5;36;46;36;10;10;97;153;36;20;30;26;25;30;5;35;20;61;20;15;5	0.00159946;-0.004105628;-0.005751669;0.004671503;0.004903242;-0.004947707;0.004795959;-0.004263137;-0.01118631;0.002228055;-0.001866428;-0.002984798;0.01393243;0.01248848;-0.004000041;0.007106057;0.008308151;-0.01765118;-0.02116407;0.002564923;-0.05097235;-0.01195139;-0.0004014462;-0.0001319408;-0.0006371379;-0.04378331;0.01919764;-0.02285473;0.01844562;-0.02592709;-0.06183313;0.003205512;-0.0023…	9.133647;-13.498;-12.74649;8.278266;6.741034;-5.777164;5.250456;-4.330332;-10.05467;1.816481;-1.420834;-2.177673;9.479854;7.724397;-2.347709;7.352659;7.590692;-14.60481;-16.33506;1.896262;-35.11115;-7.089432;-2.539307;-0.3038685;-0.7107618;-39.96453;15.87192;-17.62655;12.69785;-16.20677;-36.65624;20.40034;-12.58597;3.845366;1.132599;-1.028814;9.149732;-0.6636345;-4.512921;-6.70139;11.364;-28.1193…	175.117352720824;304.165650905071;451.235710862904;564.309351670782;727.372448470138;856.424892515061;913.436612572583;984.482785456721;1112.54828614118;1226.57779922287;1313.61392211574;1370.63650420987;1469.68800090073;1616.75785876428;1703.80637569528;966.460851576148;1094.51822699431;1208.58711377149;1295.62265507027;1352.62038980231;1451.74234098616;1685.80376235958;158.092804525692;434.2035…	62	0.541976	0.212329	331.4194;29.80712;15.03115	AISFVGSNQAGEYIFER;HSMTNLPAYPAPQAPHR;TSSINTATPSTPAKSHCK	_AISFVGSNQAGEYIFER_;_HSMTNLPAYPAPQAPHR_;_TSSINTATPSTPAKSHCK_	3598	808	314	326	2839
150815_0002_preIP_pool_n7_1	11333	7964	EIIAVSCGPSQCQETIR	17	0	Unmodified	_EIIAVSCGPSQCQETIR_			0	0	Q9DCW4	Etfb	Electron transfer flavoprotein subunit beta	3	CID	TOF	MULTI-MSMS	22	0	649.98	1946.92	-0.70136	43.516	2.6799e-189	248.2	212.45	NaN	NaN	1	y1;y2;y3;y4;y5;y6;y7;y8;y9;y10;y11;y12;y13;y14;y15;y4-H2O;y5-H2O;y7-H2O;y8-H2O;y10-H2O;y11-H2O;y12-H2O;y13-H2O;y14-H2O;y15-H2O;y1-NH3;y5-NH3;y7-NH3;y8-NH3;y9-NH3;y10-NH3;y11-NH3;y12-NH3;y11(2+);y13(2+);a2;b2;b3;b4;b5;b7;b8;b11;b2-H2O;b3-H2O;b4-H2O;b5-H2O	112;112;255;328;267;807;288;215;439;597;91;388;20;122;122;61;41;31;101;174;62;123;60;71;61;10;91;112;51;224;92;10;51;102;61;431;245;153;245;133;51;31;31;71;371;204;71	0.0004888301;0.003351869;-0.005368171;0.001296644;-0.00869528;-0.002311134;-0.003384104;-0.02191181;-0.003106457;-0.002439805;-0.008672304;-0.01188383;0.003631651;0.002426788;0.002443728;-0.002981286;0.001710429;0.004536064;-0.005091559;-0.004037135;0.01906448;0.01526666;-0.01235444;-0.02537917;0.008498307;0.005602611;-0.004020214;-0.00757722;0.0178869;-0.00880301;-0.01197283;-0.01940354;0.006137…	2.791425;11.63037;-13.79085;2.501763;-13.45268;-2.866044;-3.621514;-21.45073;-2.77727;-2.075459;-6.493254;-8.353472;2.386615;1.523682;1.432602;-5.959166;2.722142;4.949733;-5.073965;-3.487683;14.46966;10.86917;-8.216132;-16.11652;5.035197;35.44009;-6.388092;-8.259251;17.80803;-7.991779;-10.33447;-14.71558;4.366781;-21.05733;-21.5776;-9.452046;1.512109;-10.85331;-11.91795;4.060424;-9.564507;-11.961…	175.11846335093;288.199664292417;389.256062806136;518.291991088108;646.360560523084;806.384824578751;934.444475059802;1021.49503117464;1118.52898967453;1175.5497867464;1335.58666744618;1422.62190738534;1521.67480581784;1592.71312446846;1705.79717150902;500.285704330938;628.339590127575;916.425990205913;1003.46764623863;1157.54081938994;1317.5483659785;1404.58419220683;1503.68022721755;1574.730365…	47	0.539891	0.172794	248.2048;35.75669;18.58028	EIIAVSCGPSQCQETIR;LLALDPMMEQEMEEIR;SRTTHTHDMTHTTHLR	_EIIAVSCGPSQCQETIR_;_LLALDPMMEQEMEEIR_;_SRTTHTHDM(ox)THTTHLR_	14749	802	1423	1450	11868
150815_0006_preIP_pool_n10_1	19548	15730	ISSVQSIVPALEIANAHR	18	0	Unmodified	_ISSVQSIVPALEIANAHR_			0	0	P63038	Hspd1	60 kDa heat shock protein, mitochondrial	3	CID	TOF	MULTI-SECPEP	10	0	635.69	1904.05	-0.001604	60.969	4.3803e-187	241.79	217.74	NaN	NaN	1	y1;y4;y5;y6;y7;y8;y9;y10;y11;y12;y13;y14;y16;y17;y7-H2O;y8-H2O;y10-H2O;y11-H2O;y14-H2O;y16-H2O;y17-H2O;y1-NH3;y4-NH3;y5-NH3;y6-NH3;y7-NH3;y9-NH3;y10-NH3;y11-NH3;y12-NH3;y13-NH3;y14-NH3;y15(2+);a2;b2;b3;b4;b5;b6;b7;b8;b9;b10;b12;b16;b2-H2O;b3-H2O;b4-H2O;b5-H2O;b6-H2O;b7-H2O;b8-H2O;b12-NH3	222;796;1330;1572;1457;1009;682;6899;1784;327;144;660;326;255;82;41;174;81;374;30;72;31;255;153;164;101;72;377;41;10;20;20;61;285;542;215;153;235;143;153;225;121;214;51;71;194;898;488;796;277;112;92;41	0.0001178321;-0.003794921;-0.003098263;0.001949664;-0.0006889888;0.007590329;0.003690279;-0.001892842;0.001692965;0.006888316;0.01425787;0.004338159;-0.007956122;0.003512518;0.005816811;0.009747297;-0.01383304;-0.006322558;-0.01414334;-0.03969264;-0.009986877;0.003430677;-0.007487095;0.006284002;0.0001573985;-0.0004177493;-0.01737042;-0.0001381801;0.004958115;0.02705532;-0.02613468;-0.03589138;-0…	0.6728696;-7.631637;-5.451827;2.861358;-0.8501601;8.219106;3.710542;-1.73401;1.421868;5.2835;10.25181;2.856242;-4.666492;1.960146;7.340702;10.76472;-12.88474;-5.391638;-9.423604;-23.52898;-5.629674;21.70093;-15.59036;11.3993;0.2369202;-0.5265335;-17.76964;-0.1285912;4.224588;21.02699;-19.02392;-23.89814;-1.699288;-3.850295;8.732396;-11.43821;1.795498;-3.531907;-1.11781;-6.609056;-14.25588;28.2965…	175.118834348861;497.261700199033;568.298117328975;681.377133382891;810.422365131574;923.498149793741;994.539163631805;1091.59751060455;1190.66233871428;1303.74120734309;1390.76586619943;1518.83436342192;1704.94710002879;1791.96765979885;792.40529464542;905.485428140416;1073.59888611392;1172.65978955064;1500.84228023765;1686.96827185744;1773.9705945068;158.088972402223;480.238843272045;551.262185…	53	0.569971	0.147727	241.7883;24.0531;21.53376	ISSVQSIVPALEIANAHR;LSRGGLSQKSLDEIVFR;ISLLIDFVPIMVEPFR	_ISSVQSIVPALEIANAHR_;_LSRGGLSQKSLDEIVFR_;_ISLLIDFVPIM(ox)VEPFR_	33460	292	3258	3320	27009
150815_0004_preIP_pool_n4_1	17531	13960	AFAMTNQILVER	12	0	Unmodified	_AFAMTNQILVER_			0	0	Q8C196	Cps1	Carbamoyl-phosphate synthase [ammonia], mitochondrial	2	CID	TOF	MSMS	16	0	696.869	1391.72	NaN	56.143	8.7766e-185	233.13	186.67	NaN	NaN	1	y1;y2;y3;y4;y5;y6;y7;y8;y9;y10;y11;y4-H2O;y6-H2O;y8-H2O;y9-H2O;y10-H2O;y1-NH3;y2-NH3;y6-NH3;y7-NH3;y8-NH3;y9-NH3;a2;b2;b3;b4;b5;b6;b7;b8;b9;b10;b11;b5-H2O;b6-H2O;b7-H2O;b8-H2O;b10-H2O;b7-NH3;b8-NH3;b9-NH3;b10-NH3	102;184;214;364;248;224;437;641;81;143;30;31;20;20;132;132;10;31;31;51;82;51;228;354;394;81;61;31;61;81;61;31;20;31;62;20;40;20;61;40;41;20	-0.002398644;-0.001994886;0.002000153;-0.004677078;-0.005650387;-0.007165827;-0.008244073;-0.002863663;0.001872405;-0.006622484;0.02508757;0.002079502;-0.01940445;-0.00122231;0.01016916;-0.007480382;0.004676605;-0.007657608;-0.01089472;-0.0001218319;-0.00	-13.69704;-6.558598;4.960352;-9.058509;-8.977365;-9.46029;-9.459551;-2.944489;1.696656;-5.637925;18.98175;4.17318;-26.24118;-1.280525;9.367605;-6.46744;29.58234;-26.66831;-14.71383;-0.1425813;-8.004854;1.975823;17.14908;5.091971;4.970001;-0.5911536;6.9994	175.121350824992;304.163540163717;403.227959040473;516.318700251659;629.403737540655;757.46383049292;871.507836186009;972.550134249676;1103.58588278795;1174.63149146464;1321.6681953229;498.301378985876;739.46550442862;954.537928210391;1085.56702134307;1156.62178467635;158.087726474412;287.142653784392;740.4410102841;854.473164843211;955.528370350997;1086.55905924354;191.114612108487;219.111688460…	42	0.492849	0.178723	233.1336;46.46192;42.34847	AFAMTNQILVER;VFEDIVRIMDR;RTGQWFTVLER	_AFAMTNQILVER_;_VFEDIVRIMDR_;_RTGQWFTVLER_	1995	477	166	174	1556
150815_0004_preIP_pool_n4_1	31267	27243	EVAAFAQFGSDLDAATQQLLSR	22	0	Unmodified	_EVAAFAQFGSDLDAATQQLLSR_			0	0	Q03265	Atp5a1	ATP synthase subunit alpha, mitochondrial	3	CID	TOF	MULTI-MSMS	14	0	780.061	2337.16	-0.82527	84.743	1.1512e-184	244.78	220.93	NaN	NaN	1	y1;y2;y3;y4;y5;y6;y7;y8;y9;y10;y11;y12;y13;y14;y15;y16;y17;y2-H2O;y5-H2O;y7-H2O;y8-H2O;y9-H2O;y10-H2O;y11-H2O;y12-H2O;y14-H2O;y15-H2O;y16-H2O;y17-H2O;y1-NH3;y2-NH3;y5-NH3;y6-NH3;y7-NH3;y8-NH3;y13-NH3;y14-NH3;y15-NH3;y16-NH3;a2;b2;b3;b4;b5;b6;b7;b8;b9;b10;b11;b12;b13;b14;b15;b16;b19;b2-H2O;b3-H2O;b4-H2O;b5-H2O;b6-H2O;b7-H2O;b8-H2O;b10-H2O;b11-NH3;b12-NH3;b15-NH3	71;363;353;367;534;542;642;587;438;588;92;92;51;20;62;10;30;41;91;81;61;164;204;82;51;71;72;82;81;41;51;102;82;71;81;50;71;30;10;155;133;255;235;174;143;214;153;41;71;163;50;72;51;40;30;30;71;337;372;174;122;81;51;31;30;31;20	-0.000864503;0.002433538;0.001734;-0.002413192;-0.007323655;0.002930025;-0.006860275;-0.003385626;0.001001943;-0.007661256;-0.01830721;0.009121947;-0.002147892;-0.004974396;-0.01171582;-0.002049983;-0.002985547;0.002075553;0.0005443266;0.02066033;0.000736	-4.936637;9.283051;4.621125;-4.94181;-11.88162;3.935913;-8.113956;-3.693984;1.014567;-6.9484;-15.05914;6.855066;-1.515022;-3.373033;-7.223827;-1.1715;-1.639585;8.501543;0.9096875;24.9686;0.8197026;-2.492934;-4.929709;-11.47494;-0.8467423;-10.8386;4.317898	175.119816684045;262.148547052754;375.233310571154;488.321521744055;616.385009718382;744.433333549486;845.490802324014;916.524441462794;987.557167680975;1102.59277391241;1215.68748385019;1330.68699772137;1417.73029597106;1474.75458619793;1621.82974153512;1749.87865321263;1820.91670256454;244.138340351889;598.366577050255;827.452717029007;898.509754639338;969.55002196166;1084.57989463382;1197.6723…	67	0.508	0.209375	244.785;23.85281;13.32051	EVAAFAQFGSDLDAATQQLLSR;SEERLTMMVVTARTQEWVR;YRLSSSFLTSSPSFLSSASSAR	_EVAAFAQFGSDLDAATQQLLSR_;_SEERLTM(ox)MVVTARTQEWVR_;_YRLSSSFLTSSPSFLSSASSAR_	16837	326	1660	1688	13563
150815_0001_preIP_pool_n1_1	14575	10852	SAYALGGLGSGICPNK	16	0	Unmodified	_SAYALGGLGSGICPNK_			0	0	Q8C196	Cps1	Carbamoyl-phosphate synthase [ammonia], mitochondrial	2	CID	TOF	MULTI-MSMS	26	0	782.893	1563.77	-0.85219	50.872	9.4043e-184	396.37	372.03	NaN	NaN	1	y1;y2;y3;y4;y5;y6;y7;y8;y9;y10;y11;y12;y13;y14;y8-H2O;y9-H2O;y10-H2O;y11-H2O;y12-H2O;y13-H2O;y14-H2O;y1-NH3;y2-NH3;y3-NH3;y4-NH3;y8-NH3;y10-NH3;y12-NH3;y13-NH3;y14-NH3;a2;b2;b3;b4;b5;b6;b7;b8;b9;b10;b11;b12;b13;b14;b15;b3-H2O;b4-H2O;b5-H2O;b6-H2O;b7-H2O;b8-H2O;b9-H2O;b10-H2O;b11-H2O;b12-H2O;b13-H2O;b15-H2O	41;92;776;712;133;343;404;1427;279;747;2665;1064;516;265;41;40;41;92;61;31;51;30;31;112;153;51;31;51;10;20;61;51;892;855;364;133;184;275;82;61;51;112;143;20;31;153;287;174;143;163;164;112;41;71;133;71;10	-0.0002188459;-0.001927969;-0.00412383;0.001041463;-0.01795611;0.001493541;-0.004022957;0.001611374;-0.005252302;0.008151844;-0.0001129871;-0.002495858;-0.00452497;0.0006629149;0.005415355;-0.009622641;-0.01409473;0.0165493;-0.01293631;0.0106168;0.0077189	-1.487604;-7.382395;-11.51224;2.009622;-28.44121;2.169762;-5.188364;1.935824;-5.555126;8.131552;-0.1066394;-2.12846;-3.638457;0.4712523;6.649649;-10.37502;-14.31654;15.8899;-11.20404;8.662355;5.558452;5.013612;16.96854;-21.23529;3.452859;-2.483217;4.74265	147.113023016454;261.157659586691;358.212619300066;518.238102208268;631.341163757444;688.343177834427;775.380722742376;832.396552135204;945.487479791471;1002.49553936886;1059.52526792344;1172.61171477438;1243.65085767467;1406.70899832792;814.382183467066;927.481285443658;984.507221260931;1041.49804095028;1154.61159054406;1225.62515121774;1388.69137758183;130.085602870338;244.125040071819;341.1891…	57	0.678295	0.247826	396.3733;24.34334;31.8427	SAYALGGLGSGICPNK;TKEEINVMLNMAR;DLTWDAKAGTIMSR	_SAYALGGLGSGICPNK_;_TKEEINVMLNM(ox)AR_;_DLTWDAKAGTIMSR_	52439	477	5379	5481	42793
150815_0002_preIP_pool_n7_1	6770	3560	SVTNEDVTQEQLGGAK	16	0	Unmodified	_SVTNEDVTQEQLGGAK_			0	0	Q99MN9	Pccb	Propionyl-CoA carboxylase beta chain, mitochondrial	2	CID	TOF	MULTI-MSMS	30	0	838.41	1674.81	-0.88749	33.58	2.4127e-183	375.37	340.02	NaN	NaN	1	y1;y2;y3;y4;y5;y6;y7;y8;y9;y10;y11;y12;y13;y14;y7-H2O;y8-H2O;y9-H2O;y10-H2O;y11-H2O;y12-H2O;y14-H2O;y1-NH3;y6-NH3;y8-NH3;y9-NH3;y10-NH3;y11-NH3;y12-NH3;y13-NH3;y14-NH3;a2;b2;b3;b4;b5;b6;b7;b8;b9;b10;b11;b12;b13;b14;b15;b3-H2O;b4-H2O;b5-H2O;b6-H2O;b7-H2O;b8-H2O;b9-H2O;b10-H2O;b11-H2O;b12-H2O;b13-H2O;b14-H2O;b4-NH3;b5-NH3;b6-NH3;b7-NH3;b9-NH3;b10-NH3;b12-NH3;b15-NH3	20;20;51;143;133;82;174;103;438;123;245;123;51;82;20;20;30;30;20;31;20;10;31;41;31;10;30;20;10;20;72;61;41;20;71;51;72;31;20;40;10;31;20;10;20;20;41;31;82;41;10;10;10;10;20;10;10;20;51;20;62;10;20;20;10	-0.005454074;-0.0003783958;0.001282991;-0.004525499;-0.002437239;-0.003024838;-0.00251778;0.005806976;-0.0003960693;0.009851793;-0.008013442;0.003274493;0.01101418;-0.01966376;-0.01795493;0.0186254;-0.005883801;0.005836742;0.007062984;0.01061934;0.0091724	-37.07272;-1.734565;4.662537;-13.62292;-5.473505;-5.275833;-3.584637;6.992727;-0.4252022;9.559809;-6.995049;2.568998;7.931551;-13.19952;-26.23511;22.92618;-6.441086;5.764476;6.263943;8.450843;6.232587;4.596539;-32.07437;-5.807949;-3.857259;15.48367;18.779	147.118258244478;218.150296354183;275.170098691261;332.197370905153;445.279346624469;573.338511735812;702.380597773182;830.430850529137;931.484732048417;1030.54289810262;1145.58770636984;1274.61901153036;1388.65419928887;1489.73255570188;684.385470236933;812.407467416761;913.479655094015;1012.53634846717;1127.56206525669;1256.60110199863;1471.69315480341;130.085657125292;556.326781624604;813.4148…	65	0.515924	0.299539	375.3682;35.34835;31.75789	SVTNEDVTQEQLGGAK;DRDDMMPIPQIGKK;LGEQMADLHLYNQK	_SVTNEDVTQEQLGGAK_;_DRDDM(ox)M(ox)PIPQIGKK_;_LGEQM(ox)ADLHLYNQK_	56128	628	5783	5889	45817
150815_0004_preIP_pool_n2_1	5843	2291	AVAQGNLSSADVQAAK	16	0	Unmodified	_AVAQGNLSSADVQAAK_			0	0	Q9DB77	Uqcrc2	Cytochrome b-c1 complex subunit 2, mitochondrial	2	CID	TOF	MULTI-MSMS	12	0	765.4	1528.78	-3.3423	32.256	1.1546e-182	282.89	242.84	NaN	NaN	1	y1;y2;y3;y4;y5;y6;y7;y9;y10;y11;y13;y14;y15;y9-H2O;y10-H2O;y13-H2O;y15-H2O;y1-NH3;y2-NH3;y4-NH3;y11-NH3;y13-NH3;y14-NH3;a2;b2;b3;b4;b5;b6;b7;b8;b9;b10;b11;b12;b13;b14;b15;b8-H2O;b11-H2O;b12-H2O;b13-H2O;b6-NH3;b8-NH3;b9-NH3;b11-NH3;b12-NH3;b13-NH3;b15-NH3	37;54;133;140;149;112;156;909;312;191;266;119;31;24;30;115;21;20;3;48;28;95;127;75;129;75;105;61;82;116;34;17;20;41;48;27;17;14;24;10;27;17;112;51;17;24;20;17;17	0.004100227;0.007094187;0.000857169;0.001384518;0.002724961;0.005280957;0.0002298597;0.001720821;-0.0007899267;-0.003680885;0.004080067;-0.0004125093;0.01280776;0.003658397;0.001397781;0.008900203;5.814469E-05;0.003139245;0.001089504;0.002337185;0.01580212;-0.005429363;-0.007946476;0.002490297;0.002120278;0.004925719;-0.00115187;-0.003045257;0.002701848;0.008699105;0.004780647;0.006072471;-0.0168…	27.87209;32.52084;2.964073;3.318243;5.277748;8.364737;0.3272594;1.96342;-0.7982872;-3.335426;3.166168;-0.3033856;8.780002;4.26174;1.438765;7.00456;0.0403574;24.13261;5.41712;5.839799;14.5437;-4.269616;-5.918424;17.40062;12.39127;20.34202;-3.1114;-7.127861;4.991681;13.2943;6.448273;7.330229;-18.71995;1.678236;-4.575182;-13.09808;-7.060068;-5.583924;-3.043873;-13.19933;-9.347645;-4.784395;-4.343681…	147.108703943589;218.142823771293;289.186174577153;417.244224739707;516.311298212977;631.335685249375;702.377850133881;876.440415992709;989.526990720559;1103.57280912625;1288.6450894088;1359.68669577315;1458.74188942457;858.427913730437;971.514238326386;1270.62970458685;1440.74407434901;130.083115824261;201.122279353295;400.216722970683;1086.52677701502;1271.62804973788;1342.66768063864;143.11539…	49	0.472681	0.20082	282.8941;40.05817;33.92163	AVAQGNLSSADVQAAK;AVCPKQPDPSRFK;LGTMPLGFKFQMK	_AVAQGNLSSADVQAAK_;_AVCPKQPDPSRFK_;_LGTM(ox)PLGFKFQM(ox)K_	6431	770	615	634	5235
150815_0002_preIP_pool_n7_1	18397	14799	TSACFEPSLDYMVTK	15	0	Unmodified	_TSACFEPSLDYMVTK_			0	0	Q8C196	Cps1	Carbamoyl-phosphate synthase [ammonia], mitochondrial	2	CID	TOF	MULTI-MSMS	29	0	874.897	1747.78	-0.55623	57.92	1.2374e-182	260.76	244.79	NaN	NaN	1	y1;y2;y4;y5;y6;y7;y8;y9;y10;y12;y13;y14;y2-H2O;y6-H2O;y9-H2O;y10-H2O;y12-H2O;y13-H2O;y14-H2O;y1-NH3;y2-NH3;y9-NH3;y12-NH3;a2;b2;b3;b4;b5;b6;b7;b8;b9;b10;b11;b12;b13;b14;b2-H2O;b3-H2O;b4-H2O;b5-H2O;b6-H2O;b9-H2O;b10-H2O;b11-H2O;b12-H2O;b13-H2O;b14-H2O	102;574;582;748;556;329;493;11425;2816;442;340;20;92;51;226;653;41;31;50;92;20;61;92;82;227;302;865;541;881;81;61;51;143;143;143;92;51;318;706;317;522;837;51;51;41;31;71;41	-0.00123975;-0.002246043;-0.001352328;-0.005521268;0.002242455;-0.001326678;0.00339016;-0.0004030681;0.003104495;0.002735724;0.004863886;-0.002434691;0.003594778;-0.001904646;-0.0151345;0.01551189;-0.009524184;-0.01519859;-0.02297267;0.001382885;-0.003004	-8.427135;-9.050688;-2.827537;-8.608979;2.964808;-1.525891;3.544441;-0.3825885;2.625215;1.836466;3.116472;-1.477593;15.61953;-2.579594;-14.61518;13.32013;-6.471689;-9.851866;-14.09581;10.63064;-12.9968;27.20224;14.39706;3.733576;-7.389548;-16.68161;-2.190	147.114043920555;248.162728688039;478.270733495192;641.338230972839;756.357410282857;869.445043396285;956.47235496785;1053.52891204776;1182.56799758064;1489.6674284698;1560.70241409528;1647.74174108219;230.146323179948;738.350992697166;1035.53307879134;1164.54502549575;1471.66912369151;1542.71191188516;1629.75171437235;130.084872184245;231.136937584321;1036.47376546823;1472.62241366656;161.091467…	48	0.531646	0.141593	260.7638;15.97448;13.693	TSACFEPSLDYMVTK;FKDPNMEACRHAEK;HYNFYFKNCQAEK	_TSACFEPSLDYMVTK_;_FKDPNM(ox)EACRHAEK_;_HYNFYFKNCQAEK_	60387	477	6142	6253	49008
150815_0004_preIP_pool_n4_1	17479	13910	VLGTSVESIMATEDR	15	0	Unmodified	_VLGTSVESIMATEDR_			0	0	Q8C196	Cps1	Carbamoyl-phosphate synthase [ammonia], mitochondrial	2	CID	TOF	MULTI-MSMS	26	0	804.401	1606.79	-1.3078	56.033	1.2686e-182	299.29	255.33	NaN	NaN	1	y1;y2;y3;y4;y5;y6;y8;y9;y10;y11;y12;y13;y14;y5-H2O;y8-H2O;y10-H2O;y11-H2O;y12-H2O;y13-H2O;y14-H2O;y1-NH3;y2-NH3;y4-NH3;y9-NH3;y11-NH3;y13-NH3;a2;b2;b3;b4;b5;b6;b7;b8;b9;b10;b11;b12;b14;b4-H2O;b5-H2O;b6-H2O;b7-H2O;b9-H2O;b10-H2O;b11-H2O;b12-H2O	133;143;92;245;467;680;636;1005;348;493;122;747;41;31;41;31;51;51;143;82;20;41;41;41;31;20;198;184;173;102;81;112;112;51;71;51;51;30;10;61;164;132;113;91;31;51;31	-0.0007777152;0.002804152;-0.0004991891;-0.002803009;-0.001625779;0.004813232;0.00622255;0.0005798313;0.00738656;0.003060107;-3.241048E-05;-0.005956245;-0.001094792;-0.0006198057;-0.01015755;-0.005297559;-0.01403681;-0.008055965;0.006290934;0.003714807;-0	-4.441048;9.664721;-1.190845;-5.387926;-2.749615;6.663674;6.745871;0.5514473;6.420117;2.472674;-0.02421185;-4.267727;-0.7256397;-1.081188;-11.23089;-4.677609;-11.50958;-6.100148;4.566506;2.491968;-16.97517;9.266775;-19.15812;-8.634039;-17.42542;5.835826;1	175.119729896153;290.143091060951;419.188987498276;520.238969792387;591.274906349671;722.308951945579;922.423635017353;1051.4718708325;1150.53347802045;1237.56983288323;1338.62060387449;1395.64799143273;1508.72719396033;573.26333569049;904.429450428072;1132.53559745313;1219.57636511107;1320.61806274357;1377.62517956708;1490.71181967472;158.095086770408;273.11681519944;503.219258418;1034.454833085…	47	0.526042	0.195833	299.2919;43.95776;14.25756	VLGTSVESIMATEDR;VREESSFSDIPDVK;MASSELSSGPVEKAAK	_VLGTSVESIMATEDR_;_VREESSFSDIPDVK_;_M(ox)ASSELSSGPVEKAAK_	65523	477	6600	6718	52927
150815_0004_preIP_pool_n2_1	17415	13472	VLGTSVESIMATEDR	15	0	Unmodified	_VLGTSVESIMATEDR_			0	0	Q8C196	Cps1	Carbamoyl-phosphate synthase [ammonia], mitochondrial	2	CID	TOF	MULTI-MSMS	26	0	804.401	1606.79	-1.1181	56.799	2.858e-182	289.71	241.29	NaN	NaN	1	y1;y2;y3;y4;y5;y6;y7;y8;y10;y11;y12;y13;y14;y6-H2O;y8-H2O;y10-H2O;y11-H2O;y12-H2O;y13-H2O;y14-H2O;y1-NH3;y4-NH3;y5-NH3;y11-NH3;y13-NH3;a2;b2;b3;b4;b5;b6;b7;b8;b9;b10;b11;b12;b4-H2O;b5-H2O;b6-H2O;b7-H2O;b8-H2O;b9-H2O;b10-H2O;b12-H2O	122;133;102;331;390;852;436;883;20;41;225;133;61;51;51;31;51;41;184;72;41;51;41;31;71;274;205;173;205;71;102;112;51;71;71;41;31;92;183;183;71;122;92;61;31	0.004694171;-0.004664926;-0.0114383;0.0002639849;-0.007229524;0.0006830558;-0.0153747;-0.004020311;0.005177139;0.004570598;-0.02127439;0.000449312;0.004080747;-0.005244755;0.006888548;-0.006542034;-0.01014961;-0.01790221;-0.002931852;0.01187031;0.0007370874;-0.004467187;0.003853043;-0.0124448;-0.01357424;0.002700607;0.0006768215;-0.004568597;-0.004436805;-0.003816339;0.002175645;-0.006436904;-0.0…	26.80633;-16.0776;-27.28603;0.5074331;-12.22689;0.9456506;-18.40371;-4.358373;4.499764;3.693208;-15.89252;0.3219394;2.704771;-7.446673;7.616601;-5.776443;-8.322271;-13.55583;-2.128179;7.962891;4.662405;-8.877309;6.709779;-10.19598;-9.846185;14.58509;3.175194;-16.90909;-11.95153;-8.327805;3.903713;-9.37807;-13.98643;-5.04145;5.708787;-4.511237;-12.30884;-38.27702;5.78886;5.358663;14.84658;-8.14605…	175.114258010217;290.150560139082;419.199926613287;520.23590279838;591.280510094922;722.313082121519;835.413203860134;922.433877878438;1150.53568744137;1237.56832239203;1338.64184585255;1395.64158587557;1508.72201842104;704.308445245924;904.412404333474;1132.53684192748;1219.57247791618;1320.62790899062;1377.6344023535;1490.70366417151;158.091665992131;503.214084868917;574.24287842695;1220.558788…	45	0.411837	0.190678	289.711;48.42346;56.043	VLGTSVESIMATEDR;VIMSKNYFFPAMK;VREESSFSDIPDVK	_VLGTSVESIMATEDR_;_VIM(ox)SKNYFFPAM(ox)K_;_VREESSFSDIPDVK_	65515	477	6600	6718	52923
150815_0003_preIP_pool_n5_1	13871	10322	ILGADTSVDLEETGR	15	0	Unmodified	_ILGADTSVDLEETGR_			0	0	Q03265	Atp5a1	ATP synthase subunit alpha, mitochondrial	2	CID	TOF	MULTI-MSMS	30	0	788.397	1574.78	-0.59622	49.109	3.163e-182	281.99	243.69	NaN	NaN	1	y1;y2;y3;y4;y5;y6;y8;y9;y10;y11;y12;y13;y14;y3-H2O;y5-H2O;y8-H2O;y9-H2O;y10-H2O;y11-H2O;y12-H2O;y13-H2O;y14-H2O;y1-NH3;y2-NH3;y9-NH3;y10-NH3;y11-NH3;y13-NH3;a2;b2;b3;b4;b5;b6;b7;b8;b9;b10;b11;b13;b5-H2O;b6-H2O;b7-H2O;b8-H2O;b9-H2O;b10-H2O;b11-H2O	31;61;215;358;376;636;615;978;880;755;229;143;286;41;41;30;41;102;173;30;255;101;20;31;20;20;41;71;433;420;491;133;204;163;61;102;92;31;41;20;51;102;122;71;31;31;51	0.003862506;0.003339206;-0.003282924;-0.0004228441;-0.004241013;0.001284003;0.004015122;0.004328367;-0.00863619;-0.01432913;-0.002697792;-0.001113909;-0.007852823;0.004927764;0.01259616;0.01292247;-0.009639979;-0.002255138;-0.0002255559;-0.002343588;0.004747566;-0.01489734;0.005243508;0.005580774;-0.01081171;-0.004382365;0.002596649;-0.03288361;-0.001660283;0.004233622;0.002039399;-0.005685565;0.…	22.05696;14.38463;-9.852969;-0.9147894;-7.172627;1.822946;4.371634;4.304775;-7.804672;-11.73005;-2.087107;-0.8253505;-5.368681;15.63513;21.97323;14.35146;-9.762164;-2.071739;-0.1874089;-1.838702;3.565303;-10.31167;33.16846;25.94402;-10.93784;-4.022326;2.155736;-24.67583;-8.3355;18.63626;7.17606;-16.00487;12.96228;4.211714;6.561943;0.317435;-9.856557;14.21918;-15.97018;17.69066;-3.358948;-22.41965…	175.115089674978;232.137076698838;333.19137730308;462.231110319011;591.277521584251;704.356060548335;918.44868637787;1005.48040154285;1106.5410445731;1221.57368054086;1292.59916299581;1349.61904283577;1462.70984573026;315.17260192883;573.250119727065;900.429214341503;987.483805202655;1088.52409883565;1203.54901228525;1274.58824410485;1331.6026166744;1444.70632555911;158.087159571945;215.108286028…	47	0.545637	0.195021	281.9903;38.3032;34.69239	ILGADTSVDLEETGR;LLSMPCGRRNDTR;LLAAMGQDITNMGPK	_ILGADTSVDLEETGR_;_LLSMPCGRRNDTR_;_LLAAM(ox)GQDITNMGPK_	31616	326	3090	3147	25496
150815_0001_preIP_pool_n3_1	11458	7898	EIIAVSCGPSQCQETIR	17	0	Unmodified	_EIIAVSCGPSQCQETIR_			0	0	Q9DCW4	Etfb	Electron transfer flavoprotein subunit beta	3	CID	TOF	MSMS	20	0	649.98	1946.92	NaN	44.149	7.4839e-182	260.18	202.85	NaN	NaN	1	y1;y2;y3;y4;y5;y6;y7;y8;y9;y10;y11;y12;y13;y14;y15;y3-H2O;y4-H2O;y5-H2O;y6-H2O;y7-H2O;y8-H2O;y9-H2O;y10-H2O;y11-H2O;y12-H2O;y13-H2O;y15-H2O;y1-NH3;y5-NH3;y6-NH3;y7-NH3;y8-NH3;y9-NH3;y10-NH3;y11-NH3;y12-NH3;y12(2+);a2;b2;b3;b4;b5;b7;b8;b12;b2-H2O;b3-H2O;b4-H2O;b5-H2O;b12-H2O	122;132;307;267;414;831;415;322;274;664;275;163;153;132;82;61;51;51;112;153;41;133;71;51;72;51;71;10;92;123;214;81;61;123;61;31;184;464;318;143;255;122;31;61;10;51;362;330;71;10	-0.006101628;-0.003388312;-0.0003511846;-0.002249665;-0.002032835;-0.0009796913;-0.01066387;-0.008441041;-0.0008494885;-0.004222504;0.01408811;-0.02461115;0.01487023;-0.007548547;0.009140298;0.01140427;-0.005776876;-0.0071925;-0.006806713;-0.006023325;0.0	-34.84155;-11.75655;-0.902206;-4.340507;-3.145081;-1.21492;-11.4119;-8.263528;-0.7594709;-3.591935;10.54843;-17.2997;9.772347;-4.739397;5.358394;30.72035;-11.54709;-11.44667;-8.63381;-6.57255;9.283235;5.018538;6.204809;-8.29155;1.43717;21.4626;5.059866;-4	175.125053809279;288.206404473372;389.251045820118;518.295537396967;646.353898078269;806.383493135727;934.451754824886;1021.48156040714;1118.52673270626;1175.55156944578;1335.5639070352;1422.63463470409;1521.66356724345;1592.72309980383;1705.7904749394;371.228725674553;500.288499921386;628.348493056975;788.378755470762;916.436549594477;1003.45323938853;1100.50979558147;1157.52960000532;1317.57835…	50	0.527535	0.171233	260.1794;57.32753;37.09169	EIIAVSCGPSQCQETIR;LLALDPMMEQEMEEIR;LESQLQEVQGRSSDSER	_EIIAVSCGPSQCQETIR_;_LLALDPMMEQEMEEIR_;_LESQLQEVQGRSSDSER_	14747	802	1423	1450	11866
150815_0003_preIP_pool_n5_1	34916	30678	TLSCLSTSTDAASVVHSTDLVVEAIVENLK	30	0	Unmodified	_TLSCLSTSTDAASVVHSTDLVVEAIVENLK_			0	0	Q61425	Hadh	Hydroxyacyl-coenzyme A dehydrogenase, mitochondrial	3	CID	TOF	MULTI-MSMS	28	1	1053.87	3158.6	0.96617	92.677	6.6844e-181	226.42	203.37	NaN	NaN	1	y1;y2;y3;y4;y5;y6;y8;y9;y10;y11;y12;y13;y14;y15;y16;y17;y18;y19;y21;y22;y25;y26;y27;y28;y4-H2O;y14-H2O;y15-H2O;y16-H2O;y21-H2O;y22-H2O;y27-H2O;y28-H2O;y1-NH3;y2-NH3;y3-NH3;y8-NH3;y16-NH3;y21-NH3;y27-NH3;y20(2+);y24(2+);y27(2+);a2;b2;b3;b4;b5;b6;b7;b10;b11;b16;b18;b20;b22;b23;b24;b25;b26;b2-H2O;b3-H2O;b4-H2O;b5-H2O;b6-H2O;b11-H2O;b20-H2O;b22-H2O;b25-H2O;b21(2+);b23(2+)	51;163;329;494;423;309;488;397;267;143;112;265;573;757;173;81;51;265;450;669;3121;1214;471;1477;193;61;112;51;40;20;50;203;31;10;112;61;61;40;51;122;290;71;598;454;276;390;412;224;112;142;61;101;60;102;101;111;154;72;91;20;204;502;338;173;61;61;50;61;132;71	-0.004421427;-0.002620155;0.003630516;-0.0004651284;-0.003204771;-0.004780327;0.001895675;-0.01152501;-0.01138281;0.007910843;0.01338029;-0.02626983;-0.005163985;-0.003993133;-0.006811882;-0.04375889;0.01737086;-0.01618479;-0.00858956;0.0001071261;-0.0213	-30.05377;-10.06979;9.701137;-0.9241889;-5.320411;-6.681663;2.070616;-11.35923;-10.22105;6.448737;9.972279;-18.20708;-3.375491;-2.395537;-3.85729;-23.46219;8.898767;-7.999904;-3.888122;0.04637057;-8.252489;0.9720676;-2.074102;-4.61935;1.946807;19.48513;-3	147.117225597989;260.199488305479;374.236165082149;503.282853822819;602.354007381725;715.439646917638;915.512677799863;1014.59451240176;1113.66278411463;1226.72755444521;1341.74902802494;1442.83635662436;1529.84727918889;1666.90502019896;1765.97625286448;1865.08161379172;1952.0525124485;2023.12318188832;2209.17964347636;2310.21862526405;2585.35180327278;2698.41190862567;2858.45110858371;2945.4908…	70	0.39846	0.14553	226.4204;23.05448;11.63171	TLSCLSTSTDAASVVHSTDLVVEAIVENLK;TLTQLDEPMFMNAIVMLGALILFSSVTR;TLLVWCMSTFPASRLQVQLVRCLPHM	_TLSCLSTSTDAASVVHSTDLVVEAIVENLK_;_TLTQLDEPM(ox)FM(ox)NAIVM(ox)LGALILFSSVTR_;_TLLVWCMSTFPASRLQVQLVRCLPHM(ox)_	59701	369	6070	6180	48428
150815_0004_preIP_pool_n4_1	35064	30918	TLSCLSTSTDAASVVHSTDLVVEAIVENLK	30	0	Unmodified	_TLSCLSTSTDAASVVHSTDLVVEAIVENLK_			0	0	Q61425	Hadh	Hydroxyacyl-coenzyme A dehydrogenase, mitochondrial	3	CID	TOF	MULTI-MSMS	29	0	1053.87	3158.6	-0.19243	92.524	6.0492e-180	208.58	184.9	NaN	NaN	1	y1;y2;y3;y4;y5;y6;y7;y8;y9;y10;y11;y12;y13;y14;y15;y16;y17;y18;y19;y21;y22;y23;y24;y25;y28;y15-H2O;y18-H2O;y21-H2O;y23-H2O;y25-H2O;y28-H2O;y1-NH3;y3-NH3;y15(2+);y24(2+);y26(2+);y28(2+);a2;b2;b3;b4;b5;b6;b7;b8;b12;b2-H2O;b3-H2O;b4-H2O;b5-H2O;b6-H2O;b8-H2O	31;81;193;288;352;214;234;184;394;143;92;71;183;207;250;276;40;255;173;204;275;543;259;1291;424;82;101;40;92;265;143;20;71;123;224;224;184;556;398;163;224;153;92;91;81;61;20;152;359;204;123;82	0.00271181;-0.0009694418;0.002990297;-0.0006893262;-0.00262554;-0.01017076;-0.005207839;-0.008033892;-0.002549314;-0.005496552;0.003378192;0.007806763;-0.008702537;-0.004056986;-0.01653445;-0.004074526;0.05814946;-0.02019568;-0.02271731;-0.01442131;-0.00405976;-0.01935134;-0.02949393;-0.02012485;-0.002564847;-0.01931366;-0.003020902;-0.01192838;-0.03279838;-0.009374231;0.002431062;0.0003712154;0.…	18.43388;-3.725787;7.990387;-1.369659;-4.358803;-14.21599;-6.621729;-8.775198;-2.512665;-4.935588;2.753814;5.818324;-6.031621;-2.651892;-9.919175;-2.307241;31.17968;-10.34567;-11.2288;-6.527887;-1.757303;-8.07224;-11.80547;-7.784185;-0.8707739;-11.71299;-1.561947;-5.443835;-13.78504;-3.651355;0.8304325;2.853618;4.429852;-3.03177;-0.2778391;-4.830283;-13.44953;1.311368;13.37943;9.103105;6.982592;-…	147.110092360225;260.197837592831;374.236805301201;503.283078020614;602.353428150197;715.445037353329;786.477188217725;915.522607367586;1014.58553670502;1113.6568978595;1226.73208709556;1341.75460155661;1442.81878933098;1529.84617219041;1666.91756151295;1765.97351550857;1864.97970543372;1952.0900789862;2023.12971440737;2209.18547523033;2310.22279215069;2397.27011213889;2498.32793320368;2585.35059…	52	0.380499	0.12093	208.5773;23.67493;14.06383	TLSCLSTSTDAASVVHSTDLVVEAIVENLK;TLTQLDEPMFMNAIVMLGALILFSSVTR;TLLVWCMSTFPASRLQVQLVRCLPHM	_TLSCLSTSTDAASVVHSTDLVVEAIVENLK_;_TLTQLDEPM(ox)FM(ox)NAIVM(ox)LGALILFSSVTR_;_TLLVWCM(ox)STFPASRLQVQLVRCLPHM_	59706	369	6070	6180	48431
150815_0001_preIP_pool_n3_1	20225	16381	MSPEEFTEIMNQR	13	0	Unmodified	_MSPEEFTEIMNQR_			0	0	P54869	Hmgcs2	Hydroxymethylglutaryl-CoA synthase, mitochondrial	3	CID	TOF	MULTI-MSMS	9	0	537.91	1610.71	-1.1471	62.021	1.9986e-178	250.69	233.1	NaN	NaN	1	y1;y2;y3;y4;y5;y6;y7;y8;y9;y10;y11;y12;y6-H2O;y8-H2O;y9-H2O;y10-H2O;y11-H2O;y12-H2O;y1-NH3;y2-NH3;y3-NH3;y4-NH3;y5-NH3;y7-NH3;y9-NH3;y10-NH3;a2;b2;b4;b5;b6;b7;b8;b9;b10;b2-H2O;b5-H2O;b6-H2O;b7-H2O;b8-H2O;b9-H2O	187;173;1143;2495;1810;915;435;174;174;82;224;61;255;102;51;31;163;72;31;223;308;184;142;61;31;20;197;194;102;424;287;112;432;92;10;20;132;163;174;318;61	0.001731043;0.001974995;0.0007408052;-0.003031517;-0.001333907;0.004874231;-0.0004791061;-0.01062661;0.008073461;-0.0002087407;0.01100616;0.0100248;0.001900118;0.001237282;0.008255172;0.01947364;-0.001532987;-0.003998643;-0.0004202419;0.003478008;-0.003784477;0.002120395;0.0006547832;-0.01502032;-0.01629635;-0.02658432;0.002043392;0.002382454;-0.000606448;0.002796954;0.0009066151;0.0041557;-0.000…	9.885054;6.514362;1.775576;-5.529302;-2.016957;6.166925;-0.5374545;-10.23252;6.914944;-0.1609922;7.897472;6.770476;2.460098;1.212437;7.181361;15.23093;-1.114387;-2.733803;-2.658197;12.1546;-9.456517;3.991464;1.016243;-17.1774;-14.16413;-20.77567;10.69375;10.87494;-1.362266;4.870918;1.256944;5.053569;-0.1553064;16.0414;21.73253;7.412233;10.83557;-8.792398;-4.232666;-1.569745;2.033423	175.117221137892;303.175554697133;417.219716334352;548.26397326287;661.3463396336;790.38272459122;891.435756402616;1038.51431782647;1167.53821084807;1296.58908614583;1393.63063509826;1480.66364487021;772.375134017962;1020.49188924462;1149.52746445057;1278.55883908226;1375.63260955802;1462.6671036239;158.09282332145;286.147502582878;400.197692514759;531.23227224947;644.317801841562;874.42374851789…	41	0.509831	0.152416	250.6878;17.58653;12.02318	MSPEEFTEIMNQR;QFQSIGDVWDECK;SMASPNEMLPTFDR	_MSPEEFTEIMNQR_;_QFQSIGDVWDECK_;_SMASPNEM(ox)LPTFDR_	45655	224	4575	4665	37019
150815_0001_preIP_pool_n1_1	27540	23392	GAEVHLVPWNHDFTQMEYDGLLIAGGPGNPALAQPLIQNVK	41	0	Unmodified	_GAEVHLVPWNHDFTQMEYDGLLIAGGPGNPALAQPLIQNVK_			0	0	Q8C196	Cps1	Carbamoyl-phosphate synthase [ammonia], mitochondrial	4	CID	TOF	MULTI-MSMS	29	0	1103.31	4409.23	-0.26269	77.681	3.1373e-178	200.91	197.68	NaN	NaN	1	y1;y2;y3;y4;y5;y6;y7;y8;y9;y11;y12;y13;y15;y16;y17;y18;y3-NH3;y4-NH3;y7-NH3;y8-NH3;y12-NH3;y7(2+);y25(2+);b2;b3;b5;b6;b7;b8;b10;b12;b13;b14;b15;b16;b17;b18;b19;b21;b22;b23;b25;b28;b29;b30;b31;b34;b15-H2O;b17-H2O;b22-H2O;b23-H2O;b29-H2O;b31-H2O;b16-NH3;b21-NH3;b16(2+);b17(2+);b20(2+);b21(2+);b23(2+);b24(2+);b25(2+);b26(2+);b34(2+);b35(2+);b37(2+)	31;31;133;194;142;61;908;143;430;51;639;61;61;82;113;70;61;173;82;143;31;82;31;20;71;153;329;481;41;51;102;40;51;71;20;20;102;133;286;275;163;92;61;184;20;40;71;61;40;123;81;51;40;30;112;41;102;112;133;112;71;82;41;20;20;41	0.003987645;0.005487199;0.0002011661;0.006464495;0.002570128;-0.0009611765;0.00211688;0.01313909;-0.001301313;-0.0182793;0.007180998;-0.0008429025;-0.01021674;-0.01168379;0.000390594;0.002936283;0.00245407;-0.00140169;-0.0171258;0.006336898;0.02545915;0.002321582;-0.02911911;-0.00325486;-0.00179061;-0.0008778936;0.003729063;-0.006814688;0.01909102;-0.0116047;0.006849173;-0.02540894;-0.01126243;-0…	27.10677;22.28976;0.5584474;13.23942;4.273829;-1.345334;2.608597;13.98447;-1.287663;-15.29983;5.559054;-0.5995819;-6.549608;-7.22594;0.2333391;1.682715;7.150654;-2.974361;-21.5556;6.869048;19.97233;5.71462;-22.84351;-25.21796;-6.937383;-1.776262;6.140234;-9.647134;23.76214;-10.51555;5.052346;-16.90838;-7.022445;-0.7668046;-16.69906;1.947685;8.222517;3.128213;-4.358572;-1.132475;5.671345;2.307581;…	147.108816525176;246.175730887818;360.223944367884;488.276258550177;601.364216897919;714.451812182711;811.501497978122;939.549053277914;1010.60060747062;1194.738763225;1291.76606677969;1405.81701812724;1559.90061953724;1616.92355031707;1673.93293965357;1744.96750775203;343.195142362897;471.257575633961;794.494191553099;922.529306369927;1274.72123952536;406.253124080358;1274.72123952536;129.069108…	66	0.372154	0.167959	200.9069;3.223539;1.191821	GAEVHLVPWNHDFTQMEYDGLLIAGGPGNPALAQPLIQNVK;ALDRNGDGVVDIGELQQGLQSLGIPLGQDAEEKIFTTGDVNK;IQVLDLQSVIQPFNVEEAPCNIPWLSEDPEAITFIQEK	_GAEVHLVPWNHDFTQMEYDGLLIAGGPGNPALAQPLIQNVK_;_ALDRNGDGVVDIGELQQGLQSLGIPLGQDAEEKIFTTGDVNK_;_IQVLDLQSVIQPFNVEEAPCNIPWLSEDPEAITFIQEK_	21201	477	2127	2162	17155
150815_0002_preIP_pool_n7_1	16724	13180	ELGEYGLQAYTEVK	14	0	Unmodified	_ELGEYGLQAYTEVK_			0	0	P47738	Aldh2	Aldehyde dehydrogenase, mitochondrial	2	CID	TOF	MULTI-MSMS	30	0	800.399	1598.78	-0.82462	54.522	3.2484e-178	316.12	271.52	NaN	NaN	1	y1;y2;y3;y4;y5;y6;y7;y8;y9;y10;y11;y12;y3-H2O;y5-H2O;y6-H2O;y7-H2O;y9-H2O;y10-H2O;y11-H2O;y12-H2O;y1-NH3;y7-NH3;y9-NH3;y10-NH3;y11-NH3;a2;b2;b3;b4;b5;b6;b7;b8;b9;b10;b11;b12;b13;b2-H2O;b3-H2O;b4-H2O;b5-H2O;b6-H2O;b7-H2O;b8-H2O;b9-H2O;b10-H2O;b11-H2O;b13-H2O;b13-NH3	92;112;92;267;309;442;530;269;842;143;123;592;82;51;51;82;51;31;31;92;41;153;41;51;10;313;122;142;184;91;51;71;51;41;41;31;20;31;184;102;340;112;214;102;41;153;20;20;10;20	0.001446308;-0.00438998;-0.004432205;-0.002245571;0.002073021;0.0003501189;1.975134E-06;-0.004454724;-0.01332662;-0.004307588;0.01842665;-0.001033626;0.001953701;-0.0001122337;0.004433634;-0.002881535;0.004678131;0.01249248;0.01253552;0.003774657;0.0006404245;0.001939755;0.0153295;0.01618196;0.02047983;-0.002111914;0.0002928906;0.004210878;-0.006213664;0.005706111;-0.00288097;-0.01339443;-0.00030…	9.831383;-17.832;-11.81202;-4.714875;3.242476;0.4928673;0.002355752;-4.681697;-13.21365;-3.676659;14.16755;-0.7613263;5.469314;-0.1806362;6.403683;-3.512256;4.7229;10.82935;9.773377;2.817646;4.9231;2.361517;15.46101;14.01574;15.95506;-9.81641;1.204648;14.02919;-14.47717;9.634541;-4.437137;-17.56922;-0.3442456;17.3756;-9.686222;-8.508706;-2.1601;-11.31237;15.42787;0.3039908;3.251688;10.70421;-7.39…	147.111357862505;246.185608067131;375.228243388008;476.273735228254;639.332745174474;710.371581864284;838.430507519466;951.51902819874;1008.54936381912;1171.60367332432;1300.62353218689;1357.66445618221;357.211292796232;621.324365742752;692.356933662478;820.422826343179;990.520794381512;1153.57630857097;1282.61885862866;1339.64908321334;130.085614644586;821.402020638571;991.494158597642;1154.5566…	50	0.4685	0.210971	316.1181;44.59753;45.36795	ELGEYGLQAYTEVK;GLMGEVARHSVQDGK;ELKSFDLFSEQEK	_ELGEYGLQAYTEVK_;_GLM(ox)GEVARHSVQDGK_;_ELKSFDLFSEQEK_	15236	191	1479	1506	12233
150815_0004_preIP_pool_n2_1	17015	13085	ELGEYGLQAYTEVK	14	0	Unmodified	_ELGEYGLQAYTEVK_			0	0	P47738	Aldh2	Aldehyde dehydrogenase, mitochondrial	2	CID	TOF	MULTI-MSMS	29	0	800.399	1598.78	-0.18611	55.987	3.2484e-178	306.66	265.67	NaN	NaN	1	y1;y2;y3;y4;y5;y6;y7;y8;y9;y10;y11;y12;y13;y3-H2O;y4-H2O;y6-H2O;y7-H2O;y10-H2O;y11-H2O;y12-H2O;y1-NH3;y7-NH3;y9-NH3;y10-NH3;y11-NH3;y13-NH3;a2;b2;b3;b4;b5;b6;b7;b8;b9;b10;b11;b12;b13;b2-H2O;b3-H2O;b4-H2O;b5-H2O;b6-H2O;b7-H2O;b8-H2O;b9-H2O;b10-H2O;b11-H2O;b12-H2O;b13-H2O	61;82;61;215;275;257;393;194;821;406;91;61;20;51;31;31;31;20;10;51;20;122;51;30;10;10;194;92;81;102;132;71;82;41;71;51;10;41;30;143;41;204;102;183;122;41;81;30;10;20;20	0.0008277188;0.005853423;-0.01030494;-0.001356901;-0.005741125;-0.004641922;0.01705897;0.005718421;-0.006747282;-0.002595325;-0.002544179;0.01423896;0.01055348;-0.001753222;0.008699247;0.006803675;0.03177773;-0.004057813;-0.01506741;0.007338742;0.004894414;0.0003001109;-0.008860129;0.01270206;-0.002075501;-0.009496914;0.001260067;0.00386913;0.0004552939;0.005275755;-0.0001613116;-0.004046074;-0.0…	5.626454;23.77745;-27.46269;-2.848999;-8.97976;-6.534453;20.34673;6.009845;-6.690129;-2.215193;-1.956091;10.48796;7.17564;-4.908031;18.98353;9.826865;38.73499;-3.517544;-11.74712;5.478122;37.62579;0.3653635;-8.935921;11.00165;-1.616915;-6.532789;5.857024;15.91383;1.516863;12.29228;-0.2723656;-6.231566;-3.943185;2.332235;-1.541898;-4.447742;1.752485;5.661337;-4.073429;11.91701;34.44411;-5.04284;-1…	147.111976451826;246.1753646641;375.234116120651;476.272846557956;639.340559320348;710.376573905575;838.413450523431;951.508855053631;1008.54278448041;1171.60196106153;1300.64450301201;1357.64918359196;1470.7369330592;357.214999718982;458.252225724172;692.354563621752;820.388167078658;1153.59285886418;1282.64646155456;1339.64551912857;130.081360655686;821.403660282186;991.518348226309;1154.560114…	51	0.478893	0.22973	306.6589;40.9939;33.22879	ELGEYGLQAYTEVK;ELCSERVTIEHAR;LELMSVNLGYAMAR	_ELGEYGLQAYTEVK_;_ELCSERVTIEHAR_;_LELM(ox)SVNLGYAM(ox)AR_	15261	191	1479	1506	12245
150815_0004_preIP_pool_n4_1	12606	9196	LEGTNVQEAQNILK	14	0	Unmodified	_LEGTNVQEAQNILK_			0	0	Q9Z2I8	Suclg2	Succinyl-CoA ligase [GDP-forming] subunit beta, mitochondrial	2	CID	TOF	MULTI-MSMS	29	0	778.918	1555.82	-1.7958	46.059	3.2484e-178	366.66	301.93	NaN	NaN	1	y1;y2;y3;y4;y5;y6;y7;y8;y9;y10;y11;y12;y13;y7-H2O;y8-H2O;y11-H2O;y12-H2O;y13-H2O;y1-NH3;y2-NH3;y4-NH3;y5-NH3;y6-NH3;y7-NH3;y8-NH3;y10-NH3;y11-NH3;y12-NH3;y13-NH3;a2;b2;b3;b4;b5;b6;b7;b8;b9;b10;b11;b12;b13;b4-H2O;b5-H2O;b6-H2O;b7-H2O;b8-H2O;b10-H2O;b11-H2O;b12-H2O;b13-H2O;b5-NH3;b6-NH3;b7-NH3;b8-NH3;b9-NH3;b10-NH3;b13-NH3	61;132;41;133;92;238;393;639;214;195;41;92;31;31;81;20;133;20;41;20;51;31;20;20;265;31;10;61;20;133;194;91;51;71;174;61;81;31;31;31;61;61;112;41;51;31;60;20;40;30;30;91;71;51;41;40;20;10	-0.001703129;-0.005574538;0.0002922415;-0.004327639;-0.003418002;-0.001240994;-0.001288981;-0.0002687221;0.0005599832;-0.0137112;0.009715897;0.01234407;-0.02438135;-0.009433278;0.001772858;-0.01544708;0.005906907;0.00331822;0.0001443525;0.008470267;0.0064	-11.57689;-21.42385;0.7829001;-8.880337;-5.554242;-1.807921;-1.580673;-0.2848078;0.5371085;-11.85428;7.725315;9.389349;-16.8873;-11.82914;1.915551;-12.46049;4.555392;2.327383;1.109669;34.83387;13.78482;26.10285;-1.220168;11.81585;-13.24578;12.61514;-12.81	147.11450729922;260.202442688983;373.280639889956;487.328187217208;615.385855092138;686.42079187212;815.463432954837;943.52099020752;1042.58857541838;1156.6457740509;1257.67002542561;1314.68886097406;1443.76817949355;797.461012565122;925.508383940921;1239.68462371167;1296.68473345303;1425.72991523666;130.086110716564;243.161848782593;470.290827602964;598.340269603533;669.393818548911;798.42616079…	58	0.472185	0.265116	366.6637;64.72977;58.69929	LEGTNVQEAQNILK;ELEANVLTTAPDRK;GANWTLVFHLPSSK	_LEGTNVQEAQNILK_;_ELEANVLTTAPDRK_;_GANWTLVFHLPSSK_	37074	883	3693	3757	30061
150815_0003_preIP_pool_n5_1	26061	22113	SLNSEMDNILANLR	14	0	Unmodified	_SLNSEMDNILANLR_			0	0	Q8BMS1	Hadha	Trifunctional enzyme subunit alpha, mitochondrial;Long-chain enoyl-CoA hydratase;Long chain 3-hydroxyacyl-CoA dehydrogenase	2	CID	TOF	MULTI-MSMS	22	0	795.401	1588.79	-1.1806	74.27	4.1837e-178	302.85	254.41	NaN	NaN	1	y1;y2;y3;y4;y5;y6;y7;y8;y9;y10;y11;y12;y8-H2O;y10-H2O;y11-H2O;y12-H2O;y3-NH3;y4-NH3;y5-NH3;y7-NH3;y8-NH3;y9-NH3;y10-NH3;y11-NH3;y12-NH3;a2;b2;b3;b4;b5;b6;b7;b8;b9;b10;b11;b12;b13;b3-H2O;b4-H2O;b5-H2O;b6-H2O;b7-H2O;b8-H2O;b9-H2O;b10-H2O;b11-H2O;b3-NH3;b6-NH3;b7-NH3;b8-NH3;b9-NH3;b10-NH3;b12-NH3;b13-NH3	41;41;81;143;143;102;123;153;268;92;173;92;10;40;10;10;20;10;10;10;20;31;20;20;31;71;41;51;20;61;31;20;41;61;41;92;20;10;20;20;51;10;20;20;41;40;40;20;20;10;20;31;20;10;10	0.00110413;0.002554895;0.00587555;0.0003999853;0.001344616;-0.0002738977;0.00450267;-0.0007258503;0.00788063;0.003436089;0.002394472;0.003327087;0.01358294;0.03009966;0.002846795;-0.01755595;-0.006005572;0.01280839;-0.005196481;-0.0008383556;0.01322613;-0.01134682;-0.00913449;-0.029737;0.00415582;0.0003099207;-0.005139422;0.007092921;0.01135888;-0.002845309;-0.01227808;-0.007501515;-0.01040464;0.…	6.305069;8.864991;14.60707;0.8451298;2.293134;-0.3915893;5.535007;-0.7817267;7.437688;2.890869;1.877084;2.394146;14.91816;25.71382;2.263632;-12.79881;-15.58976;28.07357;-9.12711;-1.052591;14.51059;-10.88375;-7.796683;-23.6263;3.027592;1.790123;-25.55293;22.50583;28.24279;-5.355939;-18.53873;-9.650537;-11.67274;9.185857;7.361666;-37.17212;19.91345;6.43735;-2.398245;-5.088481;16.99536;2.761643;-6.3…	175.117848050819;288.200461266828;402.240068059013;473.28265741113;586.365776761206;699.451459254912;813.489610133903;928.52178168668;1059.55365981238;1188.60069745035;1275.63376747657;1389.67576230866;910.49690821379;1170.56346919003;1257.62275046733;1371.68608065953;385.225400078996;456.243699905835;569.345768756771;796.468402058499;911.481280599974;1042.54633815853;1171.58671892738;1258.639349…	55	0.402968	0.169872	302.8501;48.43996;25.85661	SLNSEMDNILANLR;SLRESQNIKDDER;NISKGFFGQIYCR	_SLNSEMDNILANLR_;_SLRESQNIKDDER_;_NISKGFFGQIYCR_	54379	457	5593	5696	44378
150815_0004_preIP_pool_n2_1	14189	10350	TGTAEMSSILEER	13	0	Unmodified	_TGTAEMSSILEER_			0	0	Q03265	Atp5a1	ATP synthase subunit alpha, mitochondrial	2	CID	TOF	MULTI-MSMS	24	0	712.34	1422.67	-1.4504	50.245	4.4389e-178	304.7	239.24	NaN	NaN	1	y1;y2;y3;y4;y5;y6;y8;y10;y11;y12;y3-H2O;y6-H2O;y8-H2O;y10-H2O;y11-H2O;y1-NH3;y2-NH3;y4-NH3;y8-NH3;y12-NH3;a2;b2;b3;b4;b5;b6;b7;b8;b9;b10;b11;b12;b2-H2O;b3-H2O;b4-H2O;b5-H2O;b6-H2O;b7-H2O;b8-H2O;b9-H2O;b10-H2O;b11-H2O;b12-H2O	395;1078;918;1723;735;2109;4805;92;275;153;338;51;204;133;113;71;214;153;91;20;112;388;1265;568;909;549;236;112;184;163;122;102;61;982;1161;1163;608;307;224;363;163;61;51	0.001256079;0.001080057;0.002376589;-0.004830069;-0.005783638;-0.00376473;-0.007380639;0.01327629;0.002311897;0.003764399;0.01527849;-0.004258203;-0.01583732;-0.003900191;-0.01378866;0.002772717;-0.004985119;-0.007074815;-0.02365884;-0.03504365;0.004394488;2.382911E-05;0.001706906;-0.004415988;-0.003331276;-0.004088158;0.003189601;-0.0004042783;-0.003620371;0.001844617;-0.02014888;-0.004407228;0.…	7.172772;3.550945;5.486101;-8.841535;-8.771355;-5.043797;-7.652421;11.40042;1.826717;2.846164;36.79984;-5.845984;-16.73282;-3.401675;-11.05208;17.53889;-17.36129;-13.36715;-24.97044;-26.84033;33.52597;0.1497967;6.561935;-13.33468;-7.238645;-6.914452;4.702531;-0.5282552;-4.121571;1.860479;-17.98141;-3.527006;0.8956802;5.457141;3.45541;8.716357;3.739435;3.630521;-13.42409;7.485765;-20.02785;-19.468…	175.117696101611;304.160465220184;433.201761784816;546.293032422633;659.378049972775;746.408059474581;964.484188399263;1164.54323835819;1265.60188122161;1322.62189244288;415.178295194948;728.397988260667;946.482080393412;1146.54985014843;1247.60741709402;158.089630362771;287.139981294974;529.268728067461;947.473917499502;1305.63415139109;131.077109554273;159.076394835185;260.122390232092;331.1656…	43	0.553035	0.136076	304.7015;65.46538;56.43379	TGTAEMSSILEER;AMMQKQLQEER;GREQQNFLMER	_TGTAEMSSILEER_;_AM(ox)M(ox)QKQLQEER_;_GREQQNFLM(ox)ER_	58159	326	5958	6066	47318
150815_0004_preIP_pool_n2_1	17816	13860	FTQAGSEVSALLGR	14	0	Unmodified	_FTQAGSEVSALLGR_			0	0	P56480	Atp5b	ATP synthase subunit beta, mitochondrial	2	CID	TOF	MULTI-MSMS	24	0	718.381	1434.75	-1.2343	57.617	9.0052e-178	253.42	223.88	NaN	NaN	1	y1;y2;y3;y4;y5;y6;y7;y8;y9;y10;y11;y12;y13;y6-H2O;y7-H2O;y8-H2O;y9-H2O;y10-H2O;y11-H2O;y12-H2O;y1-NH3;y2-NH3;y3-NH3;y9-NH3;y11-NH3;y13-NH3;a2;b2;b3;b4;b5;b6;b7;b8;b9;b11;b12;b2-H2O;b3-H2O;b4-H2O;b5-H2O;b6-H2O;b7-H2O;b8-H2O;b9-H2O;b11-H2O;b12-H2O;b8-NH3;b11-NH3;b12-NH3	41;276;255;153;153;561;545;353;417;1539;1138;225;51;40;31;71;20;82;61;153;20;31;41;20;31;50;163;112;255;256;81;71;51;61;20;51;61;153;350;51;62;61;61;51;20;41;20;20;20;225	0.003088251;0.000273689;8.564004E-05;0.003553879;0.009026228;-0.0001637685;0.002267375;-0.004367621;-0.003630503;0.0005225808;0.001705637;0.0003174454;0.02051149;0.01596007;0.000317641;0.001449326;-0.00960773;0.02211465;-0.002702125;0.005682284;-0.002586698;0.002636115;-0.00156097;-0.003061867;-0.03960642;0.01485975;-0.0004208906;0.001465947;0.00274839;0.006252626;0.004188781;-0.001335433;0.00956…	17.63547;1.178982;0.2480706;7.754397;17.05196;-0.2656949;3.169187;-5.171885;-3.897378;0.5286381;1.609733;0.2672915;15.91685;26.67341;0.4554417;1.75362;-10.51727;22.78664;-2.594278;4.858224;-16.36167;12.25466;-4.756163;-3.348142;-37.98841;11.68546;-1.903372;5.884458;7.286695;13.95013;8.290735;-2.254756;13.2584;-30.7339;-8.701579;-12.25542;0.9363165;-1.011194;-0.6221853;16.92614;25.76888;-2.357268;…	175.115863929835;232.140142215644;345.224394244962;458.304989986581;529.33663142614;616.377849831564;715.443832604194;844.493060696147;931.52435198829;988.541662628208;1059.57759335988;1187.6375590628;1288.66504349274;598.351161310167;697.43521765196;826.476679063244;913.519764528361;970.509505872316;1041.57143643586;1169.62162953758;158.094989777607;215.111230687847;328.199491753617;914.49723425…	50	0.559566	0.242574	253.4174;29.53354;21.74555	FTQAGSEVSALLGR;QLGDGTYGSVLLGR;LVLAIDYDRSDR	_FTQAGSEVSALLGR_;_QLGDGTYGSVLLGR_;_LVLAIDYDRSDR_	20585	233	2061	2095	16656
150815_0005_preIP_pool_n9_1	16717	12872	ELGEYGLQAYTEVK	14	0	Unmodified	_ELGEYGLQAYTEVK_			0	0	P47738	Aldh2	Aldehyde dehydrogenase, mitochondrial	2	CID	TOF	MULTI-MSMS	30	0	800.399	1598.78	-0.058058	55.974	9.1842e-178	304.38	294.37	NaN	NaN	1	y1;y2;y3;y4;y5;y6;y7;y8;y9;y10;y11;y12;y3-H2O;y7-H2O;y9-H2O;y10-H2O;y11-H2O;y12-H2O;y1-NH3;y7-NH3;y9-NH3;y10-NH3;y11-NH3;y12-NH3;a2;b2;b3;b4;b5;b6;b7;b8;b9;b10;b11;b12;b13;b2-H2O;b3-H2O;b4-H2O;b5-H2O;b6-H2O;b7-H2O;b8-H2O;b9-H2O;b10-H2O;b11-H2O;b13-H2O;b8-NH3;b11-NH3	31;122;61;215;195;330;395;225;793;487;81;344;61;51;31;31;10;50;10;71;61;41;10;30;214;82;102;133;113;61;112;51;71;51;10;20;31;133;61;184;102;184;61;20;102;20;20;10;31;10	0.005331445;0.003153016;-0.006105671;-0.002119673;0.01096926;-0.004126996;-0.003772239;0.002573722;0.0007877832;-0.003533212;-0.003106144;0.009085459;0.003362271;0.004804687;0.0002742753;0.008197146;0.04881495;0.002212101;0.002638974;0.001793666;0.005409044;0.008967198;-0.0039239;0.01616894;-0.001354123;-0.003226573;0.001645951;-0.0004131825;0.01030384;0.001492656;0.006615734;0.003680874;0.000401…	36.24183;12.80787;-16.27181;-4.450537;17.15759;-5.809594;-4.499147;2.704875;0.7811162;-3.015708;-2.388157;6.692027;9.412592;5.856409;0.2768988;7.105829;38.05989;1.651252;20.28675;2.183663;5.455393;7.766741;-3.056903;12.06078;-6.294137;-13.27059;5.483694;-0.9626843;17.39776;2.298936;8.677963;4.133855;0.4178048;-8.765879;28.36989;-5.179217;-6.633476;9.58234;-0.6248002;-5.640516;2.698541;4.04325;3.5…	147.107472725849;246.178065070833;375.22991685376;476.273609330264;639.323848936758;710.376058979332;838.434281733778;951.511999753501;1008.53524941544;1171.60289894942;1300.64506497759;1357.65433709834;357.209884225746;820.415140121674;990.525198237007;1153.58060390394;1282.58257919504;1339.65064576953;130.083616094724;821.402166727561;991.504079053002;1154.56384943673;1283.61933363149;1340.6207…	50	0.528722	0.233645	304.3764;10.00451;38.75361	ELGEYGLQAYTEVK;PDIGSYERHQIER;ELKSFDLFSEQEK	_ELGEYGLQAYTEVK_;_PDIGSYERHQIER_;_ELKSFDLFSEQEK_	15282	191	1479	1506	12252
150815_0003_preIP_pool_n5_1	21360	17568	AQDTAELFFEDVR	13	0	Unmodified	_AQDTAELFFEDVR_			0	0	P51174	Acadl	Long-chain specific acyl-CoA dehydrogenase, mitochondrial	2	CID	TOF	MULTI-MSMS	25	0	770.868	1539.72	0.76121	64.421	9.3829e-178	270.02	226.51	NaN	NaN	1	y1;y2;y3;y4;y5;y6;y7;y8;y9;y10;y11;y8-H2O;y9-H2O;y10-H2O;y11-H2O;y1-NH3;y2-NH3;y4-NH3;y7-NH3;y8-NH3;y10-NH3;y11-NH3;a2;b2;b3;b4;b5;b6;b7;b8;b9;b10;b11;b4-H2O;b5-H2O;b6-H2O;b7-H2O;b8-H2O;b10-H2O;b2-NH3;b3-NH3;b4-NH3;b5-NH3;b6-NH3;b8-NH3;b9-NH3	31;276;71;112;258;470;238;342;227;206;548;41;10;30;20;10;20;40;20;20;10;20;20;122;204;92;71;91;92;81;31;20;41;51;51;61;31;31;20;92;51;123;20;20;41;10	-0.003390373;-0.004602152;-0.005544313;0.004229672;-0.0003988575;-0.008251447;-0.009563955;-0.004605111;0.002949336;-0.01626682;-0.01341707;0.01110824;-0.01610862;-0.003382444;0.008005762;-0.005198414;-0.001488214;-0.0001416361;-0.003354013;-0.03695026;0.	-19.36003;-16.78442;-14.24468;8.161409;-0.5994921;-10.15685;-10.33397;-4.367001;2.62034;-13.26149;-10.00046;10.71708;-14.54421;-2.798651;6.048413;-32.88105;-5.787063;-0.2825769;-3.691999;-35.61365;1.312345;-7.89927;18.00744;-12.90968;-7.477725;-1.19342;-1	175.122342554111;274.191968249596;389.219853442433;518.252672553095;665.32571499914;812.401981505421;925.487357993158;1054.52499224563;1125.55455158649;1226.62144621861;1341.64553949927;1036.4987142079;1107.56304486046;1208.59799715357;1323.61355198039;158.097601494133;257.162305210027;501.230494760029;908.454598950179;1037.530788288;1209.5770429123;1324.61603682602;172.104953974554;200.105551063…	46	0.522048	0.196581	270.0173;43.51217;38.56729	AQDTAELFFEDVR;AQDLVQAMYTEQK;YEAEQVRMEIEK	_AQDTAELFFEDVR_;_AQDLVQAM(ox)YTEQK_;_YEAEQVRM(ox)EIEK_	5217	211	503	520	4246
150815_0004_preIP_pool_n2_1	4854	1346	AQSELSGAADEAAR	14	0	Unmodified	_AQSELSGAADEAAR_			0	0	Q9D3D9	Atp5d	ATP synthase subunit delta, mitochondrial	2	CID	TOF	MULTI-MSMS	20	0	688.326	1374.64	-2.0232	29.491	1.4307e-177	255.54	216.97	NaN	NaN	1	y1;y2;y3;y4;y5;y6;y7;y8;y9;y10;y11;y12;y9-H2O;y10-H2O;y11-H2O;y12-H2O;y8-NH3;y10-NH3;y11-NH3;y12-NH3;a2;b2;b3;b4;b5;b6;b7;b8;b9;b10;b11;b13;b3-H2O;b4-H2O;b5-H2O;b6-H2O;b7-H2O;b8-H2O;b9-H2O;b10-H2O;b13-H2O;b2-NH3;b3-NH3;b5-NH3;b10-NH3	26;20;61;112;61;128;102;371;654;277;148;523;35;10;15;61;10;5;15;25;15;117;71;86;66;76;15;30;25;10;20;10;51;87;41;46;20;20;10;5;10;56;36;15;5	-0.003319827;0.001750281;-0.0009155691;-0.002395356;0.001813903;-0.01021719;-0.004376899;-0.003610299;-0.002467304;0.002262926;0.004915869;-0.003723046;-0.001581518;0.00129463;-0.02953556;-0.001897587;-0.001946194;0.009830544;-0.03015217;-0.007854152;0.00	-18.95719;7.110502;-2.886463;-5.367887;3.231835;-16.15851;-6.223009;-4.748132;-2.911642;2.356055;4.511991;-3.164368;-1.906864;1.373668;-27.56376;-1.637912;-2.618197;10.41991;-28.11337;-6.773562;29.12546;17.7841;7.458134;-9.119898;5.055954;-2.509822;1.5893	175.122272007801;246.154315688076;317.194095325706;446.238168209151;561.260901981932;632.310046861221;703.341320359338;760.36201748291;847.392902898342;960.472236648371;1089.5121768014;1176.5528441267;829.381452425379;942.462640257587;1071.53606354392;1158.54045398128;743.333804276906;943.438119929016;1072.52069574123;1159.53042613009;172.103040563473;200.099409178767;287.132854700474;416.1813848…	45	0.642411	0.267857	255.537;38.56729;34.56288	AQSELSGAADEAAR;QAEAGSLEDVGSGR;TEVDKNQQEER	_AQSELSGAADEAAR_;_QAEAGSLEDVGSGR_;_TEVDKNQQEER_	5454	738	524	541	4441
150815_0002_preIP_pool_n7_1	14985	11497	ISSLLEEQFQQGK	13	0	Unmodified	_ISSLLEEQFQQGK_			0	0	P62242	Rps8	40S ribosomal protein S8	2	CID	TOF	MULTI-MSMS	27	0	753.894	1505.77	-1.7137	50.999	1.5413e-177	317.75	283.89	NaN	NaN	1	y2;y3;y4;y5;y6;y7;y8;y9;y10;y11;y12;y7-H2O;y8-H2O;y9-H2O;y11-H2O;y12-H2O;y3-NH3;y4-NH3;y5-NH3;y6-NH3;y7-NH3;y8-NH3;y9-NH3;y10-NH3;y11-NH3;y12-NH3;a2;b2;b3;b4;b5;b6;b7;b8;b9;b10;b11;b12;b2-H2O;b3-H2O;b4-H2O;b6-H2O;b9-H2O;b10-H2O;b11-H2O;b8-NH3	41;133;61;102;123;133;292;238;20;92;102;51;122;41;30;20;41;51;30;41;41;20;51;20;10;10;41;31;71;92;61;61;20;31;20;31;30;20;20;224;112;20;30;20;10;20	-0.001662178;0.005466066;-0.002471118;-0.01325041;0.004795971;0.003383012;-0.005210249;0.01771257;0.0008613653;-0.01882954;0.003518136;-0.01729338;0.005886031;-0.00762927;0.007663399;0.03224142;0.003599984;0.008670936;0.005455731;0.007302618;0.00676605;0.	-8.142507;16.45477;-5.369033;-21.81737;6.521816;3.913631;-5.244502;16.00732;0.7062508;-14.41019;2.524328;-20.43102;6.034187;-7.008688;5.946864;23.43717;11.42262;19.56367;9.242493;10.1659;7.984598;18.88571;-6.943313;-4.434659;-3.255117;31.55607;8.812309;20	204.13593007233;332.187379339656;460.253894035213;607.33308724197;735.373618373052;864.417624429081;993.468810786103;1106.52995194223;1219.63086713251;1306.68258644945;1393.69226718182;846.427736138584;975.44714981995;1088.54472910144;1288.64552882217;1375.65297921665;315.162696320164;443.216202878726;590.287832000689;718.34456262505;847.38769228929;976.418611081598;1089.52868035401;1202.61051256…	46	0.426688	0.200873	317.7542;33.86635;43.44204	ISSLLEEQFQQGK;SLSSAFRAVSNDPR;TVSENMSLARVQR	_ISSLLEEQFQQGK_;_SLSSAFRAVSNDPR_;_TVSENM(ox)SLARVQR_	33417	258	3257	3319	26977
150815_0003_preIP_pool_n5_1	29503	25439	TVLIMELINNVAK	13	0	Unmodified	_TVLIMELINNVAK_			0	0	P56480	Atp5b	ATP synthase subunit beta, mitochondrial	2	CID	TOF	MULTI-MSMS	9	0	729.423	1456.83	-1.2514	81.58	1.8643e-177	266.26	229.68	NaN	NaN	1	y1;y2;y3;y4;y5;y6;y7;y8;y9;y10;y11;y12;y8-H2O;y11-H2O;y2-NH3;y4-NH3;y5-NH3;y6-NH3;y8-NH3;y9-NH3;y10-NH3;y11-NH3;a2;b2;b3;b4;b5;b6;b7;b8;b9;b10;b11;b12;b2-H2O;b3-H2O;b4-H2O;b5-H2O;b6-H2O;b7-H2O;b8-H2O;b10-NH3;b11-NH3;b12-NH3	61;92;61;132;309;458;394;555;61;370;474;10;82;112;417;40;81;61;30;102;41;62;284;417;579;214;81;92;132;41;31;51;62;41;10;31;51;82;102;102;30;20;10;10	-0.002193864;-0.002553375;0.001856441;0.001694464;0.00196805;-0.001499377;0.001762022;0.003956688;-0.007780957;-0.01479003;0.004352749;0.001289283;0.01888265;0.008306301;-0.0001867209;0.003427093;0.003303952;-0.006684347;0.02849443;-0.001539755;-0.0139392	-14.91258;-11.70455;5.852285;3.929105;3.6091;-2.27734;2.283979;4.393826;-7.54288;-12.92096;3.460828;0.9502448;21.39713;6.700226;-0.9283889;8.273381;6.254236;-10.42201;32.25322;-1.517702;-12.36154;19.33303;-14.06775;-0.9283889;-12.2681;2.729282;-14.29832;-	147.114998034822;218.152471333942;317.216475433388;431.259564857929;545.302218718924;658.389750126738;771.470552707353;900.510951138002;1031.56317338881;1144.65424644013;1257.71916764383;1356.79064502594;882.485460486885;1239.70464940574;201.123555577784;414.231283126994;528.274333715111;641.368385994923;883.459864298887;1014.53038308599;1127.62684651302;1240.67298532199;173.130889796141;201.1235…	44	0.537064	0.2	266.2643;36.58509	TVLIMELINNVAK;MRTLARALQELR	_TVLIMELINNVAK_;_MRTLARALQELR_	61341	233	6220	6332	49741
150815_0005_preIP_pool_n9_1	20988	17005	EADIQNFTSFISK	13	0	Unmodified	_EADIQNFTSFISK_			0	0	P42125	Eci1	Enoyl-CoA delta isomerase 1, mitochondrial	2	CID	TOF	MULTI-MSMS	23	0	750.372	1498.73	-0.73137	64.695	2.1336e-177	278.35	255.2	NaN	NaN	1	y1;y2;y3;y4;y5;y6;y7;y8;y9;y10;y11;y12;y2-H2O;y7-H2O;y9-H2O;y1-NH3;y8-NH3;y9-NH3;y10-NH3;y11-NH3;a2;b2;b3;b4;b5;b6;b7;b8;b9;b10;b11;b12;b2-H2O;b3-H2O;b4-H2O;b5-H2O;b6-H2O;b7-H2O;b8-H2O;b10-H2O;b11-H2O;b12-H2O;b6-NH3;b7-NH3;b8-NH3;b11-NH3	51;276;132;163;174;230;300;536;442;51;163;10;51;20;123;31;72;288;10;40;71;41;256;112;61;31;61;20;61;20;31;10;51;244;143;71;41;92;51;30;31;20;71;51;31;10	0.0003889998;-0.0001264833;0.001470097;0.002568127;0.00130254;-0.008643984;-0.00106344;0.01043622;-0.003255624;-0.002527849;-0.00863492;0.003034305;0.003049042;-0.01552422;0.007577294;0.001226754;-0.0007519583;0.008802118;0.01687524;-0.004470594;-0.0007060705;0.002526648;0.001875018;0.001396318;-0.003851837;0.0138715;-0.006683014;0.01189519;-0.00843388;0.01136089;0.0151309;0.02103144;0.0007604125…	2.644235;-0.5401923;4.233815;5.195539;2.240628;-12.6673;-1.282108;11.06144;-3.038237;-2.133866;-6.64395;2.213703;14.10737;-19.13145;7.192299;9.430401;-0.8116446;8.347104;14.45308;-3.485474;-4.079144;12.56511;5.931498;3.253329;-6.912095;20.66408;-8.166204;12.93794;-8.37978;9.849019;11.94622;15.53729;4.153542;-3.801754;-0.2863621;-14.86234;-1.207949;11.45502;-5.150996;17.57569;-8.848803;24.5448;-2.…	147.112415170762;234.144959063808;347.227426464314;494.294742349643;581.328036347354;682.3856613452;829.446494717643;943.477922502908;1071.55019185983;1184.6335280657;1299.66657816868;1370.69202273157;216.131218852138;811.450390814414;1053.52879425532;130.085028315199;926.462561581282;1054.51158501651;1167.58757587884;1282.63586474091;173.09277479897;201.0844567023;316.11205136455;429.19659404532…	46	0.480154	0.211009	278.3481;23.14438;25.61323	EADIQNFTSFISK;APVSPEEEIQWSK;ACEKAGFKCTVTK	_EADIQNFTSFISK_;_APVSPEEEIQWSK_;_ACEKAGFKCTVTK_	12863	183	1203	1229	10318
150815_0003_preIP_pool_n5_1	11199	7738	VFANPEDCAGFGK	13	0	Unmodified	_VFANPEDCAGFGK_			0	0	Q91VS7	Mgst1	Microsomal glutathione S-transferase 1	2	CID	TOF	MULTI-MSMS	27	0	706.319	1410.62	-1.522	43.576	2.842e-177	257.66	245.06	NaN	NaN	1	y1;y2;y3;y4;y5;y6;y7;y8;y9;y10;y11;y12;y7-H2O;y8-H2O;y9-H2O;y10-H2O;y11-H2O;y1-NH3;y2-NH3;y6-NH3;y7-NH3;y8-NH3;y10-NH3;y11-NH3;y12-NH3;a2;b2;b3;b4;b5;b6;b7;b8;b10;b11;b12;b6-H2O;b12-H2O;b4-NH3;b5-NH3;b8-NH3;b10-NH3;b11-NH3	92;572;481;1198;802;1251;1612;1036;2839;3188;5268;238;112;281;603;82;71;71;31;153;91;61;343;275;224;3905;4920;1932;2012;123;82;193;92;92;266;61;390;92;194;163;61;113;112	0.00205518;-0.004773091;0.0004491979;-0.001484856;-0.002996577;-0.005547935;-0.0001898239;0.0001416353;-0.0004370675;-0.001352045;0.0001793132;0.0233363;0.004128432;0.00037419;0.008521048;0.00876335;0.03065156;-0.000465663;-0.007346052;-0.002882689;0.002264848;0.002758731;0.002760665;0.001983517;-0.0005503288;-0.002047173;-0.002607072;-0.00254323;-0.00387023;-0.003582364;0.002033071;0.001210919;-…	13.97029;-23.38157;1.279029;-3.637341;-6.252452;-8.678174;-0.2516493;0.1603368;-0.4457987;-1.235356;0.1538516;17.77951;5.606966;0.4324144;8.854002;8.141065;26.71269;-3.579635;-39.25954;-4.632551;3.071855;3.18438;2.562273;1.727101;-0.4247882;-9.341373;-10.54868;-7.99296;-8.95414;-6.768366;3.088284;1.565819;-7.734328;-17.50875;-3.732854;-8.475816;38.8444;-24.86839;-5.075266;-13.19447;3.710406;0.245…	147.110748990037;204.13904098519;351.20223261254;408.225630389885;479.264255898568;639.297455458084;754.319040379098;883.361302016047;980.414644570941;1094.45848699608;1165.49406942523;1312.53932635102;736.304157436573;865.350504775096;962.395121768481;1076.43780691457;1147.45303249202;130.086720732092;187.115064844219;622.268241111219;737.290036605603;866.332135819091;1077.42782518446;1148.46571…	43	0.622594	0.124638	257.6574;12.59582;11.95742	VFANPEDCAGFGK;NPQSNEEYRMK;RGPSYCGRNCGK	_VFANPEDCAGFGK_;_NPQSNEEYRM(ox)K_;_RGPSYCGRNCGK_	63644	561	6430	6546	51495
150815_0001_preIP_pool_n3_1	17574	13816	ALENNMSLDEIVR	13	0	Unmodified	_ALENNMSLDEIVR_			0	0	Q8C196	Cps1	Carbamoyl-phosphate synthase [ammonia], mitochondrial	2	CID	TOF	MULTI-MSMS	24	0	752.377	1502.74	-1.5593	56.607	3.2768e-177	256.71	229.74	NaN	NaN	1	y1;y2;y3;y4;y6;y7;y8;y9;y10;y11;y12;y4-H2O;y7-H2O;y8-H2O;y10-H2O;y11-H2O;y1-NH3;y2-NH3;y7-NH3;y9-NH3;y10-NH3;y12-NH3;a2;b2;b3;b4;b5;b6;b7;b8;b9;b10;b11;b12;b8-H2O;b9-H2O;b4-NH3;b5-NH3;b6-NH3;b7-NH3;b8-NH3;b9-NH3;b10-NH3;b12-NH3	196;277;204;663;783;2595;1108;766;873;828;20;71;71;81;194;287;20;51;71;61;41;81;318;338;184;102;224;326;51;61;41;40;41;31;41;20;71;412;215;102;71;71;31;51	-0.0007989636;-0.002498357;0.00309557;-0.003735497;0.0003079864;0.002007252;-0.007232519;0.001903116;-0.008313232;0.001777911;-0.008319838;0.003831974;-0.01188187;0.001059923;0.01076347;0.005516791;-0.001065048;0.004480035;-0.01203179;0.01219503;0.0061658	-4.562384;-9.111778;7.993345;-7.23488;0.4137241;2.414144;-7.514268;1.76781;-6.982438;1.347286;-5.80703;7.690101;-14.60661;1.122222;9.179441;4.238437;-6.736825;17.42145;-14.77304;11.51015;5.254054;-9.192087;-17.65814;5.751764;-4.866815;9.1547;4.111818;2.13	175.119751144621;274.189864454429;387.268334508045;516.317758670598;744.424722199789;831.455051344285;962.504775721722;1076.53856753381;1190.59171132872;1319.62421328207;1432.71837501084;498.299626513289;813.458375780325;944.485918593238;1172.56206994515;1301.60990971538;158.093468127512;257.156336960555;814.442541287665;1059.50172652161;1173.55068309662;1415.69651927863;157.136314347687;185.1273…	44	0.562278	0.182573	256.7106;26.97136;25.93847	ALENNMSLDEIVR;MAAAGAAATDLEVVR;ALQIEACNKEAEK	_ALENNMSLDEIVR_;_(ac)M(ox)AAAGAAATDLEVVR_;_ALQIEACNKEAEK_	4043	477	363	377	3206
150815_0004_preIP_pool_n4_1	14006	10549	TGTAEMSSILEER	13	0	Unmodified	_TGTAEMSSILEER_			0	0	Q03265	Atp5a1	ATP synthase subunit alpha, mitochondrial	2	CID	TOF	MULTI-MSMS	25	0	712.34	1422.67	-1.424	48.997	3.4921e-177	294.61	247.43	NaN	NaN	1	y1;y2;y3;y4;y5;y9;y10;y11;y12;y3-H2O;y5-H2O;y10-H2O;y11-H2O;y12-H2O;y1-NH3;y2-NH3;y4-NH3;y9-NH3;y10-NH3;y11-NH3;a2;b2;b3;b4;b5;b6;b7;b8;b9;b10;b11;b12;b2-H2O;b3-H2O;b4-H2O;b5-H2O;b6-H2O;b9-H2O;b10-H2O;b11-H2O;b12-H2O	532;1681;1637;2598;1395;6739;2739;519;163;540;113;184;112;234;71;312;187;164;81;41;153;626;1636;733;1656;703;373;173;245;186;193;143;51;1365;1729;1539;1176;610;153;193;41	-0.001238764;0.00217813;-0.001487258;-0.003298118;-0.0004514175;-0.005207847;-0.006846215;8.057159E-05;-0.00214454;0.01282014;-0.004982604;-0.005338737;-0.01810171;-0.01121523;-0.001374889;0.001404732;0.001633284;0.002436246;0.009937064;-0.006724993;0.000	-7.073792;7.161149;-3.433146;-6.037286;-0.6846165;-4.762442;-5.878783;0.06366255;-1.621424;30.87845;-7.768729;-4.656344;-14.50909;-8.596506;-8.696669;4.89226;3.085977;2.263137;8.659599;-5.386094;4.690096;-3.615348;4.347208;0.9260784;3.369886;6.415351;-7.0	175.120190944883;304.159367146828;433.205625631527;546.291500471773;659.372717751669;1093.52460870356;1164.56336085911;1265.60411254671;1322.62780138218;415.180753549313;641.366684251428;1146.55128869527;1247.61173014452;1304.62630738285;158.093777968676;287.133591443445;529.260019967871;1076.49041550932;1147.52002847878;1248.58436900975;131.080889260196;159.076993782968;260.122966329776;331.1609…	41	0.49424	0.10705	294.6144;47.1869;50.47289	TGTAEMSSILEER;ASPTDTESTIVMR;RMQNYPDSQLR	_TGTAEMSSILEER_;_ASPTDTESTIVM(ox)R_;_RM(ox)QNYPDSQLR_	58163	326	5958	6066	47320
150815_0006_preIP_pool_n12_1	21636	17318	DFSATDLTEFAAR	13	0	Unmodified	_DFSATDLTEFAAR_			0	0	Q8BWT1	Acaa2	3-ketoacyl-CoA thiolase, mitochondrial	2	CID	TOF	MULTI-MSMS	18	0	722.341	1442.67	0.46253	65.631	3.8086e-177	300.5	270.83	NaN	NaN	1	y1;y2;y3;y4;y5;y6;y7;y8;y9;y10;y11;y5-H2O;y6-H2O;y7-H2O;y8-H2O;y9-H2O;y10-H2O;y11-H2O;y2-NH3;y3-NH3;y4-NH3;y7-NH3;y8-NH3;a2;b2;b3;b4;b5;b6;b7;b8;b9;b10;b11;b12;b2-H2O;b3-H2O;b4-H2O;b5-H2O;b6-H2O;b7-H2O;b8-H2O;b9-H2O;b10-H2O;b11-H2O;b12-H2O	51;71;82;102;174;312;307;387;515;342;61;31;20;20;31;61;71;61;20;30;20;20;20;506;205;122;41;71;41;51;41;31;20;10;10;51;245;163;51;61;61;41;20;20;21;10	0.002505807;0.0009920291;0.003174392;-0.001379526;-0.003368575;0.007896367;-0.00160307;-0.008235621;2.107773E-05;-0.01802558;0.005882799;-0.008289782;0.0004046688;-0.0030664;-0.007893097;-0.006267586;-0.002560237;0.002355542;0.0006441982;-0.001181029;-0.00293079;-3.393271E-05;-0.009244479;0.001192856;0.004027675;-0.004396199;2.865715E-05;-0.00244532;-0.00599927;-0.008335185;-0.007248717;-0.014142…	14.30938;4.030098;10.00786;-2.971432;-5.677619;11.37241;-1.98538;-8.927782;0.02059357;-16.46825;4.978782;-14.40945;0.5983208;-3.884329;-8.726859;-6.233264;-2.37821;2.024415;2.81151;-3.934564;-6.553089;-0.04293055;-10.20987;5.073682;15.30862;-12.55558;0.06804148;-4.68253;-9.414277;-11.10856;-8.514026;-14.42483;-16.59634;9.536734;-18.01787;-8.741355;-1.313006;-11.00514;16.63257;10.09896;-9.624539;-…	175.116446374044;246.155073939727;317.190005364551;464.262973198678;593.307555343555;694.343968875406;807.437532293428;922.471107877144;1023.51052965187;1094.56569009446;1181.57381012884;575.301911864845;676.340895887998;789.428430937098;904.460200666265;1005.506253629;1076.53966006814;1163.56677269951;229.128872669092;300.167811684608;447.237975361659;790.409414054707;905.445567633632;235.106525…	46	0.540584	0.23	300.5013;29.66692	DFSATDLTEFAAR;TLGEEGYQDYLR	_DFSATDLTEFAAR_;_TLGEEGYQDYLR_	9359	470	879	901	7592
150815_0002_preIP_pool_n7_1	9190	5894	ANAGEESVMNLDK	13	0	Unmodified	_ANAGEESVMNLDK_			0	0	Q8K2B3	Sdha	Succinate dehydrogenase [ubiquinone] flavoprotein subunit, mitochondrial	2	CID	TOF	MULTI-MSMS	17	0	689.319	1376.62	0.015942	38.944	3.8531e-177	269.04	198.49	NaN	NaN	1	y1;y2;y3;y4;y5;y6;y7;y8;y9;y10;y11;y12;y2-H2O;y7-H2O;y8-H2O;y9-H2O;y10-H2O;y11-H2O;y1-NH3;y2-NH3;y4-NH3;y5-NH3;y6-NH3;y7-NH3;y8-NH3;y10-NH3;y11-NH3;y12-NH3;a2;b2;b3;b4;b5;b6;b8;b9;b10;b11;b12;b5-H2O;b8-H2O;b11-H2O;b2-NH3;b3-NH3;b4-NH3;b5-NH3;b6-NH3;b8-NH3;b9-NH3;b10-NH3	20;127;102;148;338;169;343;417;138;462;369;25;10;20;51;15;26;20;15;15;36;25;26;25;31;15;15;15;46;214;107;76;66;41;20;25;20;26;25;31;26;25;61;36;112;86;51;20;10;5	-0.00358281;-0.0005401595;-0.0002449671;-0.00209009;-0.003327136;-0.008445488;0.003307249;0.003173209;-0.01746969;-0.008846723;-0.002388713;-0.004974362;-0.009387051;0.002384662;-0.009263636;-0.004605307;0.003722644;0.003994877;0.002376075;-0.008042137;-0	-24.35357;-2.060574;-0.6528555;-4.271863;-5.363662;-11.73989;4.101229;3.392184;-16.41101;-7.888132;-2.003023;-3.807106;-38.44968;3.024706;-10.09717;-4.400731;3.373488;3.401236;18.26571;-32.80882;-2.271559;-4.833511;-21.95052;-10.86346;-6.506183;-1.891409;	147.116386980244;262.140287362112;375.224056150093;489.268828719837;620.310550372451;719.384082640785;806.40435831391;935.447085450173;1064.5103214456;1121.5231622015;1192.55381797917;1306.599331076;244.138569567338;788.394716213866;917.448957608304;1046.48689237581;1103.50002814788;1174.53686970361;130.083878994191;245.12124023779;472.241262252503;603.283590112686;702.364505316996;789.3896919662…	50	0.503766	0.206612	269.0416;70.55158;27.30348	ANAGEESVMNLDK;ESPEESDGLVTSK;QGEMCVGNVEVR	_ANAGEESVMNLDK_;_ESPEESDGLVTSK_;_QGEMCVGNVEVR_	4842	505	457	473	3900
150815_0003_preIP_pool_n11_1	21623	17609	DFSATDLTEFAAR	13	0	Unmodified	_DFSATDLTEFAAR_			0	0	Q8BWT1	Acaa2	3-ketoacyl-CoA thiolase, mitochondrial	2	CID	TOF	MULTI-MSMS	19	0	722.341	1442.67	1.0792	65.334	3.8762e-177	268.73	243.11	NaN	NaN	1	y1;y2;y3;y4;y5;y6;y7;y8;y9;y11;y5-H2O;y6-H2O;y7-H2O;y8-H2O;y9-H2O;y11-H2O;y1-NH3;y2-NH3;y3-NH3;y4-NH3;y8-NH3;a2;b2;b3;b4;b5;b6;b7;b8;b9;b10;b11;b12;b2-H2O;b3-H2O;b4-H2O;b5-H2O;b6-H2O;b7-H2O;b8-H2O;b9-H2O;b10-H2O;b11-H2O	51;82;102;445;287;778;350;765;958;61;51;40;71;30;81;163;20;31;62;31;20;629;319;224;71;71;71;71;31;31;30;20;10;41;395;286;71;41;82;20;51;20;21	-0.0002506998;-0.007989859;0.004743854;-0.005614957;0.001796252;-0.003943794;-0.004235399;-0.004004503;-0.008391909;-0.00269524;0.005805842;0.02143712;-0.003954043;-0.02296589;0.01263812;0.003767935;-0.0004692337;0.006736354;0.002114417;0.005668144;-0.003	-1.431595;-32.45746;14.95595;-12.09424;3.027548;-5.679789;-5.245465;-4.34108;-8.199076;-2.281043;10.09206;31.69671;-5.008736;-25.3914;12.56915;3.238267;-2.968089;29.40063;7.044194;12.67391;-3.588148;-5.200143;14.12588;10.67292;-1.580651;-9.794295;-6.16302	175.119202880822;246.164055828045;317.188435902404;464.267208629633;593.302390517468;694.355809037372;807.440164622729;922.466876758309;1023.51894263899;1181.58238816683;575.287816241254;676.319863439257;789.429318579764;904.475273459156;1005.48734792666;1163.56536030574;158.092872313221;229.122780513988;300.164516238032;447.229376427044;905.439572004945;235.10894139285;263.098916912053;350.13092…	43	0.561722	0.215	268.7347;25.62141;17.47334	DFSATDLTEFAAR;TLGEEGYQDYLR;MTFRDPSHPPSR	_DFSATDLTEFAAR_;_TLGEEGYQDYLR_;_M(ox)TFRDPSHPPSR_	9187	470	879	901	7468
150815_0004_preIP_pool_n4_1	23426	19660	TLNDELEIIEGMK	13	0	Unmodified	_TLNDELEIIEGMK_			0	0	P63038	Hspd1	60 kDa heat shock protein, mitochondrial	2	CID	TOF	MULTI-MSMS	19	0	752.882	1503.75	-0.35254	68.434	3.9856e-177	287.45	261.33	NaN	NaN	1	y1;y2;y3;y4;y5;y6;y7;y8;y9;y10;y11;y12;y4-H2O;y7-H2O;y8-H2O;y9-H2O;y10-H2O;y11-H2O;y1-NH3;y7-NH3;y12-NH3;a2;b2;b3;b4;b5;b6;b7;b8;b9;b10;b11;b12;b2-H2O;b4-H2O;b5-H2O;b6-H2O;b7-H2O;b8-H2O;b9-H2O;b11-H2O;b4-NH3;b5-NH3;b6-NH3;b7-NH3;b8-NH3;b9-NH3;b12-NH3	41;41;214;153;174;153;321;220;214;256;581;30;61;41;31;40;10;20;40;20;20;375;163;92;71;61;41;51;51;20;10;20;10;20;41;82;41;41;51;20;10;81;61;51;51;61;31;10	0.003391289;0.00591958;-0.003583311;0.002521301;-0.001895763;-0.006866985;-0.007671772;-0.01524299;0.008761154;0.006200529;-0.004883461;0.002525985;-0.001346312;-0.008067484;-0.00561537;0.01058132;0.01743747;0.004097786;-0.003972764;0.0004053376;-0.0245668;-0.002460306;-0.001826767;-0.00381382;0.002664405;-0.001755184;-0.01172573;-0.002814447;0.01330605;0.009763783;0.009282156;-0.02497149;0.02837…	23.05283;21.28217;-10.69076;5.431324;-3.283826;-9.946497;-9.362262;-16.34589;8.253203;5.26998;-3.783782;1.799511;-3.017229;-10.06642;-6.140324;10.1399;15.05107;3.219986;-30.53852;0.5051559;-17.71593;-13.14641;-8.491027;-11.58562;5.998126;-3.061796;-17.08426;-3.451695;14.33149;9.374403;7.929539;-20.34113;20.88573;-10.62095;-9.006983;-6.057263;0.8835741;-21.06522;-19.86905;0.851519;-1.475024;-4.399…	147.109412881792;278.147369196576;335.178335811811;464.214824295193;577.30330534031;690.392340542269;819.435738425214;932.527373625567;1061.54596257533;1176.57546623325;1290.6294776708;1403.70613220491;446.208127222552;801.425569451177;914.507181317421;1043.53357772187;1158.55366460707;1272.60993173744;130.090227832785;802.401112214453;1386.70667589405;187.146564604945;215.140845687784;329.185760…	48	0.469932	0.219178	287.448;26.11622;23.23581	TLNDELEIIEGMK;EISNFTAVTHVMR;TLDLDASKASGSPSR	_TLNDELEIIEGMK_;_EISNFTAVTHVMR_;_TLDLDASKASGSPSR_	59533	292	6058	6167	48297
150815_0003_preIP_pool_n5_1	12129	8638	QLFSDKLNEINEK	13	1	Unmodified	_QLFSDKLNEINEK_			0	0	Q8C196	Cps1	Carbamoyl-phosphate synthase [ammonia], mitochondrial	2	CID	TOF	MULTI-MSMS	27	0	789.412	1576.81	0.36703	45.463	2.4274e-175	290.61	238.04	NaN	NaN	1	y1;y2;y3;y4;y5;y6;y7;y8;y9;y10;y11;y2-H2O;y3-H2O;y7-H2O;y8-H2O;y9-H2O;y11-H2O;y1-NH3;y3-NH3;y4-NH3;y5-NH3;y6-NH3;y10-NH3;y11-NH3;a2;b2;b3;b5;b6;b7;b8;b9;b10;b12;b5-H2O;b6-H2O;b8-H2O;b9-H2O;b10-H2O;b12-H2O;b2-NH3;b3-NH3;b5-NH3;b7-NH3;b8-NH3;b9-NH3;b12-NH3	71;41;214;112;71;122;92;153;71;225;112;71;71;50;30;50;72;31;61;31;20;20;51;51;112;92;61;30;20;41;20;31;31;40;61;60;30;20;41;10;20;71;31;81;31;61;31	-0.0008761403;0.002757777;0.0002243336;0.00148694;0.001545154;0.007252953;-0.003194758;0.004240846;0.004282754;-0.001439856;0.01148296;0.004454851;-0.005738878;0.01649769;0.02437905;0.01544637;-4.795439E-05;-0.001584225;-0.003361745;0.001577191;-0.0144696	-5.955532;9.986423;0.5749224;2.954494;2.443614;9.71776;-3.71719;4.294342;3.884339;-1.210362;8.59077;17.25747;-15.41907;19.60685;25.14569;14.24222;-0.03636589;-12.17812;-9.008492;3.243552;-23.51597;-30.52235;-13.03381;25.96737;-19.33066;4.222541;2.453713;1	147.113680310843;276.152639489848;390.198100380364;503.280901754204;632.323436636304;746.3606562842;859.455167976509;987.542695389937;1102.56959651397;1189.60734753363;1336.66283863151;258.140377729661;372.193498905596;841.424910838936;969.511992496943;1084.5478682125;1318.66380486209;130.087839293887;373.175137357752;486.254262402032;615.312902367852;729.363622027604;1172.59464195577;1319.613505…	47	0.287415	0.186235	290.6145;52.57863;46.35209	QLFSDKLNEINEK;QLFKAREQLECR;LELQVESMRSEIK	_QLFSDKLNEINEK_;_QLFKAREQLECR_;_LELQVESM(ox)RSEIK_	50666	477	5134	5234	41233
150815_0003_preIP_pool_n11_1	26600	22424	EEIFGPVMQILK	12	0	Unmodified	_EEIFGPVMQILK_			0	0	P47738	Aldh2	Aldehyde dehydrogenase, mitochondrial	2	CID	TOF	MULTI-MSMS	11	0	702.384	1402.75	-0.38363	75.565	1.0226e-174	269.14	219.69	NaN	NaN	1	y1;y2;y3;y4;y5;y6;y7;y8;y9;y10;y11;y11-H2O;y1-NH3;y4-NH3;y7-NH3;y8-NH3;y9-NH3;y10-NH3;y11-NH3;a2;b2;b3;b4;b5;b7;b8;b9;b10;b11;b2-H2O;b3-H2O;b4-H2O;b5-H2O;b7-H2O;b8-H2O;b9-H2O;b10-H2O;b11-H2O;b10-NH3;b11-NH3	163;255;164;337;722;194;2623;112;2971;543;31;20;82;122;31;61;41;20;20;687;2248;942;235;204;51;41;61;51;61;561;736;402;266;112;61;41;51;20;31;20	0.0009120704;0.0003915016;0.004382165;0.004046704;0.00235966;0.003322145;-0.0009940825;-0.0001249478;-0.006393865;-0.002047461;0.000580445;-0.007782441;0.0001160844;-0.0008886947;0.004913158;-0.0194091;0.01762874;0.03004525;-0.009960094;-0.001955657;0.0003641059;-0.005888036;0.0009945717;-0.0001111973;-0.005108769;0.01117519;-0.0002196658;0.01152497;-0.001282654;0.003936027;-0.001648977;-0.000284…	6.199842;1.504639;11.73973;8.071848;3.73141;4.541892;-1.199855;-0.1411006;-6.192021;-1.787118;0.455352;-6.192686;0.8923657;-1.834956;6.054641;-22.34744;17.35887;26.62126;-7.919285;-8.4624;1.405314;-15.82029;1.915423;-0.1929616;-6.614212;12.36992;-0.2129603;10.06936;-1.019877;16.32678;-4.655922;-0.567876;-5.101974;-12.47439;3.807645;2.361734;16.12266;2.634465;-10.77307;-1.72237	147.111892100129;260.196476649354;373.276549966832;501.335462939113;632.3776345888;731.445086020755;828.502166099796;885.522760688573;1032.59744352221;1145.67716109787;1274.7171262886;1256.71492448779;130.086138984694;484.313849235979;811.46970975796;868.51549573491;1015.546871812;1128.61851928551;1257.70111772549;231.0995036934;259.092098553137;372.18241467495;519.243945983891;576.266515476502;7…	40	0.565644	0.18018	269.136;49.4441	EEIFGPVMQILK;PEGSHRVMHILK	_EEIFGPVMQILK_;_PEGSHRVMHILK_	13731	191	1316	1342	11031
150815_0001_preIP_pool_n1_1	15799	12036	LCGSGFQSIVSGCQEICSK	19	0	Unmodified	_LCGSGFQSIVSGCQEICSK_			0	0	Q8BWT1	Acaa2	3-ketoacyl-CoA thiolase, mitochondrial	3	CID	TOF	MULTI-MSMS	21	0	706.32	2115.94	-0.51137	53.379	2.9059e-174	252.51	246.03	NaN	NaN	1	y1;y2;y3;y4;y5;y6;y7;y8;y9;y10;y11;y12;y13;y17;y2-H2O;y3-H2O;y5-H2O;y6-H2O;y8-H2O;y9-H2O;y10-H2O;y11-H2O;y12-H2O;y13-H2O;y1-NH3;y2-NH3;y3-NH3;y6-NH3;y7-NH3;y9-NH3;y10-NH3;y11-NH3;y12-NH3;y13-NH3;y17-NH3;y17(2+);a2;b2;b6;b7;b8;b9;b10;b11;b12;b13;b15;b6-H2O;b7-H2O;b8-H2O;b9-H2O;b10-H2O;b11-H2O;b7-NH3;b9-NH3;b10-NH3;b8(2+);b13(2+)	41;143;674;267;285;204;399;654;1192;943;51;82;30;51;20;133;91;71;103;143;71;61;20;30;31;10;92;112;72;71;41;10;10;20;51;51;51;153;133;102;454;305;153;71;31;20;20;112;91;1050;102;41;70;51;51;40;194;51	0.001392578;0.001205393;0.002531018;-0.003472592;-0.002259282;0.007521888;-0.003782008;0.005881993;-0.003587958;-0.003625594;-0.01088041;0.01095668;0.009669997;0.03763638;-0.001910222;0.0001557061;-0.009891889;-0.01305149;0.003254656;-0.02002056;-0.002474346;-0.006156735;-0.01119364;0.0234196;-0.00106131;-0.0007950478;-0.003961678;-0.009074224;0.00846799;-0.00390747;-0.03348881;0.01294712;0.00708…	9.466148;5.148093;6.421085;-6.845742;-3.550632;9.840854;-4.091333;5.993429;-3.358101;-3.105389;-8.496284;8.011502;6.465292;20.41247;-8.838051;0.4139305;-15.99849;-17.48679;3.378305;-19.05895;-2.152532;-4.876263;-8.293859;15.84918;-8.158441;-3.661805;-10.50417;-12.14198;9.332596;-3.716366;-29.10754;10.24656;5.24886;-3.71884;-21.16638;-26.26399;-11.97894;-4.579845;-6.088225;18.01728;-2.140045;-1.02…	147.111411592178;234.14362718729;394.172949763958;507.263017353701;636.30439714086;764.353193482149;924.395145579458;981.40694530169;1068.44844366306;1167.51689521453;1280.60821401297;1367.61840533366;1495.67826952559;1843.79367291609;216.136178116627;376.164760389534;618.301465061475;746.363202177082;963.399007952329;1050.45431157435;1149.50517928117;1262.59292564999;1349.62999096593;1477.653955…	58	0.5607	0.203509	252.5079;6.482224;4.804552	LCGSGFQSIVSGCQEICSK;LLDEYEEAFGCNSDAQKK;IRHLEEDDTDSSESRGDR	_LCGSGFQSIVSGCQEICSK_;_LLDEYEEAFGCNSDAQKK_;_IRHLEEDDTDSSESRGDR_	36411	470	3626	3690	29537
150815_0004_preIP_pool_n2_1	10845	7117	ELAEAQDDSILK	12	0	Unmodified	_ELAEAQDDSILK_			0	0	Q06185	Atp5i	ATP synthase subunit e, mitochondrial	2	CID	TOF	MULTI-MSMS	20	0	666.338	1330.66	1.0919	43.268	3.028e-174	253.1	145.4	NaN	NaN	1	y1;y2;y3;y4;y5;y6;y7;y8;y9;y10;y11;y5-H2O;y6-H2O;y7-H2O;y8-H2O;y9-H2O;y10-H2O;y11-H2O;y1-NH3;y7-NH3;y8-NH3;y10-NH3;y11-NH3;a2;b2;b3;b4;b5;b6;b7;b8;b9;b10;b11;b2-H2O;b3-H2O;b4-H2O;b5-H2O;b6-H2O;b7-H2O;b8-H2O;b9-H2O;b11-H2O;b11-NH3	143;434;112;352;416;812;62;2020;1059;286;123;41;51;102;51;401;122;41;61;398;163;71;31;1093;610;380;245;143;91;71;61;20;71;31;174;665;538;235;101;82;62;61;41;20	0.002714335;0.0004067799;0.004063543;-0.005640528;-0.002013008;-0.00132032;-0.0001460408;-0.004389703;-0.002661222;-0.002695234;0.003204928;0.0004317487;0.001835561;-0.01377614;-0.005106151;-0.002551735;0.009286422;-0.003376728;0.005059795;-0.002481978;-0.01583384;-0.0001271241;-0.009759904;0.001463495;0.001881125;-0.0005590842;0.00493936;-0.0007146012;0.001492032;0.004674257;-0.02858424;-0.00445…	18.45105;1.563357;10.88614;-12.25353;-3.498804;-1.912486;-0.1784411;-4.935207;-2.612863;-2.473725;2.664948;0.774675;2.73005;-17.21096;-5.859325;-2.550467;8.666569;-2.850476;38.8972;-3.097047;-18.14867;-0.1185289;-8.231972;6.802599;7.737051;-1.77955;11.14455;-1.389595;2.322924;6.172008;-32.76537;-4.646996;-34.04391;-2.018417;3.427085;5.163938;3.301639;-0.8059042;12.21308;-0.6904599;-34.92159;18.41…	147.110089835102;260.196461371067;373.276868588284;460.318601068867;575.341916581721;690.368166924954;818.425570157498;889.466927607846;1018.50779222237;1089.54494002249;1202.62310384073;557.328907138247;672.354446357792;800.42863557345;871.457079369027;1000.49711804969;1071.52239368018;1184.61912081051;130.081195274472;801.401356992988;872.451822640183;1072.51582281113;1185.60951957108;215.13755…	44	0.542449	0.225131	253.0963;107.6934;47.8531	ELAEAQDDSILK;EALEENGIITDK;EETPTEGGALSLK	_ELAEAQDDSILK_;_EALEENGIITDK_;_EETPTEGGALSLK_	15036	331	1451	1478	12063
150815_0003_preIP_pool_n5_1	10516	7077	ELAEAQDDSILK	12	0	Unmodified	_ELAEAQDDSILK_			0	0	Q06185	Atp5i	ATP synthase subunit e, mitochondrial	2	CID	TOF	MULTI-MSMS	26	0	666.338	1330.66	0.39771	42.193	3.9156e-174	262.39	151.52	NaN	NaN	1	y1;y2;y3;y4;y5;y6;y7;y8;y9;y10;y11;y6-H2O;y7-H2O;y9-H2O;y10-H2O;y1-NH3;y2-NH3;y7-NH3;y8-NH3;y10-NH3;y11-NH3;a2;b2;b3;b4;b5;b6;b7;b8;b10;b11;b2-H2O;b3-H2O;b4-H2O;b5-H2O;b6-H2O;b7-H2O;b8-H2O;b10-H2O;b11-H2O	175;339;132;288;242;1105;1311;1913;957;306;122;41;133;339;143;51;21;356;153;61;41;996;618;351;245;133;71;31;51;61;61;225;599;582;276;61;61;71;92;62	0.002135998;-0.00227602;-0.001966954;-0.001394337;-0.0149446;-0.001478473;-0.001246681;0.004735788;-0.01036996;-0.00164029;-0.004922799;0.005382063;0.002170719;-0.008495411;-0.005730885;-0.0002823321;-0.0001169072;0.001396519;-0.003690432;0.02619345;-0.01352607;0.002687883;0.0009242775;-0.001291808;-7.280384E-05;-0.004190779;0.001971264;-0.004422884;-0.003816189;0.006557746;-0.002206915;-0.000114…	14.51967;-8.747225;-5.26934;-3.029097;-25.97458;-2.141572;-1.523266;5.324354;-10.18144;-1.505483;-4.093357;8.004843;2.712;-8.491139;-5.348282;-2.170341;-0.4807625;1.742605;-4.230014;24.42303;-11.4085;12.49386;3.80153;-4.11178;-0.1642635;-8.149224;3.069036;-5.840018;-4.374522;6.114604;-1.861487;-0.5078437;-0.4145938;7.784682;7.151977;-3.596074;15.07453;-7.701255;-7.596038;5.922255	147.110668172377;260.199144171451;373.28289908577;460.314354877964;575.354848172786;690.368325078593;818.426670798007;889.457802116863;1018.51550095932;1089.54388507854;1202.63123156782;672.350899855561;800.412688711014;1000.50306172568;1071.53741098689;130.086537401238;243.170435956711;801.397478496158;872.439679234803;1072.48950223956;1185.61328574048;215.136331037885;243.133009265706;314.17233…	40	0.555479	0.186916	262.3898;110.8716;43.27203	ELAEAQDDSILK;EALEENGIITDK;EETPTEGGALSLK	_ELAEAQDDSILK_;_EALEENGIITDK_;_EETPTEGGALSLK_	15030	331	1451	1478	12061
150815_0003_preIP_pool_n5_1	19672	15935	DFTPSGIAGAFR	12	0	Unmodified	_DFTPSGIAGAFR_			0	0	P56135	Atp5j2	ATP synthase subunit f, mitochondrial	2	CID	TOF	MULTI-MSMS	10	0	619.812	1237.61	0.31581	60.928	6.9692e-174	265.49	230.27	NaN	NaN	1	y1;y2;y3;y4;y5;y6;y7;y8;y9;y10;y11;y8-H2O;y9-H2O;y10-H2O;y11-H2O;y1-NH3;y2-NH3;y4-NH3;y5-NH3;y6-NH3;y7-NH3;y8-NH3;y9-NH3;y11-NH3;a2;b2;b3;b5;b6;b7;b8;b11;b3-H2O;b5-H2O;b6-H2O;b7-H2O;b8-H2O;b11-H2O	71;92;81;430;1170;235;828;1326;2053;819;10;51;213;673;30;41;102;92;81;31;31;41;71;71;1422;1131;831;51;51;123;102;20;143;41;31;92;61;20	-0.00378376;0.0009998904;0.004646678;0.001939335;-0.001319577;-0.006706149;-0.005027714;-0.002775887;-0.004370669;-0.006148173;-0.01099088;-0.0001633121;-0.001464758;-0.003273089;-0.01675647;-0.0002644341;0.0005158692;-0.001595667;-0.005424863;0.008545755	-21.60633;3.103453;11.817;4.307297;-2.531397;-10.57129;-7.271854;-3.566037;-4.992325;-6.295956;-9.781838;-0.2147684;-1.708244;-3.414754;-15.15606;-1.672653;1.690486;-3.683263;-10.75803;13.84305;-8.897995;-20.27698;-3.842177;-2.424584;-4.382823;-4.80812;-2	175.122735941406;322.186366206861;393.219833206714;450.24400427389;521.284376973843;634.373827525673;691.393612814;778.423389396793;875.477748031895;976.527204008877;1123.60046062997;760.410212136077;857.46427743402;958.51376423931;1105.59566153822;158.092667513633;305.160301126511;433.220990173728;504.261933157842;617.332026519682;674.368036522487;761.409503491987;858.450126578063;1106.565603612…	38	0.587515	0.161702	265.4903;35.224;15.6294	DFTPSGIAGAFR;DFVMISAINGR;RRSASSGSSSTR	_DFTPSGIAGAFR_;_DFVM(ox)ISAINGR_;_RRSASSGSSSTR_	9457	227	886	908	7673
150815_0002_preIP_pool_n7_1	16310	12779	TSIAIDTIINQK	12	0	Unmodified	_TSIAIDTIINQK_			0	0	Q03265	Atp5a1	ATP synthase subunit alpha, mitochondrial	2	CID	TOF	MULTI-MSMS	19	0	658.875	1315.73	-1.2979	53.685	1.3141e-173	236.33	178.74	NaN	NaN	1	y1;y2;y3;y4;y5;y6;y7;y8;y9;y10;y7-H2O;y8-H2O;y9-H2O;y10-H2O;y1-NH3;y2-NH3;y3-NH3;y4-NH3;y5-NH3;y7-NH3;y8-NH3;y9-NH3;a2;b2;b3;b4;b5;b6;b7;b8;b9;b10;b2-H2O;b3-H2O;b4-H2O;b5-H2O;b7-H2O;b8-H2O;b9-H2O;b10-H2O	20;61;142;183;81;235;449;375;470;71;20;41;31;30;10;51;51;20;20;31;20;40;41;61;142;194;41;51;41;20;51;10;20;214;102;102;61;62;20;10	-0.003369211;0.004002223;0.005632849;0.002763553;-0.009489446;-0.008079474;-0.005622154;0.002083176;-0.00321704;0.004558923;0.01257147;0.01108987;0.004163387;-0.02497798;0.0009628498;-0.0007360321;-0.0002442513;-0.005254419;-0.003861554;0.009734624;0.0236	-22.9017;14.54469;14.47257;5.501845;-15.42017;-11.27728;-6.761764;2.205495;-3.167683;4.039243;15.45481;11.96939;4.173556;-22.48898;7.40168;-2.851229;-0.6562579;-10.82767;-6.453566;11.95282;25.45078;8.060701;12.29892;11.04421;-13.89096;-17.0185;-17.78386;-	147.116173381785;275.167379458693;389.208676280453;502.295609556727;615.391926536126;716.438195037636;831.462680750012;944.539039400274;1015.58145340465;1128.65774142176;813.433922441555;926.519468021235;997.563508290536;1110.67671364012;130.085292219318;258.145568612583;372.188004279016;485.277078426644;598.359749542374;814.420774870451;927.490968106117;998.543638300531;161.090087494816;189.0848…	40	0.493259	0.184332	236.3337;57.58958;23.5227	TSIAIDTIINQK;STINREATRLR;LPINVMFPTLR	_TSIAIDTIINQK_;_STINREATRLR_;_LPINVM(ox)FPTLR_	60536	326	6153	6264	49112
150815_0006_preIP_pool_n10_1	26721	22669	EPLFGISTGNIITGLAAGAK	20	0	Unmodified	_EPLFGISTGNIITGLAAGAK_			0	0	Q8C196	Cps1	Carbamoyl-phosphate synthase [ammonia], mitochondrial	2	CID	TOF	MULTI-MSMS	29	0	965.536	1929.06	0.20731	75.753	1.7868e-173	418.75	370.46	NaN	NaN	1	y1;y2;y3;y4;y5;y6;y7;y8;y9;y10;y11;y13;y14;y15;y16;y17;y18;y19;y9-H2O;y13-H2O;y14-H2O;y16-H2O;y17-H2O;y18-H2O;y19-H2O;y1-NH3;y2-NH3;y11-NH3;y13-NH3;y14-NH3;y15-NH3;y18-NH3;y19-NH3;a2;b2;b3;b4;b5;b6;b7;b8;b9;b10;b11;b12;b13;b14;b15;b16;b17;b18;b19;b2-H2O;b3-H2O;b4-H2O;b5-H2O;b6-H2O;b7-H2O;b8-H2O;b9-H2O;b10-H2O;b11-H2O;b12-H2O;b13-H2O;b14-H2O;b15-H2O;b17-H2O;b18-H2O;b19-H2O;b13-NH3;b15-NH3;b16-NH3;…	102;133;543;755;759;184;795;1013;1204;417;404;1095;2777;652;112;336;256;194;71;61;122;71;82;20;30;51;20;102;122;115;41;40;31;92;102;326;418;404;719;153;112;152;71;51;71;71;41;132;72;72;20;10;122;454;1091;2142;892;330;173;61;112;522;82;71;112;41;31;20;10;51;31;41;31;10	0.002211343;-0.003267106;-0.001702097;-0.00241653;-0.001456582;-0.0001377757;-0.002446575;-0.006625688;-0.004271828;-0.0046749;-0.01364677;-0.002891131;-0.005945466;-0.01780763;0.006150906;-0.01281747;-0.01538877;-0.0005527129;0.005191742;-0.00696506;0.00358119;0.002244117;0.01095997;0.003863686;-0.02838914;-0.001916823;-0.0009100543;0.01429635;-0.007776414;-0.003199986;-0.01746991;-0.05238077;-0…	15.03184;-14.9762;-6.18555;-6.979937;-3.490935;-0.2597924;-4.165421;-9.624688;-5.329876;-5.111573;-13.26702;-2.436316;-4.667808;-12.84069;4.26019;-8.056754;-9.031052;-0.3068884;6.626623;-5.95979;2.851954;1.573931;6.968166;2.29169;-15.92177;-14.7348;-4.524836;14.13284;-6.648438;-2.546365;-12.75375;-31.04975;-0.2804925;3.281879;-13.92093;-4.711904;-9.191501;-7.59758;-7.142035;-13.14698;-23.6474;-5.…	147.110592828072;218.153185064722;275.173083778906;346.210912000096;417.247065839822;530.329811013677;587.353583536324;688.40544112344;801.487151243782;914.571618296185;1028.62351760959;1186.68190417289;1273.7169869173;1386.81291306526;1443.81041824935;1590.89780054468;1703.98443582286;1801.02236361676;783.467122988324;1168.67541341496;1255.69689557445;1425.80376035146;1572.86345841112;1685.95461…	74	0.526442	0.245033	418.7473;48.28396;12.44563	EPLFGISTGNIITGLAAGAK;KIVCVGSKEFLFFLSR;MSSGALLPKPQMRGLLAK	_EPLFGISTGNIITGLAAGAK_;_KIVCVGSKEFLFFLSR_;_M(ox)SSGALLPKPQM(ox)RGLLAK_	16135	477	1575	1603	12987
150815_0001_preIP_pool_n1_1	33234	28897	SLQDIIAILGMDELSEEDKLTVSR	24	1	Unmodified	_SLQDIIAILGMDELSEEDKLTVSR_			0	0	P56480	Atp5b	ATP synthase subunit beta, mitochondrial	3	CID	TOF	MULTI-MSMS	22	0	892.465	2674.37	0.78073	89.642	2.454e-173	245.41	204.6	NaN	NaN	1	y1;y2;y3;y4;y5;y6;y7;y8;y9;y10;y11;y12;y13;y14;y15;y16;y17;y19;y20;y21;y22;y2-H2O;y8-H2O;y9-H2O;y10-H2O;y12-H2O;y13-H2O;y14-H2O;y15-H2O;y16-H2O;y19-H2O;y22-H2O;y2-NH3;y7-NH3;y8-NH3;y10-NH3;y13-NH3;y16-NH3;y17-NH3;y22-NH3;y10(2+);y12(2+);y13(2+);y14(2+);y17(2+);y18(2+);y20(2+);y21(2+);y22(2+);a2;b2;b3;b4;b5;b6;b7;b8;b9;b19;b3-H2O;b4-H2O;b5-H2O;b6-H2O;b7-H2O;b8-H2O;b4-NH3;b5-NH3;b7-NH3;b8-NH3	31;81;81;143;92;276;92;92;133;293;143;122;234;41;496;102;20;706;184;194;82;20;20;61;51;51;31;20;31;51;40;92;51;20;20;20;30;10;10;41;82;41;51;51;153;298;31;112;41;154;82;92;307;143;92;143;61;61;40;51;193;184;61;82;41;71;71;40;20	0.002388376;0.001103889;-0.001446933;-0.006234384;-0.005612796;0.002179645;0.003026422;0.001866105;-0.002947681;-0.00658542;-0.009761446;-0.01593859;-0.005532113;0.006707176;0.002208061;0.003569524;-0.01248243;0.0004598283;-0.01443541;-0.03093738;-0.02508845;-0.0005125472;0.0015386;0.0003405621;-0.009091986;-0.00229667;0.003621947;-0.01243773;-0.06374289;-0.002383886;0.01683939;0.0008694123;-0.00…	13.63878;4.210907;-4.005675;-13.48636;-9.755331;3.098535;3.697658;1.969475;-2.738053;-5.659537;-7.645937;-11.33828;-3.637754;4.060581;1.292168;1.959246;-6.450912;0.2169928;-6.466918;-13.18034;-10.13556;-2.099391;1.655292;0.3217259;-7.936518;-1.655009;2.410245;-7.612824;-37.69852;-1.321531;8.01468;0.3538147;-5.651982;-8.567179;-0.4639539;5.242486;4.318538;-21.20799;-5.18069;-5.726332;-9.234315;0.2…	175.116563805077;262.149876702215;361.220841440393;462.27330736479;575.356749757174;703.443920334148;818.47001658909;947.513770002706;1076.56117688471;1163.59684303326;1276.68408304043;1405.73285328537;1520.74938983508;1651.77763515207;1708.80359799153;1821.88630050868;1934.98641644124;2119.09465195267;2232.19361117251;2347.23705617195;2475.28978475365;244.140928451836;929.503532821449;1058.54732…	69	0.443814	0.207951	245.4108;40.80997;12.55442	SLQDIIAILGMDELSEEDKLTVSR;TVQQHQMVNQALKEEIKGMHGLR;LRAESYNEWALNVNEALEAKINK	_SLQDIIAILGMDELSEEDKLTVSR_;_TVQQHQMVNQALKEEIKGMHGLR_;_LRAESYNEWALNVNEALEAKINK_	54488	233	5599	5703	44467
150815_0001_preIP_pool_n1_1	20481	16566	TVAGIIVEPIQSEGGDNHASDDFFR	25	0	Unmodified	_TVAGIIVEPIQSEGGDNHASDDFFR_			0	0	P61922	Abat	4-aminobutyrate aminotransferase, mitochondrial	3	CID	TOF	MULTI-MSMS	18	0	892.096	2673.27	1.3028	62.976	3.1547e-173	256.53	248.91	NaN	NaN	1	y1;y3;y4;y5;y6;y7;y8;y9;y10;y11;y12;y13;y14;y15;y16;y17;y18;y19;y21;y22;y23;y7-H2O;y8-H2O;y10-H2O;y12-H2O;y13-H2O;y14-H2O;y15-H2O;y16-H2O;y17-H2O;y18-H2O;y1-NH3;y3-NH3;y6-NH3;y9-NH3;y12-NH3;y14-NH3;y15-NH3;y16-NH3;y17-NH3;y19-NH3;y14(2+);y16(2+);y17(2+);y20(2+);y21(2+);y23(2+);a2;b2;b3;b4;b5;b6;b7;b8;b2-H2O;b3-H2O;b4-H2O;b5-H2O;b6-H2O;b7-H2O;b8-H2O	20;113;66;41;61;66;66;92;35;20;71;26;66;46;20;77;87;199;15;41;66;10;10;20;15;46;10;36;10;10;82;5;25;10;15;15;20;56;5;56;25;15;15;143;113;10;41;77;61;51;112;81;26;20;10;10;25;51;112;36;25;15	0.0043188;-0.0001815867;0.008170243;-0.006529766;-0.002353144;0.007450521;-0.003520084;0.00650024;0.004620794;-0.009914148;0.002121694;0.01189265;0.004176238;-0.01559119;0.006251777;-0.001385364;-0.004385287;0.009714202;0.04957788;-0.0004722054;-0.02583039;0.001874769;0.01019948;0.002474035;0.01313522;0.00333745;-0.0281179;-0.01319161;-0.02587985;-0.006922923;0.01687208;0.003889786;0.005472312;0.…	24.6627;-0.3869673;13.98357;-9.337358;-2.992512;8.689958;-3.539761;5.864133;3.776692;-7.742168;1.586256;8.109098;2.688067;-9.271091;3.483347;-0.7322909;-2.170002;4.58234;21.13249;-0.1964967;-10.43996;2.233552;10.44582;2.052299;9.954491;2.303947;-18.31019;-7.929143;-14.56557;-3.694557;8.424094;24.60512;12.10089;37.02363;18.70973;13.01219;-18.60715;2.996737;16.66005;2.511933;5.037829;15.96473;-10.1…	175.114633380806;469.2559616001;584.274552802354;699.316195842972;786.344047631635;857.371357754065;994.441240221524;1108.47414734454;1223.5029698229;1280.53896848822;1337.54839636987;1466.58121850881;1553.62096333215;1681.69930826766;1794.76152928458;1891.82193027783;2020.86752329699;2119.9218377242;2346.05010200154;2403.12161581601;2474.18408779289;839.366368820094;976.416955974262;1205.4945518…	62	0.429898	0.2	256.5289;7.621841;7.446073	TVAGIIVEPIQSEGGDNHASDDFFR;WQMLFQMKESKDVPNLVYMDR;LMLLESWRSFEDEFGTVSDKER	_TVAGIIVEPIQSEGGDNHASDDFFR_;_WQMLFQMKESKDVPNLVYM(ox)DR_;_LMLLESWRSFEDEFGTVSDKER_	60930	252	6192	6303	49431
150815_0004_preIP_pool_n2_1	20122	16091	GLLNAIVIR	9	0	Unmodified	_GLLNAIVIR_			0	0	P29758	Oat	Ornithine aminotransferase, mitochondrial	2	CID	TOF	MULTI-MSMS	5	0	484.816	967.618	0.085185	62.331	1.7256e-172	254.48	196.31	NaN	NaN	1	y1;y2;y3;y4;y5;y6;y7;y2-NH3;y3-NH3;y4-NH3;y5-NH3;y6-NH3;y7-NH3;a2;b2;b3;b4;b5;b6;b7;b8;b4-NH3;b5-NH3;b6-NH3;b7-NH3	122;204;671;585;846;1587;944;81;91;41;31;163;184;308;249;194;102;122;71;61;51;91;92;61;41	0.001558821;0.002495578;-0.004945528;-0.001067838;-0.001692312;-0.0006657784;-0.009621669;0.0006482361;0.006879375;-0.0007971975;-0.004782686;0.00662379;0.005275241;-0.0008116259;-0.001449952;-7.83819E-05;0.002088445;0.009625432;-0.006968787;0.0002370007;0.006341823;0.008207759;-0.0006617687;0.006459493;-0.00842176	8.901576;8.659172;-12.77002;-2.134154;-2.961723;-0.9713207;-12.04924;2.390464;18.58095;-1.649386;-8.627233;9.909883;6.750254;-5.670998;-8.473588;-0.2758013;5.244216;20.51162;-11.9663;0.3477995;7.982085;21.53109;-1.463277;11.4261;-12.67552	175.117393360219;288.20052058343;387.276375605772;500.356561896008;571.394300157569;685.436201071407;798.52922094203;271.175818823818;370.238001601141;483.329742154039;554.370841430197;668.402362401855;781.487774931402;143.118701174411;171.114254122269;284.196946532897;398.23770715357;469.267283954002;582.367942153762;681.429150281913;794.507109440128;381.205038738122;452.251022053148;565.3279647…	25	0.658909	0.174825	254.4798;58.16731;41.30222	GLLNAIVIR;LLGGLGLGLR;VQLGKLLR	_GLLNAIVIR_;_LLGGLGLGLR_;_(ac)VQLGKLLR_	24111	158	2406	2448	19477
150815_0004_preIP_pool_n2_1	15079	11211	TDLTDYLNR	9	0	Unmodified	_TDLTDYLNR_			0	0	Q9CZ13	Uqcrc1	Cytochrome b-c1 complex subunit 1, mitochondrial	2	CID	TOF	MULTI-MSMS	15	0	555.775	1109.54	0.86687	52.058	7.2703e-172	269.38	238.15	NaN	NaN	1	y1;y2;y3;y4;y5;y6;y7;y8;y5-H2O;y6-H2O;y7-H2O;y8-H2O;y2-NH3;y3-NH3;y4-NH3;y5-NH3;y6-NH3;y7-NH3;a2;b2;b3;b4;b5;b6;b7;b8;b2-H2O;b3-H2O;b4-H2O;b5-H2O;b6-H2O;b7-H2O	92;174;372;912;1566;2058;183;311;20;61;193;133;102;102;61;71;61;71;210;553;331;153;82;61;41;30;31;153;132;112;51;31	-0.0001515722;0.004382444;-0.00310982;0.004029402;-0.001038105;-0.003311942;-0.007212508;-0.002671404;0.0006193513;0.0084845;-0.001651546;0.003699534;0.003604457;0.002860414;0.002710207;-0.0004177892;-0.02986479;-0.003495086;-0.0007581032;0.001556776;0.00	-0.865538;15.1559;-7.731081;7.127834;-1.525868;-4.238542;-8.063396;-2.646271;0.9351169;11.11461;-1.884339;3.731322;13.24527;7.425469;4.943107;-0.6298551;-39.07024;-3.983254;-4.009267;7.171427;1.578246;4.335845;-12.09029;9.460149;2.672142;-14.8481;2.109616	175.119103753244;289.157497184789;402.249053428612;565.305242744897;680.337253283967;781.387205595216;894.475170141351;1009.49757206966;662.325031141239;763.36484446732;876.459044492783;991.480636445437;272.131726069692;385.21653409337;548.280012838778;663.310083866632;764.387209344992;877.444903617849;189.087741453801;217.080341196926;330.165440870665;431.211770759922;546.247187745012;709.297201…	32	0.587415	0.172973	269.3817;31.22911;29.14901	TDLTDYLNR;SEEVKESFR;VFSPFCTPR	_TDLTDYLNR_;_SEEVKESFR_;_VFSPFCTPR_	57066	708	5874	5980	46539
150815_0004_preIP_pool_n2_1	10564	6847	SVGEVMAIGR	10	0	Unmodified	_SVGEVMAIGR_			0	0	Q8C196	Cps1	Carbamoyl-phosphate synthase [ammonia], mitochondrial	2	CID	TOF	MULTI-MSMS	6	0	509.771	1017.53	-1.4697	42.575	2.6554e-171	247.1	178.31	NaN	NaN	1	y1;y2;y3;y4;y5;y6;y8;y9;y8-H2O;y9-H2O;y1-NH3;y2-NH3;y3-NH3;y4-NH3;y5-NH3;y6-NH3;y8-NH3;a2;b2;b3;b4;b5;b6;b7;b8;b2-H2O;b3-H2O;b4-H2O;b5-H2O;b6-H2O;b7-H2O;b8-H2O	140;612;586;1567;3722;3430;14039;41;219;37;48;102;102;96;106;37;138;4102;1823;621;856;451;146;133;105;10;58;409;419;143;164;51	0.001901026;-0.001240489;0.0005543959;-0.0005985075;-0.00186985;-0.002911312;-0.005020341;0.006190023;-0.003210183;-0.00294174;0.001650905;0.001218832;-0.001055355;0.001006158;-8.601305E-06;0.003922326;-0.004459579;0.001445932;0.001034055;0.001050983;0.001627656;0.0002639511;-0.003011688;-0.001702438;-0.009557668;0.003271592;0.003569003;0.003228229;0.0003732775;-0.0005165717;-0.007965759;-0.00117…	10.85575;-5.343674;1.605902;-1.437814;-3.416474;-4.504071;-6.030877;6.645244;-3.941645;-3.220311;10.44277;5.666017;-3.215595;2.520221;-0.01622044;6.232444;-5.469108;9.087548;5.526551;4.305045;4.3617;0.5589343;-4.992159;-2.524676;-12.13809;19.34779;15.78401;9.089558;0.8217821;-0.8826203;-12.13709;-1.528333	175.117051154586;232.141656394021;345.223925489111;416.262192180301;547.303948128756;646.373403507023;832.439569355927;931.496772907994;814.427194511874;913.495339984329;158.090752174778;215.112647971191;328.198986138399;399.234038413269;530.275537778805;629.34002076726;815.41245949218;159.11135823836;187.106684738066;244.128131533657;373.170147956448;472.239925577593;603.283685823248;674.3194903…	32	0.779092	0.061657	247.0957;68.78683;58.78196	SVGEVMAIGR;SVQLDFPGR;SGFVEGPLGR	_SVGEVMAIGR_;_SVQLDFPGR_;_SGFVEGPLGR_	56024	477	5766	5872	45723
150815_0004_preIP_pool_n4_1	12993	9569	IYLPHSLPQQ	10	0	Unmodified	_IYLPHSLPQQ_			0	0	P03930	Mtatp8	ATP synthase protein 8	2	CID	TOF	MULTI-MSMS	18	0	598.327	1194.64	-0.57255	46.915	2.8961e-171	246.37	189.71	NaN	NaN	1	y1;y2;y3;y4;y5;y6;y7;y8;y9;y7-H2O;y8-H2O;y9-H2O;y1-NH3;y2-NH3;y3-NH3;y6-NH3;y7-NH3;y8-NH3;y9-NH3;a2;b2;b3;b4;b5;b6;b7;b8;b9;b6-H2O;b7-H2O;b8-H2O;b9-H2O	818;184;2169;184;91;383;1518;1171;81;102;101;142;375;235;907;82;441;269;51;1946;2060;506;71;265;817;1876;153;163;512;1518;71;102	-0.000213943;-0.001395047;-7.189166E-05;0.004793208;-0.006926284;0.003071627;-0.00994465;0.005854619;-0.01150431;0.007918397;-0.01515445;0.005975869;0.001748304;-2.784254E-05;-0.0004966169;-0.008737554;-0.007602338;-0.003877622;-0.006690968;-0.002688156;0	-1.454637;-5.070383;-0.1931596;9.877465;-12.10231;4.330141;-12.33177;6.36722;-10.62681;10.04367;-16.81019;5.613535;13.44352;-0.1078715;-1.398284;-12.62023;-9.630569;-4.296644;-6.279397;-10.78877;1.37405;-1.441311;-7.3098;-1.208443;-5.423986;3.303551;-17.7	147.076632607341;275.136391222398;372.187831919354;485.267030799854;572.310778701505;709.359692653033;806.425472782429;919.493737494149;1082.57442496144;788.397045049109;901.504181880082;1064.54638009634;130.0481212586;258.108474916736;355.161707543114;692.344952733086;789.396581369121;902.476920633151;1065.54306251737;249.16244251922;277.154288161566;390.239295422106;487.295058847147;624.3511631…	32	0.531131	0.133047	246.3702;56.65897;56.65897	IYLPHSLPQQ;IYREVQLMK;IYREVQIMK	_IYLPHSLPQQ_;_IYREVQLM(ox)K_;_IYREVQIM(ox)K_	34275	75	3341	3404	27714
150815_0001_preIP_pool_n1_1	11070	7462	EIIAVSCGPSQCQETIR	17	0	Unmodified	_EIIAVSCGPSQCQETIR_			0	0	Q9DCW4	Etfb	Electron transfer flavoprotein subunit beta	3	CID	TOF	MULTI-MSMS	24	0	649.98	1946.92	-0.68871	43.64	4.6532e-166	244.36	210.57	NaN	NaN	1	y1;y2;y3;y4;y5;y6;y7;y8;y9;y10;y11;y12;y13;y14;y15;y3-H2O;y4-H2O;y5-H2O;y7-H2O;y8-H2O;y9-H2O;y10-H2O;y11-H2O;y12-H2O;y14-H2O;y15-H2O;y1-NH3;y5-NH3;y6-NH3;y7-NH3;y8-NH3;y9-NH3;y10-NH3;y12-NH3;y15(2+);a2;b2;b3;b4;b5;b6;b7;b8;b10;b12;b2-H2O;b3-H2O;b4-H2O;b5-H2O;b6-H2O	112;92;215;235;276;672;276;254;451;318;122;264;143;132;51;41;41;51;41;71;51;41;20;30;72;20;20;101;61;133;41;113;61;51;20;291;194;142;153;102;31;31;31;20;10;31;296;276;81;51	0.0006761705;-0.0006777248;-0.0009501727;0.005184645;0.005506779;0.005839947;-0.001652872;-0.006771261;-0.007453632;-0.008004657;-0.008446837;0.00536943;-0.003212597;-0.002198813;0.03855481;0.007912324;0.001079457;0.00709199;0.0006996312;0.01175534;-0.01259426;0.01438366;0.0008261881;0.006608309;-0.01437077;0.02185365;0.005738992;-0.007015302;-0.002404449;0.003188145;0.007845879;-0.001915891;0.00…	3.861222;-2.351548;-2.441024;10.0034;8.519857;7.242207;-1.768832;-6.628873;-6.663755;-6.809256;-6.32444;3.774365;-2.111215;-1.380541;22.60271;21.31368;2.157699;11.28697;0.7634313;11.71491;-11.44384;12.42625;0.6270561;4.704786;-9.125926;12.94826;36.30282;-11.14721;-3.04608;3.475153;7.811207;-1.739345;7.005418;-2.951931;3.506191;1.629235;12.23363;2.999722;7.06215;6.762009;6.167111;13.88075;-13.6576…	175.118276010521;288.203693886201;389.25164480818;518.288103086888;646.346358464113;806.376673497837;934.442743827907;1021.47989062659;1118.53333684984;1175.55535159829;1335.58644197974;1422.60465412291;1521.68165006551;1592.71775006935;1705.76106042159;371.232217625299;500.281643588091;628.334208567067;916.429826638401;1003.45079934245;1100.52791279392;1157.52239859294;1317.56660426834;1404.5928…	50	0.49791	0.174216	244.3611;33.79604;6.122223	EIIAVSCGPSQCQETIR;LLALDPMMEQEMEEIR;RSEMEEQLRGDEELAR	_EIIAVSCGPSQCQETIR_;_LLALDPMMEQEMEEIR_;_RSEMEEQLRGDEELAR_	14745	802	1423	1450	11865
150815_0004_preIP_pool_n2_1	30333	25967	IGAFSYGSGLAASFFSFR	18	0	Unmodified	_IGAFSYGSGLAASFFSFR_			0	0	P54869	Hmgcs2	Hydroxymethylglutaryl-CoA synthase, mitochondrial	3	CID	TOF	MULTI-SECPEP	9	0	628.981	1883.92	-1.4496	83.521	5.1613e-166	232.26	196.54	NaN	NaN	1	y1;y2;y3;y4;y5;y6;y7;y9;y10;y11;y12;y13;y14;y5-H2O;y6-H2O;y7-H2O;y10-H2O;y11-H2O;y12-H2O;y13-H2O;y14-H2O;y1-NH3;y2-NH3;y3-NH3;y4-NH3;y7-NH3;y11-NH3;y13-NH3;y7(2+);y15(2+);a2;b2;b3;b4;b5;b6;b9;b10;b11;b12;b14;b5-H2O;b9-H2O;b10-H2O;b11-H2O;b14-H2O;b8(2+);b12(2+)	92;102;291;905;607;1066;961;71;51;61;123;41;10;71;102;153;31;31;82;61;20;51;102;102;92;41;10;10;62;329;41;112;122;51;41;61;299;143;214;41;10;51;329;122;71;30;102;82	0.0034863;0.002104907;-0.000696252;-0.0005701995;-0.002092606;-0.0005533485;-0.0006935063;-0.0137033;0.02432308;0.008548162;0.006414439;0.01035905;0.03422062;-0.02143757;0.01005159;-0.005609279;0.01207305;-0.01230192;0.01199182;0.000274423;0.02138413;0.003123567;4.008937E-05;-0.005816209;0.003810009;-0.001307041;0.01465896;-0.01466223;-0.008352727;0.01226241;0.0009730659;0.002307748;0.002950721;0…	19.90858;6.53322;-1.701412;-1.025007;-2.975164;-0.7000966;-0.8050677;-13.10618;22.06088;7.185796;5.145485;7.34854;22.86431;-31.27896;13.01399;-6.650632;11.1319;-10.50008;9.76057;0.1971891;14.46159;19.75825;0.1313713;-14.82975;7.065288;-1.547893;12.50169;-10.52812;-19.36978;14.91081;6.799098;13.48689;12.18566;0.4482841;10.87152;-5.399776;-1.391329;-2.105992;8.36694;-16.39861;14.09169;6.00895;-7.21…	175.115465881316;322.185261189809;409.220090759072;556.288378622832;703.358314945953;790.388804097891;861.426058043539;1045.56024560299;1102.54368294745;1189.59148627659;1246.61508372337;1409.67446765102;1496.68263448819;685.367095226173;772.367634476895;843.420409129278;1084.54536829472;1171.60177166981;1228.59894165155;1391.67398759152;1478.68490628959;158.089279512257;305.160776906332;392.1986…	48	0.507448	0.211982	232.2554;35.71091;26.59088	IGAFSYGSGLAASFFSFR;TWLPFSYEASVRGDTR;TEHVMKNAIWEEELR	_IGAFSYGSGLAASFFSFR_;_TWLPFSYEASVRGDTR_;_TEHVMKNAIWEEELR_	30325	224	2953	3009	24428
150815_0004_preIP_pool_n4_1	17823	14243	AANEAGYFNEEMAPIEVK	18	0	Unmodified	_AANEAGYFNEEMAPIEVK_			0	0	Q8BWT1	Acaa2	3-ketoacyl-CoA thiolase, mitochondrial	2	CID	TOF	MULTI-MSMS	29	0	991.962	1981.91	-1.4055	56.733	8.5587e-166	301.75	279.52	NaN	NaN	1	y1;y2;y3;y4;y5;y6;y7;y8;y9;y10;y12;y13;y14;y15;y16;y17;y3-H2O;y5-H2O;y12-H2O;y13-H2O;y14-H2O;y15-H2O;y1-NH3;y2-NH3;y10-NH3;y12-NH3;y14-NH3;a2;b2;b3;b4;b5;b6;b7;b8;b9;b10;b11;b12;b13;b15;b16;b17;b4-H2O;b7-H2O;b8-H2O;b11-H2O;b12-H2O;b13-H2O;b3-NH3;b4-NH3;b5-NH3;b6-NH3;b7-NH3;b8-NH3;b10-NH3;b11-NH3;b12-NH3;b13-NH3;b15-NH3;b17-NH3	51;204;236;112;1693;479;309;364;395;480;252;818;630;61;72;30;225;71;40;31;30;71;51;10;112;20;51;41;82;204;267;204;153;316;143;61;92;153;122;164;51;72;51;143;82;41;71;31;61;20;163;184;143;339;112;41;51;91;122;20;20	8.835903E-05;0.0005243854;0.003970582;-0.001661174;-0.002969282;0.002800405;0.004675157;-0.004100909;-0.01180739;0.003884689;0.004872542;0.003201107;8.05931E-05;-0.01805839;0.008656229;0.005398824;0.002779257;-0.009142658;0.04787708;0.006067802;0.003320662;0.01073088;-0.0006402637;-0.001225745;-0.003558411;0.005476424;0.0243792;-0.0005998905;-0.000697281;0.00147841;0.005115097;-0.007952416;-0.000…	0.6006213;2.130083;10.58202;-3.401887;-5.072543;4.266342;5.937208;-4.474606;-11.29315;3.350134;3.315346;2.096727;0.05044141;-10.45761;4.702342;2.823839;7.780446;-16.11441;32.98138;4.021867;2.102027;6.279858;-4.921816;-5.348956;-3.114465;3.769912;15.42299;-5.212487;-4.87329;5.749816;13.24599;-17.39328;-1.081627;-3.824856;-2.941315;1.957315;-18.4469;8.58512;-3.442085;1.661076;-22.69442;-1.693673;-1…	147.112715811571;246.180693701418;375.219840601035;488.309536337297;585.363608297269;656.394952398274;787.433562252402;916.484931414488;1045.53523099253;1159.56246635948;1469.69322096173;1526.71635612023;1597.7565904218;1726.81732250305;1840.83353532951;1911.87390652237;357.210467239938;567.35921698723;1451.63965173645;1508.70292473859;1579.74278566684;1708.77796854226;130.086895332848;229.155894…	61	0.478613	0.207483	301.7536;22.23166;11.79258	AANEAGYFNEEMAPIEVK;LSDDDRVTWAEQQYEK;PSKNLDKDMYGDDLEAR	_AANEAGYFNEEMAPIEVK_;_LSDDDRVTWAEQQYEK_;_PSKNLDKDM(ox)YGDDLEAR_	434	470	37	39	354
150815_0001_preIP_pool_n3_1	18044	14271	AANEAGYFNEEMAPIEVK	18	0	Unmodified	_AANEAGYFNEEMAPIEVK_			0	0	Q8BWT1	Acaa2	3-ketoacyl-CoA thiolase, mitochondrial	2	CID	TOF	MULTI-MSMS	29	0	991.962	1981.91	-0.33587	57.562	8.9794e-166	338.35	306.67	NaN	NaN	1	y1;y2;y3;y5;y6;y7;y8;y9;y10;y11;y13;y14;y15;y16;y3-H2O;y5-H2O;y8-H2O;y9-H2O;y10-H2O;y11-H2O;y13-H2O;y15-H2O;y1-NH3;y10-NH3;y11-NH3;y13-NH3;y14-NH3;y15-NH3;y16-NH3;a2;b2;b3;b4;b5;b6;b7;b8;b9;b10;b11;b12;b13;b15;b16;b17;b4-H2O;b5-H2O;b7-H2O;b10-H2O;b11-H2O;b12-H2O;b13-H2O;b16-H2O;b3-NH3;b4-NH3;b5-NH3;b6-NH3;b7-NH3;b8-NH3;b9-NH3;b10-NH3;b12-NH3;b15-NH3;b16-NH3;b17-NH3	92;194;194;1879;452;269;351;278;515;1056;1019;484;61;51;194;81;41;61;102;31;20;30;31;50;61;41;20;20;10;51;51;143;331;235;163;163;163;61;112;81;102;219;31;72;72;112;92;71;31;92;31;194;20;31;184;112;133;269;163;31;41;82;30;20;10	0.002257441;0.001739627;0.003732346;0.001199816;-0.001480641;0.0101168;-0.003458048;-0.009821707;0.008703196;0.005876409;-0.00965004;-0.002943059;-0.01456049;-0.005378599;0.001006964;0.002491833;-0.008020852;-0.0121879;0.01577585;-0.02171512;0.02461127;0.0417621;-0.00191338;0.03462506;-0.004448683;-0.01155084;-0.01416216;-0.01629673;0.01018817;-0.0008986122;0.001419513;0.004701109;0.00232879;-0.0…	15.3452;7.066499;9.947085;2.049709;-2.255702;12.8479;-3.773166;-9.39397;7.505618;4.497382;-6.320728;-1.841991;-8.431999;-2.921806;2.818951;4.392075;-8.927152;-11.86141;13.81979;-16.85111;16.31307;24.44019;-14.70833;30.30626;-3.449627;-7.651059;-8.95917;-9.531429;5.586214;-7.808079;9.921105;18.28373;6.030563;-2.25667;12.56027;1.981724;9.917583;-2.375853;-2.827203;-12.94642;-11.2758;6.444605;11.914…	147.110546729672;246.179478459803;375.220078836825;585.35943919903;656.399233444066;787.428120614423;916.48428855323;1045.53324530921;1159.55764785237;1306.62888855607;1526.72920726724;1597.7596140739;1726.8138246037;1840.84757015766;357.212239532766;567.347582496055;898.478286671242;1027.52504681524;1141.54001051578;1288.64591539402;1508.68438126914;1708.74693732249;130.088168448929;1142.5051768…	65	0.535824	0.232975	338.3457;31.67462;17.59444	AANEAGYFNEEMAPIEVK;SSSGGQPRDSLSFSNTNNK;RTMESDVDFVPEEREK	_AANEAGYFNEEMAPIEVK_;_SSSGGQPRDSLSFSNTNNK_;_RTM(ox)ESDVDFVPEEREK_	414	470	37	39	343
150815_0004_preIP_pool_n2_1	11444	7696	EIIAVSCGPSQCQETIR	17	0	Unmodified	_EIIAVSCGPSQCQETIR_			0	0	Q9DCW4	Etfb	Electron transfer flavoprotein subunit beta	3	CID	TOF	MULTI-MSMS	26	0	649.98	1946.92	-1.1204	44.531	1.1664e-165	242.19	195.78	NaN	NaN	1	y1;y2;y3;y4;y5;y6;y7;y8;y9;y10;y11;y12;y13;y3-H2O;y4-H2O;y5-H2O;y7-H2O;y8-H2O;y9-H2O;y10-H2O;y11-H2O;y12-H2O;y1-NH3;y5-NH3;y6-NH3;y7-NH3;y8-NH3;y9-NH3;y10-NH3;y11-NH3;y12-NH3;y13-NH3;y6(2+);y7(2+);y12(2+);y14(2+);y15(2+);a2;b2;b3;b4;b5;b6;b8;b12;b2-H2O;b3-H2O;b4-H2O;b6-H2O;b8-H2O	102;82;173;296;217;615;277;256;555;653;204;123;102;71;41;31;92;41;81;61;102;82;20;112;61;133;112;51;164;10;20;30;41;41;163;61;51;332;174;173;204;133;31;41;10;82;382;398;71;41	-0.0007396463;0.0022014;0.001846529;0.003905827;0.0007880183;0.003614061;0.0009951409;0.01167797;-0.004293107;-0.004049459;-0.01219851;-0.01912629;-0.002407351;0.01105445;-0.01426123;-0.003126705;-0.007210384;0.003707021;0.002883786;-0.04195768;0.00702122	-4.223661;7.638425;4.743825;7.535997;1.21918;4.48184;1.06496;11.43261;-3.838168;-3.444731;-9.133421;-13.44432;-1.582034;29.77798;-28.50553;-4.976101;-7.867838;3.694243;2.620403;-36.24607;5.328955;-4.862339;-5.812758;-0.1919028;-3.259281;-11.05181;4.926228	175.11969182731;288.20081476123;389.248848106834;518.289381904512;646.351077224737;806.378899383668;934.440095814998;1021.46144139242;1118.53017632462;1175.5513964004;1335.59019365056;1422.6291498388;1521.68084482024;371.229075498466;500.296984275856;628.344427262209;916.437736653785;1003.45884765823;1100.51243474541;1157.57873993521;1317.5604092367;1404.60628853881;158.093322037694;629.325436910…	50	0.529256	0.189394	242.1931;46.40827;16.87955	EIIAVSCGPSQCQETIR;LLALDPMMEQEMEEIR;SRTTHTHDMTHTTHLR	_EIIAVSCGPSQCQETIR_;_LLALDPMMEQEMEEIR_;_SRTTHTHDM(ox)THTTHLR_	14756	802	1423	1450	11874
150815_0003_preIP_pool_n5_1	11160	7700	EIIAVSCGPSQCQETIR	17	0	Unmodified	_EIIAVSCGPSQCQETIR_			0	0	Q9DCW4	Etfb	Electron transfer flavoprotein subunit beta	3	CID	TOF	MULTI-MSMS	19	0	649.98	1946.92	-0.27928	43.501	1.1686e-165	254.2	204.72	NaN	NaN	1	y1;y2;y3;y4;y5;y6;y7;y8;y9;y10;y11;y12;y13;y14;y5-H2O;y7-H2O;y8-H2O;y10-H2O;y11-H2O;y12-H2O;y13-H2O;y14-H2O;y1-NH3;y5-NH3;y6-NH3;y7-NH3;y8-NH3;y9-NH3;y11-NH3;y12-NH3;y14-NH3;y15(2+);a2;b2;b3;b4;b5;b7;b8;b10;b2-H2O;b3-H2O;b4-H2O;b5-H2O;b8-H2O	143;92;184;214;269;72;238;205;595;681;174;378;102;92;61;51;101;215;30;41;51;51;10;102;71;133;51;111;61;102;71;71;341;214;224;255;123;41;41;40;51;392;215;112;41	-0.002202786;-0.0009675978;-0.003276173;-0.004362822;-0.008955862;-0.004468168;0.002351764;-0.01232398;-0.002082695;-0.009072795;0.001236022;-0.007625751;0.01104067;-0.02143904;-0.012741;-0.007970755;0.006330806;-8.119932E-05;0.005376303;-0.003109628;-0.0	-12.57864;-3.357337;-8.416544;-8.417599;-13.85582;-5.540972;2.516767;-12.06476;-1.861997;-7.717873;0.9254591;-5.360366;7.25564;-13.4605;-20.27678;-8.697534;6.309001;-0.07014836;4.080493;-2.213885;-7.380827;16.53889;-3.41904;-6.020804;7.938723;6.070995;18.	175.121154966994;288.203983759221;389.253970808741;518.297650553467;646.360821105322;806.38698161233;934.438739191594;1021.48544334265;1118.52796591313;1175.55641973639;1335.57675912114;1422.6176493038;1521.66739679873;1592.73699029446;628.35404155276;916.438497024324;1003.45622387317;1157.53686345441;1317.56205415362;1404.6025684942;1503.67897117643;1574.6789431222;158.092943605701;629.329105208…	45	0.508683	0.174419	254.1998;49.48183;14.92223	EIIAVSCGPSQCQETIR;LLALDPMMEQEMEEIR;QAMDKQAQQLACELDAK	_EIIAVSCGPSQCQETIR_;_LLALDPMMEQEMEEIR_;_QAMDKQAQQLACELDAK_	14753	802	1423	1450	11872
150815_0004_preIP_pool_n2_1	17977	14016	AANEAGYFNEEMAPIEVK	18	0	Unmodified	_AANEAGYFNEEMAPIEVK_			0	0	Q8BWT1	Acaa2	3-ketoacyl-CoA thiolase, mitochondrial	2	CID	TOF	MULTI-MSMS	30	0	991.962	1981.91	-1.6872	57.943	1.9063e-165	311.33	297.74	NaN	NaN	1	y1;y2;y3;y5;y6;y7;y8;y9;y10;y12;y13;y14;y15;y16;y3-H2O;y5-H2O;y10-H2O;y12-H2O;y13-H2O;y16-H2O;y1-NH3;y10-NH3;y12-NH3;y13-NH3;y14-NH3;y15-NH3;a2;b2;b3;b4;b5;b6;b7;b8;b9;b10;b11;b12;b13;b16;b17;b7-H2O;b10-H2O;b11-H2O;b12-H2O;b13-H2O;b16-H2O;b3-NH3;b4-NH3;b5-NH3;b6-NH3;b7-NH3;b8-NH3;b9-NH3;b11-NH3;b17-NH3	51;174;174;1186;393;214;186;255;340;209;551;41;51;122;214;61;20;20;31;20;31;61;20;61;41;20;41;31;215;380;193;143;133;82;71;82;41;82;123;31;30;51;82;20;81;153;40;20;142;113;122;225;132;51;61;10	0.001949796;0.0009525355;-0.003405082;0.001938674;-0.005532635;-0.0009936233;-0.005333028;0.0005349324;0.01225597;-0.0174866;0.002600057;-0.002258627;-0.006529168;-0.002689752;-0.001855896;0.001398364;-0.01566331;0.0429584;-5.148304E-05;0.03860395;-0.0005349172;0.003715767;0.05138823;0.01839993;0.02432096;-0.008245963;0.0009831864;0.002818857;0.0004336919;-0.001537762;-0.004695286;-0.00113741;-0.…	13.25392;3.86926;-9.074719;3.311943;-8.428713;-1.261841;-5.818995;0.511641;10.56955;-11.89795;1.703038;-1.413622;-3.781067;-1.461151;-5.195457;2.464735;-13.72083;29.59292;-0.03412391;21.17846;-4.112003;3.25221;35.37623;12.18801;15.38614;-4.822818;8.543088;19.70145;1.686703;-3.9821;-10.26945;-2.211885;-2.711316;2.972593;-5.861304;13.9417;6.132352;-8.044255;8.611587;3.963589;11.05207;4.136565;-1.43…	147.110854374524;246.180265551239;375.227216264689;585.358700341021;656.403285437888;787.43923103271;916.486163533213;1045.52288866937;1159.55409508257;1469.71558010468;1526.71695716976;1597.7589296423;1726.80579327871;1840.84488131015;357.215102392534;567.348675965278;1141.57144967318;1451.64457041874;1508.70904402384;1822.79302291967;130.086789986343;1142.53608618054;1452.62015617576;1509.67460…	56	0.437623	0.19788	311.3282;13.58929;13.18503	AANEAGYFNEEMAPIEVK;RTMESDVDFVPEEREK;PSKNLDKDMYGDDLEAR	_AANEAGYFNEEMAPIEVK_;_RTM(ox)ESDVDFVPEEREK_;_PSKNLDKDM(ox)YGDDLEAR_	430	470	37	39	352
150815_0002_preIP_pool_n7_1	21073	17388	AISFVGSNQAGEYIFER	17	0	Unmodified	_AISFVGSNQAGEYIFER_			0	0	Q9EQ20	Aldh6a1	Methylmalonate-semialdehyde dehydrogenase [acylating], mitochondrial	2	CID	TOF	MULTI-MSMS	28	0	944.465	1886.92	-0.3679	63.409	1.9921e-165	326.12	288.41	NaN	NaN	1	y1;y2;y3;y4;y5;y6;y7;y8;y9;y10;y11;y12;y13;y14;y15;y4-H2O;y6-H2O;y9-H2O;y10-H2O;y11-H2O;y12-H2O;y13-H2O;y15-H2O;y2-NH3;y9-NH3;y10-NH3;y11-NH3;y13-NH3;y14-NH3;y15-NH3;a2;b2;b3;b4;b5;b6;b7;b8;b9;b10;b11;b12;b13;b14;b15;b16;b3-H2O;b4-H2O;b5-H2O;b6-H2O;b7-H2O;b8-H2O;b9-H2O;b10-H2O;b12-H2O;b14-H2O;b9-NH3;b14-NH3	31;61;215;102;123;51;276;235;143;112;153;640;204;91;82;20;10;20;20;20;112;10;20;30;20;20;20;41;10;10;41;41;61;92;102;10;41;20;81;41;10;41;20;61;10;10;61;102;41;20;20;20;20;40;30;20;62;20	0.0008674494;0.002433314;0.003124518;-0.001476593;0.007554711;0.00851323;0.009578167;-0.002850618;0.00171688;0.0005350357;-0.002545104;0.01234643;-0.008893345;0.008369398;0.004325605;0.01796584;-0.01064822;0.008612059;0.03384686;-0.01677036;0.01748009;0.03813418;0.03208264;0.01137829;0.02085467;-0.03587283;-0.008676974;0.00528556;0.007444853;0.03628947;0.0024982;0.002688415;0.002674362;0.00054107…	4.953511;8.000134;6.924496;-2.616609;10.38634;9.940584;10.48591;-2.895552;1.543214;0.4362015;-1.937481;9.007911;-6.051085;5.176642;2.538802;32.88728;-12.70034;7.868358;28.00651;-12.94391;12.92327;26.26948;19.03156;39.62854;19.03685;-29.65703;-6.692128;3.638514;4.6538;21.51457;15.89883;14.5221;9.826512;1.290648;6.32331;-10.10239;0.8535127;6.102623;0.6844102;-17.98151;-28.90545;1.359016;10.02538;-8…	175.118084731595;304.159111963593;451.226834675145;564.315499766836;727.369797001473;856.411431578138;913.431830365137;984.481372937225;1112.53538295096;1226.57949224257;1313.61460079217;1370.6211729785;1469.71082667302;1616.76197784566;1703.79805004852;546.285492645989;838.420028344957;1094.51792308541;1208.53561573048;1295.61826136212;1352.60547463799;1451.65323446209;1685.75972833208;287.12361…	58	0.463994	0.221374	326.1226;37.71673;34.77309	AISFVGSNQAGEYIFER;ALQERDYIFGDYIER;FLLGYFPWDSTKEER	_AISFVGSNQAGEYIFER_;_ALQERDYIFGDYIER_;_FLLGYFPWDSTKEER_	3587	808	314	326	2833
150815_0003_preIP_pool_n5_1	8521	5156	AHYHDNYGKNDEVEFVR	17	1	Acetyl (Protein N-term)	_(ac)AHYHDNYGKNDEVEFVR_			1	0	P25688	Uox	Uricase	3	CID	TOF	MULTI-MSMS	14	0	712.324	2133.95	0.47872	37.581	2.5575e-165	243.99	219.95	NaN	NaN	1	y1;y3;y4;y6;y7;y8;y9;y10;y11;y12;y13;y14;y6-H2O;y9-H2O;y10-H2O;y13-H2O;y14-H2O;y3-NH3;y7-NH3;y8-NH3;y9-NH3;y10-NH3;y11-NH3;y12-NH3;y13-NH3;y12(2+);y13(2+);y15(2+);a2;b2;b3;b4;b5;b6;b7;b9;b10;b11;b12;b13;b14;b5-H2O;b10-H2O;b13-H2O;b9-NH3;b11-NH3;b13-NH3;b8(2+);b9(2+);b12(2+);b13(2+)	34;64;61;125;136;197;41;64;27;47;10;119;27;24;24;24;34;20;14;41;7;14;9;14;31;17;27;47;20;197;71;45;95;95;74;20;40;44;6;7;10;37;30;31;38;21;3;10;20;17;17	0.0004780648;0.005953313;-0.003174634;-5.894191E-05;0.001092984;0.002344907;0.004322062;-0.002803928;0.005935106;0.002171658;0.04509392;0.003296429;-0.001493267;0.009804267;-0.004334587;0.006664472;0.0044125;-0.006555156;-0.02025218;-0.01946961;-0.01792761;0.004751537;0.01506907;0.01396111;0.01970693;0.01224319;-0.002746779;0.004685742;-0.001308164;-0.0001967504;0.0009808638;0.001840256;-0.004195…	2.729951;14.1325;-5.768899;-0.07572096;1.22335;2.327505;3.806073;-2.351108;4.378042;1.47762;28.4561;1.914542;-1.963791;8.772971;-3.6903;4.253796;2.589841;-16.21617;-23.10758;-19.65689;-16.02732;4.041919;11.25719;9.61071;12.57074;16.64965;-3.464346;4.969371;-5.863043;-0.7835099;2.368228;3.338429;-6.296445;-1.826539;0.6587918;8.210993;-8.099682;11.99895;10.99859;-0.5591778;7.110435;4.844071;11.6097…	175.118474116194;421.24982670004;550.301547743678;778.409439063911;893.435230169617;1007.47690569384;1135.56989155724;1192.5984812703;1355.65307077465;1469.69976167001;1584.68378244293;1721.78449179369;760.400308703156;1117.55384466502;1174.58944724318;1566.71164720172;1703.77281103577;404.235786068206;876.430026230761;990.472171106453;1118.56559212792;1175.56437670438;1338.61738770801;1452.66142…	51	0.399567	0.186567	243.9893;24.04251;8.819157	AHYHDNYGKNDEVEFVR;QVWHMGFSSFTFGSAACSK;FCYEKLNTEGTEKGNCGK	_(ac)AHYHDNYGKNDEVEFVR_;_QVWHMGFSSFTFGSAACSK_;_FCYEKLNTEGTEKGNCGK_	3185	149	282	294	2530
150815_0002_preIP_pool_n7_1	23703	19930	GYSFGHPSSVAGEVVFNTGLGGYPEALTDPAYK	33	0	Unmodified	_GYSFGHPSSVAGEVVFNTGLGGYPEALTDPAYK_			0	0	Q8C196	Cps1	Carbamoyl-phosphate synthase [ammonia], mitochondrial	3	CID	TOF	MULTI-MSMS	28	0	1129.88	3386.61	-0.77906	68.951	4.374e-164	217.84	202.07	NaN	NaN	1	y1;y2;y3;y4;y5;y6;y7;y8;y9;y10;y11;y12;y13;y14;y15;y16;y17;y21;y31;y10-H2O;y13-H2O;y17-H2O;y1-NH3;y5-NH3;y7-NH3;y15-NH3;a2;b2;b6;b7;b8;b10;b11;b12;b13;b14;b15;b16;b17;b18;b19;b21;b22;b23;b25;b26;b31;b32;b6-H2O;b10-H2O;b11-H2O;b13-H2O;b14-H2O;b15-H2O;b16-H2O;b19-H2O;b21-H2O;b22-H2O;b23-H2O;b26-H2O;b20(2+)	133;772;288;3992;381;904;606;694;296;4479;568;974;2428;207;838;289;165;51;20;224;132;224;41;133;224;121;102;71;858;224;173;617;602;370;554;2055;1852;123;214;297;132;153;173;255;71;92;30;412;163;461;142;123;92;266;92;366;92;184;276;72;142	0.0001724997;-0.001576023;0.0001886294;-0.002288522;0.0007564866;0.0002674136;-0.0001862994;-0.007516974;-0.001103055;9.271995E-06;-0.002589709;-0.01138145;-0.006312195;-0.006350192;-0.0090009;-0.004062045;-0.00987246;0.0685055;0.01178046;-0.001273333;-0.01544267;0.02429209;0.002682653;-0.004849571;0.02381869;0.02027961;-0.002213885;0.002601456;-0.001865004;-0.01000915;-0.003297446;0.01134338;0.0…	1.172569;-5.081031;0.4948136;-4.785017;1.275066;0.3851332;-0.2307328;-8.556899;-1.094838;0.008394309;-2.042964;-8.592019;-4.568527;-4.24832;-5.800379;-2.457644;-5.587543;30.56864;3.719143;-1.171907;-11.32436;13.89052;20.62254;-8.415431;30.13596;13.21387;-11.465;11.76653;-2.872442;-13.41106;-3.956804;11.12699;2.324778;0.5828904;0.743004;0.8711078;4.309791;-4.77771;3.838347;3.151854;-7.568099;-6.28…	147.112631670862;310.177708731485;381.213057867307;478.268298870523;593.292196894164;694.340364441241;807.424882134597;878.469326596833;1007.50550577416;1104.5571572992;1267.62308481844;1324.65334027961;1381.669734752;1494.75383672867;1551.77795116116;1652.8206907795;1766.86942864201;2241.03888552721;3167.52024057635;1086.54787521794;1363.66830053979;1748.82469940715;130.083572415761;576.27125385…	61	0.468656	0.120553	217.8381;15.76367;8.509804	GYSFGHPSSVAGEVVFNTGLGGYPEALTDPAYK;TEPTSEDEPKMMVSSVKMYIAQVIELMER;EAGNINQSLMTLRTCMEVLRENQTYGTNK	_GYSFGHPSSVAGEVVFNTGLGGYPEALTDPAYK_;_TEPTSEDEPKMMVSSVKMYIAQVIELM(ox)ER_;_EAGNINQSLM(ox)TLRTCMEVLRENQTYGTNK_	26816	477	2669	2720	21667
150815_0004_preIP_pool_n4_1	28077	24161	GAEVHLVPWNHDFTQMEYDGLLIAGGPGNPALAQPLIQNVK	41	0	Unmodified	_GAEVHLVPWNHDFTQMEYDGLLIAGGPGNPALAQPLIQNVK_			0	0	Q8C196	Cps1	Carbamoyl-phosphate synthase [ammonia], mitochondrial	4	CID	TOF	MULTI-MSMS	30	0	1103.31	4409.23	0.33279	77.941	1.0106e-162	188.2	187.14	NaN	NaN	1	y1;y2;y3;y4;y5;y6;y7;y8;y9;y10;y12;y13;y14;y15;y16;y17;y18;y19;y1-NH3;y2-NH3;y4-NH3;y7-NH3;y8-NH3;y9-NH3;y10-NH3;y12-NH3;y15-NH3;y17-NH3;y7(2+);y8(2+);y23(2+);y25(2+);y30(2+);a2;b3;b5;b6;b10;b11;b12;b13;b14;b15;b16;b17;b18;b19;b20;b21;b22;b23;b25;b26;b29;b33;b38;b3-H2O;b14-H2O;b18-H2O;b19-H2O;b21-H2O;b22-H2O;b23-H2O;b26-H2O;b29-H2O;b16-NH3;b17-NH3;b22-NH3;b33-NH3;b21(2+);b24(2+);b25(2+);b27(2+);b…	51;71;194;445;275;102;1878;401;667;552;224;102;51;122;163;82;82;40;61;10;246;133;415;61;71;162;71;101;152;122;70;162;144;41;122;415;781;122;51;122;51;205;286;244;480;183;296;929;50;860;552;164;397;326;40;20;10;144;61;143;255;153;30;101;51;50;41;51;20;631;265;51;81;61	0.003284336;0.004015809;0.0008272897;-0.004942999;-0.005654347;-0.006333322;-0.007731206;0.003008394;-0.007736354;-0.0026544;0.006351161;-0.003348349;-0.001831806;-0.01221795;0.004104454;-0.04261737;-0.009030994;0.005210719;0.002460028;0.004376237;0.0001614332;-0.006308015;-0.01106888;0.01195863;0.01366975;0.008508736;-0.0168738;-0.02070191;-0.001152674;0.01868191;0.007199469;-0.04606953;0.046621…	22.32579;16.31268;2.296602;-10.12313;-9.402404;-8.864523;-9.526922;3.20192;-7.655155;-2.362226;4.916646;-2.381777;-1.252226;-7.832505;2.538459;-25.45877;-5.175416;2.804403;18.9111;19.09767;0.3425595;-7.93977;-11.99818;12.03613;12.35245;6.674889;-10.93655;-12.49415;-2.837304;39.72625;6.378935;-36.14038;29.40014;10.92392;-5.320732;3.530793;-4.373734;2.242119;-26.66653;11.52326;0.6333976;2.732995;-5…	147.109519834808;246.177202277732;360.223318244373;488.28766604399;601.372441372516;714.457184328221;811.51134606406;939.559183976055;1010.60704251127;1123.68602453758;1291.76689661612;1405.81952357372;1462.83947075472;1559.90262074565;1616.90776207024;1673.97594761579;1744.97947502943;1858.04929729727;130.083795041311;229.150292748129;471.256012510688;794.483373771645;922.546712152006;993.560798…	74	0.361343	0.128114	188.1954;1.050609;0.9322554	GAEVHLVPWNHDFTQMEYDGLLIAGGPGNPALAQPLIQNVK;IFGADVWYLLQSLPEFALAEVTELGSNIIVEQGTSGNLCR;METGSPGLNMKPQSLQLVLEGQVLALQQQMAENQAASWRK	_GAEVHLVPWNHDFTQMEYDGLLIAGGPGNPALAQPLIQNVK_;_IFGADVWYLLQSLPEFALAEVTELGSNIIVEQGTSGNLCR_;_METGSPGLNMKPQSLQLVLEGQVLALQQQMAENQAASWRK_	21242	477	2127	2162	17174
150815_0001_preIP_pool_n3_1	31343	27136	EVAAFAQFGSDLDAATQQLLSR	22	0	Unmodified	_EVAAFAQFGSDLDAATQQLLSR_			0	0	Q03265	Atp5a1	ATP synthase subunit alpha, mitochondrial	3	CID	TOF	MULTI-MSMS	12	0	780.061	2337.16	-0.30915	84.987	1.9067e-162	237.5	220.48	NaN	NaN	1	y1;y2;y3;y4;y5;y6;y7;y8;y9;y10;y11;y12;y13;y14;y15;y2-H2O;y7-H2O;y8-H2O;y9-H2O;y10-H2O;y11-H2O;y12-H2O;y13-H2O;y14-H2O;y15-H2O;y1-NH3;y2-NH3;y5-NH3;y6-NH3;y7-NH3;y8-NH3;y9-NH3;y10-NH3;y11-NH3;y14-NH3;y15-NH3;a2;b2;b3;b4;b5;b6;b7;b8;b9;b11;b12;b13;b14;b15;b17;b2-H2O;b3-H2O;b4-H2O;b5-H2O;b6-H2O;b8-H2O;b11-H2O;b13-H2O;b15-H2O;b7-NH3;b11-NH3;b12-NH3	51;143;194;163;225;349;399;269;206;246;51;41;71;133;30;20;51;72;82;72;40;40;20;31;51;20;51;51;102;91;31;51;41;51;20;20;112;82;173;101;112;71;123;164;61;41;51;31;31;31;10;41;163;204;102;71;62;41;40;20;40;31;20	-0.0006541421;0.001107016;-0.004514297;0.0008818548;-0.004638323;0.001810057;-0.001448781;0.004858476;-0.00259814;-0.006158976;-0.008697543;0.005747882;0.002008202;-0.008799491;-0.002885746;-0.00556379;-0.007334094;0.01526768;0.00322717;0.02348669;-0.0026	-3.735402;4.222836;-12.03044;1.805902;-7.525075;2.431452;-1.713549;5.301026;-2.630866;-5.585911;-7.15448;4.319473;1.416495;-5.966733;-1.779325;-22.78879;-8.86316;16.9925;3.328543;21.65567;-2.189576;-1.186538;12.2092;-16.2468;-1.730578;-5.771839;-35.2768;9	175.119606323129;262.149873574883;375.239558868359;488.318226696912;616.382324386182;744.434453517757;845.485390829142;916.516197360441;987.560767763916;1102.5912716325;1215.67787417992;1330.6903717869;1417.72613987687;1474.75841129306;1621.82091146421;244.145979695061;827.480711456214;898.495223471513;969.544377767946;1084.55106128518;1197.66123432043;1312.6871125353;1399.70049416796;1456.762714…	63	0.476547	0.231618	237.501;17.0212;7.533208	EVAAFAQFGSDLDAATQQLLSR;SEERLTMMVVTARTQEWVR;ILYESVDNSNLMRAINNLDK	_EVAAFAQFGSDLDAATQQLLSR_;_SEERLTMM(ox)VVTARTQEWVR_;_ILYESVDNSNLM(ox)RAINNLDK_	16799	326	1660	1688	13538
150815_0002_preIP_pool_n7_1	35191	31041	NWLLFACHVTNEVAQLIQGGR	21	0	Unmodified	_NWLLFACHVTNEVAQLIQGGR_			0	0	P63030	Mpc1	Mitochondrial pyruvate carrier 1	3	CID	TOF	MULTI-MSMS	10	0	809.418	2425.23	-2.5722	92.8	1.2132e-161	233.37	221.83	NaN	NaN	1	y1;y2;y3;y4;y5;y6;y7;y8;y9;y10;y11;y12;y13;y14;y15;y16;y17;y19;y14-H2O;y15-H2O;y19-H2O;y2-NH3;y4-NH3;y5-NH3;y6-NH3;y7-NH3;y8-NH3;y10-NH3;y11-NH3;y12-NH3;y13-NH3;y14-NH3;y15-NH3;y16-NH3;y17-NH3;y7(2+);y8(2+);y15(2+);y16(2+);y18(2+);a2;b2;b3;b4;b5;b8;b9;b10;b11;b12;b13;b14;b15;b10-H2O;b11-H2O;b13-H2O;b2-NH3;b3-NH3;b4-NH3;b9-NH3;b10-NH3;b12-NH3;b13-NH3;b15-NH3;b15(2+)	41;20;102;235;339;255;256;520;112;102;92;217;224;81;20;10;204;296;30;20;51;20;123;31;31;71;41;41;41;51;30;40;20;10;61;41;31;41;51;112;457;378;446;82;41;51;81;91;30;184;20;51;10;31;30;20;92;51;51;50;31;30;40;10;31	0.004157178;0.00759995;0.002107677;0.001378418;-0.002237925;0.00859953;0.003897874;-0.00292291;0.01623871;-0.0005319634;0.008963424;-0.02334603;-0.00674309;0.001921775;0.002334902;0.006981063;-0.001915256;-0.01657083;0.02077525;0.002044508;-0.03018456;0.0035743;0.006602977;0.009319039;-0.004073975;-0.01391314;-0.004525919;-0.01435544;-0.01268816;-0.002833782;0.01751733;-0.02955532;-0.02128349;-0.…	23.73973;32.73966;7.28897;3.303824;-4.220057;13.36618;5.052703;-3.469382;17.24703;-0.4968854;7.566438;-18.1581;-4.869497;1.262821;1.388301;3.982638;-1.008056;-7.793877;13.81534;1.228795;-14.31812;16.61613;16.49972;18.15626;-6.504143;-18.4418;-5.48289;-13.62535;-10.86664;-2.233678;12.80778;-19.64049;-12.78412;-14.44748;9.013587;21.58101;29.89707;2.280547;-21.52738;-12.53539;9.322138;3.340181;0.584…	175.114795003164;232.132815954578;289.159771951325;417.219078721294;530.306759045047;643.379985570452;771.443264737922;842.487199309102;941.536451606101;1070.59581537543;1184.62924743576;1285.70923536423;1384.76104633957;1521.81129333713;1681.84152841154;1752.87399603806;1899.95130627375;2126.13408980482;1503.78187517458;1663.83125411923;2108.13713884943;215.110292502728;400.187305061102;513.2686…	65	0.463871	0.207668	233.3706;11.54471;8.439712	NWLLFACHVTNEVAQLIQGGR;LLEMEKIMHTQHCEIKELK;GSVGSAAPMRQQVSQDSHQLSKK	_NWLLFACHVTNEVAQLIQGGR_;_LLEMEKIM(ox)HTQHCEIKELK_;_GSVGSAAPMRQQVSQDSHQLSKK_	48568	290	4904	5001	39467
150815_0005_preIP_pool_n9_1	31182	26867	EVAAFAQFGSDLDAATQQLLSR	22	0	Unmodified	_EVAAFAQFGSDLDAATQQLLSR_			0	0	Q03265	Atp5a1	ATP synthase subunit alpha, mitochondrial	3	CID	TOF	MULTI-MSMS	18	0	780.061	2337.16	-1.1295	85.714	1.8622e-161	246.32	235.33	NaN	NaN	1	y1;y2;y3;y4;y5;y6;y7;y8;y9;y10;y11;y12;y13;y14;y15;y5-H2O;y6-H2O;y8-H2O;y9-H2O;y10-H2O;y11-H2O;y12-H2O;y13-H2O;y14-H2O;y15-H2O;y1-NH3;y2-NH3;y5-NH3;y6-NH3;y8-NH3;y9-NH3;y10-NH3;y11-NH3;y12-NH3;y14-NH3;y15-NH3;y17(2+);a2;b2;b3;b4;b5;b6;b7;b8;b11;b12;b13;b14;b15;b16;b19;b2-H2O;b3-H2O;b4-H2O;b5-H2O;b6-H2O;b7-H2O;b8-H2O;b12-H2O;b14-H2O;b16-H2O;b8-NH3;b12-NH3;b14-NH3	51;174;153;183;236;275;387;20;165;226;61;31;20;92;20;51;41;61;61;112;51;20;10;51;20;20;41;61;41;41;31;31;31;20;31;20;41;112;122;194;123;102;41;113;51;122;20;51;50;40;20;20;31;194;204;122;41;41;31;10;30;30;31;10;10	-0.004167927;0.0003176582;0.0003351474;0.004656651;0.007681957;0.002145557;0.006209222;-0.006530918;0.01270217;0.0159209;0.0008749685;0.005011599;0.03633939;0.01289278;-0.01082251;0.009488208;0.005765207;0.003038567;-0.01077464;0.001356129;-0.01218301;-0.	-23.79998;1.211739;0.8931674;9.536172;12.46322;2.882132;7.344039;-7.125719;12.86236;14.43982;0.7197428;3.766163;25.63278;8.742427;-6.673026;15.85709;7.936465;3.381793;-11.11293;1.250381;-10.17225;-27.05631;-7.390438;-6.017638;1.202928;7.199234;9.700438;28	175.123120108195;262.15066293271;375.23470942386;488.314451901237;616.370004105617;744.434118017006;845.477732827145;916.527586754178;987.545467456109;1102.56919175747;1215.66830166814;1330.69110806968;1417.6918086914;1474.736719024;1621.82884822429;598.357633168882;726.41993368142;898.507452583466;969.55837957576;1084.57319184049;1197.67079496308;1312.72107236704;1399.72792799437;1456.7478132965…	65	0.461388	0.235507	246.3175;10.98926;7.394373	EVAAFAQFGSDLDAATQQLLSR;LVIGDEFRGYIVDGGDEQVTR;NKMLDFMLEAVNNIKDAMPK	_EVAAFAQFGSDLDAATQQLLSR_;_LVIGDEFRGYIVDGGDEQVTR_;_NKM(ox)LDFMLEAVNNIKDAMPK_	16850	326	1660	1688	13573
150815_0003_preIP_pool_n11_1	35005	30554	NWLLFACHVTNEVAQLIQGGR	21	0	Unmodified	_NWLLFACHVTNEVAQLIQGGR_			0	0	P63030	Mpc1	Mitochondrial pyruvate carrier 1	3	CID	TOF	MULTI-MSMS	12	-1	809.418	2425.23	0.68577	93.008	2.7291e-161	204.31	181.14	NaN	NaN	1	y1;y2;y3;y4;y5;y6;y7;y8;y9;y10;y11;y12;y13;y14;y15;y16;y17;y18;y19;y12-H2O;y17-H2O;y2-NH3;y4-NH3;y7-NH3;y8-NH3;y13-NH3;y17-NH3;y15(2+);a2;b2;b3;b4;b5;b8;b9;b10;b11;b12;b13;b14;b15;b10-H2O;b11-H2O;b12-H2O;b14-H2O;b2-NH3;b4-NH3;b5-NH3;b8-NH3;b12-NH3;b13-NH3;b15-NH3;b15(2+);b16(2+);b17(2+)	10;20;132;153;245;143;194;322;112;41;112;134;61;61;51;72;255;214;265;51;30;10;41;41;31;20;10;71;234;214;267;112;51;30;31;51;20;184;41;31;30;30;20;40;40;41;20;41;30;20;10;10;31;51;20	0.003262702;-0.005800854;-0.001282206;0.002577048;0.006261699;-0.0138094;0.0005488791;-0.002773184;-0.006758248;0.003761236;0.008536858;-0.01152541;-0.0002582272;0.008996897;-0.003389409;-0.003544722;-0.0003978068;-0.004453639;-0.001314775;0.02091341;0.04517223;0.005022837;-0.002137064;-0.007788004;-0.01081861;-0.04097441;-0.01014716;-0.01248442;-0.0009302868;-0.000175138;0.003678791;-0.002397349…	18.63169;-24.98793;-4.434195;6.176743;11.80788;-21.46308;0.7114933;-3.291663;-7.177717;3.513232;7.206351;-8.964323;-0.1864787;5.911994;-2.015289;-2.022222;-0.2093775;-2.212397;-0.6183918;16.49772;24.0036;23.35021;-5.340044;-10.32305;-13.10602;-29.95712;-5.389019;-14.837;-3.405953;-0.5816032;8.881467;-4.546461;-8.192011;-32.03351;13.62788;-15.78605;9.933296;-1.024319;-2.244735;6.212481;-10.25399;7…	175.115689479105;232.146216758339;289.163161834028;417.217880092071;530.298259420785;643.402394498593;771.446613732687;842.487049583183;941.559448563331;1070.59152217595;1184.6296740016;1285.69741474045;1384.7545614767;1521.80421821446;1681.84725272195;1752.88452182261;1899.9497888241;2013.03790863612;2126.11883375257;1267.65441123357;1881.89365410607;215.108843965916;400.196045102498;754.4284015…	55	0.446796	0.194346	204.3101;23.17238;13.32051	NWLLFACHVTNEVAQLIQGGR;LWNLLDYKVGGYIEFFTGYK;LMASLLRGVTMGECFCVVRVK	_NWLLFACHVTNEVAQLIQGGR_;_LWNLLDYKVGGYIEFFTGYK_;_LMASLLRGVTMGECFCVVRVK_	48572	290	4904	5001	39471
150815_0003_preIP_pool_n5_1	22162	18344	FENAFLSHVISQHQSLLGNIR	21	0	Unmodified	_FENAFLSHVISQHQSLLGNIR_			0	0	Q03265	Atp5a1	ATP synthase subunit alpha, mitochondrial	3	CID	TOF	MULTI-MSMS	21	1	804.092	2409.26	-0.44669	66.061	2.8495e-161	229.05	217.75	NaN	NaN	1	y1;y2;y3;y4;y5;y6;y7;y8;y9;y10;y11;y12;y13;y14;y15;y16;y19;y8-H2O;y9-H2O;y11-H2O;y12-H2O;y13-H2O;y15-H2O;y19-H2O;y1-NH3;y4-NH3;y5-NH3;y7-NH3;y8-NH3;y10-NH3;y11-NH3;y12-NH3;y13-NH3;y14-NH3;y15-NH3;y16-NH3;y19-NH3;y14(2+);y17(2+);y18(2+);y19(2+);a2;b2;b3;b4;b5;b6;b8;b9;b10;b11;b12;b13;b14;b15;b20;b3-H2O;b12-H2O;b15-H2O;b4-NH3;b8-NH3;b11-NH3;b14-NH3;b15-NH3;b15(2+)	61;41;51;215;225;163;400;552;408;61;470;360;142;10;377;30;693;31;60;103;51;51;40;30;31;51;72;61;142;40;30;40;20;40;10;72;162;102;184;51;41;452;235;276;204;102;81;61;71;132;31;51;51;194;92;51;51;72;30;72;40;61;20;50;31	-0.005640328;-0.001582861;-0.0005668057;7.51982E-05;0.001675685;0.005636335;0.001291387;-0.001850455;-0.001566712;-0.01746425;-0.009256607;0.01586465;-0.00192235;0.03879631;-0.001995088;0.03800746;0.005557303;0.01907029;0.0007075743;0.02050925;0.02870493;	-32.20752;-5.492145;-1.4091;0.1637351;2.92773;8.223066;1.671771;-2.054856;-1.509958;-14.98227;-7.389413;11.61612;-1.312337;24.21971;-1.181279;21.09223;2.603994;21.60948;0.6939903;16.61146;21.29887;18.19194;3.268119;-1.493762;-24.12387;4.748235;-14.27489;3	175.124592509515;288.204599022668;402.246510414269;459.267332134;572.349795627149;685.42989895757;772.46627231637;900.527991669747;1037.58661978843;1165.66109484097;1252.6849156051;1365.74385833257;1464.83005924467;1601.84825245036;1688.92107225454;1801.9651336866;2134.14603899554;882.496506239418;1019.57378081611;1234.64458506365;1347.72045336295;1446.79125226986;1670.90305177101;2116.1441926288…	65	0.396715	0.217391	229.0526;11.30006;11.0569	FENAFLSHVISQHQSLLGNIR;ACTYLGADAMSRKAVQLLLANK;IRAFYEHAPKQIFSAEFEVK	_FENAFLSHVISQHQSLLGNIR_;_ACTYLGADAM(ox)SRKAVQLLLANK_;_IRAFYEHAPKQIFSAEFEVK_	18339	326	1817	1848	14810
150815_0002_preIP_pool_n7_1	15978	12458	VISHAISEHVEDAGVHSGDATLMLPTQTISQGAIEK	36	0	Unmodified	_VISHAISEHVEDAGVHSGDATLMLPTQTISQGAIEK_			0	0	Q8C196	Cps1	Carbamoyl-phosphate synthase [ammonia], mitochondrial	4	CID	TOF	MULTI-MSMS	28	1	936.224	3740.87	-1.5268	53.012	1.3238e-160	213.83	205.06	NaN	NaN	1	y1;y2;y3;y4;y5;y6;y7;y8;y9;y10;y11;y12;y13;y14;y21;y26;y28;y2-H2O;y10-H2O;y11-H2O;y12-H2O;y14-H2O;y21-H2O;y6-NH3;y8-NH3;y11-NH3;y12-NH3;y13-NH3;y23(2+);y29(2+);a2;b2;b4;b5;b6;b7;b8;b9;b10;b11;b12;b13;b14;b15;b16;b19;b20;b22;b23;b24;b25;b26;b28;b29;b32;b33;b8-H2O;b19-H2O;b20-H2O;b22-H2O;b23-H2O;b24-H2O;b28-H2O;b21(2+);b22(2+);b26(2+)	51;92;194;51;184;174;653;390;566;388;274;659;296;61;71;30;20;91;72;61;153;30;62;174;41;41;205;80;41;31;102;31;71;173;173;72;71;81;81;41;133;61;51;61;72;62;215;286;1292;1362;20;30;112;30;72;70;92;20;40;244;113;62;72;143;453;41	-0.001668499;0.0004186978;-0.001129695;-0.001454797;0.0008689536;0.005700027;0.000287028;0.0007100875;0.002453501;0.000900017;0.008065953;-0.000808129;-0.003169171;-0.006596919;0.01588755;-0.07444155;-0.02147717;0.0008971427;0.007041608;-0.02148477;0.0039	-11.3415;1.51617;-2.902306;-3.160691;1.679796;8.832446;0.3919068;0.839871;2.592134;0.8375539;6.861029;-0.634982;-2.286944;-4.349204;7.22787;-27.88717;-7.392011;3.475358;6.664646;-18.55915;3.178873;-16.25187;-16.27666;3.54707;-11.9167;-10.70522;2.578183;-2	147.114472669617;276.154978569037;389.240590942462;460.278029831505;517.297169804941;645.350916242893;732.388357651941;845.471998572829;946.517933633509;1074.5780646288;1175.61857716714;1272.68021510093;1385.76664012356;1516.81055247729;2198.09627127476;2669.38312793537;2905.45748933459;258.143935437838;1056.561358352;1157.63756320434;1254.66485386579;1498.8177494562;2180.1370794841;628.327838445…	66	0.396164	0.166247	213.8298;8.766563;8.54589	VISHAISEHVEDAGVHSGDATLMLPTQTISQGAIEK;EQGIVGDYDFTKSESQRASVNAMVGGLSLLSPELK;SAAPHQVQIRELIANGDNTMVIGGMPDLLKMMMK	_VISHAISEHVEDAGVHSGDATLMLPTQTISQGAIEK_;_EQGIVGDYDFTKSESQRASVNAM(ox)VGGLSLLSPELK_;_SAAPHQVQIRELIANGDNTM(ox)VIGGMPDLLKM(ox)MMK_	64956	477	6553	6670	52500
150815_0002_preIP_pool_n7_1	17340	13776	VLGTSVESIMATEDR	15	0	Unmodified	_VLGTSVESIMATEDR_			0	0	Q8C196	Cps1	Carbamoyl-phosphate synthase [ammonia], mitochondrial	2	CID	TOF	MULTI-MSMS	26	0	804.401	1606.79	-0.7894	55.772	1.6395e-159	286.93	233.6	NaN	NaN	1	y1;y2;y3;y4;y5;y6;y7;y8;y10;y11;y12;y13;y14;y8-H2O;y10-H2O;y11-H2O;y12-H2O;y13-H2O;y14-H2O;y1-NH3;y6-NH3;y12-NH3;y13-NH3;a2;b2;b3;b4;b5;b6;b7;b9;b10;b11;b12;b14;b4-H2O;b5-H2O;b6-H2O;b7-H2O;b9-H2O;b10-H2O;b11-H2O;b12-H2O	286;437;424;949;1396;2445;888;2316;81;2270;62;234;133;163;142;61;61;204;244;31;71;41;112;763;776;395;374;306;373;245;143;102;123;61;41;235;426;397;245;319;133;122;71	0.0007855593;0.001934217;0.00123865;0.001178662;-0.002744583;0.0002147438;-0.003456656;-0.004042703;0.01071547;0.001508349;0.0006259776;0.0007941648;0.006799999;0.003870432;-0.007371889;0.004471308;0.0002257668;0.009782821;-0.004983968;0.0005950223;-0.01776465;-0.01133128;-0.01047988;0.0005629702;0.0003317751;0.002574163;-0.006854264;0.0003592549;-0.002302204;0.004674007;0.01232822;-0.01482014;0.…	4.485881;6.666405;2.954884;2.265635;-4.641797;0.2973;-4.13772;-4.382648;9.313509;1.218798;0.467629;0.5690322;4.507133;4.279485;-6.509178;3.666335;0.1709565;7.101239;-3.343328;3.763777;-25.18718;-8.573877;-7.601682;3.040383;1.556464;9.527632;-18.46337;0.7839533;-4.130762;6.809775;13.907;-14.56462;9.930593;-13.39036;10.16958;0.125226;9.516285;9.304851;4.961867;-10.61857;0.6824682;-7.502346;-2.071187	175.118166621672;290.143960995959;419.187249659544;520.234988120877;591.276025154579;722.313550433464;835.401285814125;922.43390027089;1150.53014910762;1237.57138464076;1338.61994548642;1395.6412410228;1508.71929916877;904.415422448791;1132.53767178296;1219.55785699543;1320.60978101091;1377.62168768;1490.72051844977;158.091808057177;705.304980721655;1321.60535364484;1378.62596596165;185.164276770…	43	0.53057	0.149306	286.9312;53.32706;67.72566	VLGTSVESIMATEDR;VIMSKNYFFPAMK;VREESSFSDIPDVK	_VLGTSVESIMATEDR_;_VIM(ox)SKNYFFPAM(ox)K_;_VREESSFSDIPDVK_	65474	477	6600	6718	52899
150815_0003_preIP_pool_n5_1	5411	2159	TVAVYSEQDTGQMHR	15	0	Unmodified	_TVAVYSEQDTGQMHR_			0	0	Q05920	Pc	Pyruvate carboxylase, mitochondrial	3	CID	TOF	MULTI-MSMS	5	0	574.602	1720.78	-0.99643	30.48	2.286e-159	220.4	201.81	NaN	NaN	1	y1;y2;y3;y4;y5;y6;y7;y8;y9;y10;y11;y12;y13;y14;y6-H2O;y7-H2O;y8-H2O;y9-H2O;y10-H2O;y11-H2O;y12-H2O;y13-H2O;y1-NH3;y2-NH3;y3-NH3;y4-NH3;y5-NH3;y6-NH3;y7-NH3;y8-NH3;y10-NH3;y11-NH3;y14-NH3;y9(2+);y11(2+);a2;b2;b3;b4;b2-H2O	82;140;130;72;235;388;313;59;199;311;100;163;794;25;13;26;20;105;79;117;33;90;8;28;25;28;25;20;43;167;41;20;6;36;302;788;272;212;51;10	0.0003950723;-0.001572157;0.0025005;0.003114479;0.002925514;-0.003028368;-0.003327552;-0.001859105;-0.002642156;-0.003854344;-0.001102609;0.002399307;-0.001478561;0.001645528;-0.003213008;-0.007798498;0.01042681;0.003806972;0.01913987;-0.0009731071;0.01126673;-0.006061779;0.001959246;-0.002109371;0.001344085;-0.001034363;-0.01057792;0.01272119;-0.005032819;-0.007377934;-0.01874916;0.01074422;0.00…	2.256028;-5.03607;5.64172;5.451814;4.656272;-4.152152;-3.94084;-1.911807;-2.398739;-3.243005;-0.8157983;1.65397;-0.9716657;1.015293;-4.516847;-9.437052;10.92486;3.513718;16.3522;-0.7297063;7.864448;-4.031321;12.3932;-7.146692;3.153719;-1.866234;-17.30448;17.85915;-6.083048;-7.72225;-16.00443;8.050928;1.298625;7.587207;-3.287613;-2.230213;-0.07104146;4.59039;-13.23857;-20.66955	175.118557108705;312.17943620092;443.215848149699;571.273811682228;628.295464370214;729.349096726625;844.376338943108;972.433448006848;1101.47682415401;1188.51006475252;1351.57064155544;1450.63555355554;1521.6765452115;1620.74183503916;711.338716680812;826.370245203048;954.410597409634;1083.45981034015;1170.47650585207;1333.55994736726;1432.61612144196;1503.67056374326;158.090443833751;295.153424…	40	0.545704	0.102302	220.4031;18.59578;9.32008	TVAVYSEQDTGQMHR;SLTLCDEKQGASPCR;TSVGDGYWDLRCHR	_TVAVYSEQDTGQMHR_;_SLTLCDEKQGASPCR_;_TSVGDGYWDLRCHR_	60987	330	6194	6305	49472
150815_0003_preIP_pool_n5_1	13557	10018	VLVETEGPAGVAVMK	15	0	Unmodified	_VLVETEGPAGVAVMK_			0	0	P42125	Eci1	Enoyl-CoA delta isomerase 1, mitochondrial	2	CID	TOF	MULTI-MSMS	26	0	750.411	1498.81	-0.99888	48.47	8.2345e-159	279.49	214.67	NaN	NaN	1	y1;y2;y3;y4;y5;y6;y7;y8;y9;y10;y12;y13;y14;y10-H2O;y12-H2O;y13-H2O;y1-NH3;y5-NH3;y10-NH3;y12-NH3;y13-NH3;a2;b2;b3;b4;b5;b6;b7;b9;b10;b11;b12;b13;b14;b5-H2O;b6-H2O;b7-H2O;b9-H2O;b10-H2O;b11-H2O;b12-H2O;b13-H2O	20;102;82;132;30;112;30;257;527;235;361;236;20;20;51;71;20;31;20;20;20;92;207;132;112;62;61;51;20;20;51;31;31;30;41;31;31;20;10;10;10;31	0.004097413;0.0006319825;-0.006907332;0.0008780237;0.01055823;-0.001159705;0.01231572;-0.002750244;-0.002248595;-0.00167311;0.001342987;0.002850965;-0.001133022;0.02254196;0.01664329;-0.003191322;0.001497852;0.006027781;-0.0198771;-0.02845887;-0.01805367;-0.0006078262;0.003314139;-0.003853548;-0.008581703;-0.003587576;-0.008315513;0.0005073381;0.007355633;0.01196343;0.01034886;-0.006866986;0.0034…	27.85296;2.272071;-18.31073;1.958747;19.2909;-1.91893;18.23542;-3.560457;-2.710906;-1.745542;1.129898;2.214069;-0.8088699;23.96884;14.21816;-2.513537;11.51443;11.36685;-21.11225;-24.29071;-14.20819;-3.282611;15.54792;-12.34194;-19.44732;-6.615214;-12.3859;0.6965275;8.205153;12.5471;9.832157;-6.111559;2.794125;-3.382151;-3.713897;5.235268;0.2684453;2.68061;-5.313468;14.54594;-2.039219;-0.2536842	147.108706758009;278.15265679434;377.228610024923;448.2579384571;547.316672166635;604.349853825615;675.373492188148;772.441322004599;829.462284078521;958.504301689846;1188.59155716365;1287.65846310203;1400.74651106881;940.469521932079;1170.56569217092;1269.65394070246;130.084757216619;530.294653514138;941.49595657796;1171.59480991349;1270.65281863601;185.165447567344;213.156440224465;312.23202182…	42	0.452019	0.21	279.4893;64.82;28.20449	VLVETEGPAGVAVMK;VLSFTGTKTSLSMK;PVRLLPEMQAAMK	_VLVETEGPAGVAVMK_;_VLSFTGTKTSLSMK_;_PVRLLPEM(ox)QAAMK_	66501	183	6641	6761	53666
150815_0004_preIP_pool_n2_1	14319	10476	ILGADTSVDLEETGR	15	0	Unmodified	_ILGADTSVDLEETGR_			0	0	Q03265	Atp5a1	ATP synthase subunit alpha, mitochondrial	2	CID	TOF	MULTI-MSMS	30	0	788.397	1574.78	-0.77963	50.506	2.4527e-158	290.13	255.57	NaN	NaN	1	y1;y2;y3;y4;y5;y6;y7;y8;y9;y10;y11;y12;y13;y14;y4-H2O;y5-H2O;y6-H2O;y8-H2O;y9-H2O;y10-H2O;y11-H2O;y12-H2O;y13-H2O;y14-H2O;y3-NH3;y7-NH3;y11-NH3;y14-NH3;a2;b2;b3;b4;b5;b6;b7;b8;b9;b10;b11;b6-H2O;b7-H2O;b8-H2O;b9-H2O;b10-H2O	31;61;92;132;183;268;540;351;584;418;455;112;113;92;40;51;20;20;20;51;31;20;102;10;41;20;20;10;219;194;194;81;163;71;72;71;91;71;31;61;51;61;40;20	-0.0005069299;0.0004540682;-0.004866957;-0.002264736;-0.00431874;0.002510478;-0.001693139;0.003456715;-0.005450024;-0.006805543;0.01347048;-0.004563959;0.001862343;-0.00438109;0.008929983;-0.004924532;0.008571913;-0.002237163;0.0109378;0.01651143;0.001498	-2.894766;1.956011;-14.60702;-4.899554;-7.304082;3.564224;-2.066351;3.763643;-5.420266;-6.150296;11.02741;-3.530833;1.379906;-2.995194;20.10301;-8.590285;12.48934;-2.484509;11.07667;15.1689;1.245458;-5.955884;-6.898904;1.445743;-10.26532;-26.82656;0.66662	175.119459110886;232.139961836354;333.192961335248;462.232952210506;591.27759931134;704.354834073558;819.385980722482;918.449244784946;1005.49017993363;1106.53921392706;1221.54588093215;1292.60102916214;1349.61606658416;1462.70637399756;444.211192805404;573.267640417421;686.338207951403;900.444373976019;987.463227421786;1088.50533226398;1203.54728776199;1274.59349184918;1331.61655093609;1444.6893…	44	0.532891	0.205607	290.128;34.56288;24.85348	ILGADTSVDLEETGR;LLSMPCGRRNDTR;LLAAMGQDITNMGPK	_ILGADTSVDLEETGR_;_LLSMPCGRRNDTR_;_LLAAM(ox)GQDITNMGPK_	31651	326	3090	3147	25513
150815_0002_preIP_pool_n7_1	14366	10898	AGAESDGQFQFTGIK	15	0	Unmodified	_AGAESDGQFQFTGIK_			0	0	Q78IK2	Usmg5	Up-regulated during skeletal muscle growth protein 5	2	CID	TOF	MULTI-MSMS	28	0	778.373	1554.73	-0.40314	49.74	2.5491e-158	349.81	302.99	NaN	NaN	1	y1;y2;y3;y4;y5;y6;y7;y8;y9;y11;y12;y13;y14;y6-H2O;y8-H2O;y11-H2O;y12-H2O;y13-H2O;y14-H2O;y1-NH3;y6-NH3;y8-NH3;y9-NH3;y11-NH3;y12-NH3;y13-NH3;a2;b2;b3;b4;b5;b6;b7;b8;b9;b10;b11;b12;b13;b14;b4-H2O;b5-H2O;b6-H2O;b7-H2O;b8-H2O;b9-H2O;b10-H2O;b11-H2O;b12-H2O;b13-H2O;b14-H2O;b8-NH3;b9-NH3	102;61;224;310;374;349;528;102;494;642;174;40;20;41;41;61;41;31;10;41;112;41;71;162;41;41;41;92;205;256;71;132;123;143;82;71;92;51;20;71;41;71;102;61;51;31;40;61;31;20;50;61;20	0.001885097;-0.005492966;-0.0001226628;-0.005234829;0.004658455;-0.001872215;-0.006166124;0.0001110498;0.00422681;-0.01649937;0.007063962;-0.003606953;-0.0180958;-0.001345412;-0.01840905;0.007363176;0.007213305;-0.01853981;0.0365265;0.00106463;-0.001668808;-0.00968603;-0.01176393;0.007931395;-0.03175963;0.01114128;0.00116234;-0.002012771;0.001932623;0.002946106;0.007848308;0.001820419;-0.00017066…	12.81412;-21.11036;-0.3866825;-12.51539;8.240244;-2.700071;-7.33654;0.1146593;4.121557;-13.44016;5.206969;-2.526437;-12.18803;-1.99207;-19.36719;6.08737;5.388592;-13.15171;24.90464;8.1841;-2.467307;-10.17972;-11.66447;6.551807;-23.70744;7.898021;11.50037;-15.59467;9.658237;8.95085;18.85843;3.426976;-0.2901429;4.895304;-7.279929;2.174179;-6.176823;24.51764;-29.19582;-12.6406;-7.400174;17.2859;4.30…	147.110919073212;260.202361116621;317.218454537408;418.271245177533;565.329765810072;693.394873991608;840.467581816746;968.519882154129;1025.537230117;1227.61692774339;1356.63595750418;1427.68374220693;1484.71969477873;675.383782501997;950.527837570762;1209.58250050652;1338.62524347415;1409.68811037504;1466.65450779465;130.085190438872;676.368121482764;951.503130132414;1008.52667175968;1210.56594…	53	0.415491	0.204633	349.8073;46.81889;30.56388	AGAESDGQFQFTGIK;QAMRTTVPGCYGSK;KTCIDCQRFAEK	_AGAESDGQFQFTGIK_;_QAMRTTVPGCYGSK_;_KTCIDCQRFAEK_	2486	410	211	219	1954
150815_0004_preIP_pool_n2_1	35136	30609	TATALFESPLSATVQDALQSFLK	23	0	Unmodified	_TATALFESPLSATVQDALQSFLK_			0	0	Q3UJU9	Rmdn3	Regulator of microtubule dynamics protein 3	3	CID	TOF	MULTI-SECPEP	15	0	813.432	2437.27	4.9264	93.761	7.0829e-156	218.72	203.28	NaN	NaN	1	y1;y3;y4;y5;y6;y7;y8;y9;y10;y11;y12;y13;y14;y15;y16;y17;y5-H2O;y9-H2O;y11-H2O;y12-H2O;y13-H2O;y15-H2O;y7-NH3;y8-NH3;y9-NH3;y10-NH3;y12-NH3;y13-NH3;y19(2+);a2;b2;b3;b4;b5;b7;b8;b10;b11;b12;b13;b14;b2-H2O;b3-H2O;b4-H2O;b5-H2O;b7-H2O;b8-H2O;b10-H2O;b11-H2O;b12-H2O;b13-H2O;b14-H2O;b10(2+)	31;41;92;61;61;81;112;204;51;81;40;20;10;10;20;10;41;71;10;20;41;30;30;41;61;20;20;10;20;31;41;51;41;91;20;41;31;20;10;20;41;20;61;81;71;40;51;81;40;20;40;10;20	0.004925672;0.007902824;0.005540876;-0.00851576;0.004054218;0.008031948;-0.001417785;0.003198706;0.03172003;0.008769123;-0.01602027;0.03016291;-0.01225384;-0.02287306;0.003546444;-0.02241451;0.009225435;-0.01942319;0.001848782;0.009326291;0.0049365;0.01449412;0.0001153082;-0.02774813;-0.002926101;-0.01402291;-0.04072477;0.01967964;-0.009655319;0.004701832;0.002219862;-0.005789624;0.002380745;0.00…	33.4834;19.40499;11.20973;-13.68292;5.512673;9.9594;-1.538553;3.047666;27.61627;7.017151;-12.12984;21.42682;-8.057261;-14.13743;2.080132;-12.22178;15.2654;-18.82874;1.501042;7.159224;3.552123;9.059621;0.1460613;-30.67769;-2.833889;-12.39191;-31.23712;14.15087;-9.21688;32.40577;12.82491;-21.1188;6.897222;5.238779;22.98968;-10.81728;17.26863;-3.07621;-1.767182;8.869426;-4.531008;32.7281;18.49638;-3…	147.107878498158;407.25737924305;494.291769601338;622.364403748724;735.435897751191;806.469033809317;921.505426573542;1049.55938759382;1148.59928018598;1249.66990956707;1320.73181274849;1407.71765798258;1520.84413870752;1617.90752178143;1704.91313068658;1833.98168474085;604.336097867532;1031.57144479997;1231.66626522192;1302.69590150089;1389.732319702;1599.85958991259;789.45040134703;904.50520781…	53	0.369972	0.229075	218.7186;15.44071;13.13009	TATALFESPLSATVQDALQSFLK;MNVLERDLFIGLSQRFFPQK;TMQEIITDIGIYGLLNSNISVK	_TATALFESPLSATVQDALQSFLK_;_MNVLERDLFIGLSQRFFPQK_;_TM(ox)QEIITDIGIYGLLNSNISVK_	56611	342	5845	5951	46213
150815_0002_preIP_pool_n7_1	20829	17152	TVAGIIVEPIQSEGGDNHASDDFFR	25	0	Unmodified	_TVAGIIVEPIQSEGGDNHASDDFFR_			0	0	P61922	Abat	4-aminobutyrate aminotransferase, mitochondrial	3	CID	TOF	MULTI-MSMS	19	0	892.096	2673.27	-0.36954	62.908	8.6817e-156	249.32	242.67	NaN	NaN	1	y2;y3;y4;y5;y6;y7;y8;y10;y11;y12;y13;y14;y15;y16;y17;y19;y20;y21;y23;y4-H2O;y6-H2O;y7-H2O;y8-H2O;y10-H2O;y11-H2O;y12-H2O;y13-H2O;y14-H2O;y15-H2O;y16-H2O;y17-H2O;y19-H2O;y20-H2O;y5-NH3;y7-NH3;y12-NH3;y14-NH3;y15-NH3;y16-NH3;y17-NH3;y21-NH3;y12(2+);y13(2+);y18(2+);y22(2+);a2;b2;b3;b4;b5;b6;b7;b8;b2-H2O;b3-H2O;b4-H2O;b5-H2O;b6-H2O;b7-H2O;b8-H2O	41;184;112;36;61;102;51;30;46;71;31;30;77;35;383;200;220;25;20;15;10;10;10;15;10;15;10;25;66;10;20;41;76;10;10;15;10;66;15;10;15;15;15;71;15;148;71;46;107;71;56;20;20;15;30;61;128;56;25;26	0.003266782;-0.001398967;0.002031115;0.006550092;0.003261095;-0.0008906166;-0.004149814;0.01305563;-0.0181192;0.002160777;0.01689206;0.008141369;0.00105662;0.008698313;0.00688668;-0.009470295;-0.008929381;0.008708902;-0.02893111;0.009136889;0.001356463;-0.01296007;0.01636085;0.02055033;0.01538114;0.008132957;0.009685001;0.001888279;-0.004844769;-0.01884347;-0.04062039;0.03291554;0.05978308;0.0010…	10.13949;-2.981236;3.476266;9.366599;4.14719;-1.038766;-4.173008;10.67077;-14.14958;1.615476;11.51802;5.240267;0.6283109;4.846508;3.640253;-4.467245;-3.998783;3.71209;-11.69318;16.13542;1.76547;-15.44003;16.75611;17.04747;12.18305;6.163517;6.685892;1.229659;-2.912083;-10.60543;-21.6775;15.65999;26.99077;1.592976;6.457735;17.13574;-8.049585;-2.981171;-4.306992;-11.28913;-3.992485;16.05662;0.716058…	322.184099315053;469.257178979899;584.280691930073;699.303115985207;786.338433392246;857.379698891684;994.441869951563;1223.49453498376;1280.54717354102;1337.54835728666;1466.57621909923;1553.61699820166;1681.68266046179;1794.75908274799;1891.81365823374;2119.94102222168;2233.0245452876;2346.09097098562;2474.1871885119;566.263021470245;768.3297733382;839.381203663468;976.410794599785;1205.4764756…	60	0.394032	0.163044	249.3212;6.649066;3.662565	TVAGIIVEPIQSEGGDNHASDDFFR;QITGNNASRNICVETVLCDSGHTK;YNQRLNMNCEQWRVDVVHNAK	_TVAGIIVEPIQSEGGDNHASDDFFR_;_QITGNNASRNICVETVLCDSGHTK_;_YNQRLNMNCEQWRVDVVHNAK_	60934	252	6192	6303	49434
150815_0003_preIP_pool_n5_1	12503	9000	LEGTNVQEAQNILK	14	0	Unmodified	_LEGTNVQEAQNILK_			0	0	Q9Z2I8	Suclg2	Succinyl-CoA ligase [GDP-forming] subunit beta, mitochondrial	2	CID	TOF	MULTI-MSMS	29	0	778.918	1555.82	0.47932	46.223	2.0964e-155	307.59	245.99	NaN	NaN	1	y1;y2;y3;y4;y5;y6;y7;y8;y9;y10;y11;y12;y13;y7-H2O;y8-H2O;y9-H2O;y11-H2O;y13-H2O;y1-NH3;y2-NH3;y5-NH3;y7-NH3;y8-NH3;y10-NH3;y12-NH3;a2;b2;b3;b4;b5;b6;b7;b8;b10;b11;b12;b13;b2-H2O;b4-H2O;b5-H2O;b6-H2O;b7-H2O;b8-H2O;b10-H2O;b11-H2O;b13-H2O;b5-NH3;b6-NH3;b8-NH3;b10-NH3;b11-NH3;b12-NH3;b13-NH3	82;122;51;153;153;280;283;820;256;361;123;361;31;31;61;40;10;40;31;10;51;31;174;31;72;153;204;71;92;122;205;81;41;41;71;41;40;10;31;51;123;51;20;20;31;40;113;112;41;31;31;41;20	-0.0003038067;-5.370087E-05;-0.005977926;0.0008369367;0.006298804;-0.002765696;0.009283482;0.009644204;-0.008769967;-0.005676936;-0.009342295;0.004960934;-0.006137556;-0.007209253;0.00869011;0.002723924;-0.01323185;-0.01157545;0.0006149233;-0.005264962;0.	-2.065123;-0.2063855;-16.01429;1.717417;10.2357;-4.029146;11.38445;10.22161;-8.411648;-4.908137;-7.428144;3.773445;-4.251122;-9.040283;9.389624;2.658587;-10.67358;-8.118881;4.727065;-21.65086;6.585728;4.608397;-9.004165;2.029557;10.12677;-10.23619;9.79314	147.1131079773;260.196921851868;373.286910057514;487.323022641913;615.376138286124;686.422316573366;815.452860492292;943.511077281933;1042.59790536801;1156.63773978539;1257.68908361836;1314.69624411276;1443.74993569889;797.458788541216;925.50146668897;1024.57584679133;1239.68240848515;1425.74480890946;130.085640145777;243.175584011045;598.351947405135;798.431915380589;926.502514765127;1139.603200…	53	0.468782	0.259804	307.5883;61.59343;41.70429	LEGTNVQEAQNILK;IESENLNRGEIIK;GANWTLVFHLPSSK	_LEGTNVQEAQNILK_;_(ac)IESENLNRGEIIK_;_GANWTLVFHLPSSK_	37069	883	3693	3757	30058
150815_0002_preIP_pool_n7_1	26283	22425	SLNSEMDNILANLR	14	0	Unmodified	_SLNSEMDNILANLR_			0	0	Q8BMS1	Hadha	Trifunctional enzyme subunit alpha, mitochondrial;Long-chain enoyl-CoA hydratase;Long chain 3-hydroxyacyl-CoA dehydrogenase	2	CID	TOF	MULTI-MSMS	19	0	795.401	1588.79	-0.29811	74.308	1.0017e-154	257.19	233.21	NaN	NaN	1	y1;y2;y3;y4;y5;y6;y7;y8;y9;y10;y11;y12;y9-H2O;y10-H2O;y11-H2O;y12-H2O;y2-NH3;y3-NH3;y4-NH3;y5-NH3;y8-NH3;y9-NH3;y10-NH3;y12-NH3;a2;b2;b3;b4;b5;b6;b9;b10;b12;b13;b4-H2O;b5-H2O;b6-H2O;b9-H2O;b10-H2O;b6-NH3;b9-NH3;b12-NH3;b13-NH3	61;81;122;296;276;112;153;215;248;194;204;102;10;40;20;72;20;31;31;30;20;40;20;31;61;41;61;61;31;30;61;30;10;30;51;51;20;20;30;10;71;10;20	0.003387581;0.00556901;0.00423041;0.0007858606;0.004891623;-0.01495233;0.0009026137;-0.004678722;0.01721893;-0.001353082;0.007744113;-0.00878426;-0.01193974;0.01090008;-0.0003237651;0.01376676;0.002334263;0.00618959;-0.004748467;0.01067435;0.02879393;0.01488689;0.02239973;0.01023935;0.0007406462;-0.002936275;-0.0007316982;-0.001818885;-0.002971011;0.008022889;-0.01376047;0.004008514;-0.003177372;…	19.34483;19.32359;10.51708;1.660448;8.342322;-21.37678;1.109553;-5.038872;16.25126;-1.138378;6.070822;-6.321031;-11.46329;9.311669;-0.2574415;10.0366;8.607986;16.06796;-10.40734;18.74897;31.59079;14.27972;19.11966;7.459589;4.278033;-14.59916;-2.32162;-4.522338;-5.592555;12.11416;-13.69952;3.586988;-2.439249;10.21763;12.45315;6.435142;12.00422;16.42512;-11.30922;31.3257;3.542053;0.006140795;18.5239	175.115564600449;288.197447151744;402.241713198962;473.282271535797;586.362229754036;699.466137691813;813.493210190671;928.525734559092;1059.54432151458;1188.60548662066;1275.62841783568;1389.68787365587;1041.56291549884;1170.58266877425;1257.62592102748;1371.65475795396;271.174132796783;385.213204917204;456.261256761836;569.329897925574;911.465712808705;1042.52010444721;1171.55518470194;1372.642…	43	0.459865	0.182203	257.1936;23.98652;20.87022	SLNSEMDNILANLR;EASCIKQEQIDIR;SIFDFEQEYKRK	_SLNSEMDNILANLR_;_EASCIKQEQIDIR_;_SIFDFEQEYKRK_	54372	457	5593	5696	44374
150815_0005_preIP_pool_n9_1	19878	15931	TFVQENVYDEFVER	14	0	Unmodified	_TFVQENVYDEFVER_			0	0	P47738	Aldh2	Aldehyde dehydrogenase, mitochondrial	2	CID	TOF	MULTI-MSMS	29	0	887.918	1773.82	0.75257	62.43	1.5523e-154	292.39	263.68	NaN	NaN	1	y1;y2;y3;y4;y5;y6;y7;y8;y9;y10;y11;y12;y5-H2O;y7-H2O;y8-H2O;y9-H2O;y10-H2O;y11-H2O;y12-H2O;y8-NH3;y10-NH3;a2;b2;b3;b4;b5;b6;b7;b8;b9;b10;b11;b13;b2-H2O;b3-H2O;b4-H2O;b5-H2O;b6-H2O;b7-H2O;b8-H2O;b9-H2O;b11-H2O;b4-NH3;b5-NH3;b6-NH3;b7-NH3;b8-NH3;b10-NH3	61;92;143;122;310;382;760;277;435;403;574;163;61;20;20;51;71;143;40;10;72;416;387;173;102;71;81;163;51;31;30;41;20;10;71;31;61;51;41;20;40;30;60;30;81;51;31;10	-0.0009917854;-0.004149711;-0.0009770674;0.002037278;0.001698471;0.00199312;0.008764987;-0.001474675;-0.007493157;-0.01151476;0.005450964;-0.008600185;-0.001835661;-0.01371564;-0.001293419;0.00661864;0.01907638;-0.009714957;-0.008937266;0.004284209;0.0259	-5.663464;-13.64293;-2.423096;3.702147;2.500181;2.50907;9.154775;-1.39581;-6.401399;-8.86026;3.818169;-5.633109;-2.775702;-14.59989;-1.24548;5.742728;14.88534;-6.891786;-5.923778;4.121536;20.21137;6.553912;-3.665949;-0.3226854;3.817395;5.296999;-3.032573;	175.119943966486;304.165694987927;403.230936260764;550.296335831734;679.339267734865;794.365916118105;957.422472789349;1056.50112636705;1170.55007229709;1299.59668699966;1427.63829878285;1526.72076384771;661.332237180412;939.434388724417;1038.49038042516;1152.52539581315;1281.55553116446;1409.64290001849;1508.71053624298;1039.46881838227;1282.532701394;221.127004987865;249.124282133766;348.191895…	48	0.518867	0.20339	292.3927;28.70808;9.687289	TFVQENVYDEFVER;FDITGAPDEFSEKYR;YQQFRWMAEKESR	_TFVQENVYDEFVER_;_FDITGAPDEFSEKYR_;_YQQFRWM(ox)AEKESR_	57654	191	5938	6044	46976
150815_0005_preIP_pool_n9_1	19948	15998	MSPEEFTEIMNQR	13	0	Unmodified	_MSPEEFTEIMNQR_			0	0	P54869	Hmgcs2	Hydroxymethylglutaryl-CoA synthase, mitochondrial	3	CID	TOF	MULTI-SECPEP	6	0	537.91	1610.71	-0.89591	62.581	2.2217e-154	248.19	232.76	NaN	NaN	1	y1;y2;y3;y4;y5;y6;y7;y8;y9;y10;y11;y12;y6-H2O;y7-H2O;y8-H2O;y10-H2O;y11-H2O;y12-H2O;y1-NH3;y2-NH3;y3-NH3;y4-NH3;y5-NH3;y6-NH3;y8-NH3;y9-NH3;y10-NH3;y6(2+);a2;b2;b4;b5;b6;b7;b8;b9;b2-H2O;b5-H2O;b6-H2O;b7-H2O;b8-H2O;b9-H2O;b8(2+);b11(2+)	51;82;387;802;481;300;173;71;61;41;163;30;41;20;51;10;91;51;20;61;81;82;40;41;20;20;20;31;61;122;31;112;153;61;153;41;10;41;71;51;203;71;40;50	0.002759148;-0.001822421;0.001137475;-0.001025257;-0.006611425;0.0006525831;0.005392503;-0.02076877;0.02324;0.02599286;-0.007550638;-0.02244022;0.01021818;0.007506701;-0.0062367;-0.02005899;0.02050216;-0.002872725;0.002403604;0.002698848;-0.0001979202;0.001952767;0.009438976;0.01235557;0.003337109;-0.01494602;-0.01058247;0.006523789;0.003046733;-0.0008480016;-0.00379621;0.0103847;-0.008562142;0.0…	15.7561;-6.011033;2.726323;-1.870013;-9.996839;0.8256502;6.049273;-19.99834;19.90539;20.04752;-5.41789;-15.15518;13.22969;8.594634;-6.11142;-15.68827;14.90404;-1.964033;15.20402;9.431642;-0.4945605;3.675917;14.64977;15.97671;3.266956;-12.9905;-8.270314;16.48708;15.94465;-3.870728;-8.52738;18.08528;-11.87052;2.011456;-20.68945;-12.04481;2.356503;3.866562;-7.329971;4.456501;-2.107002;-2.065124;23.8…	175.116193033034;303.179352113417;417.219319665;548.261967002647;661.35161715184;790.38694623924;891.429884793983;1038.5244599792;1167.52304430897;1296.56288454119;1393.64919189487;1480.69610988739;772.366815960906;873.417205909147;1020.49936322622;1278.5983717129;1375.61057441604;1462.6659777054;158.089999475371;286.148281742917;400.194105958278;531.232439877721;644.309017648906;773.34869415043;…	44	0.512554	0.231579	248.1898;15.43326;12.058	MSPEEFTEIMNQR;QFQSIGDVWDECK;MDACPQDTHPQRR	_MSPEEFTEIMNQR_;_QFQSIGDVWDECK_;_MDACPQDTHPQRR_	45726	224	4575	4665	37048
150815_0005_preIP_pool_n9_1	16468	12631	ELGEYGLQAYTEVK	14	0	Unmodified	_ELGEYGLQAYTEVK_			0	0	P47738	Aldh2	Aldehyde dehydrogenase, mitochondrial	2	CID	TOF	MULTI-MSMS	29	0	800.399	1598.78	-0.058058	55.469	2.4881e-154	291.93	242.77	NaN	NaN	1	y1;y2;y3;y4;y5;y6;y7;y8;y9;y10;y11;y12;y3-H2O;y7-H2O;y8-H2O;y10-H2O;y11-H2O;y12-H2O;y1-NH3;y2-NH3;y7-NH3;y9-NH3;y10-NH3;y12-NH3;a2;b2;b3;b4;b5;b6;b7;b9;b10;b11;b12;b13;b2-H2O;b3-H2O;b4-H2O;b5-H2O;b6-H2O;b7-H2O;b9-H2O;b10-H2O;b11-H2O;b13-H2O;b9-NH3;b11-NH3;b13-NH3	61;82;92;255;245;333;300;133;704;597;61;30;81;41;30;31;10;20;51;10;71;31;20;40;163;92;51;112;81;41;112;40;51;30;10;20;122;41;143;71;112;82;51;20;10;20;31;20;20	0.00141647;0.0003935438;0.002272071;0.0008300487;0.0002778003;-0.0004094543;0.006063686;0.002043847;0.0005354454;-0.001575353;-0.01131054;0.002666099;0.0009883783;0.008451241;0.03315176;0.003221017;0.00827984;0.005580084;0.0005860892;0.002867705;-0.002649604;-0.007149593;-0.0008076142;0.00748112;0.002254716;-0.001568397;0.001783858;0.002220218;-0.004020813;-0.00357952;0.007908702;-0.003302946;0.0…	9.628554;1.598597;6.055278;1.742809;0.4345147;-0.5763939;7.232239;2.147998;0.5309138;-1.344616;-8.696045;1.963745;2.766922;10.30122;35.51451;2.792178;6.455396;4.165338;4.505409;12.51444;-3.225691;-7.210765;-0.6994913;5.580304;10.48038;-6.450711;5.943151;5.172972;-6.788872;-5.513006;10.37399;-3.435323;1.31506;9.26261;2.472213;-6.597677;-2.212872;-2.58397;12.22273;-3.612262;-9.490638;19.20021;10.26…	147.111387700703;246.180824542984;375.221539112366;476.270659608393;639.334540395113;710.372341437475;838.424445808689;951.512529627834;1008.53550175321;1171.60094109015;1300.65326937195;1357.66075645742;357.212258118349;820.411493567502;933.470857028245;1153.58558003399;1282.6231143065;1339.64727778635;130.085668979953;229.151801279919;821.40660999663;991.516637690493;1154.57362424963;1340.62939…	49	0.463139	0.217778	291.9285;49.15983;16.94223	ELGEYGLQAYTEVK;ELKSFDLFSEQEK;LELMSVNLGYAMAR	_ELGEYGLQAYTEVK_;_ELKSFDLFSEQEK_;_LELM(ox)SVNLGYAM(ox)AR_	15281	191	1479	1506	12252
150815_0004_preIP_pool_n2_1	11504	7754	VFANPEDCAGFGK	13	0	Unmodified	_VFANPEDCAGFGK_			0	0	Q91VS7	Mgst1	Microsomal glutathione S-transferase 1	2	CID	TOF	MULTI-MSMS	28	0	706.319	1410.62	-1.4697	44.659	2.6655e-154	257.66	233.54	NaN	NaN	1	y1;y2;y3;y4;y5;y6;y7;y8;y9;y10;y11;y12;y7-H2O;y8-H2O;y9-H2O;y10-H2O;y11-H2O;y12-H2O;y1-NH3;y2-NH3;y9-NH3;y10-NH3;y11-NH3;a2;b2;b3;b4;b5;b6;b7;b9;b10;b11;b12;b7-H2O;b12-H2O;b4-NH3;b5-NH3;b6-NH3;b7-NH3;b9-NH3;b10-NH3;b11-NH3;b12-NH3	61;294;225;503;395;496;489;494;1021;1237;2074;378;113;133;235;51;112;71;51;20;51;143;51;1394;1671;704;1017;81;62;51;61;51;71;40;102;31;81;81;61;91;51;71;101;40	0.002598802;0.0035596;0.002357564;0.0008695542;5.157372E-05;0.005004885;0.00326704;-0.001709512;0.0008308648;-0.01040638;-0.008341056;-0.008748677;-0.005019323;-0.004515795;-0.006363342;-0.007313723;-0.01035723;0.01354842;-0.001432501;-0.005060521;0.006334103;-0.001789235;0.002758944;0.002313093;0.001847311;1.311071E-05;-0.001488865;-0.00389388;-0.003340973;0.0009622731;-0.009271724;-0.01605891;-…	17.66568;17.43785;6.712876;2.130095;0.1076109;7.828856;4.331131;-1.935231;0.8474637;-9.508163;-7.156618;-6.665296;-6.816831;-5.218428;-6.611883;-6.794274;-9.025955;10.46583;-11.01181;-27.0453;6.574866;-1.660647;2.402288;10.55499;7.474689;0.04120516;-3.444649;-7.356926;-5.074976;1.244299;-9.230891;-15.12919;-10.79467;11.79916;5.305219;-30.36182;-3.130687;6.49779;9.684906;-0.9818267;-8.632421;-12.6…	147.110205368351;204.130708293975;351.200324246101;408.223275979793;479.261207748085;639.286902638063;754.315583515237;883.36315316336;980.413376638605;1094.46754132659;1165.50258979445;1312.57141133082;736.313305192102;865.355394759652;962.410006159198;1076.45388398754;1147.49404128177;1294.53854954497;130.087687569795;187.1127793142;963.381324298853;1077.43237508402;1148.46494069304;219.1468765…	44	0.526674	0.185654	257.6574;24.12131;23.05303	VFANPEDCAGFGK;NPQSNEEYRMK;RGPSYCGRNCGK	_VFANPEDCAGFGK_;_NPQSNEEYRM(ox)K_;_RGPSYCGRNCGK_	63660	561	6430	6546	51502
150815_0001_preIP_pool_n1_1	25916	21820	SLNSEMDNILANLR	14	0	Unmodified	_SLNSEMDNILANLR_			0	0	Q8BMS1	Hadha	Trifunctional enzyme subunit alpha, mitochondrial;Long-chain enoyl-CoA hydratase;Long chain 3-hydroxyacyl-CoA dehydrogenase	2	CID	TOF	MULTI-MSMS	17	0	795.401	1588.79	1.1564	74.374	3.8808e-154	286.19	256.44	NaN	NaN	1	y1;y2;y3;y4;y5;y6;y7;y8;y9;y10;y11;y12;y9-H2O;y10-H2O;y11-H2O;y12-H2O;y2-NH3;y3-NH3;y4-NH3;y5-NH3;y8-NH3;y9-NH3;y10-NH3;y11-NH3;y12-NH3;a2;b2;b3;b4;b5;b6;b7;b8;b9;b10;b11;b12;b3-H2O;b4-H2O;b5-H2O;b6-H2O;b7-H2O;b8-H2O;b9-H2O;b10-H2O;b11-H2O;b4-NH3;b6-NH3;b7-NH3;b8-NH3;b9-NH3;b10-NH3;b11-NH3;b12-NH3	51;112;194;258;418;112;349;308;446;194;277;102;30;30;20;51;20;20;20;51;20;20;30;71;62;174;92;81;41;81;51;31;20;91;20;194;40;40;41;133;20;20;20;102;10;20;20;51;40;41;31;20;30;10	0.0008069238;0.003828794;-0.001209699;-0.003077647;0.001648982;0.0006147862;0.001907349;0.0005927436;0.005102151;0.01593316;0.0134225;-0.009481161;0.007600249;-0.01020935;-0.01962876;-0.02664143;-0.005011045;-0.001964157;0.004831085;-0.0003974281;-0.004563631;0.02375938;0.03152267;-0.004700903;0.01717033;2.27862E-05;0.002437554;-0.003482451;0.0069216;-0.006051096;-0.004018746;-0.007640466;0.01644…	4.607882;13.28524;-3.007352;-6.50272;2.812209;0.878956;2.344644;0.6383743;4.815365;13.40511;10.52231;-6.822508;7.297102;-8.721439;-15.60755;-19.42226;-18.47857;-5.098776;10.58864;-0.6980494;-5.006732;22.79052;26.9069;-3.734983;12.50902;0.1316144;12.11984;-11.04944;17.20971;-11.39036;-6.067997;-9.829292;18.45048;13.52124;10.03411;-26.6583;-4.103336;21.82114;-3.257851;20.88129;14.52134;-9.739292;-2…	175.118145257141;288.199187367496;402.247153307553;473.28613504387;586.36547239474;699.450570570947;813.49220545504;928.520463092839;1059.55643829174;1188.58820037863;1275.62273944714;1389.68857055638;1041.54337550731;1170.60377820196;1257.64522602286;1371.69516613576;271.181478104981;385.221358664659;456.251677210392;569.340969703453;911.499070366179;1042.51123196512;1171.54606176428;1258.614313…	54	0.479896	0.189091	286.1858;29.74348;59.90757	SLNSEMDNILANLR;LSTYMFDLLPAFR;ATESWSERGQGILR	_SLNSEMDNILANLR_;_LSTYM(ox)FDLLPAFR_;_ATESWSERGQGILR_	54366	457	5593	5696	44371
150815_0001_preIP_pool_n3_1	17081	13339	ELGEYGLQAYTEVK	14	0	Unmodified	_ELGEYGLQAYTEVK_			0	0	P47738	Aldh2	Aldehyde dehydrogenase, mitochondrial	2	CID	TOF	MULTI-MSMS	27	0	800.399	1598.78	-0.87922	55.604	4.0203e-154	309.49	286.81	NaN	NaN	1	y1;y2;y3;y4;y5;y6;y7;y8;y9;y10;y11;y12;y3-H2O;y7-H2O;y8-H2O;y9-H2O;y10-H2O;y11-H2O;y12-H2O;y1-NH3;y7-NH3;y8-NH3;y9-NH3;y10-NH3;a2;b2;b3;b4;b5;b6;b7;b8;b9;b10;b11;b12;b13;b2-H2O;b3-H2O;b4-H2O;b5-H2O;b6-H2O;b7-H2O;b8-H2O;b9-H2O;b10-H2O;b11-H2O;b13-H2O;b8-NH3;b12-NH3	71;133;92;214;307;366;401;266;967;787;61;275;82;51;31;31;82;30;51;41;132;31;61;20;342;122;92;153;153;81;102;41;82;71;10;10;41;163;71;266;113;224;51;20;112;51;20;20;20;20	0.001938066;0.001366833;0.003124125;0.00304054;-0.002092096;-0.0009579603;0.001495483;0.002244304;0.0008039036;0.006280208;0.01200977;-0.01050032;-0.003704547;0.01625422;0.0009118445;0.009030433;0.01718901;0.02042825;0.02031926;0.001000934;-0.008348475;0.01841288;0.003023627;0.03820162;-0.001057271;-0.0006092564;0.002917163;-0.0007660664;0.001077979;-0.01401064;-0.0043799;0.003218294;-0.002106145…	13.17419;5.552174;8.326101;6.384088;-3.27229;-1.348532;1.783672;2.35867;0.7971001;5.3604;9.233811;-7.734048;-10.37058;19.81246;0.9767987;9.116894;14.90069;15.92708;15.16779;7.694444;-10.16356;19.7041;3.049528;33.08833;-4.914336;-2.505841;9.718937;-1.784876;1.82011;-21.57818;-5.745101;3.614346;-2.190559;-11.10268;16.85382;11.05902;-2.484767;-7.732585;1.461166;9.618382;1.28589;-6.584707;2.332091;9.…	147.110866104255;246.179851253532;375.220687057775;476.268449117371;639.336910291534;710.372889943511;838.429014012038;951.512329171208;1008.53523329503;1171.59308552895;1300.62994906127;1357.67392287214;357.216951043822;820.403690590467;933.503096944131;990.516442079014;1153.57161203974;1282.61096589317;1339.63253860969;130.085254135398;821.412308868088;934.469611493723;991.50646447038;1154.5346…	50	0.54166	0.218341	309.495;22.68616;38.3032	ELGEYGLQAYTEVK;LELMSVNLGYAMAR;ELKSFDLFSEQEK	_ELGEYGLQAYTEVK_;_LELM(ox)SVNLGYAM(ox)AR_;_ELKSFDLFSEQEK_	15232	191	1479	1506	12231
150815_0003_preIP_pool_n5_1	19619	15884	LGEYGFQNALIVR	13	0	Unmodified	_LGEYGFQNALIVR_			0	0	CON__P02769			2	CID	TOF	MULTI-MSMS	19	0	740.401	1478.79	0.36609	60.816	4.1084e-154	257.72	0	NaN	NaN	1	y1;y2;y3;y4;y5;y6;y7;y8;y10;y11;y12;y11-H2O;y12-H2O;y7-NH3;y8-NH3;y10-NH3;y11-NH3;y12-NH3;a2;b2;b3;b4;b5;b6;b7;b8;b9;b10;b11;b12;b5-H2O;b6-H2O;b7-H2O;b10-H2O;b11-H2O;b8-NH3;b9-NH3;b10-NH3;b11-NH3;b12-NH3	153;285;370;205;310;434;560;326;490;81;143;20;30;174;51;61;10;20;31;133;677;164;133;102;91;51;92;61;41;72;41;51;61;10;20;20;51;92;31;31	0.00171779;-0.0003497376;0.0001614338;-0.0005426899;0.005474438;-0.006884367;-0.004329355;0.004819188;-0.01193154;0.01098079;0.004601054;0.01374328;-0.008087356;0.001977251;0.002658035;-0.007940775;0.02332897;-0.02817022;-0.004036149;0.0005553429;-0.001554854;-0.003613176;-0.0008046571;0.004339852;-0.01089136;-0.008583314;0.02071042;0.004585717;0.001439968;0.01231454;0.002027871;-0.002553542;0.00…	9.80937;-1.275541;0.4168495;-1.084607;9.580962;-10.04368;-5.321897;5.017073;-10.10583;8.384336;3.366526;10.63997;-5.996368;2.482532;2.817108;-6.824148;18.04754;-20.87127;-28.20077;3.245489;-5.180136;-7.80009;-1.546701;6.503559;-13.69331;-9.438242;21.12389;4.193512;1.193395;9.431578;4.037753;-3.932758;0.8168728;1.496466;8.526927;20.60486;16.86578;4.374449;-23.74885;6.980132	175.117234391339;274.187715834804;387.271268643765;500.356036747946;571.387133407149;685.442419660136;813.498442159306;960.557707532868;1180.65925052119;1309.67893129086;1366.70677474839;1291.66560411417;1348.708898472;796.465586451416;943.533319583949;1163.62871065602;1292.64003400476;1349.71299692014;143.121925697493;171.112248827637;300.156952120674;463.222338981244;520.240994185753;667.304263…	40	0.437306	0.186047	257.7177;257.7177;37.06457	LGEYGFQNALIVR;LGEYGFQNAILVR;ILVSDTFNKWTR	_LGEYGFQNALIVR_;_LGEYGFQNAILVR_;_ILVSDTFNKWTR_	38089	9	3782	3849	30824
150815_0004_preIP_pool_n2_1	18064	14100	FTQAGSEVSALLGR	14	0	Unmodified	_FTQAGSEVSALLGR_			0	0	P56480	Atp5b	ATP synthase subunit beta, mitochondrial	2	CID	TOF	MULTI-MSMS	24	0	718.381	1434.75	-1.2343	58.122	4.4539e-154	225.63	195.7	NaN	NaN	1	y1;y2;y3;y4;y5;y6;y7;y8;y9;y10;y11;y12;y13;y8-H2O;y9-H2O;y10-H2O;y11-H2O;y12-H2O;y13-H2O;y2-NH3;y12-NH3;a2;b2;b3;b4;b5;b6;b7;b8;b10;b11;b12;b2-H2O;b3-H2O;b4-H2O;b5-H2O;b6-H2O;b7-H2O;b8-H2O;b10-H2O;b11-H2O;b12-H2O	20;122;92;92;122;314;215;184;208;927;499;377;20;31;10;82;51;327;10;20;41;102;61;143;194;41;31;61;20;40;41;51;92;184;31;51;82;72;41;31;30;10	-0.004865408;-0.0001715327;-0.0005202739;0.007364101;0.0002307559;-0.009420617;-0.0008636241;-0.005741428;-0.008794998;-0.005744857;0.006261602;-0.01049099;0.0009765569;0.0008363544;0.003909525;-0.007834649;0.01383032;-0.004334704;0.015821;0.004248787;0.0	-27.78267;-0.7389174;-1.507058;16.06826;0.4359269;-15.28361;-1.207111;-6.798656;-9.441459;-5.811409;5.909552;-8.833418;0.7577936;1.011951;4.279692;-8.072468;13.27853;-3.706042;12.45102;19.75173;25.05763;-3.955232;-13.73458;-6.670018;4.661904;9.007851;-1.1	175.123817589159;232.140587437304;345.225000158911;458.301179764763;529.34542689727;616.387106680926;715.446963603368;844.494434503316;931.529516482831;988.547930065713;1059.57303739496;1187.64836750321;1288.68457842536;826.477292034803;913.506247273766;970.539455171749;1041.55490398745;1169.63164652586;1270.65916929176;215.109618016268;1170.58199539052;221.129328852674;249.126790508469;377.18446…	42	0.532695	0.196262	225.63;29.92633;27.11476	FTQAGSEVSALLGR;QLGDGTYGSVLLGR;LVLAIDYDRSDR	_FTQAGSEVSALLGR_;_QLGDGTYGSVLLGR_;_LVLAIDYDRSDR_	20586	233	2061	2095	16656
150815_0003_preIP_pool_n5_1	26462	22501	VPPETIDSVIVGNVMQSSSDAAYLAR	26	0	Unmodified	_VPPETIDSVIVGNVMQSSSDAAYLAR_			0	0	Q8BWT1	Acaa2	3-ketoacyl-CoA thiolase, mitochondrial	3	CID	TOF	MSMS	20	0	907.125	2718.35	NaN	75.092	7.1055e-154	209.8	194.99	NaN	NaN	1	y1;y2;y3;y4;y5;y6;y7;y9;y10;y11;y12;y13;y14;y15;y16;y17;y19;y24;y9-H2O;y11-H2O;y12-H2O;y15-H2O;y16-H2O;y24-H2O;y1-NH3;y2-NH3;y3-NH3;y4-NH3;y11-NH3;y14-NH3;y15-NH3;y16-NH3;y17-NH3;y19-NH3;a2;b2;b4;b5;b6;b7;b8;b9;b10;b11;b12;b13;b14;b15;b16;b17;b6-H2O;b8-H2O;b9-H2O;b10-H2O;b11-H2O;b13-H2O;b14-H2O;b17-H2O;b14-NH3;b17-NH3	133;184;298;350;265;822;318;562;1506;1128;915;91;51;155;112;90;10;40;72;122;132;62;40;40;20;51;102;91;345;51;51;31;20;10;122;82;71;92;133;112;555;92;1341;224;112;306;143;82;40;92;51;331;102;92;101;73;61;10;101;10	-0.003023624;-0.002582226;-0.004419428;-0.005462718;-0.004511009;-0.005524926;0.007900904;0.001005523;-0.009196636;-0.003568107;-0.002248232;0.02782323;0.0128908;-0.003559878;-0.006990436;-0.01650069;-0.01966636;-0.01043397;-0.005210822;-0.003287993;-0.00	-17.26582;-10.49009;-12.302;-10.45879;-7.602673;-8.315872;10.1372;1.054596;-8.838586;-3.053415;-1.729939;19.89306;8.521724;-2.267819;-4.18888;-9.26016;-9.993044;-4.135133;-5.570311;-2.857753;-0.3682057;-9.053993;6.709254;3.331948;14.27857;15.01764;11.3019	175.12197580495;246.158648194652;359.244549377137;522.308921205411;593.34508328361;664.383210988843;779.396728191412;953.467680391668;1040.50991096126;1168.56285994366;1299.60202467453;1398.64036712634;1512.69822700978;1569.73614140708;1668.80798588164;1781.90156012036;1968.00516811506;2523.2499781616;935.463332050088;1150.55201514286;1281.58968364468;1551.73606625005;1650.77935526086;2505.220632…	60	0.475502	0.19544	209.8011;14.80856;14.61366	VPPETIDSVIVGNVMQSSSDAAYLAR;NIYTPYLEANVLCVMEYAITIGR;LYLYSVWYVLNFLCFATPFFR	_VPPETIDSVIVGNVMQSSSDAAYLAR_;_NIYTPYLEANVLCVM(ox)EYAITIGR_;_LYLYSVWYVLNFLCFATPFFR_	67324	470	6711	6835	54326
150815_0005_preIP_pool_n9_1	10313	6678	ITEIYEGTSEIQR	13	0	Unmodified	_ITEIYEGTSEIQR_			0	0	Q07417	Acads	Short-chain specific acyl-CoA dehydrogenase, mitochondrial	2	CID	TOF	MULTI-MSMS	19	0	769.888	1537.76	-0.3178	42.744	7.1113e-154	284.47	215.74	NaN	NaN	1	y1;y2;y3;y4;y5;y6;y7;y9;y10;y11;y12;y6-H2O;y7-H2O;y9-H2O;y10-H2O;y11-H2O;y12-H2O;y7-NH3;y9-NH3;y10-NH3;y11-NH3;a2;b2;b3;b4;b5;b6;b7;b8;b9;b10;b11;b12;b2-H2O;b3-H2O;b4-H2O;b5-H2O;b6-H2O;b8-H2O;b9-H2O;b10-H2O;b11-H2O;b12-H2O	20;41;51;51;81;113;392;674;128;148;61;10;20;66;25;30;10;15;15;5;10;41;77;199;112;51;36;20;10;15;15;15;10;77;235;15;15;20;15;10;10;5;5	-0.0009709187;-0.004198025;0.009687298;0.0003000992;-0.001605997;8.872161E-05;0.002906044;-0.0008571708;0.01001883;0.006799608;0.005540981;0.01075199;-0.01083597;-0.00316523;0.01230069;-0.004911389;-0.01019206;-0.0002466907;0.003044678;-0.02027108;0.00935	-5.544308;-13.84657;23.27268;0.5503338;-2.539777;0.1209757;3.676664;-0.7918348;8.37985;5.133208;3.886553;15.03013;-14.02886;-2.973432;10.44581;-3.758815;-7.240298;-0.3189777;2.85756;-17.19945;7.155025;19.24631;21.99034;3.167855;14.02412;5.59639;1.743593;-	175.119923099754;303.181727718031;416.251906375261;545.303886669843;632.337821175619;733.38380493139;790.402451332483;1082.51213618186;1195.58532416521;1324.6311364801;1425.68007358055;715.362576972414;772.405628660004;1064.50387955505;1177.57247761184;1306.6322827906;1407.68524193633;773.379054965762;1065.48168523155;1178.58906496742;1307.6020310605;187.140502534829;215.134288043902;344.18052170…	43	0.524423	0.187773	284.4737;68.7347;20.77739	ITEIYEGTSEIQR;TLEVTVWDYDIGK;DKRMVSGCSLEIK	_ITEIYEGTSEIQR_;_TLEVTVWDYDIGK_;_DKRM(ox)VSGCSLEIK_	33585	332	3270	3332	27115
150815_0003_preIP_pool_n11_1	29933	25646	TVLIMELINNVAK	13	0	Unmodified	_TVLIMELINNVAK_			0	0	P56480	Atp5b	ATP synthase subunit beta, mitochondrial	2	CID	TOF	MULTI-MSMS	13	0	729.423	1456.83	0.08641	82.586	1.0476e-153	248.09	213.4	NaN	NaN	1	y1;y2;y3;y4;y5;y6;y7;y8;y10;y11;y8-H2O;y10-H2O;y11-H2O;y1-NH3;y2-NH3;y5-NH3;y6-NH3;y7-NH3;y8-NH3;y11-NH3;a2;b2;b3;b4;b5;b6;b7;b8;b9;b10;b11;b12;b5-H2O;b6-H2O;b7-H2O;b8-H2O;b11-H2O;b12-H2O;b10-NH3;b12-NH3	31;41;51;61;215;163;309;341;261;183;71;30;81;20;185;61;31;61;31;51;248;185;456;133;51;71;51;41;20;10;51;20;31;91;61;20;30;10;10;10	0.001255828;0.00584619;-0.0005486431;-0.0001100913;0.00282434;-0.008833754;0.008694455;-0.004209139;-0.009307473;0.005059561;-0.0006503907;0.01566577;0.02740909;0.002047207;0.001865571;-0.008036925;-0.00420567;0.005348309;0.01418298;-0.008554198;-0.000541174;0.001865571;-0.0009731684;0.003063052;-0.00396891;0.009885025;0.0003464897;-0.01210246;0.009376601;0.03484257;-0.008554198;-0.00911539;0.002…	8.53657;26.79967;-1.729541;-0.2552774;5.179412;-13.41706;11.27008;-4.674125;-8.131291;4.022809;-0.7369825;13.90519;22.10971;15.73755;9.275843;-15.21322;-6.557364;7.089108;16.05364;-6.894624;-3.125843;9.275843;-3.097207;7.168582;-7.108462;14.38105;0.4328641;-13.24766;9.124969;30.52099;-6.894624;-6.949066;5.221326;-0.8200688;16.20617;-6.662961;8.702543;22.82062;-18.1616;-5.697546	147.111548342683;218.144071768413;317.218880517684;431.261369413093;545.301362428778;658.397084503727;771.463620274587;900.519116965083;1144.64876388581;1257.71846083193;882.504993530472;1126.6132259551;1239.68554661692;130.084207862063;201.121503285477;528.285674591608;641.365907317572;754.44041731885;883.474175746177;1240.7055254891;173.128995408789;201.121503285477;314.20840600574;427.28843376…	40	0.466504	0.187192	248.0912;34.69239	TVLIMELINNVAK;MRTLARALQELR	_TVLIMELINNVAK_;_MRTLARALQELR_	61357	233	6220	6332	49747
150815_0003_preIP_pool_n5_1	13927	10376	TGTAEMSSILEER	13	0	Unmodified	_TGTAEMSSILEER_			0	0	Q03265	Atp5a1	ATP synthase subunit alpha, mitochondrial	2	CID	TOF	MULTI-MSMS	24	0	712.34	1422.67	-0.96703	49.225	1.1164e-153	314.35	267.9	NaN	NaN	1	y1;y2;y3;y5;y6;y9;y10;y11;y12;y3-H2O;y6-H2O;y9-H2O;y10-H2O;y11-H2O;y12-H2O;y1-NH3;y2-NH3;y3-NH3;y5-NH3;y9-NH3;y11-NH3;y12-NH3;a2;b2;b3;b4;b5;b6;b7;b8;b9;b10;b11;b12;b2-H2O;b3-H2O;b4-H2O;b5-H2O;b6-H2O;b7-H2O;b8-H2O;b9-H2O;b10-H2O;b11-H2O;b12-H2O	253;990;1154;948;2376;4024;81;660;122;194;102;340;204;724;61;51;245;205;61;92;20;51;92;340;1016;613;706;515;163;82;112;173;92;41;71;961;1144;1075;648;309;173;414;92;102;51	-0.003951923;-0.0004019327;-0.005600282;-0.0003918974;-0.002898929;-0.00567742;-0.01220822;-0.004780726;0.0002398822;0.006534591;0.0004110393;0.001741451;0.008448939;0.007320303;0.004654526;0.003101623;0.003067185;-0.001543512;0.02491617;-0.0006978821;-0.	-22.56657;-1.321443;-12.92741;-0.5943489;-3.883843;-5.191852;-10.48304;-3.777412;0.1813682;15.73891;0.5643095;1.61919;7.369091;5.867572;3.567752;19.61944;10.68215;-3.708768;38.79086;-0.648292;-19.67627;3.502762;10.57426;-8.952076;-15.05061;-3.300316;9.609	175.122904103688;304.161947209949;433.209738655548;659.372658231626;746.407193672844;1093.5250782763;1164.568722865;1265.60897384427;1322.62541695975;415.187039096385;728.39331901852;1075.5070947196;1146.53750101866;1247.58630812965;1304.61043762943;158.089301456432;287.131928990421;416.179132783729;642.320801059469;1076.49354963705;1248.60221184784;1305.59453455366;131.080117967153;159.077842741…	45	0.5201	0.140625	314.3505;46.44667;39.00991	TGTAEMSSILEER;GREQQNFLMER;ASPTDTESTIVMR	_TGTAEMSSILEER_;_GREQQNFLM(ox)ER_;_ASPTDTESTIVM(ox)R_	58146	326	5958	6066	47311
150815_0001_preIP_pool_n1_1	5452	2046	FNSANEDNVTQVR	13	0	Unmodified	_FNSANEDNVTQVR_			0	0	P24270	Cat	Catalase	2	CID	TOF	MULTI-MSMS	24	0	747.353	1492.69	1.0891	30.996	1.1876e-153	340.27	322.8	NaN	NaN	1	y1;y2;y3;y4;y5;y6;y7;y8;y9;y11;y12;y5-H2O;y7-H2O;y8-H2O;y9-H2O;y11-H2O;y12-H2O;y1-NH3;y4-NH3;y6-NH3;y7-NH3;y8-NH3;y11-NH3;a2;b2;b3;b4;b5;b6;b7;b8;b9;b10;b11;b12;b3-H2O;b4-H2O;b5-H2O;b6-H2O;b7-H2O;b8-H2O;b9-H2O;b11-H2O;b12-H2O;b2-NH3;b3-NH3;b4-NH3;b5-NH3;b6-NH3;b7-NH3;b8-NH3;b9-NH3;b10-NH3	107;153;169;481;148;251;301;227;515;67;40;15;35;36;41;26;30;10;36;20;26;36;67;36;256;132;66;51;66;40;10;41;20;36;26;107;87;20;20;35;15;26;30;36;82;36;51;66;66;20;51;46;26	-0.0001530978;-0.005094088;-0.001395623;0.001269144;0.002678597;0.001488406;-0.006217554;0.009731947;-0.0001188135;0.005655977;-0.01847898;0.002084265;-0.008604194;-0.006068648;0.0007549273;-0.0004918545;0.01862509;0.001473197;0.00172743;-0.01259843;-0.01	-0.8742495;-18.57851;-3.469564;2.521684;4.446843;2.077609;-7.478072;10.13254;-0.1105738;4.588727;-13.72221;3.566813;-10.57767;-6.439089;0.7145508;-0.4049597;14.01858;9.318666;3.552444;-18.01343;-17.33276;-8.896084;-2.688724;21.54147;-3.547604;4.916768;2.1	175.119105278792;274.192460185251;402.247339231306;503.292352938426;602.359357401517;716.40347503966;831.438124031695;960.464767627388;1074.517545835;1232.58091324208;1346.64797564892;584.349387047403;813.429945985728;942.470003536478;1056.50610740789;1214.57649638742;1328.60030688962;158.090929883005;486.265345550991;699.391012774243;814.419473513778;943.45634353947;1215.56328843206;234.11865994…	53	0.476124	0.269035	340.2723;17.46985;12.57577	FNSANEDNVTQVR;SEPMCLRCGIVR;RSSGETMEPAERK	_FNSANEDNVTQVR_;_SEPM(ox)CLRCGIVR_;_RSSGETM(ox)EPAERK_	20020	144	1990	2024	16202
150815_0002_preIP_pool_n7_1	9412	6107	GLNSDSVTEETLR	13	0	Unmodified	_GLNSDSVTEETLR_			0	0	Q8C196	Cps1	Carbamoyl-phosphate synthase [ammonia], mitochondrial	2	CID	TOF	MULTI-MSMS	26	0	710.849	1419.68	-1.8703	39.508	1.2547e-153	265.82	225.47	NaN	NaN	1	y1;y2;y3;y4;y5;y7;y8;y9;y10;y11;y12;y5-H2O;y7-H2O;y8-H2O;y9-H2O;y10-H2O;y11-H2O;y1-NH3;y3-NH3;y7-NH3;y8-NH3;y9-NH3;y11-NH3;a2;b2;b3;b4;b5;b6;b7;b8;b9;b10;b11;b4-H2O;b5-H2O;b6-H2O;b7-H2O;b8-H2O;b10-H2O;b3-NH3;b5-NH3;b6-NH3;b7-NH3;b8-NH3;b9-NH3	71;112;225;276;393;494;922;843;567;475;40;51;61;61;51;162;306;10;41;20;31;41;143;219;122;234;133;184;81;122;51;41;41;20;41;82;41;92;41;40;41;61;61;102;41;31	0.004225716;-0.00350121;-0.005113776;-0.003006548;0.001008846;-0.008151376;-0.00552369;0.0006375787;-0.0001840021;0.006606632;-0.009926504;0.004969914;0.004977248;-0.01659264;0.009787331;-0.003300475;0.003197006;0.002035185;0.004259752;0.01689688;-0.01063254;0.005054837;0.001476566;-0.001765397;-0.002505691;0.001127888;-0.001609872;0.0002442621;-0.001651588;0.0003935174;-0.003980814;-0.001021919;…	24.13113;-12.14827;-13.13731;-5.800828;1.558461;-9.618595;-5.910916;0.6075011;-0.1618962;5.282857;-7.279204;7.897271;6.000759;-18.10455;9.488532;-2.950711;2.593768;12.87355;11.44418;20.34768;-11.58901;4.895823;1.196998;-12.33511;-14.64329;3.955356;-4.325411;0.5013441;-2.876086;0.584448;-5.140735;-1.131184;-30.34508;9.704195;12.32026;-7.984396;24.06551;-14.5619;-0.8884274;-6.573665;14.3257;2.36946…	175.114726464844;288.206517370961;389.255808411366;518.29629427943;647.334871981617;847.4601245937;934.489525317576;1049.51030708142;1136.54315707207;1250.579293885;1363.67989100229;629.320346227952;829.436431284142;916.490029584512;1031.49059264216;1118.535708859;1232.57213882448;158.090367894722;372.219885782375;830.4085272322;917.468085070468;1032.47934072196;1233.55787484995;143.11965494529;1…	46	0.517973	0.220588	265.8242;40.35159	GLNSDSVTEETLR;IGPESDINFCIR	_GLNSDSVTEETLR_;_IGPESDINFCIR_	24262	477	2420	2462	19601
150815_0004_preIP_pool_n2_1	9349	5674	GLNSDSVTEETLR	13	0	Unmodified	_GLNSDSVTEETLR_			0	0	Q8C196	Cps1	Carbamoyl-phosphate synthase [ammonia], mitochondrial	2	CID	TOF	MULTI-MSMS	24	0	710.849	1419.68	-0.36937	39.96	1.3272e-153	252.59	212.08	NaN	NaN	1	y1;y2;y3;y4;y5;y6;y7;y8;y9;y10;y11;y5-H2O;y6-H2O;y7-H2O;y8-H2O;y9-H2O;y10-H2O;y11-H2O;y1-NH3;y2-NH3;y7-NH3;y8-NH3;y9-NH3;y11-NH3;a2;b2;b3;b4;b5;b6;b7;b8;b9;b10;b11;b12;b4-H2O;b5-H2O;b6-H2O;b7-H2O;b8-H2O;b9-H2O;b10-H2O;b11-H2O;b5-NH3;b6-NH3;b7-NH3;b8-NH3	61;71;153;306;307;1217;357;744;570;632;464;51;71;20;41;41;51;51;20;31;10;20;20;82;194;92;122;92;82;61;92;31;31;41;20;41;71;82;82;71;20;31;10;30;51;31;41;41	0.0008348072;-0.002080222;0.004188906;-0.001470038;-0.001869559;-0.001686806;-0.006162145;-0.001432501;0.004451857;-0.01087022;0.004983876;0.007638242;0.0003982189;-0.0003746733;0.02599969;0.02243863;-0.001116711;-0.001830702;-0.004774632;0.004617617;0.01154403;-0.007504224;-0.009505282;0.0005495165;0.0001675097;-0.002172895;-0.002158003;0.004799902;-0.003253759;0.004764277;0.00157879;-0.00534557…	4.767109;-7.217852;10.76158;-2.836298;-2.888073;-2.253928;-7.271327;-1.53293;4.241858;-9.564195;3.985249;12.13734;0.5452271;-0.4517174;28.37008;21.75387;-0.9983708;-1.485263;-30.20062;17.02838;13.90154;-8.179303;-9.206139;0.4454724;1.170433;-12.69845;-7.567749;12.89662;-6.678241;8.296638;2.344807;-6.90314;-6.281438;-7.034596;6.806681;-19.83548;-3.78675;-5.018236;7.838673;-0.3257119;-18.12607;5.26…	175.118117373775;288.205096382997;389.24650572895;518.29475776973;647.337750386757;748.385246108357;847.458135362815;934.485434129164;1049.50649280275;1136.55384329219;1250.58091664093;629.31767789987;730.372596396814;829.441783205216;916.447437253832;1031.47794134076;1118.53352509491;1232.57716653266;158.097177711899;271.17184944283;830.413880089397;917.464956750844;1032.49390084091;1233.5588018…	48	0.585906	0.256684	252.5869;40.5023;28.79742	GLNSDSVTEETLR;IGPESDINFCIR;AVSRTNPNSGDFR	_GLNSDSVTEETLR_;_IGPESDINFCIR_;_AVSRTNPNSGDFR_	24290	477	2420	2462	19624
150815_0003_preIP_pool_n5_1	20980	17200	EADIQNFTSFISK	13	0	Unmodified	_EADIQNFTSFISK_			0	0	P42125	Eci1	Enoyl-CoA delta isomerase 1, mitochondrial	2	CID	TOF	MULTI-MSMS	17	0	750.372	1498.73	-1.5114	63.649	1.5876e-153	248.19	211.95	NaN	NaN	1	y1;y2;y3;y4;y5;y6;y7;y8;y9;y10;y11;y12;y2-H2O;y5-H2O;y7-H2O;y8-H2O;y9-H2O;y10-H2O;y11-H2O;y1-NH3;y2-NH3;y6-NH3;y8-NH3;y10-NH3;y11-NH3;y12-NH3;a2;b2;b3;b4;b5;b6;b7;b8;b10;b11;b12;b2-H2O;b3-H2O;b4-H2O;b5-H2O;b6-H2O;b7-H2O;b8-H2O;b10-H2O;b11-H2O;b12-H2O;b6-NH3;b8-NH3;b10-NH3;b11-NH3	41;289;194;122;235;344;354;801;895;61;163;10;31;31;31;31;372;30;40;31;10;40;102;30;20;20;61;51;352;164;102;72;41;51;51;51;30;102;265;163;82;122;153;71;20;61;30;51;31;20;31	0.0009181735;-0.001735149;-0.007488116;-0.004334453;0.0009161995;0.002568815;-0.01105363;-0.001653699;-0.006111637;-0.00191115;-0.01229835;-0.02891274;0.003600198;-0.0202851;0.0006938912;0.006509028;0.00826201;0.02075213;0.01923881;-0.001476555;0.0005653315;0.01678245;0.002642174;0.01349096;0.01706421;-0.002917865;-0.0001643283;-0.002930379;-0.0003369877;0.001683766;-0.009361005;-0.004564969;0.00…	6.241328;-7.410523;-21.56489;-8.768843;1.576045;3.764524;-13.32636;-1.752747;-5.703532;-1.613285;-9.462667;-21.09304;16.65751;-36.00869;0.8551417;7.033204;7.84223;17.78856;15.01123;-11.35046;2.603802;25.22411;2.851905;11.55453;13.30424;-2.155519;-0.9493685;-14.57248;-1.066031;3.923069;-16.79809;-6.800151;1.854949;4.7284;-16.81365;3.664737;6.207057;-3.303803;-12.56573;-8.697206;4.344642;-12.35586;…	147.111885997121;234.146567729123;347.236384676782;494.301644930469;581.328422687559;682.374448546388;829.456484911981;943.49001242335;1071.55304787317;1184.63291136659;1299.67024159438;1370.7239697778;216.130667695879;563.339059301491;811.434172699806;925.47128501046;1053.52810953972;1166.59968339939;1281.62813974707;130.087731624141;217.117718147444;665.333685812646;926.459167449199;1167.590960…	51	0.515449	0.223684	248.1898;36.24035;26.97136	EADIQNFTSFISK;APVSPEEEIQWSK;ASPTTRPPEAEESK	_EADIQNFTSFISK_;_APVSPEEEIQWSK_;_ASPTTRPPEAEESK_	12854	183	1203	1229	10310
150815_0001_preIP_pool_n1_1	29565	25346	TVLIMELINNVAK	13	0	Unmodified	_TVLIMELINNVAK_			0	0	P56480	Atp5b	ATP synthase subunit beta, mitochondrial	2	CID	TOF	MULTI-MSMS	11	0	729.423	1456.83	-0.35606	82.131	1.956e-153	220.82	187.76	NaN	NaN	1	y1;y2;y3;y4;y5;y6;y7;y8;y9;y10;y11;y8-H2O;y9-H2O;y10-H2O;y11-H2O;y1-NH3;y2-NH3;y5-NH3;y7-NH3;y8-NH3;y11-NH3;a2;b2;b3;b4;b5;b6;b8;b9;b11;b12;b4-H2O;b5-H2O;b6-H2O;b8-H2O;b12-H2O;b9-NH3;b11-NH3	61;41;31;71;204;184;143;215;388;155;153;31;10;20;10;10;259;31;30;30;31;122;259;278;113;31;61;31;20;31;10;20;31;81;31;10;10;10	0.004402227;0.001043597;0.005826372;0.002428873;0.0005225548;-0.004953465;-0.009378002;0.007853918;-0.008295329;-0.01559832;-0.004941278;0.01147067;-0.01420021;0.02640971;0.001716872;0.0034576;0.00332362;-0.01096693;-0.002336936;0.01224767;0.02612107;0.0009127735;0.00332362;0.0003376645;0.008512088;-0.006552009;-0.01199874;0.0001657767;-0.0006820214;0.02612107;-0.006496562;0.008965057;0.000347194…	29.92506;4.783877;18.36741;5.632055;0.9582822;-7.523566;-12.15583;8.721662;-8.04151;-13.62709;-3.928732;12.99803;-14.01024;23.44191;1.384897;26.58;16.52555;-20.75936;-3.097544;13.86305;21.05399;5.272261;16.52555;1.074656;19.92143;-11.73483;-17.4556;0.1814658;-0.6637121;21.05399;-4.952627;21.90489;0.6425706;3.935587;2.257849;5.429009;-4.035102;-9.318385	147.108401943335;218.14887436097;317.21250550291;431.258830448275;545.303664214201;658.393204214347;771.481692732284;900.507053907874;1031.56368776158;1144.65505473216;1257.72846167098;882.492872467688;1013.55902795402;1126.60248201437;1239.71123883443;130.082797468638;201.12004523638;528.288604600584;754.448102564689;883.476111052056;1240.67085022403;173.127541461253;201.12004523638;314.20709517…	38	0.482832	0.213018	220.8156;33.05745;29.55075	TVLIMELINNVAK;MRTLARALQELR;SQPPLKFISLEAK	_TVLIMELINNVAK_;_MRTLARALQELR_;_SQPPLKFISLEAK_	61291	233	6220	6332	49717
150815_0001_preIP_pool_n1_1	19514	15631	LGEYGFQNALIVR	13	0	Unmodified	_LGEYGFQNALIVR_			0	0	CON__P02769			2	CID	TOF	MULTI-MSMS	19	0	740.401	1478.79	-0.39356	60.941	1.9759e-153	223.78	0	NaN	NaN	1	y1;y2;y3;y4;y5;y6;y8;y9;y10;y11;y11-H2O;y1-NH3;y5-NH3;y6-NH3;y8-NH3;y10-NH3;a2;b2;b3;b4;b5;b6;b7;b8;b9;b10;b11;b12;b4-H2O;b5-H2O;b6-H2O;b7-H2O;b10-H2O;b11-H2O;b8-NH3;b9-NH3;b10-NH3;b11-NH3;b12-NH3	197;476;430;343;328;777;51;1414;1081;82;20;20;31;41;61;41;71;208;559;174;123;133;132;31;71;112;71;82;51;51;61;92;20;51;51;102;92;31;51	0.00112542;-0.001042322;-7.149026E-09;0.002039973;0.002183133;0.005273492;0.003211835;0.0002844456;-0.0009289398;0.005573146;-0.0194837;-0.004461217;-0.005760583;0.01166585;-0.008731289;0.003441107;0.002187575;0.001817043;-0.00289196;-0.0009087013;0.004873489;-0.003883518;-0.0005062638;-0.004511251;0.02540326;0.01359744;-0.01007458;-0.0170575;0.005498869;0.009737752;0.00898983;-0.00721876;-0.0231…	6.426643;-3.801482;-1.845999E-05;4.077064;3.820738;7.693696;3.343713;0.2795304;-0.7868049;4.255335;-15.08378;-28.21825;-10.39119;17.45346;-9.25371;2.95725;15.28536;10.61909;-9.634784;-1.961707;9.367855;-5.819639;-0.6365154;-4.960609;25.91055;12.43459;-8.349381;-13.06387;12.35139;19.38942;13.84565;-9.286205;-21.51421;11.19081;-4.637776;3.478111;11.60104;19.85699;5.605513	175.11782676115;274.188408419409;387.271430084749;500.353454084876;571.390424712548;685.430261801524;960.559314885584;1017.58370599862;1180.64824792236;1309.68433893277;1291.69883108973;158.096864296816;554.371819327082;668.397320342772;943.544708908013;1163.61732877376;143.115701973458;171.110987127826;300.158289226949;463.219634506347;520.235316039622;667.312486962695;795.367687220126;909.41461…	39	0.466281	0.165254	223.7824;223.7824;43.30774	LGEYGFQNALIVR;LGEYGFQNAILVR;AVLSMNGLSYGVIR	_LGEYGFQNALIVR_;_LGEYGFQNAILVR_;_AVLSMNGLSYGVIR_	38072	9	3782	3849	30815
150815_0002_preIP_pool_n7_1	26540	22674	VPPETIDSVIVGNVMQSSSDAAYLAR	26	0	Unmodified	_VPPETIDSVIVGNVMQSSSDAAYLAR_			0	0	Q8BWT1	Acaa2	3-ketoacyl-CoA thiolase, mitochondrial	3	CID	TOF	MULTI-MSMS	28	0	907.125	2718.35	-1.1051	74.831	2.5778e-153	220.47	199.45	NaN	NaN	1	y1;y2;y3;y4;y5;y6;y7;y10;y11;y12;y13;y14;y15;y16;y17;y19;y25;y10-H2O;y11-H2O;y12-H2O;y13-H2O;y14-H2O;y16-H2O;y17-H2O;y25-H2O;y1-NH3;y2-NH3;y3-NH3;y11-NH3;y12-NH3;y14-NH3;y15-NH3;y16-NH3;y17-NH3;y25-NH3;a2;b2;b4;b5;b6;b7;b9;b10;b11;b12;b13;b14;b15;b16;b21;b22;b25;b6-H2O;b9-H2O;b10-H2O;b11-H2O;b13-NH3;b14-NH3;b15-NH3;b16-NH3;b21-NH3;b9(2+);b16(2+)	457;657;924;1227;1128;2771;815;4949;3502;4485;495;165;92;308;51;10;20;466;486;558;93;61;132;71;92;102;225;396;1139;267;81;329;112;72;92;353;287;245;184;548;500;3540;4615;976;387;981;1559;62;122;71;92;20;133;1382;325;102;944;112;132;112;30;194;369	0.001207358;0.002220758;-0.003548657;-0.00303637;-0.001995516;0.0001262334;-0.004423935;-0.007328078;-0.0005202597;-0.002314636;0.007671461;0.01431134;0.002793739;-0.008103777;-0.02131979;-0.0131254;0.03992425;-0.01249951;-0.00548064;0.006711387;-0.005079922;0.004554757;-0.02870318;0.02196311;0.00231841;-0.002552794;-0.002564616;-0.001974676;-0.007107543;0.0002900803;-0.03565557;-0.01769656;-0.00…	6.894547;9.021831;-9.878132;-5.813387;-3.363177;0.1900025;-5.676013;-7.042789;-0.4452145;-1.781034;5.484862;9.460814;1.779758;-4.856024;-11.9646;-6.669414;15.23679;-12.22443;-4.763478;5.236796;-3.679336;3.04728;-17.38723;12.45178;0.8909151;-16.14722;-11.19274;-5.77027;-6.172207;0.2261706;-23.83839;-11.39711;-1.18679;-19.24656;9.11333;2.486764;12.12288;2.836144;0.6964688;-3.756299;-5.053248;-1.670…	175.117744823336;246.153845210656;359.243678605788;522.306494857246;593.34256779157;664.377559829709;779.409053030391;1040.50804240289;1168.5598120959;1299.60209107789;1398.66051889792;1512.69680646252;1569.72978779087;1668.80909922195;1781.90637921528;1967.99862714956;2620.25238379464;1022.50264915018;1150.55420778931;1281.58250036943;1380.66270559452;1494.69599836263;1650.81913393429;1763.85253…	63	0.533989	0.125249	220.4711;21.02198;17.5035	VPPETIDSVIVGNVMQSSSDAAYLAR;VKSSTEFNMQYGALWGEYGLVLAR;NEEFLVPERFHGWLIENALYSR	_VPPETIDSVIVGNVMQSSSDAAYLAR_;_VKSSTEFNMQYGALWGEYGLVLAR_;_NEEFLVPERFHGWLIENALYSR_	67306	470	6711	6835	54314
150815_0001_preIP_pool_n3_1	33896	29607	SLQDIIAILGMDELSEEDKLTVSR	24	1	Unmodified	_SLQDIIAILGMDELSEEDKLTVSR_			0	0	P56480	Atp5b	ATP synthase subunit beta, mitochondrial	3	CID	TOF	MULTI-MSMS	23	0	892.465	2674.37	0.15199	90.218	2.6975e-152	232.86	226.13	NaN	NaN	1	y1;y2;y3;y4;y5;y6;y7;y8;y9;y10;y11;y12;y13;y14;y15;y16;y17;y18;y19;y20;y22;y7-H2O;y8-H2O;y9-H2O;y10-H2O;y11-H2O;y12-H2O;y13-H2O;y14-H2O;y16-H2O;y17-H2O;y19-H2O;y22-H2O;y1-NH3;y6-NH3;y8-NH3;y9-NH3;y10-NH3;y12-NH3;y13-NH3;y15-NH3;y22-NH3;y10(2+);y11(2+);y12(2+);y16(2+);y17(2+);y21(2+);a2;b2;b3;b4;b5;b6;b7;b8;b9;b10;b17;b19;b2-H2O;b4-H2O;b6-H2O;b7-H2O;b8-H2O;b9-H2O;b4-NH3;b6-NH3;b15(2+);b17(2+)	41;113;51;122;102;265;143;183;204;324;163;92;51;41;576;112;20;326;450;92;133;51;31;20;61;40;61;20;41;40;20;51;61;10;41;20;20;40;31;31;31;40;40;41;31;174;133;102;133;122;81;360;174;102;102;61;41;20;10;51;10;71;51;81;62;20;61;51;51;31	0.001582436;0.002087611;0.002470332;-0.002611361;0.0004897406;0.005669216;-0.01618594;-0.001784427;0.0158025;-0.00976033;0.01478294;0.004122356;-0.001331562;-0.01505248;-0.005414024;0.01850822;-0.01464257;-0.01737509;-0.005915016;0.01477807;0.01014557;0.01273309;0.009543185;-0.003644548;-0.006265466;0.007453796;0.003056613;0.01222445;0.02852723;-0.02635863;-0.0009028017;-0.01825824;0.04510355;0.0…	9.036433;7.963455;6.838917;-5.649;0.8512037;8.05927;-19.77538;-1.883265;14.67894;-8.388046;11.57939;2.932573;-0.8755985;-9.112779;-3.168298;10.15891;-7.567265;-8.661439;-2.791286;6.620511;4.098798;15.90742;10.26706;-3.442959;-5.469224;5.922027;2.202641;8.134873;17.46125;-14.61198;-0.4709539;-8.689836;18.3556;18.96471;5.391318;35.92474;-2.710974;-6.54094;-24.80631;1.394675;2.627577;-4.628105;10.78…	175.117369744637;262.14889297978;361.216924174578;462.269684342375;575.35064722097;703.440430763243;818.489228948863;947.517420533996;1076.54242670508;1163.60001794382;1276.65953865068;1405.71279233416;1520.74518928435;1651.79939480996;1708.81122007604;1821.87136180945;1934.98857658316;2006.02842289293;2119.10102679723;2232.16439769192;2475.2545507353;800.44974523144;929.495528235795;1058.5513090…	70	0.451853	0.208723	232.8559;6.723177;5.601489	SLQDIIAILGMDELSEEDKLTVSR;LRAESYNEWALNVNEALEAKINK;EIPGHSGEIGAYIAKILPGGSAEHSGK	_SLQDIIAILGMDELSEEDKLTVSR_;_LRAESYNEWALNVNEALEAKINK_;_EIPGHSGEIGAYIAKILPGGSAEHSGK_	54512	233	5599	5703	44478
150815_0001_preIP_pool_n1_1	33482	29137	SLQDIIAILGMDELSEEDKLTVSR	24	1	Unmodified	_SLQDIIAILGMDELSEEDKLTVSR_			0	0	P56480	Atp5b	ATP synthase subunit beta, mitochondrial	3	CID	TOF	MULTI-MSMS	22	0	892.465	2674.37	0.78073	90.15	3.3658e-152	234.15	208.99	NaN	NaN	1	y1;y2;y3;y4;y5;y6;y7;y8;y9;y10;y11;y12;y13;y14;y15;y16;y17;y18;y19;y22;y2-H2O;y9-H2O;y10-H2O;y11-H2O;y12-H2O;y13-H2O;y14-H2O;y15-H2O;y16-H2O;y22-H2O;y1-NH3;y2-NH3;y9-NH3;y10-NH3;y13-NH3;y14-NH3;y15-NH3;y16-NH3;y18-NH3;y22-NH3;y12(2+);y13(2+);y16(2+);y17(2+);y20(2+);y22(2+);a2;b2;b3;b4;b5;b6;b7;b8;b9;b10;b14;b17;b2-H2O;b4-H2O;b5-H2O;b6-H2O;b7-H2O;b8-H2O;b9-H2O;b10-H2O;b3-NH3;b4-NH3;b5-NH3;b7-NH3;b…	41;71;51;102;92;173;102;133;142;382;122;132;71;71;317;61;275;378;449;40;10;30;31;20;40;20;20;41;20;40;20;31;10;40;20;10;20;10;30;20;31;41;133;61;91;31;153;71;102;225;164;81;113;82;41;10;10;10;10;92;82;41;51;20;31;10;51;41;51;40;10	0.0003772846;0.002198123;-0.0004228122;0.00365868;-0.002238764;-0.01192136;-0.001717163;-0.007140632;-0.01117061;0.005636665;-0.005949734;-0.009135932;-0.02924944;0.001610731;-0.003540277;-0.001698434;-0.00495726;-0.03113357;-0.01901302;-0.02474287;0.003767227;0.007189561;-0.007414337;-0.01025932;0.02127607;-0.001309674;0.01446566;-0.03404667;-0.007993593;-0.009939192;0.002000538;0.005113896;0.01…	2.154452;8.385022;-1.170512;7.914708;-3.891112;-16.9468;-2.098003;-7.536106;-10.37611;4.844224;-4.660316;-6.499084;-19.23327;0.9751472;-2.07178;-0.9322364;-2.561919;-15.5199;-8.972154;-9.995952;15.43081;6.791956;-6.472085;-8.150897;15.33206;-0.8715268;8.854219;-20.13608;-4.431315;-4.04482;12.6544;20.86289;14.30408;-11.72649;-27.22715;25.61189;-1.346054;9.115298;-1.965001;-12.25924;-5.024125;0.455…	175.118574896384;262.14878246754;361.219817319345;462.263414301423;575.35337572584;703.458021341118;818.474760173875;947.522776739088;1076.56939981042;1163.58462094888;1276.68027132837;1405.72605062164;1520.77310716097;1651.78273159714;1708.8093463291;1821.89156846607;1934.97889127221;2006.04218137448;2119.11412479752;2475.28943917842;244.136648677904;1058.54047495675;1145.5871072641;1258.6740162…	71	0.440336	0.219814	234.1466;25.15285;7.193264	SLQDIIAILGMDELSEEDKLTVSR;TVQQHQMVNQALKEEIKGMHGLR;AEHWQLLVASSNETKPEFKGYIK	_SLQDIIAILGMDELSEEDKLTVSR_;_TVQQHQMVNQALKEEIKGMHGLR_;_AEHWQLLVASSNETKPEFKGYIK_	54489	233	5599	5703	44467
150815_0006_preIP_pool_n10_1	26811	22756	EPLFGISTGNIITGLAAGAK	20	0	Unmodified	_EPLFGISTGNIITGLAAGAK_			0	0	Q8C196	Cps1	Carbamoyl-phosphate synthase [ammonia], mitochondrial	2	CID	TOF	MULTI-MSMS	26	0	965.536	1929.06	0.20731	75.937	4.2958e-152	343.98	319.12	NaN	NaN	1	y1;y2;y3;y4;y5;y6;y8;y9;y11;y12;y14;y15;y16;y17;y18;y19;y8-H2O;y14-H2O;y15-H2O;y16-H2O;y17-H2O;y1-NH3;y2-NH3;y11-NH3;y14-NH3;y16-NH3;y17-NH3;y19-NH3;a2;b2;b3;b4;b5;b6;b7;b8;b11;b12;b13;b14;b15;b16;b17;b18;b19;b2-H2O;b3-H2O;b4-H2O;b5-H2O;b6-H2O;b7-H2O;b8-H2O;b11-H2O;b13-H2O;b14-H2O;b15-H2O;b16-H2O;b17-H2O;b18-H2O;b19-H2O;b11-NH3;b12-NH3;b13-NH3;b17-NH3;b19-NH3	122;71;652;746;1065;245;1588;1675;560;1834;4122;845;2276;367;194;204;92;196;103;92;92;41;20;101;195;174;51;31;133;163;381;541;575;904;369;173;409;81;82;81;245;41;71;20;20;194;495;1231;3467;1108;324;153;483;112;173;92;122;41;31;20;132;81;31;41;10	0.0008685408;0.005349026;0.0006873197;0.0006279213;-0.001618452;-0.002935028;-0.000340913;-0.006872348;-0.0243162;-0.0123627;-0.008634214;-0.007055989;-0.01391282;-0.0002165993;-0.002030611;-0.02142184;-0.008209335;-0.009054276;-0.0186666;-0.0160049;-0.00961334;0.001688429;0.001393662;-0.008968675;-0.01083762;-0.01272156;-0.03840496;-0.02877809;-0.001034324;-0.0007736425;0.002813182;0.0008885842;…	5.903945;24.52055;2.497794;1.813712;-3.87888;-5.534317;-0.4952257;-8.574468;-23.63931;-11.38744;-6.77874;-5.087957;-9.636045;-0.1361502;-1.191693;-11.89413;-12.24549;-7.210486;-13.63717;-11.22504;-6.111919;12.97947;6.929438;-8.865898;-8.623904;-8.916129;-24.40119;-16.131;-5.194767;-3.406565;8.269591;1.823656;-1.390858;1.302151;-2.010324;-18.06388;-8.249417;-15.78921;3.94065;-12.49907;-9.429504;-1…	147.111935629776;218.144568932991;275.170694362326;346.207867548572;417.247227709389;530.332608266322;688.399156348647;801.489751764217;1028.63418704285;1085.64369726495;1273.71967566554;1386.80216142098;1443.83048197072;1590.88519967083;1703.97107766247;1801.04323274727;670.396460084072;1255.70953104107;1368.80320734861;1425.82200937297;1572.88403172528;130.084566639953;201.121975194656;1011.592…	65	0.509175	0.2	343.9777;24.85299;13.11852	EPLFGISTGNIITGLAAGAK;KIVCVGSKEFLFFLSR;SETLIEGLTKARDQVAAK	_EPLFGISTGNIITGLAAGAK_;_KIVCVGSKEFLFFLSR_;_SETLIEGLTKARDQVAAK_	16138	477	1575	1603	12987
150815_0004_preIP_pool_n2_1	33630	29156	SLQDIIAILGMDELSEEDKLTVSR	24	1	Unmodified	_SLQDIIAILGMDELSEEDKLTVSR_			0	0	P56480	Atp5b	ATP synthase subunit beta, mitochondrial	3	CID	TOF	MULTI-MSMS	26	0	892.465	2674.37	-0.87207	90.409	4.8923e-152	217.29	210.26	NaN	NaN	1	y1;y2;y3;y4;y5;y6;y7;y8;y9;y10;y11;y12;y13;y14;y15;y16;y17;y18;y20;y21;y22;y2-H2O;y6-H2O;y9-H2O;y10-H2O;y11-H2O;y12-H2O;y13-H2O;y14-H2O;y15-H2O;y16-H2O;y22-H2O;y2-NH3;y8-NH3;y9-NH3;y10-NH3;y12-NH3;y13-NH3;y14-NH3;y22-NH3;y12(2+);y13(2+);y19(2+);y22(2+);y23(2+);a2;b2;b3;b4;b5;b6;b7;b8;b9;b10;b13;b2-H2O;b3-H2O;b4-H2O;b5-H2O;b6-H2O;b7-H2O;b8-H2O;b9-H2O;b4-NH3;b5-NH3;b7-NH3	31;51;51;102;153;224;81;102;71;372;193;142;143;92;493;419;307;409;92;183;71;10;31;20;31;51;81;10;10;30;30;41;31;20;174;31;20;10;10;51;31;31;286;41;20;102;51;102;287;163;51;133;51;51;20;10;10;61;81;81;71;51;31;20;61;41;31	-0.001298466;-0.007552081;0.001516185;0.007493664;-0.001103208;-0.0002319444;-0.01442555;-0.01266182;0.01033197;-0.0003060406;-0.0072941;-0.008418816;0.002448856;-0.01009115;-0.000669313;-0.002639132;-0.002084064;-0.001754677;-0.002798293;-0.009021591;-0.	-7.414713;-28.80731;4.197426;16.21094;-1.917448;-0.3297258;-17.62465;-13.363;9.597315;-0.263014;-5.713327;-5.988948;1.610304;-6.109205;-0.3916845;-1.448566;-1.077049;-0.8747087;-1.253613;-3.84353;-8.59755;34.10992;-7.999136;4.200595;5.178705;0.7264541;18.	175.120250647374;262.158532671948;361.217878321779;462.25957931729;575.352240169657;703.446331923731;818.487468563239;947.528297923103;1076.54789723491;1163.59056365423;1276.6816156943;1405.72533350637;1520.74140886607;1651.79443347988;1708.80647536502;1821.89250916415;1934.97601807661;2006.01280247755;2232.18197405452;2347.21514038483;2475.28597769923;244.132088579106;685.441018229103;1058.54321…	67	0.494057	0.221854	217.2883;7.031525;5.010012	SLQDIIAILGMDELSEEDKLTVSR;LRAESYNEWALNVNEALEAKINK;DLNPLALVANARVDSGCEKLGAYTK	_SLQDIIAILGMDELSEEDKLTVSR_;_LRAESYNEWALNVNEALEAKINK_;_DLNPLALVANARVDSGCEKLGAYTK_	54598	233	5599	5703	44521
150815_0005_preIP_pool_n9_1	35083	30641	YTIGLNESLLGIVAPFWFK	19	0	Unmodified	_YTIGLNESLLGIVAPFWFK_			0	0	P42125	Eci1	Enoyl-CoA delta isomerase 1, mitochondrial	2	CID	TOF	MULTI-MSMS	24	0	1084.59	2167.17	1.415	93.799	8.2498e-152	322.01	306.06	NaN	NaN	1	y1;y2;y3;y4;y5;y6;y7;y8;y11;y13;y14;y15;y16;y17;y13-H2O;y14-H2O;y15-H2O;y4-NH3;y13-NH3;y14-NH3;y15-NH3;y16-NH3;a2;b2;b4;b5;b6;b7;b8;b9;b10;b11;b12;b13;b14;b15;b16;b17;b2-H2O;b4-H2O;b5-H2O;b6-H2O;b7-H2O;b8-H2O;b9-H2O;b11-H2O;b12-H2O;b13-H2O;b14-H2O;b17-H2O;b6-NH3;b7-NH3;b9-NH3;b10-NH3;b12-NH3;b13-NH3;b14-NH3;b17-NH3	41;82;184;122;890;532;468;133;112;173;318;72;102;51;20;10;10;61;20;10;10;20;71;71;102;61;61;102;41;71;41;82;102;51;92;10;10;20;82;71;71;92;102;92;92;51;51;41;40;10;61;51;61;81;31;81;20;10	-0.0009305439;-0.0004574163;0.00154936;-0.0003374835;-0.003553028;-0.007597571;0.0008823149;0.01269725;0.01530352;0.006805238;0.01880897;-0.01349601;-0.0143313;0.02056721;-0.01385726;0.04185899;0.04412242;-0.01057871;0.000307013;-0.003029454;0.06301519;-0	-6.325337;-1.554877;3.226092;-0.5379686;-4.904887;-9.55157;0.9863929;12.602;11.85634;4.516265;11.60432;-7.783271;-8.001852;10.80184;-9.307427;26.11574;25.71375;-17.33326;0.2060755;-1.888858;36.70347;-9.536285;-21.43866;9.682813;10.35533;-7.49556;0.8030125	147.113734714529;294.181675503115;480.258981680629;627.329282439969;724.385261836159;795.426420167197;894.486354197589;1007.55860324187;1290.74558866172;1506.82870844545;1620.85963215659;1733.97600111687;1790.99830013716;1904.04746560568;1488.83880625689;1602.82601745846;1715.9078180059;610.31297456928;1489.80865756887;1603.85492148268;1716.87294082002;1773.97433685881;237.128452572726;265.115716…	58	0.408608	0.210909	322.0078;15.94285;11.79258	YTIGLNESLLGIVAPFWFK;PTDSHILLHTSLTSRKSFK;ALYSLSKWQLAPWHQLAR	_YTIGLNESLLGIVAPFWFK_;_PTDSHILLHTSLTSRKSFK_;_ALYSLSKWQLAPWHQLAR_	72031	183	7226	7353	58264
150815_0006_preIP_pool_n12_1	33567	28858	SLQDIIAILGMDELSEEDKLTVSR	24	1	Unmodified	_SLQDIIAILGMDELSEEDKLTVSR_			0	0	P56480	Atp5b	ATP synthase subunit beta, mitochondrial	3	CID	TOF	MULTI-MSMS	25	0	892.465	2674.37	-0.69611	90.385	8.5381e-152	242.43	231.59	NaN	NaN	1	y1;y2;y3;y4;y5;y6;y7;y8;y9;y10;y11;y12;y13;y14;y15;y16;y17;y18;y19;y20;y21;y22;y2-H2O;y6-H2O;y7-H2O;y8-H2O;y9-H2O;y10-H2O;y11-H2O;y12-H2O;y13-H2O;y15-H2O;y16-H2O;y18-H2O;y22-H2O;y2-NH3;y7-NH3;y8-NH3;y9-NH3;y10-NH3;y11-NH3;y12-NH3;y17-NH3;y22-NH3;y12(2+);y13(2+);y14(2+);y16(2+);a2;b2;b3;b4;b5;b6;b7;b9;b10;b17;b2-H2O;b4-H2O;b5-H2O;b6-H2O;b7-H2O;b9-H2O;b3-NH3;b4-NH3;b7-NH3	61;61;71;184;92;256;92;112;193;30;205;112;234;31;596;153;275;493;593;142;163;142;20;51;20;30;20;51;20;31;31;61;81;40;82;20;20;20;10;31;10;41;10;61;51;31;81;235;122;71;143;268;173;51;92;51;20;10;10;82;153;61;41;20;51;51;20	0.0007519245;-0.0009224954;0.003236805;-0.004033634;-0.007923613;-0.01011908;-0.005162479;-0.02503606;-0.01128622;-0.001843925;-0.004049788;-0.02489882;-0.01292416;0.01859386;-0.02024152;-0.02425827;-0.01041097;-0.02111137;-0.01176353;-0.02388374;-0.02253362;-0.03864874;0.003778229;-0.004318358;0.01047748;-0.03661333;-0.01950573;-0.00973075;-0.0434098;0.02081707;-0.0006904337;-0.01845892;-0.01619…	4.293811;-3.518935;8.960853;-8.725688;-13.7716;-14.38481;-6.307412;-26.42215;-10.4835;-1.584683;-3.172128;-17.71223;-8.498507;11.25696;-11.84528;-13.31472;-5.380387;-10.52395;-5.551174;-10.69963;-9.600094;-15.61374;15.47588;-6.300127;13.08946;-39.38858;-18.42654;-8.494099;-34.48761;15.00129;-0.4594517;-10.91718;-8.976395;-4.244286;0.007988794;29.90291;11.35711;-20.24068;16.99879;-13.18988;-4.9942…	175.118200256524;262.151903086359;361.216157702252;462.271106614657;575.359060575166;703.456219063351;818.478205490073;947.540672169979;1076.56951541975;1163.59210153849;1276.6783713817;1405.74181350927;1520.75678188455;1651.76574846764;1708.82604757213;1821.91412830341;1934.98434497794;2006.03215917283;2119.10687531207;2232.20305950094;2347.22865240895;2475.30334504174;244.136637675677;685.43985…	67	0.458813	0.201807	242.4304;10.83793;5.129832	SLQDIIAILGMDELSEEDKLTVSR;AEHWQLLVASSNETKPEFKGYIK;DLNPLALVANARVDSGCEKLGAYTK	_SLQDIIAILGMDELSEEDKLTVSR_;_AEHWQLLVASSNETKPEFKGYIK_;_DLNPLALVANARVDSGCEKLGAYTK_	54681	233	5599	5703	44563
150815_0005_preIP_pool_n9_1	20057	16104	EHINLGCDVDFDIAGPSIR	19	0	Unmodified	_EHINLGCDVDFDIAGPSIR_			0	0	Q60932	Vdac1	Voltage-dependent anion-selective channel protein 1	3	CID	TOF	MULTI-MSMS	22	0	710.009	2127.01	0.073632	62.797	1.6792e-151	202.94	189	NaN	NaN	1	y1;y2;y4;y5;y6;y7;y8;y9;y10;y11;y12;y10-H2O;y2-NH3;y4-NH3;y5-NH3;y6-NH3;y10-NH3;y7(2+);b2;b3;b4;b5;b6;b7;b8;b9;b10;b11;b12;b13;b15;b18;b2-H2O;b3-H2O;b4-H2O;b5-H2O;b6-H2O;b8-H2O;b9-H2O;b10-H2O;b11-H2O;b12-H2O;b4-NH3;b5-NH3;b6-NH3;b7-NH3;b8-NH3;b10-NH3;b12-NH3;b13-NH3;b8(2+);b10(2+);b13(2+);b14(2+)	20;20;143;359;383;133;153;51;153;20;10;10;20;41;41;61;10;30;51;31;102;71;61;51;82;61;92;30;101;10;10;20;51;31;61;31;30;31;20;20;20;41;20;20;20;20;31;10;20;10;20;20;20;20	-0.003051601;0.004432411;0.006741508;-0.0005155887;0.00233944;0.008024782;0.0001980749;0.008208551;-0.0007994605;-0.0125562;0.04997397;-0.004138691;0.009210744;-0.0004753362;0.006810757;-0.007833944;0.004033689;0.004141025;0.00415792;0.01023059;0.00327317	-17.42557;15.37971;14.27436;-0.9740775;3.896832;11.24829;0.2390889;8.414559;-0.7330777;-10.55468;38.30603;-3.858752;33.96702;-1.044094;13.2951;-13.42975;3.757434;11.59254;15.56663;26.90969;6.622738;16.0511;14.35181;-1.061774;-23.05887;-3.712763;7.323142;-	175.122003781924;288.198583750261;472.281066914698;529.309787735652;600.344046494475;713.42242513355;828.457194872166;975.517598312772;1090.55354935583;1189.63372001623;1304.59813287423;1072.54632389999;271.167256315676;455.261734657973;512.275912288276;583.327670776908;1073.5221671047;357.214722166019;267.104623505172;380.182614811137;494.232499680424;607.310088839716;664.331766191222;824.372824…	54	0.488911	0.245454	202.9442;13.94728;7.687184	EHINLGCDVDFDIAGPSIR;RMFENFNPCTLFPEGLR;ARPFSALTTSCKEEGGSSSR	_EHINLGCDVDFDIAGPSIR_;_RMFENFNPCTLFPEGLR_;_ARPFSALTTSCKEEGGSSSR_	14540	363	1405	1432	11704
150815_0006_preIP_pool_n12_1	8785	4892	MCHPSVDGFTPR	12	0	Unmodified	_MCHPSVDGFTPR_			0	0	Q8C196	Cps1	Carbamoyl-phosphate synthase [ammonia], mitochondrial	3	CID	TOF	MULTI-MSMS	8	0	468.545	1402.61	-2.6973	38.883	2.3269e-151	208.79	191.13	NaN	NaN	1	y1;y2;y3;y4;y5;y6;y7;y8;y9;y10;y11;y4-H2O;y5-H2O;y6-H2O;y7-H2O;y8-H2O;y9-H2O;y10-H2O;y11-H2O;y1-NH3;y2-NH3;y3-NH3;y6-NH3;y7(2+);b3;b5;b6;b7;b8;b9;b10;b5-H2O;b6-H2O;b7-H2O;b8-H2O;b9-H2O	239;933;1488;746;2297;2043;383;278;306;123;485;205;357;175;133;184;515;71;234;82;428;112;112;61;1168;1254;442;337;561;142;72;489;337;82;82;142	0.001131151;-0.003055529;0.001310391;-0.002954939;-0.005462548;-0.004175306;3.857201E-05;-0.006581997;0.003730138;0.008814606;-0.007747321;-0.001346665;-0.007916248;-0.003856068;-0.007876675;-0.002954864;-0.006961083;-0.002818097;-0.006494504;-0.004367505;-0.0005363887;-0.005103538;-0.01174194;0.005823525;-0.0008813443;-0.0009225716;-0.008389697;0.00685663;-0.0005023779;0.0112027;-0.01138556;-0.0…	6.459368;-11.22635;3.511059;-5.679399;-9.461993;-6.030713;0.04873867;-7.492798;3.823878;7.92296;-6.087853;-2.681111;-14.15368;-5.718374;-10.18445;-3.434175;-7.270168;-2.574685;-5.176657;-27.62551;-2.102284;-14.32781;-17.38719;14.69844;-2.053754;-1.504463;-11.77834;8.287854;-0.5680826;10.86168;-10.05377;-2.57777;-8.024349;4.692309;10.0976;-0.3003878	175.117821030484;272.174771561556;373.218084116492;520.290763362457;577.314734695273;692.340390485303;791.404590523092;878.443239502645;975.485691219269;1112.53951861322;1272.5867287424;502.278590401902;559.306623708625;674.32950656068;773.401941083438;860.429047682626;957.485817753646;1094.54058663031;1254.57491123829;158.096770584177;255.145703320238;356.197948943196;675.321408021005;396.200129…	36	0.524028	0.115385	208.7943;17.66555;16.7732	MCHPSVDGFTPR;TTTMCYTAMAPR;NCYSHGGNLEPR	_MCHPSVDGFTPR_;_TTTMCYTAMAPR_;_NCYSHGGNLEPR_	44361	477	4432	4509	35919
150815_0002_preIP_pool_n8_1	34595	30166	SKPVFDFLTILQCCPTSDGAAAAILSSEEFVQQYGLQSK	39	1	Unmodified	_SKPVFDFLTILQCCPTSDGAAAAILSSEEFVQQYGLQSK_			0	0	P32020	Scp2	Non-specific lipid-transfer protein	4	CID	TOF	MULTI-SECPEP	27	0	1077.28	4305.1	-1.1809	92.179	3.0345e-151	169.13	163.42	NaN	NaN	1	y1;y2;y3;y4;y5;y7;y8;y10;y11;y12;y13;y14;y15;y16;y17;y18;y2-H2O;y3-H2O;y4-H2O;y8-H2O;y12-H2O;y14-H2O;y15-H2O;y16-H2O;y17-H2O;y2-NH3;y3-NH3;y5-NH3;y7-NH3;y8-NH3;y10-NH3;y11-NH3;y12-NH3;y13-NH3;y14-NH3;y17-NH3;y18(2+);y25(2+);y33(2+);b2;b6;b9;b10;b11;b12;b13;b14;b15;b16;b20;b21;b22;b23;b25;b2-H2O;b6-H2O;b9-H2O;b10-H2O;b22-H2O;b23-H2O;b11-NH3;b14-NH3;b16-NH3;b14(2+);b20(2+);b24(2+)	41;174;174;82;393;204;277;112;173;112;51;163;102;31;40;20;82;112;61;122;20;31;40;20;10;10;132;51;92;164;51;41;20;61;20;20;51;51;10;82;71;184;153;82;235;62;41;10;20;72;41;61;122;30;20;51;71;163;51;91;41;10;20;71;40;41	0.001643738;0.003051627;0.0005814622;-0.003221892;-0.001702487;-0.008703412;-0.0114386;-0.0007887605;-0.009150981;-0.01586969;0.03293275;-0.01553081;0.01279997;0.0196382;0.004102115;0.02956685;-2.17173E-05;-0.0005931783;0.001314102;-0.0007220311;-0.01541796;-0.05595278;0.02085345;0.06816354;0.01741352;0.007332432;0.001517513;0.003872085;0.01505834;0.0112355;-0.01630563;-0.01897002;-0.01659999;0.0…	11.17344;13.03325;1.60535;-6.778782;-3.198297;-10.56958;-12.02164;-0.6586028;-6.897666;-10.90155;21.34733;-9.529323;7.344288;10.58136;2.128783;14.79831;-0.1004806;-1.723387;2.873763;-0.7734836;-10.72392;-34.71402;12.09016;37.08844;9.122029;33.77274;4.396355;7.514548;18.67379;12.02362;-13.81112;-14.48468;-11.53818;10.01639;2.478542;-15.12014;-12.60671;-16.87305;-8.619954;-0.1004806;11.58111;3.7649…	147.111160432175;234.141780953213;362.20282862971;475.290695964515;532.310640283264;823.439547257866;951.500859954254;1197.62703794989;1326.67799326613;1455.72730506913;1542.71053104273;1629.79102300701;1742.84675621395;1855.92398196493;1926.97663183558;1997.98828088464;216.134289611496;344.193438583926;457.275595284301;933.479578701784;1437.71628865107;1611.82088029292;1724.82813804944;1837.8648…	66	0.343357	0.188406	169.1326;5.709613;4.581285	SKPVFDFLTILQCCPTSDGAAAAILSSEEFVQQYGLQSK;CYREMAMLLVFICVAMAIFSALSQLLEHGLDLETSNK;VKQYLSNLELEMDEESLQTLSLQCEPATSTLPKNPGDK	_SKPVFDFLTILQCCPTSDGAAAAILSSEEFVQQYGLQSK_;_CYREM(ox)AMLLVFICVAM(ox)AIFSALSQLLEHGLDLETSNK_;_VKQYLSNLELEMDEESLQTLSLQCEPATSTLPKNPGDK_	53965	162	5550	5652	44047
150815_0001_preIP_pool_n1_1	8935	5400	QTMQVDEHARPQTTLEQLQK	20	1	Unmodified	_QTMQVDEHARPQTTLEQLQK_			0	0	Q8BWT1	Acaa2	3-ketoacyl-CoA thiolase, mitochondrial	3	CID	TOF	MULTI-MSMS	13	0	794.401	2380.18	1.7869	39.077	3.1108e-151	266.99	259.54	NaN	NaN	1	y1;y2;y3;y4;y5;y6;y7;y8;y10;y11;y12;y13;y14;y15;y16;y17;y18;y19;y12-H2O;y13-H2O;y14-H2O;y16-H2O;y17-H2O;y18-H2O;y19-H2O;y1-NH3;y2-NH3;y4-NH3;y10-NH3;y11-NH3;y15-NH3;y16-NH3;y17-NH3;y18-NH3;y18(2+);a2;b2;b3;b4;b5;b9;b16;b19;b2-H2O;b3-H2O;b4-H2O;b5-H2O;b9-H2O;b16-H2O;b19-H2O;b2-NH3;b3-NH3;b4-NH3;b5-NH3;b16-NH3;b17(2+)	61;122;88;61;37;20;44;38;106;87;133;156;169;401;289;255;75;37;24;31;57;24;135;41;27;44;198;34;44;20;84;97;52;23;198;48;116;136;37;24;27;132;81;122;85;85;41;51;166;116;44;136;166;54;31;31	-0.001149861;0.0001143126;-0.0017622;0.002882018;0.006013253;0.006149707;0.00930445;-0.0004189869;0.004764998;-0.0077282;-0.002843834;0.003449663;-0.01192598;-0.001154405;-0.002505635;-0.001999828;0.0001792731;-0.005528061;0.04147703;0.02448796;0.00593527	-7.816127;0.4154234;-4.538743;5.581941;9.317808;8.108421;10.82569;-0.4362009;4.018916;-5.759765;-2.012923;2.225817;-7.103452;-0.6435114;-1.323642;-0.989503;0.08330221;-2.453498;29.73832;15.98629;3.573591;31.92242;4.227813;-4.914982;5.885025;10.92365;8.283	147.113954031948;275.171267369422;388.257207862239;516.311141155412;645.350603016834;758.434530543393;859.479054274513;960.536456185523;1185.64261356367;1341.75621779021;1412.7884472121;1549.84106557766;1678.89903431474;1793.91520577347;1892.98497092018;2021.04304262428;2152.08134812916;2253.13473393733;1394.7335616647;1531.80946259787;1660.87060837763;1874.91204887365;2003.02200970717;2134.08145…	56	0.322831	0.13494	266.9859;7.446073	QTMQVDEHARPQTTLEQLQK;EHLRQVAEPHEVAAEPTWPGK	_QTMQVDEHARPQTTLEQLQK_;_EHLRQVAEPHEVAAEPTWPGK_	51188	470	5210	5310	41695
150815_0005_preIP_pool_n9_1	8609	5036	MCHPSVDGFTPR	12	0	Unmodified	_MCHPSVDGFTPR_			0	0	Q8C196	Cps1	Carbamoyl-phosphate synthase [ammonia], mitochondrial	3	CID	TOF	MULTI-MSMS	9	0	468.545	1402.61	-1.7206	38.837	4.9276e-151	203.61	186.03	NaN	NaN	1	y1;y2;y3;y4;y5;y6;y7;y8;y9;y10;y11;y4-H2O;y5-H2O;y6-H2O;y7-H2O;y8-H2O;y9-H2O;y10-H2O;y11-H2O;y1-NH3;y2-NH3;y3-NH3;b5;b6;b7;b8;b9;b10;b5-H2O;b6-H2O;b7-H2O;b8-H2O;b9-H2O;b10-H2O	361;1661;2492;1270;4013;3323;706;316;2013;10;737;184;515;563;163;153;662;153;357;102;621;225;1531;605;1132;183;82;61;880;690;51;92;112;31	-0.0004056035;-0.0003046555;0.0001069931;-0.003580964;0.001705184;-0.002739709;-0.0005841384;-0.006150715;-0.0005971226;0.02192804;-0.002115573;6.786848E-05;-0.004583865;0.005803851;0.003942006;0.004818261;0.001994516;0.007949514;0.005424022;0.001173146;-	-2.316154;-1.119349;0.2866763;-6.882612;2.953683;-3.957178;-0.7381029;-7.001839;-0.6121258;19.71013;-1.662427;0.1351216;-8.195669;8.606971;5.097047;5.599886;2.083096;7.262949;4.323435;7.420691;-0.382378;0.5554988;6.592659;5.588567;-6.57133;-6.771546;-4.51	175.119357784505;272.172020688534;373.219287513966;520.291389387089;577.307566963213;692.338954887633;791.405213233523;878.44280822009;975.490018479674;1112.52640517628;1272.58109699412;502.277175868518;559.303291325372;674.319846641617;773.390122402843;860.42127455753;957.476862154588;1094.52981901913;1254.56299271213;158.0912299333;255.14526449345;356.192647540998;613.218070660768;712.286546653…	34	0.49586	0.0926431	203.612;17.58653;10.65497	MCHPSVDGFTPR;NCYSHGGNLEPR;PSCAPGWFYYR	_MCHPSVDGFTPR_;_NCYSHGGNLEPR_;_PSCAPGWFYYR_	44345	477	4432	4509	35908
150815_0003_preIP_pool_n5_1	23049	19199	YFDSFGDLSSASAIMGNAK	19	0	Unmodified	_YFDSFGDLSSASAIMGNAK_			0	0	P02088	Hbb-b1	Hemoglobin subunit beta-1	2	CID	TOF	MULTI-MSMS	20	0	990.954	1979.89	-0.6968	68.082	5.0765e-151	334.51	301.41	NaN	NaN	1	y1;y2;y3;y4;y5;y6;y7;y9;y10;y11;y13;y14;y15;y16;y17;y18;y11-H2O;y13-H2O;y14-H2O;y15-H2O;y16-H2O;y17-H2O;y18-H2O;y1-NH3;y2-NH3;y3-NH3;y4-NH3;y9-NH3;y10-NH3;y13-NH3;y15-NH3;y16-NH3;y17-NH3;a2;b2;b3;b4;b5;b6;b7;b8;b9;b10;b11;b12;b13;b14;b15;b16;b17;b18;b4-H2O;b5-H2O;b8-H2O;b9-H2O;b10-H2O;b11-H2O;b13-H2O;b14-H2O;b15-H2O;b17-H2O;b18-H2O;b18-NH3	26;46;41;245;312;133;97;117;342;473;108;540;198;153;35;10;31;20;40;15;15;25;5;20;15;30;35;30;25;10;20;15;10;251;107;179;117;46;41;102;82;46;20;31;20;30;26;15;10;10;5;103;56;51;36;20;40;20;26;25;5;10;10	-0.002303521;0.005666787;0.002207848;-0.002321142;0.003996352;-0.001266044;-0.006227634;0.002566496;0.001220278;0.00341715;0.0225297;-0.006691495;0.003294668;0.01214144;0.007130397;0.01058303;-0.005955956;-0.009887806;0.03702321;-0.003174851;-0.01026261;-	-15.65795;25.97725;6.646327;-5.963625;7.681588;-1.998996;-8.841271;2.975846;1.285212;3.296798;17.8157;-5.062992;2.243244;7.804337;4.267752;5.821802;-5.847746;-7.931695;28.40088;-2.188492;-6.673817;-4.773733;7.781032;-22.34484;-21.43006;17.63269;13.20357;-	147.115107691836;218.144251171139;332.190637557731;389.216630271519;520.25079738313;633.340123759983;704.382199137476;862.442547204867;949.475921833436;1036.50575337154;1264.59764783579;1321.64833275224;1468.70676050538;1555.72994214226;1670.76189621853;1817.82685750342;1018.50456179119;1246.61950065303;1303.5940533587;1450.70266533807;1537.74178150397;1652.76635179508;1799.81287144313;130.089161…	63	0.465755	0.21017	334.508;33.10049;21.69407	YFDSFGDLSSASAIMGNAK;AMFKAEVRDDFYTDEK;TTPYMRPMKNTYTGCK	_YFDSFGDLSSASAIMGNAK_;_AM(ox)FKAEVRDDFYTDEK_;_TTPYM(ox)RPM(ox)KNTYTGCK_	70621	68	7059	7185	57090
150815_0003_preIP_pool_n11_1	10236	6595	LGTAAIQGAIEK	12	0	Unmodified	_LGTAAIQGAIEK_			0	0	Q8QZT1	Acat1	Acetyl-CoA acetyltransferase, mitochondrial	2	CID	TOF	MULTI-MSMS	19	0	586.338	1170.66	-0.25588	41.842	7.4909e-151	257.8	178.32	NaN	NaN	1	y1;y2;y3;y4;y5;y6;y8;y9;y10;y11;y2-H2O;y6-H2O;y8-H2O;y10-H2O;y11-H2O;y1-NH3;y6-NH3;y8-NH3;y9-NH3;a2;b2;b3;b4;b5;b6;b7;b8;b9;b10;b11;b3-H2O;b4-H2O;b6-H2O;b7-H2O;b8-H2O;b9-H2O;b10-H2O;b11-H2O	241;493;552;298;1840;2192;173;102;415;1313;428;407;41;976;539;112;817;82;51;82;307;914;560;857;374;298;81;133;133;153;700;865;670;184;81;286;163;113	0.0006612833;5.001423E-05;-0.0001486559;-0.003653424;0.003493479;-0.002069442;0.001025202;-0.001604782;0.002594241;-0.004991459;-0.001075466;-0.002267538;0.01109691;0.00137299;-0.004962609;-0.0001569451;0.002322126;-0.006632302;0.00268082;0.002461419;-0.001494481;-0.000982545;0.004482272;-0.0007136564;-0.003001514;-0.004947433;-0.004799715;0.002366604;-0.007618768;-0.001421121;-0.0006880806;-0.00…	4.495096;0.181109;-0.3819136;-7.93739;6.753365;-3.206654;1.235962;-1.782069;2.590201;-4.7152;-4.166115;-3.61448;13.6753;1.395953;-4.769087;-1.206468;3.695725;-8.163257;3.034367;17.19884;-8.733818;-3.610155;13.0605;-1.722828;-5.691998;-7.548927;-6.737353;3.02081;-8.498085;-1.385697;-2.707374;-1.722968;0.5537325;-12.0894;12.42102;1.786852;1.385745;-4.567232	147.112142887357;276.155347252569;389.239609903107;460.28022845877;517.294545279558;645.358685711889;829.476768836449;900.516512608299;1001.5599920587;1058.58904148302;258.145908046123;627.348319121741;811.456132443461;983.550648623495;1040.5784479467;130.086412014159;628.327745041995;812.457877238853;883.48567790463;143.115428129011;171.114298651876;272.161465189664;343.193114160626;414.23542387…	38	0.468171	0.16309	257.7971;79.47401;66.29871	LGTAAIQGAIEK;IGQELIELTR;ALIASAGADALAK	_LGTAAIQGAIEK_;_IGQELIELTR_;_ALIASAGADALAK_	38507	517	3816	3884	31161
150815_0003_preIP_pool_n5_1	18539	14839	DDGSWEVIEGYR	12	0	Unmodified	_DDGSWEVIEGYR_			0	0	P26443	Glud1	Glutamate dehydrogenase 1, mitochondrial	2	CID	TOF	MULTI-MSMS	24	0	713.318	1424.62	0.68815	58.61	7.631e-151	244.24	218.34	NaN	NaN	1	y1;y2;y3;y4;y5;y6;y7;y8;y9;y10;y4-H2O;y5-H2O;y7-H2O;y8-H2O;y9-H2O;y10-H2O;y1-NH3;y2-NH3;y3-NH3;y8-NH3;a2;b2;b3;b4;b5;b6;b7;b8;b9;b10;b11;b4-H2O;b5-H2O;b6-H2O;b7-H2O;b8-H2O;b9-H2O;b11-H2O	51;31;225;204;434;447;556;362;102;123;40;20;72;31;10;10;20;31;31;31;41;133;132;142;51;81;102;20;72;10;10;91;112;71;92;31;20;10	-0.003485366;0.0005688901;-0.001794024;-0.00448567;-0.003307635;-0.005740942;-0.006322003;0.00771963;0.009823968;-0.004194095;0.004009464;0.01192297;-0.001359851;-0.004250846;0.00127606;0.008184881;-0.001742693;0.001827976;-0.005513616;-0.0008703845;-0.00	-19.90245;1.682203;-4.539472;-8.556344;-5.1898;-7.795908;-7.304893;7.34145;8.628544;-3.508005;7.920214;19.25208;-1.604672;-4.113001;1.13879;6.950739;-11.02313;5.691899;-14.57924;-0.8413617;-10.58398;3.06301;-5.366601;-12.93304;-26.76253;-16.14012;-0.87375	175.122437547062;338.181711829166;395.205538467321;524.250823209481;637.333709154329;736.404556378263;865.447730534829;1051.51300185562;1138.54292592796;1195.57840771354;506.231763388798;619.307913867217;847.43220369626;1033.51440764551;1120.54090914869;1177.55546405155;158.094145772113;321.153903642246;378.182708957281;1034.49504276838;203.068397179503;231.060454790116;288.084172286884;375.11950…	38	0.512069	0.152	244.2364;25.89334;30.61231	DDGSWEVIEGYR;DDCVYQVELER;ENMIMAEFMPGR	_DDGSWEVIEGYR_;_DDCVYQVELER_;_ENMIMAEFMPGR_	8535	152	832	854	6969
150815_0002_preIP_pool_n7_1	21583	17881	EIFAQEALAPFR	12	0	Unmodified	_EIFAQEALAPFR_			0	0	Q8BJ64	Chdh	Choline dehydrogenase, mitochondrial	2	CID	TOF	MULTI-MSMS	11	0	696.37	1390.72	-0.39542	64.455	7.9014e-151	288.17	248.1	NaN	NaN	1	y1;y2;y3;y4;y5;y6;y7;y8;y9;y10;y11;y7-H2O;y8-H2O;y10-H2O;y2-NH3;y3-NH3;y4-NH3;y8-NH3;y9-NH3;y10-NH3;a2;b2;b3;b4;b5;b6;b7;b8;b9;b2-H2O;b3-H2O;b4-H2O;b5-H2O;b6-H2O;b7-H2O;b8-H2O;b9-H2O;b5-NH3;b7-NH3	51;31;836;564;386;349;627;611;485;81;50;51;133;30;41;122;71;82;61;51;293;214;153;91;31;61;133;102;113;41;286;102;102;132;113;31;82;30;41	0.004882262;0.006073523;0.001673094;-0.00160527;-0.002250187;-0.006556891;0.003839839;-6.818408E-06;-0.003787894;-0.005576294;0.004723256;-0.009006289;-0.01143445;0.02313121;0.001672911;-0.002072304;0.003020011;0.02004428;0.00212832;-0.01156745;0.0006807634;0.0009936905;0.00551215;0.005646687;0.008835072;-0.01183536;0.01283693;0.00535979;0.007970099;0.006306556;-0.00250189;-0.001796023;0.00903373…	27.88046;18.85126;3.990794;-3.274199;-3.729405;-9.722484;4.779265;-0.007319818;-3.778295;-4.850593;3.740647;-11.46656;-12.51718;20.44167;5.482092;-5.15222;6.381459;21.91942;2.159617;-10.21327;3.164306;4.087025;14.12659;12.24257;14.99276;-16.4757;16.26236;5.939112;8.187133;28.01456;-6.722;-4.052117;15.81318;7.054322;-0.2188463;1.722628;5.533792;31.19679;13.87487	175.114069919566;322.181292573775;419.238456854985;490.278849007479;603.363557904808;674.404978396637;803.437174762425;931.499598931208;1002.54049379417;1149.61069611067;1262.6844605406;785.439456204195;913.500461874803;1131.5714239155;305.159144085056;402.215653151358;473.247674624951;914.452998729628;985.508028478808;1132.59013816618;215.138338157631;243.132939852743;390.196835309817;461.233814…	39	0.602052	0.222857	288.1663;40.0672;34.72078	EIFAQEALAPFR;EINVNINEYKR;EFAIISSPTRDR	_EIFAQEALAPFR_;_EINVNINEYKR_;_EFAIISSPTRDR_	14707	448	1419	1446	11830
[truncated: 72,126 more rows]
