# Supplementary material for: Temporal dynamics of liver mitochondrial protein acetylation and succinylation and metabolites due to high fat diet and/or excess glucose or fructose
Source: PLoS One. 2018 Dec 26;13(12):e0208973. doi: 10.1371/journal.pone.0208973 (PMC6306174; doi:10.1371/journal.pone.0208973)
Supplement: S2 Table — (XLSX) [file pone.0208973.s002.xlsx]

## Sheet: ptmProphet-acetyl.ptm.pep
Supplementary Table 2: Details of acetylated peptide identifications combined from iProphet as part of the PIQED pipeline.
iprobability	probability	ptm_peptide	spectrum	peptide	protein	calc_neutral_pep_mass	index	start_scan	assumed_charge	precursor_neutral_mass	MZratio	protein_descr	pI	retention_time_sec	ppm	nss	nrs	nsi	nsm	nsp	xcorr	deltacn	deltacnstar	spscore	sprank	hyperscore	nextscore	bscore	yscore	expect	xcorr2	num_tol_term	num_missed_cleavages	massdiff	fval
0.999798	0.9925	HAHGDQYK(1.000)ATDFVVDR	150824_0002_10wk_17_sw1_Q1.00040.00040.2	R.HAHGDQYK[170.11]ATDFVVDR.A	sp|P54071|IDHP_MOUSE	1899.89	505	40	2	1899.89	950.951	Isocitrate dehydrogenase [NADP], mitochondrial OS=Mus musculus GN=Idh2 PE=1 SV=3	5.99	2483.2	2.5644	0	7.67429	2	0	20	1.336	0.396	0	69.9	1	[unavailable]	[unavailable]	[unavailable]	[unavailable]	0.0118	1.336	2	1	0.0049	-0.5603
0.999903	0.9945	VDEYDYSK(1.000)PIQGQQK(0.000)	150824_0002_10wk_17_sw1_Q1.00041.00041.2	R.VDEYDYSK[170.11]PIQGQQK.K	sp|Q8K2B3|SDHA_MOUSE	1838.87	2063	41	2	1838.88	920.442	Succinate dehydrogenase [ubiquinone] flavoprotein subunit, mitochondrial OS=Mus musculus GN=Sdha PE=1 SV=1	4.56	0	4.9124	0	11.2905	0.999999	0.1896	20	[unavailable]	[unavailable]	[unavailable]	[unavailable]	[unavailable]	[unavailable]	[unavailable]	[unavailable]	[unavailable]	[unavailable]	[unavailable]	2	0	0.009	2.5046
0.999999	0.9997	[unavailable]	150824_0002_10wk_17_sw1_Q1.00042.00042.2	K.TNVSGGAIALGHPLGGSGSR.L	sp|Q8BWT1|THIM_MOUSE	1806.93	506	42	2	1806.94	904.474	3-ketoacyl-CoA thiolase, mitochondrial OS=Mus musculus GN=Acaa2 PE=1 SV=3	9.44	2505	6.081	0.3328	15	0.999999	0.999999	20	1.382	0.512	0	120.5	1	[unavailable]	[unavailable]	[unavailable]	[unavailable]	0.00667	1.382	2	0	0.011	0.0101
0.985477	0.4227	[unavailable]	150824_0002_10wk_17_sw1_Q1.00046.00046.2	K.SGQQEGAK[170.11]LLC[160.03]GGGAAADR.G	sp|P47738|ALDH2_MOUSE	1886.89	1	46	2	1886.9	944.453	Aldehyde dehydrogenase, mitochondrial OS=Mus musculus GN=Aldh2 PE=1 SV=1	5.79	2538.23	5.4587	0	15	0.999999	0	20	[unavailable]	[unavailable]	[unavailable]	[unavailable]	[unavailable]	287	254	0	1	0.64	[unavailable]	2	1	0.0103	0.3313
0.999999	1	FAGPYDK(1.000)GEYSPSVQK(0.000)	150824_0002_10wk_17_sw1_Q1.00076.00076.2	K.FAGPYDK[170.11]GEYSPSVQK.T	sp|P25688|URIC_MOUSE	1813.85	1290	76	2	1813.86	907.933	Uricase OS=Mus musculus GN=Uox PE=1 SV=2	6.07	0	5.0474	0.9998	15	0.999999	0	20	[unavailable]	[unavailable]	[unavailable]	[unavailable]	[unavailable]	[unavailable]	[unavailable]	[unavailable]	[unavailable]	[unavailable]	[unavailable]	2	1	0.0092	9.3567
0.998734	0.416	IGHGYK(1.000)YAIGSLNEGR	150824_0002_10wk_17_sw1_Q1.00083.00083.2	K.IGHGYK[170.11]YAIGSLNEGR.L	sp|Q9DBL1|ACDSB_MOUSE	1775.9	508	83	2	1775.9	888.955	Short\branched chain specific acyl-CoA dehydrogenase, mitochondrial OS=Mus musculus GN=Acadsb PE=1 SV=1	8.5	2845.1	4.7097	0.708	15	2	0	4.8684	1.042	0.095	0	58.8	1	[unavailable]	[unavailable]	[unavailable]	[unavailable]	0.502	1.042	2	1	0.0084	-4.3108
0.999999	1	MEEFK(1.000)DQLPADECNK(0.000)	150824_0002_10wk_17_sw1_Q1.00086.00086.2	K.MEEFK[170.11]DQLPADEC[160.03]NK.L	sp|P38647|GRP75_MOUSE	1894.81	1300	86	2	1894.82	948.411	Stress-70 protein, mitochondrial OS=Mus musculus GN=Hspa9 PE=1 SV=3	4.18	0	4.3808	0.9999	15	0.999999	1.8981	19.7103	[unavailable]	[unavailable]	[unavailable]	[unavailable]	[unavailable]	[unavailable]	[unavailable]	[unavailable]	[unavailable]	[unavailable]	[unavailable]	2	1	0.0083	9.1469
0.999999	1	VEPVDASGTEK(1.000)AFEPATGR	150824_0002_10wk_17_sw1_Q1.00092.00092.2	R.VEPVDASGTEK[170.11]AFEPATGR.V	sp|Q9JLJ2|AL9A1_MOUSE	2001.96	1417	92	2	2001.98	1001.99	4-trimethylaminobutyraldehyde dehydrogenase OS=Mus musculus GN=Aldh9a1 PE=1 SV=1	4.41	0	5.8536	0.999599	15	0.999999	1.2919	5.8917	[unavailable]	[unavailable]	[unavailable]	[unavailable]	[unavailable]	[unavailable]	[unavailable]	[unavailable]	[unavailable]	[unavailable]	[unavailable]	2	1	0.0117	7.2985
0.999999	1	IICQGFTGK(1.000)QGTFHSQQALEYGTK(0.000)	150824_0002_10wk_17_sw1_Q1.00106.00106.3	K.IIC[160.03]QGFTGK[170.11]QGTFHSQQALEYGTK.L	sp|Q9WUM5|SUCA_MOUSE	2740.33	1910	106	3	2740.34	914.45	Succinyl-CoA ligase [ADP\GDP-forming] subunit alpha, mitochondrial OS=Mus musculus GN=Suclg1 PE=1 SV=4	8.18	0	4.6773	0	5.87669	0.999999	0	12.1655	[unavailable]	[unavailable]	[unavailable]	[unavailable]	[unavailable]	[unavailable]	[unavailable]	[unavailable]	[unavailable]	[unavailable]	[unavailable]	2	1	0.0128	3.5288
0.999999	1	ANLEK(1.000)AQSELSGAADEAAR	150824_0002_10wk_17_sw1_Q1.00107.00107.2	R.ANLEK[170.11]AQSELSGAADEAAR.A	sp|Q9D3D9|ATPD_MOUSE	1971.95	1222	107	2	1971.96	986.982	ATP synthase subunit delta, mitochondrial OS=Mus musculus GN=Atp5d PE=1 SV=1	4.41	0	6.0046	0.999999	15	2	0.999999	1.9954	[unavailable]	[unavailable]	[unavailable]	[unavailable]	[unavailable]	[unavailable]	[unavailable]	[unavailable]	[unavailable]	[unavailable]	[unavailable]	2	1	0.0118	12.8888
0.999999	1	FNNVEAGK(1.000)YTVGLGQTR	150824_0002_10wk_17_sw1_Q1.00133.00133.2	K.FNNVEAGK[170.11]YTVGLGQTR.M	sp|P54869|HMCS2_MOUSE	1894.95	1293	133	2	1894.96	948.484	Hydroxymethylglutaryl-CoA synthase, mitochondrial OS=Mus musculus GN=Hmgcs2 PE=1 SV=2	8.59	0	4.5737	0.9983	15	2	1.7875	20	[unavailable]	[unavailable]	[unavailable]	[unavailable]	[unavailable]	[unavailable]	[unavailable]	[unavailable]	[unavailable]	[unavailable]	[unavailable]	2	1	0.0087	9.3371
0.999999	1	ISGASEK(1.000)DIVHSGLAYTMER, ISGASEKDIVHSGLAYTM(1.000)ER	150824_0002_10wk_17_sw1_Q1.00158.00158.2	R.ISGASEK[170.11]DIVHSGLAYTM[147.04]ER.S	sp|DHE3_BOVIN|,sp|P26443|DHE3_MOUSE	2221.07	1854	158	2	2221.08	1111.54	sp|DHE3_BOVIN|	5.45	0	5.1663	0.9954	15	2	1.8344	20	[unavailable]	[unavailable]	[unavailable]	[unavailable]	[unavailable]	[unavailable]	[unavailable]	[unavailable]	[unavailable]	[unavailable]	[unavailable]	2	1	0.0115	3.9002
0.999999	1	ENGTK(1.000)LSMTNDPLEAAR	150824_0002_10wk_17_sw1_Q1.00171.00171.2	K.ENGTK[170.11]LSMTNDPLEAAR.G	sp|P11725|OTC_MOUSE	1887.9	1837	171	2	1887.91	944.957	Ornithine carbamoyltransferase, mitochondrial OS=Mus musculus GN=Otc PE=1 SV=1	4.68	0	4.8494	0.9824	15	0.999999	4.1184	20	[unavailable]	[unavailable]	[unavailable]	[unavailable]	[unavailable]	[unavailable]	[unavailable]	[unavailable]	[unavailable]	[unavailable]	[unavailable]	2	1	0.0092	4.0202
0.999999	1	NVK(1.000)YVDLGGSYVGPTQNR	150824_0002_10wk_17_sw1_Q1.00172.00172.2	K.NVK[170.11]YVDLGGSYVGPTQNR.L	sp|Q8BW75|AOFB_MOUSE	2008	1321	172	2	2008.01	1005.01	Amine oxidase [flavin-containing] B OS=Mus musculus GN=Maob PE=1 SV=4	8.5	0	3.6475	0.997899	15	0.999999	1.0521	4.52	[unavailable]	[unavailable]	[unavailable]	[unavailable]	[unavailable]	[unavailable]	[unavailable]	[unavailable]	[unavailable]	[unavailable]	[unavailable]	2	1	0.0073	8.6042
0.99949	0.7011	SDK(1.000)WIDIHNPATNEVVGR	150824_0002_10wk_17_sw1_Q1.00199.00199.2	K.SDK[170.11]WIDIHNPATNEVVGR.V	sp|Q9EQ20|MMSA_MOUSE	2092.03	513	199	2	2092.04	1047.02	Methylmalonate-semialdehyde dehydrogenase [acylating], mitochondrial OS=Mus musculus GN=Aldh6a1 PE=1 SV=1	5.36	3336.7	3.9579	0	15	1.8012	0.999999	17.9357	1.252	0.27	0	26	1	[unavailable]	[unavailable]	[unavailable]	[unavailable]	0.19	1.252	2	1	0.0083	-3.3393
0.995617	0.269	VSQEHPVVLTK(1.000)FVEGAR	150824_0002_10wk_17_sw1_Q1.00216.00216.2	R.VSQEHPVVLTK[170.11]FVEGAR.E	sp|Q8C196|CPSM_MOUSE	1937.04	516	216	2	1937.04	969.526	Carbamoyl-phosphate synthase [ammonia], mitochondrial OS=Mus musculus GN=Cps1 PE=1 SV=2	6.73	3392.2	3.2963	0	15	2	0.1949	20	1.174	0.256	0	14.8	3	[unavailable]	[unavailable]	[unavailable]	[unavailable]	0.78	1.174	2	1	0.0064	-4.7515
0.680175	0.959	[unavailable]	150824_0002_10wk_17_sw1_Q1.00230.00230.3	K.TFPTVNPSTGEVIC[160.03]QVAEGNKEDVDK.A	sp|P47738|ALDH2_MOUSE	2833.34	2177	230	3	2833.36	945.455	Aldehyde dehydrogenase, mitochondrial OS=Mus musculus GN=Aldh2 PE=1 SV=1	4.18	0	5.8809	0.1918	0.466896	0	0	20	[unavailable]	[unavailable]	[unavailable]	[unavailable]	[unavailable]	[unavailable]	[unavailable]	[unavailable]	[unavailable]	[unavailable]	[unavailable]	2	1	0.0167	1.827
0.999999	1	ISGASEK(1.000)DIVHSGLAYTMER	150824_0002_10wk_17_sw1_Q1.00232.00232.2	R.ISGASEK[170.11]DIVHSGLAYTMER.S	sp|DHE3_BOVIN|,sp|P26443|DHE3_MOUSE	2205.07	1350	232	2	2205.08	1103.54	sp|DHE3_BOVIN|	5.45	0	3.1001	0.99715	15	2	2.8344	20	[unavailable]	[unavailable]	[unavailable]	[unavailable]	[unavailable]	[unavailable]	[unavailable]	[unavailable]	[unavailable]	[unavailable]	[unavailable]	2	1	0.0068	8.086
0.999999	0.9757	[unavailable]	150824_0002_10wk_17_sw1_Q1.00239.00239.2	K.TVLMNPNIASVQTNEVGLK.Q	sp|Q8C196|CPSM_MOUSE	2027.07	517	239	2	2027.08	1014.54	Carbamoyl-phosphate synthase [ammonia], mitochondrial OS=Mus musculus GN=Cps1 PE=1 SV=2	5.66	3456	3.0196	0.737	15	0.999999	1.9302	20	1.407	0.342	0	10.5	1	[unavailable]	[unavailable]	[unavailable]	[unavailable]	0.0302	1.407	2	0	0.0061	-1.5001
0.882616	0.9471	[unavailable]	150824_0002_10wk_17_sw1_Q1.00309.00309.3	K.TFPTVNPSTGEVIC[160.03]QVAEGNK[170.11]EDVDKAVK.A	sp|P47738|ALDH2_MOUSE	3173.56	2182	309	3	3173.56	1058.86	Aldehyde dehydrogenase, mitochondrial OS=Mus musculus GN=Aldh2 PE=1 SV=1	4.51	0	1.9617	0	3.3051	0.999999	0	20	[unavailable]	[unavailable]	[unavailable]	[unavailable]	[unavailable]	[unavailable]	[unavailable]	[unavailable]	[unavailable]	[unavailable]	[unavailable]	2	2	0.0062	1.8116
0.999987	0.9511	ENGTK(1.000)LSMTNDPLEAAR	150824_0002_10wk_17_sw1_Q1.00333.00333.2	K.ENGTK[170.11]LSMTNDPLEAAR.G	sp|P11725|OTC_MOUSE	1870.87	521	333	2	1870.88	936.444	Ornithine carbamoyltransferase, mitochondrial OS=Mus musculus GN=Otc PE=1 SV=1	4.68	3687.4	3.354	0	15	0.999999	3.1188	20	1.864	0.352	0	194	1	[unavailable]	[unavailable]	[unavailable]	[unavailable]	0.0252	1.864	2	1	0.0063	-1.3191
0.999977	0.9963	AMK(0.000)EENVK(1.000)TVLMNPNIASVQTNEVGLK(0.000)	150824_0002_10wk_17_sw1_Q1.00394.00394.3	K.AMKEENVK[170.11]TVLMNPNIASVQTNEVGLK.Q	sp|Q8C196|CPSM_MOUSE	2998.55	2126	394	3	2998.56	1000.52	Carbamoyl-phosphate synthase [ammonia], mitochondrial OS=Mus musculus GN=Cps1 PE=1 SV=2	6.27	0	3.6639	0	13.3783	0.999999	0.999999	20	[unavailable]	[unavailable]	[unavailable]	[unavailable]	[unavailable]	[unavailable]	[unavailable]	[unavailable]	[unavailable]	[unavailable]	[unavailable]	2	2	0.011	2.1302
0.998357	0.9905	STPAITLENPDIK(1.000)YPLR	150824_0002_10wk_17_sw1_Q1.00406.00406.2	R.STPAITLENPDIK[170.11]YPLR.L	sp|Q9DCN2|NB5R3_MOUSE	1969.05	2146	406	2	1969.06	985.533	NADH-cytochrome b5 reductase 3 OS=Mus musculus GN=Cyb5r3 PE=1 SV=3	5.79	0	3.0377	0.2174	15	0.999999	0	3.7757	[unavailable]	[unavailable]	[unavailable]	[unavailable]	[unavailable]	[unavailable]	[unavailable]	[unavailable]	[unavailable]	[unavailable]	[unavailable]	2	1	0.006	2.0303
0.999698	0.9932	TYK(1.000)LK(0.000)PGTMIEWGNNWAR	150824_0002_10wk_17_sw1_Q1.00417.00417.2	R.TYK[170.11]LKPGTMIEWGNNWAR.A	sp|O55125|NIPS1_MOUSE	2206.1	2123	417	2	2206.11	1104.06	Protein NipSnap homolog 1 OS=Mus musculus GN=Nipsnap1 PE=1 SV=1	9.7	0	2.5453	0	6.7693	2	1.884	5.9896	[unavailable]	[unavailable]	[unavailable]	[unavailable]	[unavailable]	[unavailable]	[unavailable]	[unavailable]	[unavailable]	[unavailable]	[unavailable]	2	1	0.0056	2.1391
0.999999	1	GSNTCELVFEDCK(1.000)VPAANVLSQESK(0.000)	150824_0002_10wk_17_sw1_Q1.00431.00431.3	R.GSNTC[160.03]ELVFEDC[160.03]K[170.11]VPAANVLSQESK.G	sp|Q9JHI5|IVD_MOUSE	2823.31	1513	431	3	2823.32	942.109	Isovaleryl-CoA dehydrogenase, mitochondrial OS=Mus musculus GN=Ivd PE=1 SV=1	4.41	0	3.7616	0.9951	15	0.999999	0	6.90569	[unavailable]	[unavailable]	[unavailable]	[unavailable]	[unavailable]	[unavailable]	[unavailable]	[unavailable]	[unavailable]	[unavailable]	[unavailable]	2	1	0.0106	6.3214
0.999781	0.1624	QTMQVDEHARPQTTLEQLQK(1.000)LPSVFK(0.000)	150824_0002_10wk_17_sw1_Q1.00437.00437.3	K.QTMQVDEHARPQTTLEQLQK[170.11]LPSVFK.K	sp|Q8BWT1|THIM_MOUSE	3093.59	9	437	3	3093.6	1032.2	3-ketoacyl-CoA thiolase, mitochondrial OS=Mus musculus GN=Acaa2 PE=1 SV=3	6.76	3886.05	3.3941	0	15	2	2.9986	20	[unavailable]	[unavailable]	[unavailable]	[unavailable]	[unavailable]	395	381	1	1	2.4	[unavailable]	2	1	0.0105	-0.649
0.999999	0.9973	VLDSGAPIK(1.000)IPVGPETLGR	150824_0002_10wk_17_sw1_Q1.00450.00450.2	K.VLDSGAPIK[170.11]IPVGPETLGR.L	sp|P56480|ATPB_MOUSE	1960.1	2026	450	2	1960.11	981.057	ATP synthase subunit beta, mitochondrial OS=Mus musculus GN=Atp5b PE=1 SV=2	6.04	0	3.1762	0.99815	15	2	1.969	20	[unavailable]	[unavailable]	[unavailable]	[unavailable]	[unavailable]	[unavailable]	[unavailable]	[unavailable]	[unavailable]	[unavailable]	[unavailable]	2	1	0.0062	2.8132
0.973959	0.306	[unavailable]	150824_0002_10wk_17_sw1_Q1.00519.00519.3	R.HLLPLVQC[160.03]PTLIVHGEK[170.11]DPLVPR.F	sp|Q8R164|BPHL_MOUSE	2672.48	12	519	3	2672.49	891.835	Valacyclovir hydrolase OS=Mus musculus GN=Bphl PE=1 SV=1	6.91	4012.33	3.3677	0	15	0.999999	0.999999	10.0073	[unavailable]	[unavailable]	[unavailable]	[unavailable]	[unavailable]	348	309	1	1	1.1	[unavailable]	2	1	0.009	0.106
0.951415	0.5342	[unavailable]	150824_0002_10wk_17_sw1_Q1.00521.00521.2	K.LEDLIVK[170.11]DGLTDVYNK.L	sp|Q8QZT1|THIL_MOUSE	1875.98	13	521	2	1875.99	938.999	Acetyl-CoA acetyltransferase, mitochondrial OS=Mus musculus GN=Acat1 PE=1 SV=1	4.23	4004.85	4.4243	0	9.06029	0.999999	0	20	[unavailable]	[unavailable]	[unavailable]	[unavailable]	[unavailable]	292	251	1	1	0.43	[unavailable]	2	1	0.0083	0.6928
0.999998	0.9848	VTLVSAAPEK(1.000)LICEMK(0.000)	150824_0002_10wk_17_sw1_Q1.00561.00561.2	K.VTLVSAAPEK[170.11]LIC[160.03]EMK.V	sp|Q9CQR4|ACO13_MOUSE	1829.96	2050	561	2	1829.97	915.989	Acyl-coenzyme A thioesterase 13 OS=Mus musculus GN=Acot13 PE=1 SV=1	6.11	0	2.9351	0.7049	15	0.999999	2	7.69209	[unavailable]	[unavailable]	[unavailable]	[unavailable]	[unavailable]	[unavailable]	[unavailable]	[unavailable]	[unavailable]	[unavailable]	[unavailable]	2	1	0.0054	2.6312
0.999999	1	YEEDK(1.000)FYLEPYLK(0.000)	150824_0002_10wk_17_sw1_Q1.00571.00571.2	K.YEEDK[170.11]FYLEPYLK.E	sp|Q9D855|QCR7_MOUSE	1777.85	1494	571	2	1777.85	889.93	Cytochrome b-c1 complex subunit 7 OS=Mus musculus GN=Uqcrb PE=1 SV=3	4.41	0	1.2359	0.9535	12.2812	0.999999	0	7.12219	[unavailable]	[unavailable]	[unavailable]	[unavailable]	[unavailable]	[unavailable]	[unavailable]	[unavailable]	[unavailable]	[unavailable]	[unavailable]	2	1	0.0022	6.4719
0.999928	0.9166	LASLSEK(1.000)PPAIDWAYYR	150824_0002_10wk_17_sw1_Q1.00583.00583.2	R.LASLSEK[170.11]PPAIDWAYYR.A	sp|Q9DCX2|ATP5H_MOUSE	2021.03	530	583	2	2021.03	1011.52	ATP synthase subunit d, mitochondrial OS=Mus musculus GN=Atp5h PE=1 SV=3	6.07	4116.3	3.1761	0	15	0.999999	2	15.5063	1.232	0.227	0	65.7	1	[unavailable]	[unavailable]	[unavailable]	[unavailable]	0.113	1.232	2	0	0.0064	-2.8196
0.999999	1	PQTTLEQLQK(1.000)LPSVFK(0.000)	150824_0002_10wk_17_sw1_Q1.00598.00598.2	R.PQTTLEQLQK[170.11]LPSVFK.K	sp|Q8BWT1|THIM_MOUSE	1898.05	1236	598	2	1898.06	950.033	3-ketoacyl-CoA thiolase, mitochondrial OS=Mus musculus GN=Acaa2 PE=1 SV=3	9.01	0	3.6016	0	15	1.9846	0	20	[unavailable]	[unavailable]	[unavailable]	[unavailable]	[unavailable]	[unavailable]	[unavailable]	[unavailable]	[unavailable]	[unavailable]	[unavailable]	1	1	0.0068	11.6169
0.998075	0.9042	VAAK(1.000)LNVAPVSDIIEIK(0.000)	150824_0002_10wk_17_sw1_Q1.00599.00599.2	R.VAAK[170.11]LNVAPVSDIIEIK.S	sp|Q99LC5|ETFA_MOUSE	1821.06	15	599	2	1821.07	911.538	Electron transfer flavoprotein subunit alpha, mitochondrial OS=Mus musculus GN=Etfa PE=1 SV=2	6.04	4138.59	3.0751	0	11.2455	0.999999	0	16.9083	[unavailable]	[unavailable]	[unavailable]	[unavailable]	[unavailable]	397	325	1	1	0.04	[unavailable]	2	1	0.0056	2.6467
0.999999	1	AERPDGLILGMGGQTALNCGVELFK(1.000)R, AERPDGLILGM(1.000)GGQTALNCGVELFKR	150824_0002_10wk_17_sw1_Q1.00631.00631.3	K.AERPDGLILGM[147.04]GGQTALNC[160.03]GVELFK[170.11]R.G	sp|Q8C196|CPSM_MOUSE	2859.44	1344	631	3	2859.45	954.153	Carbamoyl-phosphate synthase [ammonia], mitochondrial OS=Mus musculus GN=Cps1 PE=1 SV=2	6.22	0	3.1377	0.9997	15	1.9975	2	20	[unavailable]	[unavailable]	[unavailable]	[unavailable]	[unavailable]	[unavailable]	[unavailable]	[unavailable]	[unavailable]	[unavailable]	[unavailable]	2	0	0.009	8.1896
0.999999	1	NAFGAPLTK(1.000)LQNIQFK(0.000)	150824_0002_10wk_17_sw1_Q1.00699.00699.2	R.NAFGAPLTK[170.11]LQNIQFK.L	sp|Q07417|ACADS_MOUSE	1831	1280	699	2	1831	916.507	Short-chain specific acyl-CoA dehydrogenase, mitochondrial OS=Mus musculus GN=Acads PE=1 SV=2	10	0	2.4667	0.9926	15	0.999999	0	11.1704	[unavailable]	[unavailable]	[unavailable]	[unavailable]	[unavailable]	[unavailable]	[unavailable]	[unavailable]	[unavailable]	[unavailable]	[unavailable]	2	1	0.0045	9.6653
0.999999	1	GYEPDPNIVK(1.000)LAEQYAK(0.000)	150824_0002_10wk_17_sw1_Q1.00709.00709.2	K.GYEPDPNIVK[170.11]LAEQYAK.E	sp|P11725|OTC_MOUSE	1975.99	1343	709	2	1975.99	989.002	Ornithine carbamoyltransferase, mitochondrial OS=Mus musculus GN=Otc PE=1 SV=1	4.68	0	2.4711	0.9986	15	0.999999	0	20	[unavailable]	[unavailable]	[unavailable]	[unavailable]	[unavailable]	[unavailable]	[unavailable]	[unavailable]	[unavailable]	[unavailable]	[unavailable]	2	1	0.0049	8.1954
0.999999	1	DAPQSK(1.000)FFQPVLK(0.000)PMLPPDAFQGK(0.000)	150824_0002_10wk_17_sw1_Q1.00780.00780.3	K.DAPQSK[170.11]FFQPVLKPMLPPDAFQGK.V	sp|Q9CQ62|DECR_MOUSE	2727.41	1334	780	3	2727.41	910.144	2,4-dienoyl-CoA reductase, mitochondrial OS=Mus musculus GN=Decr1 PE=1 SV=1	8.5	0	1.2756	0.788	15	0.999999	0	12.6506	[unavailable]	[unavailable]	[unavailable]	[unavailable]	[unavailable]	[unavailable]	[unavailable]	[unavailable]	[unavailable]	[unavailable]	[unavailable]	2	1	0.0035	8.3646
0.999999	0.9995	DFAEK(1.000)ELVPIAAQLDR	150824_0002_10wk_17_sw1_Q1.00788.00788.2	R.DFAEK[170.11]ELVPIAAQLDR.E	sp|Q07417|ACADS_MOUSE	1855.97	536	788	2	1855.97	928.991	Short-chain specific acyl-CoA dehydrogenase, mitochondrial OS=Mus musculus GN=Acads PE=1 SV=2	4.32	4474.2	1.7608	0.96185	9.5622	0.999999	0	11.1704	1.471	0.406	0	77.8	1	[unavailable]	[unavailable]	[unavailable]	[unavailable]	0.00513	1.471	2	1	0.0033	0.2726
0.999999	0.9999	SLGQWLQEEK(1.000)VPAIYGVDTR	150824_0002_10wk_17_sw1_Q1.00792.00792.2	K.SLGQWLQEEK[170.11]VPAIYGVDTR.M	sp|Q8C196|CPSM_MOUSE	2330.19	537	792	2	2330.2	1166.1	Carbamoyl-phosphate synthase [ammonia], mitochondrial OS=Mus musculus GN=Cps1 PE=1 SV=2	4.68	4484.2	2.311	0.9923	6.29559	2	0.0577	20	2.296	0.447	0	98	1	[unavailable]	[unavailable]	[unavailable]	[unavailable]	0.000368	2.296	2	1	0.0054	2.9074
0.998884	0.9013	DLGLAQDSATSTK(1.000)TPILLGSLAHQIYR	150824_0002_10wk_17_sw1_Q1.00820.00820.3	K.DLGLAQDSATSTK[170.11]TPILLGSLAHQIYR.M	sp|Q99L13|3HIDH_MOUSE	2910.55	19	820	3	2910.55	971.189	3-hydroxyisobutyrate dehydrogenase, mitochondrial OS=Mus musculus GN=Hibadh PE=1 SV=1	6.75	4596.13	0.8246	0.6757	8.12559	0.999999	0	9.64769	[unavailable]	[unavailable]	[unavailable]	[unavailable]	[unavailable]	480	353	1	1	0.31	[unavailable]	2	1	0.0024	4.4676
0.794151	0.8206	[unavailable]	150824_0002_10wk_17_sw1_Q1.00853.00853.3	K.VLVAQHDAYK[170.11]GLLPEELTPLILETQK.Q	sp|Q99LC5|ETFA_MOUSE	2959.63	20	853	3	2959.64	987.55	Electron transfer flavoprotein subunit alpha, mitochondrial OS=Mus musculus GN=Etfa PE=1 SV=2	4.83	4698.05	2.9733	0	4.76939	0.999999	0	16.9083	[unavailable]	[unavailable]	[unavailable]	[unavailable]	[unavailable]	453	388	1	1	0.3	[unavailable]	2	1	0.0088	1.9883
0.999999	1	DASPGSPLEK(1.000)LVSSVSDLPK(0.000)	150824_0002_10wk_17_sw1_Q1.00928.00928.2	K.DASPGSPLEK[170.11]LVSSVSDLPK.R	sp|P54869|HMCS2_MOUSE	2067.07	1309	928	2	2067.08	1034.54	Hydroxymethylglutaryl-CoA synthase, mitochondrial OS=Mus musculus GN=Hmgcs2 PE=1 SV=2	4.56	0	1.8897	0.499999	15	0.999999	0.0781	20	[unavailable]	[unavailable]	[unavailable]	[unavailable]	[unavailable]	[unavailable]	[unavailable]	[unavailable]	[unavailable]	[unavailable]	[unavailable]	2	1	0.0039	8.8486
0.998764	0.8436	THQVSAAPTSSAGDGFK(1.000)	150824_0002_10wk_17_sw1_Q1.01069.01069.2	R.THQVSAAPTSSAGDGFK[170.11].A	sp|P32020|NLTP_MOUSE	1701.8	24	1069	2	1702.8	851.905	Non-specific lipid-transfer protein OS=Mus musculus GN=Scp2 PE=1 SV=3	6.41	2093.13	592.139	0	13.6693	0.9481	0.999999	20	[unavailable]	[unavailable]	[unavailable]	[unavailable]	[unavailable]	514	302	2	0	0.0055	[unavailable]	2	0	1.0077	6.4296
0.999999	1	TEQGPQVDETQFK(0.965)K(0.035)	150824_0002_10wk_17_sw1_Q1.01072.01072.2	R.TEQGPQVDETQFK[170.11]K.L	sp|P47738|ALDH2_MOUSE	1675.81	1264	1072	2	1675.81	838.91	Aldehyde dehydrogenase, mitochondrial OS=Mus musculus GN=Aldh2 PE=1 SV=1	4.68	0	4.2977	0.48855	15	0.999999	0.911	20	[unavailable]	[unavailable]	[unavailable]	[unavailable]	[unavailable]	[unavailable]	[unavailable]	[unavailable]	[unavailable]	[unavailable]	[unavailable]	2	0	0.0072	10.2475
0.999999	1	YTALVDQEEK(1.000)EDVK(0.000)	150824_0002_10wk_17_sw1_Q1.01081.01081.2	K.YTALVDQEEK[170.11]EDVK.S	sp|Q9DCX2|ATP5H_MOUSE	1707.82	1317	1081	2	1707.83	854.917	ATP synthase subunit d, mitochondrial OS=Mus musculus GN=Atp5h PE=1 SV=3	4.18	0	5.6467	0.9959	15	0.999999	0.4389	15.5063	[unavailable]	[unavailable]	[unavailable]	[unavailable]	[unavailable]	[unavailable]	[unavailable]	[unavailable]	[unavailable]	[unavailable]	[unavailable]	2	1	0.0096	8.6868
0.999999	1	HHAAYVNNLNATEEK(1.000)YHEALAK(0.000)	150824_0002_10wk_17_sw1_Q1.01096.01096.3	K.HHAAYVNNLNATEEK[170.11]YHEALAK.G	sp|P09671|SODM_MOUSE	2564.24	1247	1096	3	2564.25	855.754	Superoxide dismutase [Mn], mitochondrial OS=Mus musculus GN=Sod2 PE=1 SV=3	6.27	0	5.2127	0.9667	15	2	0	11.5044	[unavailable]	[unavailable]	[unavailable]	[unavailable]	[unavailable]	[unavailable]	[unavailable]	[unavailable]	[unavailable]	[unavailable]	[unavailable]	2	1	0.0134	10.8185
0.999999	1	ANVAK(0.000)PGLVDDFEK(0.500)K(0.500)	150824_0002_10wk_17_sw1_Q1.01099.01099.2	R.ANVAKPGLVDDFEK[170.11]K.Y	sp|Q9DCX2|ATP5H_MOUSE	1671.88	1720	1099	2	1671.89	836.949	ATP synthase subunit d, mitochondrial OS=Mus musculus GN=Atp5h PE=1 SV=3	6.16	0	4.4538	0.9335	15	2	2	15.5063	[unavailable]	[unavailable]	[unavailable]	[unavailable]	[unavailable]	[unavailable]	[unavailable]	[unavailable]	[unavailable]	[unavailable]	[unavailable]	2	0	0.0074	4.7352
0.999999	1	QVCPELEK(1.000)AQPGALK(0.000)	150824_0002_10wk_17_sw1_Q1.01103.01103.2	K.QVC[160.03]PELEK[170.11]AQPGALK.S	sp|Q8VCW8|ACSF2_MOUSE	1708.88	1570	1103	2	1708.89	855.448	Acyl-CoA synthetase family member 2, mitochondrial OS=Mus musculus GN=Acsf2 PE=1 SV=1	6.14	0	3.2859	0.9616	15	0.999999	1.8808	17.4273	[unavailable]	[unavailable]	[unavailable]	[unavailable]	[unavailable]	[unavailable]	[unavailable]	[unavailable]	[unavailable]	[unavailable]	[unavailable]	2	1	0.0056	5.8264
0.999999	1	AQEIDQTNDFK(1.000)NLR	150824_0002_10wk_17_sw1_Q1.01117.01117.2	K.AQEIDQTNDFK[170.11]NLR.E	sp|Q9JHI5|IVD_MOUSE	1732.84	1363	1117	2	1732.85	867.426	Isovaleryl-CoA dehydrogenase, mitochondrial OS=Mus musculus GN=Ivd PE=1 SV=1	4.56	0	4.5085	0.998199	15	0.999999	0.999999	6.90569	[unavailable]	[unavailable]	[unavailable]	[unavailable]	[unavailable]	[unavailable]	[unavailable]	[unavailable]	[unavailable]	[unavailable]	[unavailable]	2	1	0.0078	7.9193
0.999999	1	CNTPTYCDLGK(0.000)AAK(0.000)	150824_0002_10wk_17_sw1_Q1.01119.01119.2	M.C[160.03]NTPTYC[160.03]DLG[0.00]KAAK.D	sp|Q60931|VDAC3_MOUSE	1681.74	1255	1119	2	1681.75	841.879	Voltage-dependent anion-selective channel protein 3 OS=Mus musculus GN=Vdac3 PE=1 SV=1	8.03	0	4.6455	0.9839	15	0.999999	0	8.42249	[unavailable]	[unavailable]	[unavailable]	[unavailable]	[unavailable]	[unavailable]	[unavailable]	[unavailable]	[unavailable]	[unavailable]	[unavailable]	2	1	0.0078	10.4152
0.999999	1	AVANYDSVEAGEK(1.000)LVK(0.000)	150824_0002_10wk_17_sw1_Q1.01135.01135.2	K.AVANYDSVEAGEK[170.11]LVK.T	sp|P51660|DHB4_MOUSE	1733.88	1375	1135	2	1733.89	867.949	Peroxisomal multifunctional enzyme type 2 OS=Mus musculus GN=Hsd17b4 PE=1 SV=3	4.68	0	5.6322	0.9828	14.9592	0.999999	0	9.16579	[unavailable]	[unavailable]	[unavailable]	[unavailable]	[unavailable]	[unavailable]	[unavailable]	[unavailable]	[unavailable]	[unavailable]	[unavailable]	2	1	0.0098	7.754
0.999999	1	LGGEVSCLVAGTK(1.000)CDK(0.000)	150824_0002_10wk_17_sw1_Q1.01137.01137.2	R.LGGEVSC[160.03]LVAGTK[170.11]C[160.03]DK.V	sp|Q99LC5|ETFA_MOUSE	1734.83	1370	1137	2	1734.83	868.421	Electron transfer flavoprotein subunit alpha, mitochondrial OS=Mus musculus GN=Etfa PE=1 SV=2	6.05	0	3.096	0.9407	15	0.999999	0	16.9083	[unavailable]	[unavailable]	[unavailable]	[unavailable]	[unavailable]	[unavailable]	[unavailable]	[unavailable]	[unavailable]	[unavailable]	[unavailable]	2	1	0.0054	7.8131
0.999999	1	MTIMEQK(1.000)YEGEYR	150824_0002_10wk_17_sw1_Q1.01139.01139.2	K.MTIMEQK[170.11]YEGEYR.Y	sp|P55096|ABCD3_MOUSE	1718.76	1529	1139	2	1718.77	860.389	ATP-binding cassette sub-family D member 3 OS=Mus musculus GN=Abcd3 PE=1 SV=2	4.78	0	4.1193	0.8574	15	0.6885	0	11.2562	[unavailable]	[unavailable]	[unavailable]	[unavailable]	[unavailable]	[unavailable]	[unavailable]	[unavailable]	[unavailable]	[unavailable]	[unavailable]	2	1	0.0071	6.1755
0.999999	1	VGAFTVVCK(1.000)DAEEAK(0.000)	150824_0002_10wk_17_sw1_Q1.01149.01149.2	R.VGAFTVVC[160.03]K[170.11]DAEEAK.R	sp|P05202|AATM_MOUSE	1664.81	1832	1149	2	1664.81	833.411	Aspartate aminotransferase, mitochondrial OS=Mus musculus GN=Got2 PE=1 SV=1	4.68	0	4.0328	0.9868	15	0.999999	0	20	[unavailable]	[unavailable]	[unavailable]	[unavailable]	[unavailable]	[unavailable]	[unavailable]	[unavailable]	[unavailable]	[unavailable]	[unavailable]	2	1	0.0067	4.0522
0.997747	0.7946	DGLQNEK(1.000)SIVPTPVK(0.000)	150824_0002_10wk_17_sw1_Q1.01157.01157.2	R.DGLQNEK[170.11]SIVPTPVK.L	sp|P38060|HMGCL_MOUSE	1665.89	27	1157	2	1666.9	833.954	Hydroxymethylglutaryl-CoA lyase, mitochondrial OS=Mus musculus GN=Hmgcl PE=1 SV=2	6.07	3187.87	605.501	0	15	2	0	7.1372	[unavailable]	[unavailable]	[unavailable]	[unavailable]	[unavailable]	474	320	1	1	0.063	[unavailable]	2	1	1.0087	5.079
0.999999	1	DGLQNEK(1.000)SIVPTPVK(0.000)	150824_0002_10wk_17_sw1_Q1.01166.01166.2	R.DGLQNEK[170.11]SIVPTPVK.L	sp|P38060|HMGCL_MOUSE	1665.89	1354	1166	2	1665.9	833.954	Hydroxymethylglutaryl-CoA lyase, mitochondrial OS=Mus musculus GN=Hmgcl PE=1 SV=2	6.07	0	5.7888	0.499999	15	2	0	7.1372	[unavailable]	[unavailable]	[unavailable]	[unavailable]	[unavailable]	[unavailable]	[unavailable]	[unavailable]	[unavailable]	[unavailable]	[unavailable]	2	1	0.0096	8.0378
0.999999	1	DGLQNEK(1.000)SIVPTPVK(0.000)	150824_0002_10wk_17_sw1_Q1.01167.01167.2	R.DGLQNEK[170.11]SIVPTPVK.L	sp|P38060|HMGCL_MOUSE	1665.89	1425	1167	2	1665.9	833.954	Hydroxymethylglutaryl-CoA lyase, mitochondrial OS=Mus musculus GN=Hmgcl PE=1 SV=2	6.07	0	4.9095	0.999	15	2	0	7.1372	[unavailable]	[unavailable]	[unavailable]	[unavailable]	[unavailable]	[unavailable]	[unavailable]	[unavailable]	[unavailable]	[unavailable]	[unavailable]	2	1	0.0082	7.2201
0.999999	1	FFQEEVIPHHTEWEK(1.000)AGEVSR	150824_0002_10wk_17_sw1_Q1.01221.01221.3	K.FFQEEVIPHHTEWEK[170.11]AGEVSR.E	sp|P51174|ACADL_MOUSE	2596.23	1849	1221	3	2596.24	866.419	Long-chain specific acyl-CoA dehydrogenase, mitochondrial OS=Mus musculus GN=Acadl PE=1 SV=2	4.98	0	3.879	0.5896	15	0.999999	0.999999	8.10349	[unavailable]	[unavailable]	[unavailable]	[unavailable]	[unavailable]	[unavailable]	[unavailable]	[unavailable]	[unavailable]	[unavailable]	[unavailable]	2	1	0.0101	3.9482
0.999858	0.9733	QGTFHSQQALEYGTK(1.000)LVGGTTPGK(0.000)	150824_0002_10wk_17_sw1_Q1.01258.01258.3	K.QGTFHSQQALEYGTK[170.11]LVGGTTPGK.G	sp|Q9WUM5|SUCA_MOUSE	2546.28	2188	1258	3	2546.29	849.766	Succinyl-CoA ligase [ADP\GDP-forming] subunit alpha, mitochondrial OS=Mus musculus GN=Suclg1 PE=1 SV=4	8.51	0	4.4585	0.3394	15	0	1.2726	12.1655	[unavailable]	[unavailable]	[unavailable]	[unavailable]	[unavailable]	[unavailable]	[unavailable]	[unavailable]	[unavailable]	[unavailable]	[unavailable]	2	1	0.0114	1.7461
0.999999	1	ANAGEESVMNLDK(1.000)LR	150824_0002_10wk_17_sw1_Q1.01281.01281.2	K.ANAGEESVMNLDK[170.11]LR.F	sp|Q8K2B3|SDHA_MOUSE	1687.82	1610	1281	2	1687.83	844.917	Succinate dehydrogenase [ubiquinone] flavoprotein subunit, mitochondrial OS=Mus musculus GN=Sdha PE=1 SV=1	4.68	0	7.0878	0.8438	15	0.999999	1.7113	20	[unavailable]	[unavailable]	[unavailable]	[unavailable]	[unavailable]	[unavailable]	[unavailable]	[unavailable]	[unavailable]	[unavailable]	[unavailable]	2	1	0.012	5.4568
0.953722	0.6713	[unavailable]	150824_0002_10wk_17_sw1_Q1.01284.01284.2	K.FDDPKFEVIDK[170.11]PQS.-	sp|P97450|ATP5J_MOUSE	1705.82	30	1284	2	1705.83	853.917	ATP synthase-coupling factor 6, mitochondrial OS=Mus musculus GN=Atp5j PE=1 SV=1	4.23	3408.48	4.5726	0	15	0.999999	0	5.98849	[unavailable]	[unavailable]	[unavailable]	[unavailable]	[unavailable]	346	307	1	1	0.4	[unavailable]	2	1	0.0078	1.2246
0.999999	1	FDDPK(1.000)FEVIDK(0.000)PQS	150824_0002_10wk_17_sw1_Q1.01285.01285.2	K.FDDPK[170.11]FEVIDKPQS.-	sp|P97450|ATP5J_MOUSE	1705.82	1616	1285	2	1705.83	853.917	ATP synthase-coupling factor 6, mitochondrial OS=Mus musculus GN=Atp5j PE=1 SV=1	4.23	0	4.2937	0.999999	15	0.999999	0	5.98849	[unavailable]	[unavailable]	[unavailable]	[unavailable]	[unavailable]	[unavailable]	[unavailable]	[unavailable]	[unavailable]	[unavailable]	[unavailable]	2	1	0.0073	5.4133
0.999999	1	[unavailable]	150824_0002_10wk_17_sw1_Q1.01301.01301.2	K.TQEFILNSPTVTSIK.W	sp|Q9R0H0|ACOX1_MOUSE	1676.9	1646	1301	2	1676.91	839.457	Peroxisomal acyl-coenzyme A oxidase 1 OS=Mus musculus GN=Acox1 PE=1 SV=5	5.66	0	5.1685	0.9968	15	0.999999	0	11.3087	[unavailable]	[unavailable]	[unavailable]	[unavailable]	[unavailable]	[unavailable]	[unavailable]	[unavailable]	[unavailable]	[unavailable]	[unavailable]	2	0	0.0087	5.211
0.997998	0.992	QWK(1.000)IEGTPLETVQK(0.000)	150824_0002_10wk_17_sw1_Q1.01322.01322.2	R.QWK[170.11]IEGTPLETVQK.K	sp|Q9CQZ6|NDUB3_MOUSE	1697.9	2108	1322	2	1697.9	849.957	NADH dehydrogenase [ubiquinone] 1 beta subcomplex subunit 3 OS=Mus musculus GN=Ndufb3 PE=1 SV=1	6.14	0	2.4444	0	14.8282	0	1.8768	2.0938	[unavailable]	[unavailable]	[unavailable]	[unavailable]	[unavailable]	[unavailable]	[unavailable]	[unavailable]	[unavailable]	[unavailable]	[unavailable]	2	1	0.0042	2.2027
0.999999	0.9884	[unavailable]	150824_0002_10wk_17_sw1_Q1.01323.01323.2	K.TFVVQGFGNVGLHSMR.Y	sp|DHE3_BOVIN|,sp|P26443|DHE3_MOUSE	1747.88	2204	1323	2	1747.89	874.949	sp|DHE3_BOVIN|	9.44	0	4.8887	0.79535	15	2	1.1216	20	[unavailable]	[unavailable]	[unavailable]	[unavailable]	[unavailable]	[unavailable]	[unavailable]	[unavailable]	[unavailable]	[unavailable]	[unavailable]	2	0	0.0085	1.6732
0.999999	1	[unavailable]	150824_0002_10wk_17_sw1_Q1.01342.01342.2	K.TSAC[160.03]FEPSLDYMVTK.L	sp|Q8C196|CPSM_MOUSE	1747.78	1565	1342	2	1747.79	874.897	Carbamoyl-phosphate synthase [ammonia], mitochondrial OS=Mus musculus GN=Cps1 PE=1 SV=2	4.37	0	4.1207	0.999799	15	0.999999	0.9896	20	[unavailable]	[unavailable]	[unavailable]	[unavailable]	[unavailable]	[unavailable]	[unavailable]	[unavailable]	[unavailable]	[unavailable]	[unavailable]	2	0	0.0072	5.8496
0.999999	1	IGSSMK(1.000)SVGEVMAIGR	150824_0002_10wk_17_sw1_Q1.01360.01360.2	R.IGSSMK[170.11]SVGEVMAIGR.T	sp|Q8C196|CPSM_MOUSE	1662.84	1949	1360	2	1662.85	832.429	Carbamoyl-phosphate synthase [ammonia], mitochondrial OS=Mus musculus GN=Cps1 PE=1 SV=2	8.75	0	5.2122	0.9995	12.9163	0.999999	4.4929	20	[unavailable]	[unavailable]	[unavailable]	[unavailable]	[unavailable]	[unavailable]	[unavailable]	[unavailable]	[unavailable]	[unavailable]	[unavailable]	2	1	0.0087	3.2321
0.999999	0.9998	SK(1.000)FSASQFWDDCR	150824_0002_10wk_17_sw1_Q1.01377.01377.2	R.SK[170.11]FSASQFWDDC[160.03]R.K	sp|O35488|S27A2_MOUSE	1674.71	2003	1377	2	1674.72	838.362	Very long-chain acyl-CoA synthetase OS=Mus musculus GN=Slc27a2 PE=1 SV=2	5.68	0	4.5921	0.9059	15	0.999999	0	3.0728	[unavailable]	[unavailable]	[unavailable]	[unavailable]	[unavailable]	[unavailable]	[unavailable]	[unavailable]	[unavailable]	[unavailable]	[unavailable]	2	1	0.0077	2.9281
0.996825	1	NQGYCASSWAFSATGSLEGQM(1.000)FK	150824_0002_10wk_17_sw1_Q1.01389.01389.3	K.NQGYC[160.03]ASSWAFSATGSLEGQM[147.04]FK.K	sp|Q80UB0|TEST2_MOUSE	2542.09	2055	1389	3	2542.12	848.37	Testin-2 OS=Mus musculus PE=2 SV=1	5.99	0	10.2282	0	0	0	0	0	[unavailable]	[unavailable]	[unavailable]	[unavailable]	[unavailable]	[unavailable]	[unavailable]	[unavailable]	[unavailable]	[unavailable]	[unavailable]	2	0	0.026	2.5884
0.999999	1	VIIVVK(1.000)DGPGFYTTR	150824_0002_10wk_17_sw1_Q1.01420.01420.2	K.VIIVVK[170.11]DGPGFYTTR.C	sp|Q8BMS1|ECHA_MOUSE	1705.94	1619	1420	2	1705.94	853.977	Trifunctional enzyme subunit alpha, mitochondrial OS=Mus musculus GN=Hadha PE=1 SV=1	8.56	0	2.7191	0.99795	15	0.999999	0	20	[unavailable]	[unavailable]	[unavailable]	[unavailable]	[unavailable]	[unavailable]	[unavailable]	[unavailable]	[unavailable]	[unavailable]	[unavailable]	2	1	0.0046	5.3963
0.999999	1	DELGLNK(1.000)YMESDGIK(0.000)	150824_0002_10wk_17_sw1_Q1.01422.01422.2	R.DELGLNK[170.11]YMESDGIK.V	sp|Q8C196|CPSM_MOUSE	1752.82	1357	1422	2	1752.83	877.419	Carbamoyl-phosphate synthase [ammonia], mitochondrial OS=Mus musculus GN=Cps1 PE=1 SV=2	4.32	0	1.3928	0.999999	15	0.999999	3.1825	20	[unavailable]	[unavailable]	[unavailable]	[unavailable]	[unavailable]	[unavailable]	[unavailable]	[unavailable]	[unavailable]	[unavailable]	[unavailable]	2	1	0.0024	7.9814
0.999999	1	LGTAAIQGAIEK(1.000)AGIPK(0.000)	150824_0002_10wk_17_sw1_Q1.01432.01432.2	K.LGTAAIQGAIEK[170.11]AGIPK.E	sp|Q8QZT1|THIL_MOUSE	1678.96	1740	1432	2	1678.96	840.488	Acetyl-CoA acetyltransferase, mitochondrial OS=Mus musculus GN=Acat1 PE=1 SV=1	8.59	0	1.6722	0	15	0.999999	0	20	[unavailable]	[unavailable]	[unavailable]	[unavailable]	[unavailable]	[unavailable]	[unavailable]	[unavailable]	[unavailable]	[unavailable]	[unavailable]	2	1	0.0028	4.5888
0.999999	1	VGNPFELDTQQGPQVDK(1.000)EQFER	150824_0002_10wk_17_sw1_Q1.01448.01448.3	K.VGNPFELDTQQGPQVDK[170.11]EQFER.L	sp|Q9CZS1|AL1B1_MOUSE	2602.23	1861	1448	3	2602.23	868.417	Aldehyde dehydrogenase X, mitochondrial OS=Mus musculus GN=Aldh1b1 PE=1 SV=1	4.18	0	1.8295	0.60725	5.70629	0	0	12.8212	[unavailable]	[unavailable]	[unavailable]	[unavailable]	[unavailable]	[unavailable]	[unavailable]	[unavailable]	[unavailable]	[unavailable]	[unavailable]	2	1	0.0048	3.8758
0.999999	1	DEK(1.000)GNLFSSQAFYR	150824_0002_10wk_17_sw1_Q1.01453.01453.2	K.DEK[170.11]GNLFSSQAFYR.A	sp|Q91X34|BAAT_MOUSE	1702.8	1416	1453	2	1702.8	852.405	Bile acid-CoA:amino acid N-acyltransferase OS=Mus musculus GN=Baat PE=1 SV=1	6.07	0	4.0862	0.99735	15	0.999999	1.9819	3.4026	[unavailable]	[unavailable]	[unavailable]	[unavailable]	[unavailable]	[unavailable]	[unavailable]	[unavailable]	[unavailable]	[unavailable]	[unavailable]	2	1	0.007	7.3038
0.999999	1	SVMTK(1.000)WLAIPDHSR	150824_0002_10wk_17_sw1_Q1.01490.01490.2	R.SVMTK[170.11]WLAIPDHSR.Q	sp|P42125|ECI1_MOUSE	1681.86	1475	1490	2	1681.87	841.938	Enoyl-CoA delta isomerase 1, mitochondrial OS=Mus musculus GN=Eci1 PE=1 SV=2	8.49	0	3.0484	0.99795	15	2	1.1362	11.2014	[unavailable]	[unavailable]	[unavailable]	[unavailable]	[unavailable]	[unavailable]	[unavailable]	[unavailable]	[unavailable]	[unavailable]	[unavailable]	2	1	0.0051	6.7126
0.998502	0.91	VNVPVIGGHAGK(1.000)TIIPLISQCTPK(0.000)	150824_0002_10wk_17_sw1_Q1.01551.01551.3	R.VNVPVIGGHAGK[170.11]TIIPLISQC[160.03]TPK.V	sp|P08249|MDHM_MOUSE	2540.41	34	1551	3	2540.42	847.812	Malate dehydrogenase, mitochondrial OS=Mus musculus GN=Mdh2 PE=1 SV=3	9.31	3984.86	3.2278	0	15	0.8118	0	20	[unavailable]	[unavailable]	[unavailable]	[unavailable]	[unavailable]	472	392	1	1	2.7	[unavailable]	2	1	0.0082	2.6635
0.999997	0.9703	[unavailable]	150824_0002_10wk_17_sw1_Q1.01578.01578.2	R.TPIGSFLGSLASQPATK.L	sp|Q8QZT1|THIL_MOUSE	1673.9	570	1578	2	1673.91	837.957	Acetyl-CoA acetyltransferase, mitochondrial OS=Mus musculus GN=Acat1 PE=1 SV=1	8.41	4110.4	3.9495	0.9455	15	0.999999	0	20	0.968	0.305	0	20.3	1	[unavailable]	[unavailable]	[unavailable]	[unavailable]	0.0393	0.968	2	0	0.0066	-1.7635
0.999999	1	GATPYGGVK(1.000)LEDLIVK(0.000)	150824_0002_10wk_17_sw1_Q1.01616.01616.2	R.GATPYGGVK[170.11]LEDLIVK.D	sp|Q8QZT1|THIL_MOUSE	1700.93	1276	1616	2	1700.94	851.475	Acetyl-CoA acetyltransferase, mitochondrial OS=Mus musculus GN=Acat1 PE=1 SV=1	6.07	0	3.7319	0.9995	15	0.999999	0	20	[unavailable]	[unavailable]	[unavailable]	[unavailable]	[unavailable]	[unavailable]	[unavailable]	[unavailable]	[unavailable]	[unavailable]	[unavailable]	2	1	0.0063	9.753
0.999999	1	VESQLK(1.000)ILIRPLYSNPPLNGAR	150824_0002_10wk_17_sw1_Q1.01687.01687.3	R.VESQLK[170.11]ILIRPLYSNPPLNGAR.L	sp|P05202|AATM_MOUSE	2519.42	1526	1687	3	2519.43	840.815	Aspartate aminotransferase, mitochondrial OS=Mus musculus GN=Got2 PE=1 SV=1	9.99	0	4.0699	0.999999	15	0	0.9863	20	[unavailable]	[unavailable]	[unavailable]	[unavailable]	[unavailable]	[unavailable]	[unavailable]	[unavailable]	[unavailable]	[unavailable]	[unavailable]	2	1	0.0103	6.1805
0.999999	1	AGLEQGSDAGYLAESQK(1.000)FGELALTK(0.000)	150824_0002_10wk_17_sw1_Q1.01698.01698.3	K.AGLEQGSDAGYLAESQK[170.11]FGELALTK.E	sp|Q8BMS1|ECHA_MOUSE	2624.3	1400	1698	3	2624.31	875.773	Trifunctional enzyme subunit alpha, mitochondrial OS=Mus musculus GN=Hadha PE=1 SV=1	4.41	0	3.4887	0.9939	10.5259	0.999999	0	20	[unavailable]	[unavailable]	[unavailable]	[unavailable]	[unavailable]	[unavailable]	[unavailable]	[unavailable]	[unavailable]	[unavailable]	[unavailable]	2	1	0.0092	7.5022
0.999999	1	LVVSDHSHEGWLDFCSLIK(1.000)SASPDHTCIK(0.000)	150824_0002_10wk_17_sw1_Q1.01700.01700.4	K.LVVSDHSHEGWLDFC[160.03]SLIK[170.11]SASPDHTC[160.03]IK.S	sp|Q91VA0|ACSM1_MOUSE	3379.6	1937	1700	4	3379.61	845.906	Acyl-coenzyme A synthetase ACSM1, mitochondrial OS=Mus musculus GN=Acsm1 PE=1 SV=1	5.74	0	4.4789	0	8.49998	2	0	13.1838	[unavailable]	[unavailable]	[unavailable]	[unavailable]	[unavailable]	[unavailable]	[unavailable]	[unavailable]	[unavailable]	[unavailable]	[unavailable]	2	1	0.0151	3.3279
0.999999	1	YFPTQALNFAFK(1.000)DK(0.000)	150824_0002_10wk_17_sw1_Q1.01710.01710.2	R.YFPTQALNFAFK[170.11]DK.Y	sp|P48962|ADT1_MOUSE,sp|P51881|ADT2_MOUSE,sp|Q3V132|ADT4_MOUSE	1730.87	1248	1710	2	1730.87	866.441	ADP\ATP translocase 1 OS=Mus musculus GN=Slc25a4 PE=1 SV=4	8.5	0	3.7379	0.9859	15	0.999999	0	20	[unavailable]	[unavailable]	[unavailable]	[unavailable]	[unavailable]	[unavailable]	[unavailable]	[unavailable]	[unavailable]	[unavailable]	[unavailable]	2	1	0.0065	10.8197
0.999999	1	[unavailable]	150824_0002_10wk_17_sw1_Q1.01731.01731.2	K.TLTQC[160.03]SWLLDGFPR.T	sp|Q9WTP7|KAD3_MOUSE	1692.83	1372	1731	2	1692.83	847.422	GTP:AMP phosphotransferase AK3, mitochondrial OS=Mus musculus GN=Ak3 PE=1 SV=3	5.5	0	2.1633	0.996	15	0.999999	1.1961	11.3052	[unavailable]	[unavailable]	[unavailable]	[unavailable]	[unavailable]	[unavailable]	[unavailable]	[unavailable]	[unavailable]	[unavailable]	[unavailable]	2	0	0.0037	7.7884
0.997503	1	PSK(1.000)GFLLPDSHVEIELELFVNK(0.000)	150824_0002_10wk_17_sw1_Q1.01738.01738.3	R.PSK[170.11]GFLLPDSHVEIELELFVNK.S	sp|Q8K337|I5P2_MOUSE	2552.35	2036	1738	3	2552.3	851.791	Type II inositol 1,4,5-trisphosphate 5-phosphatase OS=Mus musculus GN=Inpp5b PE=1 SV=1	4.83	0	-19.298	0	0	0	0	0.8653	[unavailable]	[unavailable]	[unavailable]	[unavailable]	[unavailable]	[unavailable]	[unavailable]	[unavailable]	[unavailable]	[unavailable]	[unavailable]	1	1	-0.0493	2.7323
0.999737	0.993	[unavailable]	150824_0002_10wk_17_sw1_Q1.01743.01743.2	K.SLC[160.03]PVSWVSAWDDR.L	sp|P56391|CX6B1_MOUSE	1676.76	2103	1743	2	1676.77	839.388	Cytochrome c oxidase subunit 6B1 OS=Mus musculus GN=Cox6b1 PE=1 SV=2	4.21	0	2.6936	0.6792	15	0	0	4.0922	[unavailable]	[unavailable]	[unavailable]	[unavailable]	[unavailable]	[unavailable]	[unavailable]	[unavailable]	[unavailable]	[unavailable]	[unavailable]	2	0	0.0045	2.2544
0.990712	0.9873	AFPSYFSK(1.000)GIPNVLR	150824_0002_10wk_17_sw1_Q1.01749.01749.2	R.AFPSYFSK[170.11]GIPNVLR.R	sp|Q9CQ69|QCR8_MOUSE	1736.92	577	1749	2	1736.93	869.47	Cytochrome b-c1 complex subunit 8 OS=Mus musculus GN=Uqcrq PE=1 SV=3	9.99	4363	2.7952	0	14.7345	0.999999	0	2.279	1.426	0.304	0	106.7	1	[unavailable]	[unavailable]	[unavailable]	[unavailable]	0.014	1.426	2	1	0.0049	-0.7313
0.999999	1	GLLPQLLGVAPEK(0.500)AIK(0.500)	150824_0002_10wk_17_sw1_Q1.01773.01773.2	R.GLLPQLLGVAPEK[170.11]AIK.L	sp|Q9QXX4|CMC2_MOUSE,sp|Q8BH59|CMC1_MOUSE	1688.02	1786	1773	2	1688.02	845.019	Calcium-binding mitochondrial carrier protein Aralar2 OS=Mus musculus GN=Slc25a13 PE=1 SV=1	8.59	0	-0.4339	0.2822	13.5026	0.999999	0	20	[unavailable]	[unavailable]	[unavailable]	[unavailable]	[unavailable]	[unavailable]	[unavailable]	[unavailable]	[unavailable]	[unavailable]	[unavailable]	2	1	-0.0007	4.3022
0.999999	1	SFLSPNQILK(0.970)LEIK(0.030)	150824_0002_10wk_17_sw1_Q1.01789.01789.2	K.SFLSPNQILK[170.11]LEIK.T	sp|Q9DB20|ATPO_MOUSE	1670.96	1705	1789	2	1670.96	836.488	ATP synthase subunit O, mitochondrial OS=Mus musculus GN=Atp5o PE=1 SV=1	8.31	0	1.0958	0.8415	15	0.999999	0	15.6557	[unavailable]	[unavailable]	[unavailable]	[unavailable]	[unavailable]	[unavailable]	[unavailable]	[unavailable]	[unavailable]	[unavailable]	[unavailable]	2	1	0.0018	4.8281
0.999999	1	EGNDLYHEMIESGVINLK(1.000)DATSK(0.000)	150824_0002_10wk_17_sw1_Q1.01804.01804.3	R.EGNDLYHEMIESGVINLK[170.11]DATSK.V	sp|P56480|ATPB_MOUSE	2604.24	1679	1804	3	2604.24	869.087	ATP synthase subunit beta, mitochondrial OS=Mus musculus GN=Atp5b PE=1 SV=2	4.5	0	0.8437	0.868	12.0318	0.999999	1.7989	20	[unavailable]	[unavailable]	[unavailable]	[unavailable]	[unavailable]	[unavailable]	[unavailable]	[unavailable]	[unavailable]	[unavailable]	[unavailable]	2	1	0.0022	4.9659
0.999999	1	EEIFGPVQPLFK(0.500)FK(0.500)	150824_0002_10wk_17_sw1_Q1.01821.01821.2	K.EEIFGPVQPLFK[170.11]FK.K	sp|Q9CZS1|AL1B1_MOUSE	1719.92	1822	1821	2	1719.93	860.969	Aldehyde dehydrogenase X, mitochondrial OS=Mus musculus GN=Aldh1b1 PE=1 SV=1	6.24	0	1.4195	0.847	1.0762	0.999999	0	12.8212	[unavailable]	[unavailable]	[unavailable]	[unavailable]	[unavailable]	[unavailable]	[unavailable]	[unavailable]	[unavailable]	[unavailable]	[unavailable]	2	1	0.0024	4.1213
0.999999	1	AAQNISK(1.000)TIATSQNR	150824_0002_10wk_17_sw1_Q1.01885.01885.2	R.AAQNISK[170.11]TIATSQNR.L	sp|O35129|PHB2_MOUSE	1643.86	1631	1885	2	1643.87	822.937	Prohibitin-2 OS=Mus musculus GN=Phb2 PE=1 SV=1	11	0	6.0892	0.99735	15	0.999999	0.9274	8.0622	[unavailable]	[unavailable]	[unavailable]	[unavailable]	[unavailable]	[unavailable]	[unavailable]	[unavailable]	[unavailable]	[unavailable]	[unavailable]	2	1	0.01	5.294
0.999999	1	INPK(1.000)NYTDNELEK(0.000)	150824_0002_10wk_17_sw1_Q1.01895.01895.2	K.INPK[170.11]NYTDNELEK.L	sp|DHE3_BOVIN|,sp|P26443|DHE3_MOUSE	1618.78	1605	1895	2	1618.79	810.399	sp|DHE3_BOVIN|	4.68	0	4.8262	0.9945	15	0.999999	0	20	[unavailable]	[unavailable]	[unavailable]	[unavailable]	[unavailable]	[unavailable]	[unavailable]	[unavailable]	[unavailable]	[unavailable]	[unavailable]	2	1	0.0078	5.5033
0.999999	1	QISK(1.000)CLGLTEAQTR	150824_0002_10wk_17_sw1_Q1.01910.01910.2	K.QISK[170.11]C[160.03]LGLTEAQTR.E	sp|Q8C196|CPSM_MOUSE	1645.85	1313	1910	2	1645.85	823.93	Carbamoyl-phosphate synthase [ammonia], mitochondrial OS=Mus musculus GN=Cps1 PE=1 SV=2	8.22	0	5.3401	0.999999	15	0.999999	2	20	[unavailable]	[unavailable]	[unavailable]	[unavailable]	[unavailable]	[unavailable]	[unavailable]	[unavailable]	[unavailable]	[unavailable]	[unavailable]	2	1	0.0088	8.7856
0.999937	0.9953	VVAVDCGIK(1.000)NNVIR	150824_0002_10wk_17_sw1_Q1.01928.01928.2	K.VVAVDC[160.03]GIK[170.11]NNVIR.L	sp|Q8C196|CPSM_MOUSE	1597.86	2113	1928	2	1597.87	799.938	Carbamoyl-phosphate synthase [ammonia], mitochondrial OS=Mus musculus GN=Cps1 PE=1 SV=2	8.19	0	4.813	0.5501	7.74129	0.999999	0	20	[unavailable]	[unavailable]	[unavailable]	[unavailable]	[unavailable]	[unavailable]	[unavailable]	[unavailable]	[unavailable]	[unavailable]	[unavailable]	2	1	0.0077	2.1802
0.999999	1	SEEQLK(1.000)EEGIEFK(0.000)	150824_0002_10wk_17_sw1_Q1.01930.01930.2	K.SEEQLK[170.11]EEGIEFK.L	sp|O08749|DLDH_MOUSE	1606.77	1369	1930	2	1606.78	804.394	Dihydrolipoyl dehydrogenase, mitochondrial OS=Mus musculus GN=Dld PE=1 SV=2	4.32	0	5.622	0.999999	15	0.999999	0	11.9633	[unavailable]	[unavailable]	[unavailable]	[unavailable]	[unavailable]	[unavailable]	[unavailable]	[unavailable]	[unavailable]	[unavailable]	[unavailable]	2	1	0.009	7.8364
0.999999	1	K(0.000)TFPTVNPSTGEVICQVAEGNK(0.000)EDVDK(0.955)AVK(0.045)	150824_0002_10wk_17_sw1_Q1.01953.01953.4	R.KTFPTVNPSTGEVIC[160.03]QVAEGNKEDVDK[170.11]AVK.A	sp|P47738|ALDH2_MOUSE	3301.65	1204	1953	4	3301.66	826.42	Aldehyde dehydrogenase, mitochondrial OS=Mus musculus GN=Aldh2 PE=1 SV=1	4.94	0	3.1796	0	15	1.9999	0	20	[unavailable]	[unavailable]	[unavailable]	[unavailable]	[unavailable]	[unavailable]	[unavailable]	[unavailable]	[unavailable]	[unavailable]	[unavailable]	2	2	0.0105	18.0022
0.999999	1	[unavailable]	150824_0002_10wk_17_sw1_Q1.01979.01979.2	K.VLGTSVESIMATEDR.Q	sp|Q8C196|CPSM_MOUSE	1606.79	1857	1979	2	1606.79	804.401	Carbamoyl-phosphate synthase [ammonia], mitochondrial OS=Mus musculus GN=Cps1 PE=1 SV=2	4.14	0	1.8233	0.62205	15	0.999999	0	20	[unavailable]	[unavailable]	[unavailable]	[unavailable]	[unavailable]	[unavailable]	[unavailable]	[unavailable]	[unavailable]	[unavailable]	[unavailable]	2	0	0.0029	3.8919
0.999896	0.9952	K(0.000)QWLQEVK(1.000)GMADR	150824_0002_10wk_17_sw1_Q1.01984.01984.2	R.KQWLQEVK[170.11]GMADR.L	sp|P05202|AATM_MOUSE	1629.83	2072	1984	2	1629.84	815.922	Aspartate aminotransferase, mitochondrial OS=Mus musculus GN=Got2 PE=1 SV=1	8.59	0	5.4675	0	10.6152	0.999999	0.3369	20	[unavailable]	[unavailable]	[unavailable]	[unavailable]	[unavailable]	[unavailable]	[unavailable]	[unavailable]	[unavailable]	[unavailable]	[unavailable]	2	1	0.0089	2.4257
0.999999	1	DGLTDVYNK(0.740)IHMGNCAENTAK(0.260), DGLTDVYNKIHM(1.000)GNCAENTAK	150824_0002_10wk_17_sw1_Q1.01989.01989.3	K.DGLTDVYNK[170.11]IHM[147.04]GNC[160.03]AENTAK.K	sp|Q8QZT1|THIL_MOUSE	2408.07	1924	1989	3	2408.09	803.698	Acetyl-CoA acetyltransferase, mitochondrial OS=Mus musculus GN=Acat1 PE=1 SV=1	5.38	0	5.0185	0	15	0	1.4419	20	[unavailable]	[unavailable]	[unavailable]	[unavailable]	[unavailable]	[unavailable]	[unavailable]	[unavailable]	[unavailable]	[unavailable]	[unavailable]	2	1	0.0121	3.4512
0.999999	1	FNPETDFLTGK(1.000)DGK(0.000)	150824_0002_10wk_17_sw1_Q1.01992.01992.2	K.FNPETDFLTGK[170.11]DGK.K	sp|Q99KI0|ACON_MOUSE	1609.76	1446	1992	2	1609.77	805.889	Aconitate hydratase, mitochondrial OS=Mus musculus GN=Aco2 PE=1 SV=1	4.56	0	4.929	0.9724	15	0.999999	0	17.5931	[unavailable]	[unavailable]	[unavailable]	[unavailable]	[unavailable]	[unavailable]	[unavailable]	[unavailable]	[unavailable]	[unavailable]	[unavailable]	2	1	0.0079	6.9845
0.999999	1	QLFSDK(1.000)LNEINEK(0.000)	150824_0002_10wk_17_sw1_Q1.02004.02004.2	R.QLFSDK[170.11]LNEINEK.L	sp|Q8C196|CPSM_MOUSE	1618.82	1433	2004	2	1618.83	810.417	Carbamoyl-phosphate synthase [ammonia], mitochondrial OS=Mus musculus GN=Cps1 PE=1 SV=2	4.68	0	4.9015	0.996	15	0.999999	3.1381	20	[unavailable]	[unavailable]	[unavailable]	[unavailable]	[unavailable]	[unavailable]	[unavailable]	[unavailable]	[unavailable]	[unavailable]	[unavailable]	2	1	0.0079	7.1384
0.999999	1	QFK(1.000)TQQYYDILK(0.000)	150824_0002_10wk_17_sw1_Q1.02017.02017.2	K.QFK[170.11]TQQYYDILK.Q	sp|Q8VCW8|ACSF2_MOUSE	1615.82	1507	2017	2	1615.83	808.92	Acyl-CoA synthetase family member 2, mitochondrial OS=Mus musculus GN=Acsf2 PE=1 SV=1	8.43	0	3.5507	0.9878	15	0.999999	1.9932	17.4273	[unavailable]	[unavailable]	[unavailable]	[unavailable]	[unavailable]	[unavailable]	[unavailable]	[unavailable]	[unavailable]	[unavailable]	[unavailable]	2	1	0.0057	6.3926
0.999999	1	[unavailable]	150824_0002_10wk_17_sw1_Q1.02027.02027.3	R.QAFITAQNHGYALDNTLPAGWK.P	sp|Q8C196|CPSM_MOUSE	2415.2	1766	2027	3	2415.21	806.073	Carbamoyl-phosphate synthase [ammonia], mitochondrial OS=Mus musculus GN=Cps1 PE=1 SV=2	6.74	0	3.8665	0	15	0	0	20	[unavailable]	[unavailable]	[unavailable]	[unavailable]	[unavailable]	[unavailable]	[unavailable]	[unavailable]	[unavailable]	[unavailable]	[unavailable]	1	0	0.0093	4.4117
0.999999	1	IPVPEDK(1.000)YTALVDQEEK(0.000)EDVK(0.000)	150824_0002_10wk_17_sw1_Q1.02030.02030.3	K.IPVPEDK[170.11]YTALVDQEEKEDVK.S	sp|Q9DCX2|ATP5H_MOUSE	2486.24	1319	2030	3	2486.25	829.755	ATP synthase subunit d, mitochondrial OS=Mus musculus GN=Atp5h PE=1 SV=3	4.2	0	3.6824	0.9975	15	0.999999	0.6742	15.5063	[unavailable]	[unavailable]	[unavailable]	[unavailable]	[unavailable]	[unavailable]	[unavailable]	[unavailable]	[unavailable]	[unavailable]	[unavailable]	2	2	0.0092	8.634
0.999999	1	QISK(1.000)CLGLTEAQTR	150824_0002_10wk_17_sw1_Q1.02031.02031.2	K.QISK[170.11]C[160.03]LGLTEAQTR.E	sp|Q8C196|CPSM_MOUSE	1628.82	1762	2031	2	1628.83	815.417	Carbamoyl-phosphate synthase [ammonia], mitochondrial OS=Mus musculus GN=Cps1 PE=1 SV=2	8.22	0	3.8971	0.9584	15	0.999999	0.999999	20	[unavailable]	[unavailable]	[unavailable]	[unavailable]	[unavailable]	[unavailable]	[unavailable]	[unavailable]	[unavailable]	[unavailable]	[unavailable]	2	1	0.0063	4.4354
0.999999	1	ALQYAFFAEK(1.000)SANK(0.000)	150824_0002_10wk_17_sw1_Q1.02033.02033.2	R.ALQYAFFAEK[170.11]SANK.W	sp|Q9DBM2|ECHP_MOUSE	1628.82	1556	2033	2	1628.82	815.417	Peroxisomal bifunctional enzyme OS=Mus musculus GN=Ehhadh PE=1 SV=4	8.54	0	2.623	0.9915	15	0.999999	0	10.0374	[unavailable]	[unavailable]	[unavailable]	[unavailable]	[unavailable]	[unavailable]	[unavailable]	[unavailable]	[unavailable]	[unavailable]	[unavailable]	2	1	0.0043	5.8923
0.999999	1	SEK(1.000)LTQALQGPLMR	150824_0002_10wk_17_sw1_Q1.02054.02054.2	K.SEK[170.11]LTQALQGPLMR.L	sp|Q99J39|DCMC_MOUSE	1612.86	1900	2054	2	1612.87	807.438	Malonyl-CoA decarboxylase, mitochondrial OS=Mus musculus GN=Mlycd PE=1 SV=1	8.46	0	3.2545	0.9839	3.5244	0.9007	0	3.2867	[unavailable]	[unavailable]	[unavailable]	[unavailable]	[unavailable]	[unavailable]	[unavailable]	[unavailable]	[unavailable]	[unavailable]	[unavailable]	2	1	0.0052	3.5769
0.999236	0.954	ELMK(1.000)LPSDVVTSVR	150824_0002_10wk_17_sw1_Q1.02078.02078.2	K.ELMK[170.11]LPSDVVTSVR.G	sp|P29758|OAT_MOUSE	1614.87	2152	2078	2	1614.87	808.44	Ornithine aminotransferase, mitochondrial OS=Mus musculus GN=Oat PE=1 SV=1	6.17	0	0.9071	0.43945	5.9906	0.999999	1.8966	10.5217	[unavailable]	[unavailable]	[unavailable]	[unavailable]	[unavailable]	[unavailable]	[unavailable]	[unavailable]	[unavailable]	[unavailable]	[unavailable]	2	1	0.0015	1.9875
0.990507	0.7172	TFPTPIAK(1.000)PPVFTGK(0.000)	150824_0002_10wk_17_sw1_Q1.02095.02095.2	R.TFPTPIAK[170.11]PPVFTGK.D	sp|P53395|ODB2_MOUSE	1641.91	42	2095	2	1641.92	821.964	Lipoamide acyltransferase component of branched-chain alpha-keto acid dehydrogenase complex, mitochondrial OS=Mus musculus GN=Dbt PE=1 SV=2	10	3818.17	1.7053	0	15	0.999999	0.999999	7.52479	[unavailable]	[unavailable]	[unavailable]	[unavailable]	[unavailable]	378	328	0	1	0.23	[unavailable]	2	0	0.0028	1.8717
0.999999	1	TGIIFMPGTTQLK(1.000)AK(0.000)	150824_0002_10wk_17_sw1_Q1.02097.02097.2	R.TGIIFMPGTTQLK[170.11]AK.D	sp|Q91VA0|ACSM1_MOUSE	1646.91	1604	2097	2	1646.91	824.461	Acyl-coenzyme A synthetase ACSM1, mitochondrial OS=Mus musculus GN=Acsm1 PE=1 SV=1	10	0	2.2236	0.9054	15	0.999999	0	13.1838	[unavailable]	[unavailable]	[unavailable]	[unavailable]	[unavailable]	[unavailable]	[unavailable]	[unavailable]	[unavailable]	[unavailable]	[unavailable]	2	1	0.0037	5.5163
0.99998	0.9996	DTPENNPDTPFDFTPENYK(1.000)R	150824_0002_10wk_17_sw1_Q1.02107.02107.3	R.DTPENNPDTPFDFTPENYK[170.11]R.L	sp|Q9D6J6|NDUV2_MOUSE	2438.07	589	2107	3	2438.07	813.696	NADH dehydrogenase [ubiquinone] flavoprotein 2, mitochondrial OS=Mus musculus GN=Ndufv2 PE=1 SV=2	4.11	3816.6	1.1985	0.7716	15	0	0	2.319	1.638	0.461	0	69.8	1	[unavailable]	[unavailable]	[unavailable]	[unavailable]	0.00372	1.638	2	0	0.0029	0.594
0.999999	1	IASAIMK(1.000)AADEVAEGK(0.000)	150824_0002_10wk_17_sw1_Q1.02109.02109.2	K.IASAIMK[170.11]AADEVAEGK.L	sp|P97807|FUMH_MOUSE	1644.84	1256	2109	2	1644.84	823.427	Fumarate hydratase, mitochondrial OS=Mus musculus GN=Fh PE=1 SV=3	4.68	0	2.5975	0.9998	15	0.999999	2	7.0194	[unavailable]	[unavailable]	[unavailable]	[unavailable]	[unavailable]	[unavailable]	[unavailable]	[unavailable]	[unavailable]	[unavailable]	[unavailable]	2	1	0.0043	10.4037
0.999997	1	TFQDCYSSK(1.000)FLSHWDHITR	150824_0002_10wk_17_sw1_Q1.02127.02127.3	R.TFQDC[160.03]YSSK[170.11]FLSHWDHITR.V	sp|Q8BH95|ECHM_MOUSE	2469.12	1987	2127	3	2469.13	824.046	Enoyl-CoA hydratase, mitochondrial OS=Mus musculus GN=Echs1 PE=1 SV=1	6.61	0	4.672	0	5.40179	0.999999	0	8.52139	[unavailable]	[unavailable]	[unavailable]	[unavailable]	[unavailable]	[unavailable]	[unavailable]	[unavailable]	[unavailable]	[unavailable]	[unavailable]	2	1	0.0115	3.0349
0.994754	0.6717	[unavailable]	150824_0002_10wk_17_sw1_Q1.02172.02172.2	R.TGAIVDVPVGEELLGR.V	sp|Q03265|ATPA_MOUSE	1623.88	591	2172	2	1623.89	812.949	ATP synthase subunit alpha, mitochondrial OS=Mus musculus GN=Atp5a1 PE=1 SV=1	4.14	3953.1	3.289	0	15	0.999999	0	20	0.959	0.245	0	66.9	1	[unavailable]	[unavailable]	[unavailable]	[unavailable]	0.337	0.959	2	0	0.0053	-3.9123
0.999999	1	NIDVLK(1.000)ATAEEISSK(0.000)	150824_0002_10wk_17_sw1_Q1.02202.02202.2	R.NIDVLK[170.11]ATAEEISSK.T	sp|Q9CQ62|DECR_MOUSE	1658.87	1379	2202	2	1658.88	830.444	2,4-dienoyl-CoA reductase, mitochondrial OS=Mus musculus GN=Decr1 PE=1 SV=1	4.68	0	3.9001	0.999999	15	0.999999	0.9772	12.6506	[unavailable]	[unavailable]	[unavailable]	[unavailable]	[unavailable]	[unavailable]	[unavailable]	[unavailable]	[unavailable]	[unavailable]	[unavailable]	2	1	0.0065	7.7057
0.999999	1	[unavailable]	150824_0002_10wk_17_sw1_Q1.02217.02217.3	K.FENAFLSHVISQHQSLLGNIR.S	sp|Q03265|ATPA_MOUSE	2409.26	1242	2217	3	2409.26	804.092	ATP synthase subunit alpha, mitochondrial OS=Mus musculus GN=Atp5a1 PE=1 SV=1	6.92	0	2.964	0.999899	15	2.9527	0.999999	20	[unavailable]	[unavailable]	[unavailable]	[unavailable]	[unavailable]	[unavailable]	[unavailable]	[unavailable]	[unavailable]	[unavailable]	[unavailable]	2	0	0.0071	11.2045
0.999999	1	[unavailable]	150824_0002_10wk_17_sw1_Q1.02238.02238.2	K.IAPSFAVESMEDALK.A	sp|Q8C196|CPSM_MOUSE	1606.79	1643	2238	2	1606.8	804.403	Carbamoyl-phosphate synthase [ammonia], mitochondrial OS=Mus musculus GN=Cps1 PE=1 SV=2	4.14	0	4.1025	0.9577	15	0.999999	0	20	[unavailable]	[unavailable]	[unavailable]	[unavailable]	[unavailable]	[unavailable]	[unavailable]	[unavailable]	[unavailable]	[unavailable]	[unavailable]	2	0	0.0066	5.2284
0.999999	1	AQVFLK(1.000)AADMLSGPR	150824_0002_10wk_17_sw1_Q1.02247.02247.2	R.AQVFLK[170.11]AADMLSGPR.R	sp|Q8CHT0|AL4A1_MOUSE	1644.87	1246	2247	2	1644.87	823.44	Delta-1-pyrroline-5-carboxylate dehydrogenase, mitochondrial OS=Mus musculus GN=Aldh4a1 PE=1 SV=3	8.79	0	2.6717	0.999999	15	0.999999	1.1692	14.3114	[unavailable]	[unavailable]	[unavailable]	[unavailable]	[unavailable]	[unavailable]	[unavailable]	[unavailable]	[unavailable]	[unavailable]	[unavailable]	2	1	0.0044	10.9297
0.999999	1	SK(0.000)EAWDAGK(1.000)FASEITPITISVK(0.000)	150824_0002_10wk_17_sw1_Q1.02249.02249.3	R.SKEAWDAGK[170.11]FASEITPITISVK.G	sp|Q8QZT1|THIL_MOUSE	2419.26	1823	2249	3	2419.27	807.428	Acetyl-CoA acetyltransferase, mitochondrial OS=Mus musculus GN=Acat1 PE=1 SV=1	5.9	0	2.5733	0.9471	11.4906	2	0	20	[unavailable]	[unavailable]	[unavailable]	[unavailable]	[unavailable]	[unavailable]	[unavailable]	[unavailable]	[unavailable]	[unavailable]	[unavailable]	2	2	0.0062	4.106
0.999999	1	[unavailable]	150824_0002_10wk_17_sw1_Q1.02261.02261.2	K.TC[160.03]GFDFSGALEDISK.L	sp|P05202|AATM_MOUSE	1645.73	1685	2261	2	1645.73	823.872	Aspartate aminotransferase, mitochondrial OS=Mus musculus GN=Got2 PE=1 SV=1	4.03	0	3.0411	0.998199	15	0.0634	0	20	[unavailable]	[unavailable]	[unavailable]	[unavailable]	[unavailable]	[unavailable]	[unavailable]	[unavailable]	[unavailable]	[unavailable]	[unavailable]	2	0	0.005	4.9262
0.999999	1	TVLK(1.000)SFLSPNQILK(0.000)	150824_0002_10wk_17_sw1_Q1.02281.02281.2	K.TVLK[170.11]SFLSPNQILK.L	sp|Q9DB20|ATPO_MOUSE	1628.95	1490	2281	2	1628.96	815.482	ATP synthase subunit O, mitochondrial OS=Mus musculus GN=Atp5o PE=1 SV=1	10	0	4.2715	0.999999	15	0.999999	0	15.6557	[unavailable]	[unavailable]	[unavailable]	[unavailable]	[unavailable]	[unavailable]	[unavailable]	[unavailable]	[unavailable]	[unavailable]	[unavailable]	2	1	0.007	6.531
0.999999	1	QFK(0.500)TQQYYDILK(0.500)	150824_0002_10wk_17_sw1_Q1.02300.02300.2	K.QFK[170.11]TQQYYDILK.Q	sp|Q8VCW8|ACSF2_MOUSE	1598.8	1792	2300	2	1598.8	800.406	Acyl-CoA synthetase family member 2, mitochondrial OS=Mus musculus GN=Acsf2 PE=1 SV=1	8.43	0	3.5885	0.9846	15	0.4667	0.999999	17.4273	[unavailable]	[unavailable]	[unavailable]	[unavailable]	[unavailable]	[unavailable]	[unavailable]	[unavailable]	[unavailable]	[unavailable]	[unavailable]	2	1	0.0057	4.2811
0.999999	1	YDEGAIEK(1.000)LLCSGVIEQHETK(0.000)	150824_0002_10wk_17_sw1_Q1.02302.02302.3	R.YDEGAIEK[170.11]LLC[160.03]SGVIEQHETK.-	sp|Q7TNE1|SUCHY_MOUSE	2460.18	1953	2302	3	2460.19	821.069	Succinate--hydroxymethylglutarate CoA-transferase OS=Mus musculus GN=Sugct PE=1 SV=2	4.57	0	2.5305	0	15	0.9112	0	1.0784	[unavailable]	[unavailable]	[unavailable]	[unavailable]	[unavailable]	[unavailable]	[unavailable]	[unavailable]	[unavailable]	[unavailable]	[unavailable]	2	1	0.0062	3.2142
0.999999	1	QLFSDK(0.500)LNEINEK(0.500)	150824_0002_10wk_17_sw1_Q1.02307.02307.2	R.QLFSDK[170.11]LNEINEK.L	sp|Q8C196|CPSM_MOUSE	1601.79	1385	2307	2	1601.8	801.904	Carbamoyl-phosphate synthase [ammonia], mitochondrial OS=Mus musculus GN=Cps1 PE=1 SV=2	4.68	0	3.1245	0.9967	15	0.999999	2.1208	20	[unavailable]	[unavailable]	[unavailable]	[unavailable]	[unavailable]	[unavailable]	[unavailable]	[unavailable]	[unavailable]	[unavailable]	[unavailable]	2	1	0.005	7.6496
0.999999	1	ANTFVAELK(1.000)GLDPAR	150824_0002_10wk_17_sw1_Q1.02312.02312.2	R.ANTFVAELK[170.11]GLDPAR.V	sp|P08249|MDHM_MOUSE	1642.87	1980	2312	2	1642.87	822.441	Malate dehydrogenase, mitochondrial OS=Mus musculus GN=Mdh2 PE=1 SV=3	6.11	0	2.1548	0.97585	15	0.999999	0	20	[unavailable]	[unavailable]	[unavailable]	[unavailable]	[unavailable]	[unavailable]	[unavailable]	[unavailable]	[unavailable]	[unavailable]	[unavailable]	2	1	0.0035	3.0667
0.999999	1	K(0.000)EPLFGISTGNIITGLAAGAK(1.000)SYK(0.000)	150824_0002_10wk_17_sw1_Q1.02339.02339.3	R.KEPLFGISTGNIITGLAAGAK[170.11]SYK.M	sp|Q8C196|CPSM_MOUSE	2477.35	1566	2339	3	2477.36	826.792	Carbamoyl-phosphate synthase [ammonia], mitochondrial OS=Mus musculus GN=Cps1 PE=1 SV=2	9.53	0	1.2565	0.9078	15	2	0	20	[unavailable]	[unavailable]	[unavailable]	[unavailable]	[unavailable]	[unavailable]	[unavailable]	[unavailable]	[unavailable]	[unavailable]	[unavailable]	2	1	0.0031	5.8451
0.999999	1	AK(1.000)WDAWNALGSLPK(0.000)	150824_0002_10wk_17_sw1_Q1.02344.02344.2	K.AK[170.11]WDAWNALGSLPK.E	sp|Q9WUR2|ECI2_MOUSE	1597.83	1310	2344	2	1597.83	799.92	Enoyl-CoA delta isomerase 2, mitochondrial OS=Mus musculus GN=Eci2 PE=1 SV=2	8.64	0	0.382	0.9749	15	0.999999	0	6.6141	[unavailable]	[unavailable]	[unavailable]	[unavailable]	[unavailable]	[unavailable]	[unavailable]	[unavailable]	[unavailable]	[unavailable]	[unavailable]	2	1	0.0006	8.8365
0.999999	1	DIFQEIFDK(0.500)HYK(0.500)	150824_0002_10wk_17_sw1_Q1.02365.02365.2	K.DIFQEIFDK[170.11]HYK.T	sp|P54071|IDHP_MOUSE	1623.79	1870	2365	2	1623.8	812.904	Isocitrate dehydrogenase [NADP], mitochondrial OS=Mus musculus GN=Idh2 PE=1 SV=3	5.38	0	1.9546	0.7561	4.30419	0.999999	0	20	[unavailable]	[unavailable]	[unavailable]	[unavailable]	[unavailable]	[unavailable]	[unavailable]	[unavailable]	[unavailable]	[unavailable]	[unavailable]	2	1	0.0032	3.8166
0.999996	0.983	EK(1.000)GAPLNTPVTEDR	150824_0002_10wk_17_sw1_Q1.02398.02398.2	K.EK[170.11]GAPLNTPVTEDR.F	sp|Q921G7|ETFD_MOUSE	1567.78	599	2398	2	1567.79	784.899	Electron transfer flavoprotein-ubiquinone oxidoreductase, mitochondrial OS=Mus musculus GN=Etfdh PE=1 SV=1	4.68	2403.2	4.6218	0.9825	15	0	0	17.3594	1.478	0.337	0	85.6	1	[unavailable]	[unavailable]	[unavailable]	[unavailable]	0.0156	1.478	2	1	0.0072	-0.8395
0.999999	1	AFAAGADIK(1.000)EMQNR, AFAAGADIKEM(1.000)QNR	150824_0002_10wk_17_sw1_Q1.02399.02399.2	K.AFAAGADIK[170.11]EM[147.04]QNR.T	sp|Q8BH95|ECHM_MOUSE	1578.75	1544	2399	2	1578.76	790.38	Enoyl-CoA hydratase, mitochondrial OS=Mus musculus GN=Echs1 PE=1 SV=1	6.11	0	5.9537	0.9988	15	0.999999	2	8.52139	[unavailable]	[unavailable]	[unavailable]	[unavailable]	[unavailable]	[unavailable]	[unavailable]	[unavailable]	[unavailable]	[unavailable]	[unavailable]	2	1	0.0094	6.0487
0.999999	1	AFAAGADIK(1.000)EMQNR	150824_0002_10wk_17_sw1_Q1.02418.02418.2	K.AFAAGADIK[170.11]EMQNR.T	sp|Q8BH95|ECHM_MOUSE	1562.75	1272	2418	2	1562.76	782.383	Enoyl-CoA hydratase, mitochondrial OS=Mus musculus GN=Echs1 PE=1 SV=1	6.11	0	5.4679	0.999999	15	0.999999	0.999999	8.52139	[unavailable]	[unavailable]	[unavailable]	[unavailable]	[unavailable]	[unavailable]	[unavailable]	[unavailable]	[unavailable]	[unavailable]	[unavailable]	2	1	0.0085	10.0001
0.999999	1	AGIATHFVDSEK(1.000)LR	150824_0002_10wk_17_sw1_Q1.02420.02420.2	R.AGIATHFVDSEK[170.11]LR.V	sp|Q8QZS1|HIBCH_MOUSE	1584.83	1983	2420	2	1584.83	793.42	3-hydroxyisobutyryl-CoA hydrolase, mitochondrial OS=Mus musculus GN=Hibch PE=1 SV=1	6.8	0	4.3904	0.98825	15	0.999999	0.999999	8.3017	[unavailable]	[unavailable]	[unavailable]	[unavailable]	[unavailable]	[unavailable]	[unavailable]	[unavailable]	[unavailable]	[unavailable]	[unavailable]	2	1	0.007	3.054
0.999999	1	LTFDSSFSPNTGK(1.000)K(0.000)	150824_0002_10wk_17_sw1_Q1.02425.02425.2	K.LTFDSSFSPNTGK[170.11]K.N	sp|Q60932|VDAC1_MOUSE	1569.77	1787	2425	2	1569.77	785.891	Voltage-dependent anion-selective channel protein 1 OS=Mus musculus GN=Vdac1 PE=1 SV=3	8.59	0	3.9659	0.9763	15	0	0	10.135	[unavailable]	[unavailable]	[unavailable]	[unavailable]	[unavailable]	[unavailable]	[unavailable]	[unavailable]	[unavailable]	[unavailable]	[unavailable]	2	0	0.0062	4.2961
0.999999	1	GYSIPECQK(1.000)MLPK(0.000)	150824_0002_10wk_17_sw1_Q1.02429.02429.2	R.GYSIPEC[160.03]QK[170.11]MLPK.A	sp|Q9CZU6|CISY_MOUSE	1591.77	1583	2429	2	1591.78	796.894	Citrate synthase, mitochondrial OS=Mus musculus GN=Cs PE=1 SV=1	8.18	0	4.2179	0.9822	15	0.999999	0	12.8489	[unavailable]	[unavailable]	[unavailable]	[unavailable]	[unavailable]	[unavailable]	[unavailable]	[unavailable]	[unavailable]	[unavailable]	[unavailable]	2	1	0.0067	5.6987
0.999999	1	[unavailable]	150824_0002_10wk_17_sw1_Q1.02432.02432.2	R.SAYALGGLGSGIC[160.03]PNK.E	sp|Q8C196|CPSM_MOUSE	1563.77	1308	2432	2	1563.78	782.893	Carbamoyl-phosphate synthase [ammonia], mitochondrial OS=Mus musculus GN=Cps1 PE=1 SV=2	7.92	0	4.9959	0.999999	15	0.999999	0	20	[unavailable]	[unavailable]	[unavailable]	[unavailable]	[unavailable]	[unavailable]	[unavailable]	[unavailable]	[unavailable]	[unavailable]	[unavailable]	2	0	0.0078	8.9643
0.999973	0.967	MLGEALSK(1.000)NPGYIK(0.000)	150824_0002_10wk_17_sw1_Q1.02440.02440.2	K.MLGEALSK[170.11]NPGYIK.L	sp|O35129|PHB2_MOUSE	1561.82	2225	2440	2	1561.82	781.916	Prohibitin-2 OS=Mus musculus GN=Phb2 PE=1 SV=1	8.25	0	3.1264	0.8607	11.3644	0.999999	0	8.0622	[unavailable]	[unavailable]	[unavailable]	[unavailable]	[unavailable]	[unavailable]	[unavailable]	[unavailable]	[unavailable]	[unavailable]	[unavailable]	2	1	0.0049	1.5276
0.999999	1	LNEEK(1.000)IAQLEEVK(0.000)	150824_0002_10wk_17_sw1_Q1.02454.02454.2	K.LNEEK[170.11]IAQLEEVK.Q	sp|Q9CQQ7|AT5F1_MOUSE	1583.84	1395	2454	2	1583.85	792.928	ATP synthase F(0) complex subunit B1, mitochondrial OS=Mus musculus GN=Atp5f1 PE=1 SV=1	4.49	0	4.7014	0.9988	15	0.999999	0	14.1984	[unavailable]	[unavailable]	[unavailable]	[unavailable]	[unavailable]	[unavailable]	[unavailable]	[unavailable]	[unavailable]	[unavailable]	[unavailable]	2	1	0.0074	7.5838
0.998159	0.242	TLHIK(1.000)ALAVSDLNR	150824_0002_10wk_17_sw1_Q1.02463.02463.2	K.TLHIK[170.11]ALAVSDLNR.A	sp|Q05920|PYC_MOUSE	1591.9	53	2463	2	1591.91	796.96	Pyruvate carboxylase, mitochondrial OS=Mus musculus GN=Pc PE=1 SV=1	8.44	3374.64	5.0254	0.6695	11.9952	0.999999	0	20	[unavailable]	[unavailable]	[unavailable]	[unavailable]	[unavailable]	297	282	0	1	0.53	[unavailable]	2	1	0.008	-0.2022
0.970092	0.9948	[unavailable]	150824_0002_10wk_17_sw1_Q1.02467.02467.2	K.HLGLPVFNTVKEAK[170.11].E	sp|Q9WUM5|SUCA_MOUSE	1593.89	2131	2467	2	1593.9	797.951	Succinyl-CoA ligase [ADP\GDP-forming] subunit alpha, mitochondrial OS=Mus musculus GN=Suclg1 PE=1 SV=4	8.6	0	4.9015	0.4018	-6.4295	0.999999	0	12.1655	[unavailable]	[unavailable]	[unavailable]	[unavailable]	[unavailable]	[unavailable]	[unavailable]	[unavailable]	[unavailable]	[unavailable]	[unavailable]	2	1	0.0078	2.1002
0.999999	1	TFPTVNPSTGEVICQVAEGNK(0.000)EDVDK(0.500)AVK(0.500)	150824_0002_10wk_17_sw1_Q1.02491.02491.4	K.TFPTVNPSTGEVIC[160.03]QVAEGNKEDVDK[170.11]AVK.A	sp|P47738|ALDH2_MOUSE	3173.55	1281	2491	4	3173.56	794.396	Aldehyde dehydrogenase, mitochondrial OS=Mus musculus GN=Aldh2 PE=1 SV=1	4.51	0	2.6156	0.2443	11.9999	0.999999	0	20	[unavailable]	[unavailable]	[unavailable]	[unavailable]	[unavailable]	[unavailable]	[unavailable]	[unavailable]	[unavailable]	[unavailable]	[unavailable]	2	2	0.0083	9.6139
0.999999	1	VLK(1.000)TTQSGFEGFLK(0.000)	150824_0002_10wk_17_sw1_Q1.02500.02500.2	K.VLK[170.11]TTQSGFEGFLK.D	sp|P25688|URIC_MOUSE	1595.86	1945	2500	2	1595.86	798.935	Uricase OS=Mus musculus GN=Uox PE=1 SV=2	8.56	0	3.2892	0	15	0.999999	0	20	[unavailable]	[unavailable]	[unavailable]	[unavailable]	[unavailable]	[unavailable]	[unavailable]	[unavailable]	[unavailable]	[unavailable]	[unavailable]	2	1	0.0052	3.276
0.999999	1	[unavailable]	150824_0002_10wk_17_sw1_Q1.02503.02503.2	K.TIQNLASIQSFQIK.H	sp|Q91XE0|GLYAT_MOUSE	1589.88	1347	2503	2	1589.88	795.946	Glycine N-acyltransferase OS=Mus musculus GN=Glyat PE=1 SV=1	8.41	0	2.6105	0.99705	15	0.999999	0.8876	15.8971	[unavailable]	[unavailable]	[unavailable]	[unavailable]	[unavailable]	[unavailable]	[unavailable]	[unavailable]	[unavailable]	[unavailable]	[unavailable]	2	0	0.0042	8.1387
0.999999	1	DGLTDVYNK(1.000)IHMGNCAENTAK(0.000)	150824_0002_10wk_17_sw1_Q1.02506.02506.3	K.DGLTDVYNK[170.11]IHMGNC[160.03]AENTAK.K	sp|Q8QZT1|THIL_MOUSE	2392.08	1217	2506	3	2392.08	798.367	Acetyl-CoA acetyltransferase, mitochondrial OS=Mus musculus GN=Acat1 PE=1 SV=1	5.38	0	2.2199	0.999999	15	0.999999	2.4089	20	[unavailable]	[unavailable]	[unavailable]	[unavailable]	[unavailable]	[unavailable]	[unavailable]	[unavailable]	[unavailable]	[unavailable]	[unavailable]	2	1	0.0053	14.5074
0.995321	0.8878	[unavailable]	150824_0002_10wk_17_sw1_Q1.02515.02515.2	K.TC[160.03]EDWVDGISQFK.Q	sp|Q8R164|BPHL_MOUSE	1583.69	604	2515	2	1583.7	792.854	Valacyclovir hydrolase OS=Mus musculus GN=Bphl PE=1 SV=1	4.03	3754.2	3.7747	0	15	0.7228	0	10.0073	1.036	0.212	0	85.9	1	[unavailable]	[unavailable]	[unavailable]	[unavailable]	0.14	1.036	2	0	0.006	-3.0339
0.999999	1	ANDSK(1.000)YGLAAAVFTK(0.000)	150824_0002_10wk_17_sw1_Q1.02524.02524.2	R.ANDSK[170.11]YGLAAAVFTK.D	sp|P47738|ALDH2_MOUSE	1596.81	1241	2524	2	1596.82	799.415	Aldehyde dehydrogenase, mitochondrial OS=Mus musculus GN=Aldh2 PE=1 SV=1	8.54	0	2.8285	0.999999	15	0.999999	0.999999	20	[unavailable]	[unavailable]	[unavailable]	[unavailable]	[unavailable]	[unavailable]	[unavailable]	[unavailable]	[unavailable]	[unavailable]	[unavailable]	2	1	0.0045	11.2778
0.999999	1	AGMSTAQAQHFLEK(1.000)ISTQQVK(0.000)	150824_0002_10wk_17_sw1_Q1.02577.02577.3	K.AGMSTAQAQHFLEK[170.11]ISTQQVK.N	sp|Q9DCM2|GSTK1_MOUSE	2344.18	1224	2577	3	2344.19	782.402	Glutathione S-transferase kappa 1 OS=Mus musculus GN=Gstk1 PE=1 SV=3	8.64	0	2.7339	0.9962	15	1.9942	0.999999	13.4212	[unavailable]	[unavailable]	[unavailable]	[unavailable]	[unavailable]	[unavailable]	[unavailable]	[unavailable]	[unavailable]	[unavailable]	[unavailable]	2	1	0.0064	12.7342
0.999999	1	VVLDDK(1.000)DYFLFR	150824_0002_10wk_17_sw1_Q1.02701.02701.2	K.VVLDDK[170.11]DYFLFR.D	sp|Q64433|CH10_MOUSE	1570.8	1424	2701	2	1570.81	786.409	10 kDa heat shock protein, mitochondrial OS=Mus musculus GN=Hspe1 PE=1 SV=2	4.43	0	2.4868	0.999149	15	0.999999	0.999999	8.2142	[unavailable]	[unavailable]	[unavailable]	[unavailable]	[unavailable]	[unavailable]	[unavailable]	[unavailable]	[unavailable]	[unavailable]	[unavailable]	2	1	0.0039	7.2402
0.999999	1	EPLFGISTGNIITGLAAGAK(1.000)SYK(0.000)	150824_0002_10wk_17_sw1_Q1.02726.02726.3	K.EPLFGISTGNIITGLAAGAK[170.11]SYK.M	sp|Q8C196|CPSM_MOUSE	2349.26	1546	2726	3	2349.26	784.093	Carbamoyl-phosphate synthase [ammonia], mitochondrial OS=Mus musculus GN=Cps1 PE=1 SV=2	8.59	0	-0.1559	0.5157	6.39059	0.999999	0	20	[unavailable]	[unavailable]	[unavailable]	[unavailable]	[unavailable]	[unavailable]	[unavailable]	[unavailable]	[unavailable]	[unavailable]	[unavailable]	2	1	-0.0004	6.0255
0.999999	0.9892	QK(1.000)LIHGGNEETLR	150824_0002_10wk_17_sw1_Q1.02734.02734.2	R.QK[170.11]LIHGGNEETLR.K	sp|P52825|CPT2_MOUSE	1535.81	620	2734	2	1535.82	768.91	Carnitine O-palmitoyltransferase 2, mitochondrial OS=Mus musculus GN=Cpt2 PE=1 SV=2	6.76	2000.7	7.2548	0.9391	15	0.999999	1.9976	12.7579	1.034	0.476	0	25.7	1	[unavailable]	[unavailable]	[unavailable]	[unavailable]	0.00209	1.034	2	1	0.0111	1.1706
0.999999	1	VPTDK(1.000)YYGAQTVR	150824_0002_10wk_17_sw1_Q1.02737.02737.2	K.VPTDK[170.11]YYGAQTVR.S	sp|P97807|FUMH_MOUSE	1538.77	1600	2737	2	1538.78	770.394	Fumarate hydratase, mitochondrial OS=Mus musculus GN=Fh PE=1 SV=3	8.47	0	4.9184	0.9937	15	0.999999	0	7.0194	[unavailable]	[unavailable]	[unavailable]	[unavailable]	[unavailable]	[unavailable]	[unavailable]	[unavailable]	[unavailable]	[unavailable]	[unavailable]	2	1	0.0076	5.5266
0.999999	1	K(0.000)YNALK(1.000)IPVPEDK(0.000)	150824_0002_10wk_17_sw1_Q1.02747.02747.2	K.KYNALK[170.11]IPVPEDK.Y	sp|Q9DCX2|ATP5H_MOUSE	1555.86	1402	2747	2	1555.87	778.938	ATP synthase subunit d, mitochondrial OS=Mus musculus GN=Atp5h PE=1 SV=3	8.43	0	4.3937	0.9903	15	0.999999	0.9947	15.5063	[unavailable]	[unavailable]	[unavailable]	[unavailable]	[unavailable]	[unavailable]	[unavailable]	[unavailable]	[unavailable]	[unavailable]	[unavailable]	2	1	0.0068	7.4831
0.999999	1	SANK(1.000)WSTPSGASWK(0.000)	150824_0002_10wk_17_sw1_Q1.02750.02750.2	K.SANK[170.11]WSTPSGASWK.T	sp|Q9DBM2|ECHP_MOUSE	1547.74	1634	2750	2	1547.75	774.876	Peroxisomal bifunctional enzyme OS=Mus musculus GN=Ehhadh PE=1 SV=4	10	0	5.8364	0.9888	15	0.999999	0	10.0374	[unavailable]	[unavailable]	[unavailable]	[unavailable]	[unavailable]	[unavailable]	[unavailable]	[unavailable]	[unavailable]	[unavailable]	[unavailable]	2	1	0.009	5.2817
0.999999	1	AHVYVEEVPWK(1.000)R	150824_0002_10wk_17_sw1_Q1.02760.02760.2	R.AHVYVEEVPWK[170.11]R.F	sp|P25688|URIC_MOUSE	1553.8	1506	2760	2	1553.81	777.907	Uricase OS=Mus musculus GN=Uox PE=1 SV=2	6.8	0	4.1638	0.999999	15	0.999999	0	20	[unavailable]	[unavailable]	[unavailable]	[unavailable]	[unavailable]	[unavailable]	[unavailable]	[unavailable]	[unavailable]	[unavailable]	[unavailable]	2	0	0.0065	6.3999
0.999999	1	AVSSQMIGQK(1.000)LITK(0.000)	150824_0002_10wk_17_sw1_Q1.02768.02768.2	K.AVSSQMIGQK[170.11]LITK.Q	sp|Q9Z2I9|SUCB1_MOUSE	1544.86	1492	2768	2	1544.87	773.437	Succinyl-CoA ligase [ADP-forming] subunit beta, mitochondrial OS=Mus musculus GN=Sucla2 PE=1 SV=2	10	0	5.2151	0.9914	15	0.999999	0	9.2536	[unavailable]	[unavailable]	[unavailable]	[unavailable]	[unavailable]	[unavailable]	[unavailable]	[unavailable]	[unavailable]	[unavailable]	[unavailable]	2	1	0.0081	6.4925
0.999999	1	[unavailable]	150824_0002_10wk_17_sw1_Q1.02771.02771.3	R.LIGDAAKNQVALNPQNTVFDAK.R	sp|Q61696|HS71A_MOUSE,sp|P17879|HS71B_MOUSE	2326.23	621	2771	3	2326.24	776.417	Heat shock 70 kDa protein 1A OS=Mus musculus GN=Hspa1a PE=1 SV=2	5.96	3185.3	4.1961	0.9228	15	0	0.6695	0.9998	2.052	0.473	0	41.2	1	[unavailable]	[unavailable]	[unavailable]	[unavailable]	0.00148	2.052	2	1	0.0098	1.5157
0.999999	1	ALTGGIAHLFK(1.000)QNK(0.000)	150824_0002_10wk_17_sw1_Q1.02786.02786.2	K.ALTGGIAHLFK[170.11]QNK.V	sp|O08749|DLDH_MOUSE	1538.86	1274	2786	2	1538.86	770.436	Dihydrolipoyl dehydrogenase, mitochondrial OS=Mus musculus GN=Dld PE=1 SV=2	10	0	3.9663	0.9959	15	0.999999	0	11.9633	[unavailable]	[unavailable]	[unavailable]	[unavailable]	[unavailable]	[unavailable]	[unavailable]	[unavailable]	[unavailable]	[unavailable]	[unavailable]	2	1	0.0061	9.8201
0.999999	1	MYK(1.000)EEGLNAFYK(0.000)	150824_0002_10wk_17_sw1_Q1.02793.02793.2	K.MYK[170.11]EEGLNAFYK.G	sp|Q8VEM8|MPCP_MOUSE	1533.72	1292	2793	2	1533.72	767.866	Phosphate carrier protein, mitochondrial OS=Mus musculus GN=Slc25a3 PE=1 SV=1	5.9	0	4.8551	0.999999	15	0.999999	0.999999	9.96899	[unavailable]	[unavailable]	[unavailable]	[unavailable]	[unavailable]	[unavailable]	[unavailable]	[unavailable]	[unavailable]	[unavailable]	[unavailable]	2	1	0.0074	9.3548
0.999999	1	FVDLYGAQK(1.000)VVDR	150824_0002_10wk_17_sw1_Q1.02799.02799.2	R.FVDLYGAQK[170.11]VVDR.L	sp|Q8BMS1|ECHA_MOUSE	1550.81	1306	2799	2	1550.82	776.412	Trifunctional enzyme subunit alpha, mitochondrial OS=Mus musculus GN=Hadha PE=1 SV=1	5.96	0	3.7783	0.999999	15	0.999999	0.999999	20	[unavailable]	[unavailable]	[unavailable]	[unavailable]	[unavailable]	[unavailable]	[unavailable]	[unavailable]	[unavailable]	[unavailable]	[unavailable]	2	1	0.0059	9.015
0.999938	0.9607	[unavailable]	150824_0002_10wk_17_sw1_Q1.02801.02801.2	K.TSNHAIVLAQLITR.G	sp|Q9R0H0|ACOX1_MOUSE	1535.88	623	2801	2	1535.88	768.947	Peroxisomal acyl-coenzyme A oxidase 1 OS=Mus musculus GN=Acox1 PE=1 SV=5	9.44	3400.3	3.3538	0.5495	15	0.999999	0	11.3087	1.302	0.245	0	78.6	1	[unavailable]	[unavailable]	[unavailable]	[unavailable]	0.0479	1.302	2	0	0.0052	-1.9614
0.999999	1	ALLK(1.000)ASLDMFNQK(0.000), ALLKASLDM(1.000)FNQK	150824_0002_10wk_17_sw1_Q1.02814.02814.2	K.ALLK[170.11]ASLDM[147.04]FNQK.T	sp|P54869|HMCS2_MOUSE	1535.8	1412	2814	2	1535.81	768.908	Hydroxymethylglutaryl-CoA synthase, mitochondrial OS=Mus musculus GN=Hmgcs2 PE=1 SV=2	8.64	0	4.3716	0.9959	15	0.999999	0.999999	20	[unavailable]	[unavailable]	[unavailable]	[unavailable]	[unavailable]	[unavailable]	[unavailable]	[unavailable]	[unavailable]	[unavailable]	[unavailable]	2	1	0.0067	7.3535
0.999999	1	IFTPSAEIVK(0.500)YTK(0.500)	150824_0002_10wk_17_sw1_Q1.02818.02818.2	K.IFTPSAEIVK[170.11]YTK.L	sp|Q8K1R3|PNPT1_MOUSE	1537.84	1745	2818	2	1537.85	769.927	Polyribonucleotide nucleotidyltransferase 1, mitochondrial OS=Mus musculus GN=Pnpt1 PE=1 SV=1	8.5	0	4.2864	0.6921	15	0	0	3.4767	[unavailable]	[unavailable]	[unavailable]	[unavailable]	[unavailable]	[unavailable]	[unavailable]	[unavailable]	[unavailable]	[unavailable]	[unavailable]	2	1	0.0066	4.5622
0.999999	1	SLEAEK(1.000)EAVAEAVR	150824_0002_10wk_17_sw1_Q1.02828.02828.2	R.SLEAEK[170.11]EAVAEAVR.A	sp|Q9JJL8|SYSM_MOUSE	1542.79	1551	2828	2	1542.79	772.402	Serine--tRNA ligase, mitochondrial OS=Mus musculus GN=Sars2 PE=1 SV=2	4.49	0	3.4814	0.99995	15	0.999999	0	0.7916	[unavailable]	[unavailable]	[unavailable]	[unavailable]	[unavailable]	[unavailable]	[unavailable]	[unavailable]	[unavailable]	[unavailable]	[unavailable]	2	1	0.0054	5.9525
0.999999	1	DAPQSK(1.000)FFQPVLK(0.000)	150824_0002_10wk_17_sw1_Q1.02842.02842.2	K.DAPQSK[170.11]FFQPVLK.P	sp|Q9CQ62|DECR_MOUSE	1545.82	1603	2842	2	1545.83	773.917	2,4-dienoyl-CoA reductase, mitochondrial OS=Mus musculus GN=Decr1 PE=1 SV=1	8.59	0	4.1063	0	15	0.999999	0	12.6506	[unavailable]	[unavailable]	[unavailable]	[unavailable]	[unavailable]	[unavailable]	[unavailable]	[unavailable]	[unavailable]	[unavailable]	[unavailable]	1	1	0.0063	5.5185
0.999999	1	GASIVEDK(1.000)LVEDLK(0.000)	150824_0002_10wk_17_sw1_Q1.02847.02847.2	R.GASIVEDK[170.11]LVEDLK.T	sp|DHE3_BOVIN|,sp|P26443|DHE3_MOUSE	1556.83	1358	2847	2	1556.84	779.422	sp|DHE3_BOVIN|	4.32	0	4.783	0.9937	15	0.999999	0	20	[unavailable]	[unavailable]	[unavailable]	[unavailable]	[unavailable]	[unavailable]	[unavailable]	[unavailable]	[unavailable]	[unavailable]	[unavailable]	2	1	0.0074	7.9714
0.999984	0.8202	QTMQVDEHARPQTTLEQLQK(1.000)LPSVFK(0.000), QTM(1.000)QVDEHARPQTTLEQLQKLPSVFK	150824_0002_10wk_17_sw1_Q1.02851.02851.4	K.QTM[147.04]QVDEHARPQTTLEQLQK[170.11]LPSVFK.K	sp|Q8BWT1|THIM_MOUSE	3109.59	61	2851	4	3109.59	778.404	3-ketoacyl-CoA thiolase, mitochondrial OS=Mus musculus GN=Acaa2 PE=1 SV=3	6.76	3799.93	1.3507	0	15	1.6676	3	20	[unavailable]	[unavailable]	[unavailable]	[unavailable]	[unavailable]	674	550	1	2	0.21	[unavailable]	2	1	0.0042	4.7007
0.999999	1	SAVSASSK(1.000)WLDGFR	150824_0002_10wk_17_sw1_Q1.02866.02866.2	R.SAVSASSK[170.11]WLDGFR.K	sp|Q9D855|QCR7_MOUSE	1551.77	1351	2866	2	1551.77	776.891	Cytochrome b-c1 complex subunit 7 OS=Mus musculus GN=Uqcrb PE=1 SV=3	8.46	0	4.3266	0.999999	15	0.999999	0	7.12219	[unavailable]	[unavailable]	[unavailable]	[unavailable]	[unavailable]	[unavailable]	[unavailable]	[unavailable]	[unavailable]	[unavailable]	[unavailable]	2	1	0.0067	8.0834
0.999999	1	DIVLQK(1.000)FAGPYDK(0.000)	150824_0002_10wk_17_sw1_Q1.02885.02885.2	R.DIVLQK[170.11]FAGPYDK.G	sp|P25688|URIC_MOUSE	1534.8	1481	2885	2	1534.81	768.409	Uricase OS=Mus musculus GN=Uox PE=1 SV=2	5.96	0	3.7381	0.999999	15	0.999999	0	20	[unavailable]	[unavailable]	[unavailable]	[unavailable]	[unavailable]	[unavailable]	[unavailable]	[unavailable]	[unavailable]	[unavailable]	[unavailable]	2	1	0.0057	6.6742
0.997311	0.6621	QTMQVDEHARPQTTLEQLQK(1.000)LPSVFK(0.000)	150824_0002_10wk_17_sw1_Q1.02888.02888.4	K.QTMQVDEHARPQTTLEQLQK[170.11]LPSVFK.K	sp|Q8BWT1|THIM_MOUSE	3093.59	63	2888	4	3093.6	774.405	3-ketoacyl-CoA thiolase, mitochondrial OS=Mus musculus GN=Acaa2 PE=1 SV=3	6.76	3884.83	4.2669	0	4.5701	2	2.9986	20	[unavailable]	[unavailable]	[unavailable]	[unavailable]	[unavailable]	698	620	1	2	0.17	[unavailable]	2	1	0.0132	3.5684
0.999999	1	IPEQSVLLLHACAHNPTGVDPRPEQWK(1.000)EIASVVK(0.000)	150824_0002_10wk_17_sw1_Q1.02918.02918.5	K.IPEQSVLLLHAC[160.03]AHNPTGVDPRPEQWK[170.11]EIASVVK.K	sp|P05202|AATM_MOUSE	3860	1394	2918	5	3860.01	773.008	Aspartate aminotransferase, mitochondrial OS=Mus musculus GN=Got2 PE=1 SV=1	6.03	0	2.2137	0	15	0.0712	0	20	[unavailable]	[unavailable]	[unavailable]	[unavailable]	[unavailable]	[unavailable]	[unavailable]	[unavailable]	[unavailable]	[unavailable]	[unavailable]	2	1	0.0085	7.5816
0.999999	1	DYPLPDVAHVTMLSASQK(1.000)ALK(0.000)	150824_0002_10wk_17_sw1_Q1.02950.02950.3	R.DYPLPDVAHVTMLSASQK[170.11]ALK.E	sp|P19783|COX41_MOUSE	2325.2	1206	2950	3	2325.21	776.075	Cytochrome c oxidase subunit 4 isoform 1, mitochondrial OS=Mus musculus GN=Cox4i1 PE=1 SV=2	6.75	0	2.9137	0.4471	15	0	1.9532	10.7302	[unavailable]	[unavailable]	[unavailable]	[unavailable]	[unavailable]	[unavailable]	[unavailable]	[unavailable]	[unavailable]	[unavailable]	[unavailable]	2	1	0.0068	17.2949
0.98443	0.6945	[unavailable]	150824_0002_10wk_17_sw1_Q1.02955.02955.4	K.Q[111.03]TM[147.04]QVDEHARPQTTLEQLQK[170.11]LPSVFK.K	sp|Q8BWT1|THIM_MOUSE	3092.56	65	2955	4	3092.57	774.147	3-ketoacyl-CoA thiolase, mitochondrial OS=Mus musculus GN=Acaa2 PE=1 SV=3	6.76	4086.18	2.8455	0	-1.9081	2	2.9986	20	[unavailable]	[unavailable]	[unavailable]	[unavailable]	[unavailable]	632	537	1	2	0.25	[unavailable]	2	1	0.0088	3.7712
0.999999	0.9988	HNLK(1.000)LGFMSAFVK(0.000)	150824_0002_10wk_17_sw1_Q1.02958.02958.2	K.HNLK[170.11]LGFMSAFVK.A	sp|Q9D2G2|ODO2_MOUSE	1532.82	66	2958	2	1532.82	767.416	Dihydrolipoyllysine-residue succinyltransferase component of 2-oxoglutarate dehydrogenase complex, mitochondrial OS=Mus musculus GN=Dlst PE=1 SV=1	10	4160.5	3.5229	0.9944	15	0.999999	0.069	5.8103	[unavailable]	[unavailable]	[unavailable]	[unavailable]	[unavailable]	492	232	1	1	0.00081	[unavailable]	2	1	0.0054	7.4772
0.999985	0.9978	QTMQVDEHARPQTTLEQLQK(0.500)LPSVFK(0.500)	150824_0002_10wk_17_sw1_Q1.02965.02965.4	K.QTMQVDEHARPQTTLEQLQK[170.11]LPSVFK.K	sp|Q8BWT1|THIM_MOUSE	3076.57	67	2965	4	3076.57	770.149	3-ketoacyl-CoA thiolase, mitochondrial OS=Mus musculus GN=Acaa2 PE=1 SV=3	6.76	4207.39	2.2753	0	7.1566	0.9719	3	20	[unavailable]	[unavailable]	[unavailable]	[unavailable]	[unavailable]	747	530	1	2	0.018	[unavailable]	2	1	0.007	7.1402
0.999999	0.9995	[unavailable]	150824_0002_10wk_17_sw1_Q1.02986.02986.2	K.FLLQFGAQGSPLFK.L	Biognosys|iRT	1551.84	627	2986	2	1551.85	776.93	Kit Fusion	8.75	4354.1	1.8024	0.7938	15	0.999999	0.9948	11.3872	1.809	0.486	0	249	1	[unavailable]	[unavailable]	[unavailable]	[unavailable]	0.00054	1.809	2	0	0.0028	2.5239
0.999999	1	[unavailable]	150824_0002_10wk_17_sw1_Q1.02998.02998.2	K.FLLQFGAQGSPLFK.L	Biognosys|iRT	1551.84	1386	2998	2	1551.85	776.93	Kit Fusion	8.75	0	2.5172	0.997799	15	0.999999	0.9948	11.3872	[unavailable]	[unavailable]	[unavailable]	[unavailable]	[unavailable]	[unavailable]	[unavailable]	[unavailable]	[unavailable]	[unavailable]	[unavailable]	2	0	0.0039	7.6373
0.999999	1	SLGQWLQEEK(1.000)VPAIYGVDTR	150824_0002_10wk_17_sw1_Q1.03016.03016.3	K.SLGQWLQEEK[170.11]VPAIYGVDTR.M	sp|Q8C196|CPSM_MOUSE	2330.19	1650	3016	3	2330.2	777.737	Carbamoyl-phosphate synthase [ammonia], mitochondrial OS=Mus musculus GN=Cps1 PE=1 SV=2	4.68	0	1.8859	0.9989	15	2	0.0577	20	[unavailable]	[unavailable]	[unavailable]	[unavailable]	[unavailable]	[unavailable]	[unavailable]	[unavailable]	[unavailable]	[unavailable]	[unavailable]	2	1	0.0044	5.1773
0.969832	0.5468	[unavailable]	150824_0002_10wk_17_sw1_Q1.03028.03028.2	K.GLYPAPLK[170.11]IIDAVK.A	sp|Q8BMS1|ECHA_MOUSE	1538.91	69	3028	2	1538.91	770.461	Trifunctional enzyme subunit alpha, mitochondrial OS=Mus musculus GN=Hadha PE=1 SV=1	8.5	4514.06	2.4693	0	15	0	0	20	[unavailable]	[unavailable]	[unavailable]	[unavailable]	[unavailable]	395	388	0	1	0.036	[unavailable]	2	1	0.0038	0.8412
0.999999	1	IPFLLSGTSYK(1.000)DLMPHDLAR	150824_0002_10wk_17_sw1_Q1.03039.03039.3	R.IPFLLSGTSYK[170.11]DLMPHDLAR.A	sp|Q99JY0|ECHB_MOUSE	2315.2	1211	3039	3	2315.21	772.74	Trifunctional enzyme subunit beta, mitochondrial OS=Mus musculus GN=Hadhb PE=1 SV=1	6.75	0	3.0845	0.999999	15	0.999999	2	14.9697	[unavailable]	[unavailable]	[unavailable]	[unavailable]	[unavailable]	[unavailable]	[unavailable]	[unavailable]	[unavailable]	[unavailable]	[unavailable]	2	1	0.0071	15.5726
0.999999	1	SGK(1.000)FTQQDIDEAK(0.000)	150824_0002_10wk_17_sw1_Q1.03057.03057.2	K.SGK[170.11]FTQQDIDEAK.L	sp|Q8K411|PREP_MOUSE	1507.72	1493	3057	2	1507.72	754.865	Presequence protease, mitochondrial OS=Mus musculus GN=Pitrm1 PE=1 SV=1	4.56	0	4.6959	0.996	15	0.999999	0	7.095	[unavailable]	[unavailable]	[unavailable]	[unavailable]	[unavailable]	[unavailable]	[unavailable]	[unavailable]	[unavailable]	[unavailable]	[unavailable]	2	1	0.0071	6.4719
0.999999	1	IPGESTQK(1.000)LSEVAK(0.000)	150824_0002_10wk_17_sw1_Q1.03059.03059.2	K.IPGESTQK[170.11]LSEVAK.E	sp|Q9JHW2|NIT2_MOUSE	1527.81	1282	3059	2	1527.82	764.914	Omega-amidase NIT2 OS=Mus musculus GN=Nit2 PE=1 SV=1	6.14	0	5.1934	0.999999	15	0.999999	0	0.999999	[unavailable]	[unavailable]	[unavailable]	[unavailable]	[unavailable]	[unavailable]	[unavailable]	[unavailable]	[unavailable]	[unavailable]	[unavailable]	2	1	0.0079	9.6118
0.999999	1	QK(1.000)LIHGGNEETLR	150824_0002_10wk_17_sw1_Q1.03066.03066.2	R.QK[170.11]LIHGGNEETLR.K	sp|P52825|CPT2_MOUSE	1518.78	1774	3066	2	1518.79	760.397	Carnitine O-palmitoyltransferase 2, mitochondrial OS=Mus musculus GN=Cpt2 PE=1 SV=2	6.76	0	4.2598	0.99435	15	0.999999	0.999999	12.7579	[unavailable]	[unavailable]	[unavailable]	[unavailable]	[unavailable]	[unavailable]	[unavailable]	[unavailable]	[unavailable]	[unavailable]	[unavailable]	2	1	0.0065	4.3851
0.99988	0.9809	EDPNLVPSISNK(1.000)R	150824_0002_10wk_17_sw1_Q1.03075.03075.2	K.EDPNLVPSISNK[170.11]R.L	sp|P19536|COX5B_MOUSE	1509.78	2222	3075	2	1509.79	755.897	Cytochrome c oxidase subunit 5B, mitochondrial OS=Mus musculus GN=Cox5b PE=1 SV=1	6.17	0	5.0129	0.9039	15	0.9998	0	2.5762	[unavailable]	[unavailable]	[unavailable]	[unavailable]	[unavailable]	[unavailable]	[unavailable]	[unavailable]	[unavailable]	[unavailable]	[unavailable]	2	0	0.0076	1.5624
0.999999	1	[unavailable]	150824_0002_10wk_17_sw1_Q1.03078.03078.2	K.TVSLNNLSADEVTR.A	sp|Q9CQ75|NDUA2_MOUSE	1517.77	1678	3078	2	1517.78	759.891	NADH dehydrogenase [ubiquinone] 1 alpha subcomplex subunit 2 OS=Mus musculus GN=Ndufa2 PE=1 SV=3	4.37	0	5.4691	0.99035	15	0	0	3.9942	[unavailable]	[unavailable]	[unavailable]	[unavailable]	[unavailable]	[unavailable]	[unavailable]	[unavailable]	[unavailable]	[unavailable]	[unavailable]	2	0	0.0083	4.9798
0.999999	1	SLSDEAK(0.608)IGAHGK(0.392)PVIFLHPK(0.000)	150824_0002_10wk_17_sw1_Q1.03079.03079.3	R.SLSDEAK[170.11]IGAHGKPVIFLHPK.D	sp|Q9D1I5|MCEE_MOUSE	2285.25	1939	3079	3	2285.26	762.758	Methylmalonyl-CoA epimerase, mitochondrial OS=Mus musculus GN=Mcee PE=1 SV=1	8.27	0	2.6441	0.5883	15	2	0	3.3014	[unavailable]	[unavailable]	[unavailable]	[unavailable]	[unavailable]	[unavailable]	[unavailable]	[unavailable]	[unavailable]	[unavailable]	[unavailable]	2	1	0.006	3.3054
0.999999	0.987	QASLK(1.000)DYEETIGK(0.000)	150824_0002_10wk_17_sw1_Q1.03092.03092.2	R.QASLK[170.11]DYEETIGK.A	sp|Q9DBF1|AL7A1_MOUSE	1522.75	2158	3092	2	1522.76	762.383	Alpha-aminoadipic semialdehyde dehydrogenase OS=Mus musculus GN=Aldh7a1 PE=1 SV=4	4.68	0	5.5313	0.9777	15	0.9842	1.9997	6.488	[unavailable]	[unavailable]	[unavailable]	[unavailable]	[unavailable]	[unavailable]	[unavailable]	[unavailable]	[unavailable]	[unavailable]	[unavailable]	2	1	0.0084	1.9505
0.999999	1	LVEVIK(1.000)TPMTSQK(0.000)	150824_0002_10wk_17_sw1_Q1.03093.03093.2	K.LVEVIK[170.11]TPMTSQK.T	sp|Q61425|HCDH_MOUSE	1514.84	1575	3093	2	1514.84	758.426	Hydroxyacyl-coenzyme A dehydrogenase, mitochondrial OS=Mus musculus GN=Hadh PE=1 SV=2	8.59	0	3.7874	0.9998	15	0.999999	0.9985	14.6237	[unavailable]	[unavailable]	[unavailable]	[unavailable]	[unavailable]	[unavailable]	[unavailable]	[unavailable]	[unavailable]	[unavailable]	[unavailable]	2	1	0.0057	5.7551
0.999999	1	VMEK(1.000)LGYPNPYR	150824_0002_10wk_17_sw1_Q1.03097.03097.2	K.VMEK[170.11]LGYPNPYR.L	sp|P22315|HEMH_MOUSE	1507.75	1689	3097	2	1507.75	754.882	Ferrochelatase, mitochondrial OS=Mus musculus GN=Fech PE=1 SV=2	8.47	0	3.2385	0.999049	15	0.999999	0.999999	4.251	[unavailable]	[unavailable]	[unavailable]	[unavailable]	[unavailable]	[unavailable]	[unavailable]	[unavailable]	[unavailable]	[unavailable]	[unavailable]	2	1	0.0049	4.9134
0.999999	1	DFAPGK(0.000)PLK(1.000)CVIK(0.000)	150824_0002_10wk_17_sw1_Q1.03099.03099.2	K.DFAPGKPLK[170.11]C[160.03]VIK.H	sp|Q99KI0|ACON_MOUSE	1513.83	1640	3099	2	1513.84	757.924	Aconitate hydratase, mitochondrial OS=Mus musculus GN=Aco2 PE=1 SV=1	9.2	0	4.1931	0.9535	15	0.999999	0	17.5931	[unavailable]	[unavailable]	[unavailable]	[unavailable]	[unavailable]	[unavailable]	[unavailable]	[unavailable]	[unavailable]	[unavailable]	[unavailable]	2	1	0.0063	5.2527
0.999999	1	VLEK(1.000)VTLVSAAPEK(0.000)	150824_0002_10wk_17_sw1_Q1.03115.03115.2	R.VLEK[170.11]VTLVSAAPEK.L	sp|Q9CQR4|ACO13_MOUSE	1524.88	1376	3115	2	1524.89	763.445	Acyl-coenzyme A thioesterase 13 OS=Mus musculus GN=Acot13 PE=1 SV=1	6.11	0	6.4042	0.499999	15	0.999999	0	7.69209	[unavailable]	[unavailable]	[unavailable]	[unavailable]	[unavailable]	[unavailable]	[unavailable]	[unavailable]	[unavailable]	[unavailable]	[unavailable]	2	1	0.0098	7.7549
0.999998	0.9926	VGDK(1.000)VLLPEYGGTK(0.000)	150824_0002_10wk_17_sw1_Q1.03117.03117.2	K.VGDK[170.11]VLLPEYGGTK.V	sp|Q64433|CH10_MOUSE	1516.81	71	3117	2	1516.82	759.414	10 kDa heat shock protein, mitochondrial OS=Mus musculus GN=Hspe1 PE=1 SV=2	6.04	3194.1	5.8676	0.9902	15	0.9898	0	8.2142	[unavailable]	[unavailable]	[unavailable]	[unavailable]	[unavailable]	558	394	1	2	0.011	[unavailable]	2	1	0.0089	5.5429
0.999999	1	SAQLGFK(1.000)TVCIEK(0.000)	150824_0002_10wk_17_sw1_Q1.03129.03129.2	K.SAQLGFK[170.11]TVC[160.03]IEK.N	sp|O08749|DLDH_MOUSE	1521.79	1454	3129	2	1521.79	761.9	Dihydrolipoyl dehydrogenase, mitochondrial OS=Mus musculus GN=Dld PE=1 SV=2	7.92	0	4.6525	0.999	15	0.999999	0	11.9633	[unavailable]	[unavailable]	[unavailable]	[unavailable]	[unavailable]	[unavailable]	[unavailable]	[unavailable]	[unavailable]	[unavailable]	[unavailable]	2	1	0.0071	6.8796
0.999999	1	ASGYK(1.000)YLDYMQK(0.000)	150824_0002_10wk_17_sw1_Q1.03132.03132.2	R.ASGYK[170.11]YLDYMQK.L	sp|Q9EP89|LACTB_MOUSE	1507.7	1757	3132	2	1507.71	754.858	Serine beta-lactamase-like protein LACTB, mitochondrial OS=Mus musculus GN=Lactb PE=1 SV=1	8.42	0	3.2386	0.7814	15	0.999999	0.9989	2.2471	[unavailable]	[unavailable]	[unavailable]	[unavailable]	[unavailable]	[unavailable]	[unavailable]	[unavailable]	[unavailable]	[unavailable]	[unavailable]	2	1	0.0049	4.4899
0.999999	1	EK(1.000)LTGTIQNDILK(0.000)	150824_0002_10wk_17_sw1_Q1.03144.03144.2	K.EK[170.11]LTGTIQNDILK.E	sp|P16332|MUTA_MOUSE	1513.84	1707	3144	2	1513.84	757.925	Methylmalonyl-CoA mutase, mitochondrial OS=Mus musculus GN=Mut PE=1 SV=2	6.17	0	4.9188	0.996	15	0.999999	0	7.8924	[unavailable]	[unavailable]	[unavailable]	[unavailable]	[unavailable]	[unavailable]	[unavailable]	[unavailable]	[unavailable]	[unavailable]	[unavailable]	2	1	0.0074	4.8119
0.999999	1	K(0.000)YESAYGTQFTPCQLLLDHANNSSK(0.500)K(0.500)	150824_0002_10wk_17_sw1_Q1.03147.03147.4	R.KYESAYGTQFTPC[160.03]QLLLDHANNSSK[170.11]K.F	sp|Q8BMS1|ECHA_MOUSE	3041.46	1212	3147	4	3041.46	761.371	Trifunctional enzyme subunit alpha, mitochondrial OS=Mus musculus GN=Hadha PE=1 SV=1	8.15	0	2.7292	0.4271	15	0.999999	0	20	[unavailable]	[unavailable]	[unavailable]	[unavailable]	[unavailable]	[unavailable]	[unavailable]	[unavailable]	[unavailable]	[unavailable]	[unavailable]	2	0	0.0083	15.403
0.999999	1	FAQTLEK(1.000)VCVQTVESGAMTK(0.000)	150824_0002_10wk_17_sw1_Q1.03166.03166.3	R.FAQTLEK[170.11]VC[160.03]VQTVESGAMTK.D	sp|P54071|IDHP_MOUSE	2268.11	1240	3166	3	2268.12	757.045	Isocitrate dehydrogenase [NADP], mitochondrial OS=Mus musculus GN=Idh2 PE=1 SV=3	6.14	0	3.7136	0.9987	15	0	0.9123	20	[unavailable]	[unavailable]	[unavailable]	[unavailable]	[unavailable]	[unavailable]	[unavailable]	[unavailable]	[unavailable]	[unavailable]	[unavailable]	2	1	0.0084	11.3965
0.999999	1	TSIAIDTIINQK(1.000)R	150824_0002_10wk_17_sw1_Q1.03167.03167.2	K.TSIAIDTIINQK[170.11]R.F	sp|Q03265|ATPA_MOUSE	1513.85	1841	3167	2	1513.85	757.931	ATP synthase subunit alpha, mitochondrial OS=Mus musculus GN=Atp5a1 PE=1 SV=1	8.41	0	3.3867	0.99825	15	0.999999	0	20	[unavailable]	[unavailable]	[unavailable]	[unavailable]	[unavailable]	[unavailable]	[unavailable]	[unavailable]	[unavailable]	[unavailable]	[unavailable]	2	0	0.0051	4.0086
0.999999	1	TNFNSLAK(1.000)AMVQR	150824_0002_10wk_17_sw1_Q1.03175.03175.2	K.TNFNSLAK[170.11]AMVQR.T	sp|Q8K4F5|ABHDB_MOUSE	1520.78	1326	3175	2	1520.78	761.396	Alpha\beta hydrolase domain-containing protein 11 OS=Mus musculus GN=Abhd11 PE=1 SV=1	11	0	3.2107	0.999999	15	0.999999	0	2.1347	[unavailable]	[unavailable]	[unavailable]	[unavailable]	[unavailable]	[unavailable]	[unavailable]	[unavailable]	[unavailable]	[unavailable]	[unavailable]	2	1	0.0049	8.5488
0.998467	0.9755	NEEILNSLK(1.000)YVR	150824_0002_10wk_17_sw1_Q1.03188.03188.2	K.NEEILNSLK[170.11]YVR.P	sp|P11352|GPX1_MOUSE,sp|Q9JHC0|GPX2_MOUSE	1518.8	2023	3188	2	1518.81	760.409	Glutathione peroxidase 1 OS=Mus musculus GN=Gpx1 PE=1 SV=2	6.14	0	1.6878	0	15	0.999999	0	6.93129	[unavailable]	[unavailable]	[unavailable]	[unavailable]	[unavailable]	[unavailable]	[unavailable]	[unavailable]	[unavailable]	[unavailable]	[unavailable]	1	1	0.0026	2.8283
0.999999	1	IIAEGANGPTTPEADK(1.000)IFLER	150824_0002_10wk_17_sw1_Q1.03192.03192.3	K.IIAEGANGPTTPEADK[170.11]IFLER.N	sp|DHE3_BOVIN|,sp|P26443|DHE3_MOUSE	2283.17	1244	3192	3	2283.18	762.065	sp|DHE3_BOVIN|	4.41	0	0.8822	0.999999	15	2	1.074	20	[unavailable]	[unavailable]	[unavailable]	[unavailable]	[unavailable]	[unavailable]	[unavailable]	[unavailable]	[unavailable]	[unavailable]	[unavailable]	2	1	0.002	11.0727
0.999999	1	YDLLEK(1.000)NINIVR	150824_0002_10wk_17_sw1_Q1.03227.03227.2	R.YDLLEK[170.11]NINIVR.K	sp|Q99KI0|ACON_MOUSE	1530.84	1733	3227	2	1530.85	766.428	Aconitate hydratase, mitochondrial OS=Mus musculus GN=Aco2 PE=1 SV=1	6.07	0	4.625	0.99625	15	0.999999	0.999999	17.5931	[unavailable]	[unavailable]	[unavailable]	[unavailable]	[unavailable]	[unavailable]	[unavailable]	[unavailable]	[unavailable]	[unavailable]	[unavailable]	2	1	0.0071	4.667
0.999999	1	[unavailable]	150824_0002_10wk_17_sw1_Q1.03246.03246.2	K.TIPIDGDFFSYTR.H	sp|P47738|ALDH2_MOUSE	1530.74	1340	3246	2	1530.74	766.375	Aldehyde dehydrogenase, mitochondrial OS=Mus musculus GN=Aldh2 PE=1 SV=1	4.21	0	4.2265	0.96715	15	0.999999	0	20	[unavailable]	[unavailable]	[unavailable]	[unavailable]	[unavailable]	[unavailable]	[unavailable]	[unavailable]	[unavailable]	[unavailable]	[unavailable]	2	0	0.0065	8.2575
0.999961	0.9732	[unavailable]	150824_0002_10wk_17_sw1_Q1.03253.03253.3	K.VAFTGSTEVGHLIQVAAGSSNLK.R	sp|P47738|ALDH2_MOUSE	2285.2	639	3253	3	2285.21	762.741	Aldehyde dehydrogenase, mitochondrial OS=Mus musculus GN=Aldh2 PE=1 SV=1	6.72	4062.6	2.1136	0.5711	15	0	0.999999	20	1.977	0.359	0	253	1	[unavailable]	[unavailable]	[unavailable]	[unavailable]	0.0399	1.977	2	0	0.0048	-1.7786
0.999999	1	ALVSTK(1.000)WLAESIR	150824_0002_10wk_17_sw1_Q1.03256.03256.2	R.ALVSTK[170.11]WLAESIR.S	sp|P52196|THTR_MOUSE	1514.85	1404	3256	2	1514.85	758.43	Thiosulfate sulfurtransferase OS=Mus musculus GN=Tst PE=1 SV=3	8.79	0	3.3845	0.999999	15	0.999999	0	11.0835	[unavailable]	[unavailable]	[unavailable]	[unavailable]	[unavailable]	[unavailable]	[unavailable]	[unavailable]	[unavailable]	[unavailable]	[unavailable]	2	1	0.0051	7.4611
0.999999	1	YETEK(1.000)NNGAGYFLEHLAFK(0.000)	150824_0002_10wk_17_sw1_Q1.03278.03278.3	R.YETEK[170.11]NNGAGYFLEHLAFK.G	sp|Q9CZ13|QCR1_MOUSE	2272.08	1576	3278	3	2272.09	758.367	Cytochrome b-c1 complex subunit 1, mitochondrial OS=Mus musculus GN=Uqcrc1 PE=1 SV=2	5.5	0	2.9818	0.493	15	0	0	10.7389	[unavailable]	[unavailable]	[unavailable]	[unavailable]	[unavailable]	[unavailable]	[unavailable]	[unavailable]	[unavailable]	[unavailable]	[unavailable]	2	1	0.0068	5.7482
0.999999	1	LMFNDFLSSSSDK(1.000)QNNLYK(0.000)	150824_0002_10wk_17_sw1_Q1.03279.03279.3	R.LMFNDFLSSSSDK[170.11]QNNLYK.G	sp|P54869|HMCS2_MOUSE	2292.07	1283	3279	3	2292.08	765.032	Hydroxymethylglutaryl-CoA synthase, mitochondrial OS=Mus musculus GN=Hmgcs2 PE=1 SV=2	5.96	0	3.6748	0.9775	14.6855	0	0	20	[unavailable]	[unavailable]	[unavailable]	[unavailable]	[unavailable]	[unavailable]	[unavailable]	[unavailable]	[unavailable]	[unavailable]	[unavailable]	2	1	0.0084	9.5224
0.999999	1	AQFEGIVTDLIK(1.000)R	150824_0002_10wk_17_sw1_Q1.03280.03280.2	R.AQFEGIVTDLIK[170.11]R.T	sp|P38647|GRP75_MOUSE	1530.84	1371	3280	2	1530.85	766.428	Stress-70 protein, mitochondrial OS=Mus musculus GN=Hspa9 PE=1 SV=3	6.11	0	4.1465	0.999999	15	0.999999	0.999999	19.7103	[unavailable]	[unavailable]	[unavailable]	[unavailable]	[unavailable]	[unavailable]	[unavailable]	[unavailable]	[unavailable]	[unavailable]	[unavailable]	2	0	0.0063	7.814
0.999996	0.9733	TAHIVLEDGTK(0.500)MK(0.500), TAHIVLEDGTKM(1.000)K	150824_0002_10wk_17_sw1_Q1.03316.03316.2	K.TAHIVLEDGTK[170.11]M[147.04]K.G	sp|Q8C196|CPSM_MOUSE	1499.77	2111	3316	2	1499.78	750.89	Carbamoyl-phosphate synthase [ammonia], mitochondrial OS=Mus musculus GN=Cps1 PE=1 SV=2	6.42	0	6.9184	0.3987	15	0.999999	2.094	20	[unavailable]	[unavailable]	[unavailable]	[unavailable]	[unavailable]	[unavailable]	[unavailable]	[unavailable]	[unavailable]	[unavailable]	[unavailable]	2	1	0.0104	2.199
0.999456	1	SETAPAAPAAPAPAEK(0.000)TPVK(0.000)K(0.250)K(0.250)	150824_0002_10wk_17_sw1_Q1.03318.03318.3	M.SETAPAAPAAPAPAEKTPVK[170.11]KK.A	sp|P43274|H14_MOUSE	2243.22	2044	3318	3	2243.23	748.746	Histone H1.4 OS=Mus musculus GN=Hist1h1e PE=1 SV=2	9.52	0	5.3873	0	4.4131	0	0	0.999999	[unavailable]	[unavailable]	[unavailable]	[unavailable]	[unavailable]	[unavailable]	[unavailable]	[unavailable]	[unavailable]	[unavailable]	[unavailable]	2	2	0.0121	2.6737
0.999999	1	[unavailable]	150824_0002_10wk_17_sw1_Q1.03321.03321.2	R.TEQGPQVDETQFK.K	sp|P47738|ALDH2_MOUSE	1505.7	1314	3321	2	1505.71	753.857	Aldehyde dehydrogenase, mitochondrial OS=Mus musculus GN=Aldh2 PE=1 SV=1	4.14	0	5.4318	0.99975	15	0.999999	1.973	20	[unavailable]	[unavailable]	[unavailable]	[unavailable]	[unavailable]	[unavailable]	[unavailable]	[unavailable]	[unavailable]	[unavailable]	[unavailable]	2	0	0.0082	8.7361
0.999999	1	K(0.000)IITSTLEK(0.999)EASK(0.001)	150824_0002_10wk_17_sw1_Q1.03322.03322.2	K.KIITSTLEK[170.11]EASK.S	sp|Q9DBM2|ECHP_MOUSE	1488.84	1806	3322	2	1488.85	745.427	Peroxisomal bifunctional enzyme OS=Mus musculus GN=Ehhadh PE=1 SV=4	8.5	0	6.3132	0.43215	15	0.999999	0	10.0374	[unavailable]	[unavailable]	[unavailable]	[unavailable]	[unavailable]	[unavailable]	[unavailable]	[unavailable]	[unavailable]	[unavailable]	[unavailable]	2	1	0.0094	4.2253
0.999999	1	TAHIVLEDGTK(1.000)MK(0.000)	150824_0002_10wk_17_sw1_Q1.03328.03328.2	K.TAHIVLEDGTK[170.11]MK.G	sp|Q8C196|CPSM_MOUSE	1483.77	1698	3328	2	1483.78	742.893	Carbamoyl-phosphate synthase [ammonia], mitochondrial OS=Mus musculus GN=Cps1 PE=1 SV=2	6.42	0	4.5249	0.9783	15	0.999999	2.094	20	[unavailable]	[unavailable]	[unavailable]	[unavailable]	[unavailable]	[unavailable]	[unavailable]	[unavailable]	[unavailable]	[unavailable]	[unavailable]	2	1	0.0067	4.8758
0.999999	1	[unavailable]	150824_0002_10wk_17_sw1_Q1.03329.03329.3	R.TYFSC[160.03]TSAHTSTGDGTAMVTR.A	sp|Q8K2B3|SDHA_MOUSE	2249.97	2052	3329	3	2249.98	750.997	Succinate dehydrogenase [ubiquinone] flavoprotein subunit, mitochondrial OS=Mus musculus GN=Sdha PE=1 SV=1	6.4	0	4.6387	0.1692	15	0	1.5031	20	[unavailable]	[unavailable]	[unavailable]	[unavailable]	[unavailable]	[unavailable]	[unavailable]	[unavailable]	[unavailable]	[unavailable]	[unavailable]	2	0	0.0104	2.5981
0.999999	1	[unavailable]	150824_0002_10wk_17_sw1_Q1.03342.03342.2	R.GAQVIENC[160.03]AVTGIR.V	sp|Q99LB7|SARDH_MOUSE	1486.76	1709	3342	2	1486.76	744.385	Sarcosine dehydrogenase, mitochondrial OS=Mus musculus GN=Sardh PE=1 SV=1	5.99	0	4.5158	0.99815	15	0.999999	0	20	[unavailable]	[unavailable]	[unavailable]	[unavailable]	[unavailable]	[unavailable]	[unavailable]	[unavailable]	[unavailable]	[unavailable]	[unavailable]	2	0	0.0067	4.8063
0.999999	1	[unavailable]	150824_0002_10wk_17_sw1_Q1.03343.03343.3	K.TITVSQDEGVRPSTTMQGLAK.L	sp|Q8VCH0|THIKB_MOUSE,sp|Q921H8|THIKA_MOUSE	2218.13	2048	3343	3	2218.14	740.383	3-ketoacyl-CoA thiolase B, peroxisomal OS=Mus musculus GN=Acaa1b PE=1 SV=1	5.74	0	4.21	0.98175	10.9183	0	0	9.86039	[unavailable]	[unavailable]	[unavailable]	[unavailable]	[unavailable]	[unavailable]	[unavailable]	[unavailable]	[unavailable]	[unavailable]	[unavailable]	2	0	0.0093	2.6435
0.999999	1	GNPTK(1.000)VVAVDCGIK(0.000)	150824_0002_10wk_17_sw1_Q1.03344.03344.2	K.GNPTK[170.11]VVAVDC[160.03]GIK.N	sp|Q8C196|CPSM_MOUSE	1498.78	1558	3344	2	1498.79	750.398	Carbamoyl-phosphate synthase [ammonia], mitochondrial OS=Mus musculus GN=Cps1 PE=1 SV=2	8.2	0	5.1311	0.4956	15	0	0	20	[unavailable]	[unavailable]	[unavailable]	[unavailable]	[unavailable]	[unavailable]	[unavailable]	[unavailable]	[unavailable]	[unavailable]	[unavailable]	2	1	0.0077	5.884
0.999999	1	SGEIEPVSVK(1.000)VGDK(0.000)	150824_0002_10wk_17_sw1_Q1.03346.03346.2	K.SGEIEPVSVK[170.11]VGDK.V	sp|Q64433|CH10_MOUSE	1484.77	1523	3346	2	1484.78	743.393	10 kDa heat shock protein, mitochondrial OS=Mus musculus GN=Hspe1 PE=1 SV=2	4.68	0	5.4262	0.49395	15	0.999999	0	8.2142	[unavailable]	[unavailable]	[unavailable]	[unavailable]	[unavailable]	[unavailable]	[unavailable]	[unavailable]	[unavailable]	[unavailable]	[unavailable]	2	1	0.0081	6.2217
0.777504	0.9951	[unavailable]	150824_0002_10wk_17_sw1_Q1.03349.03349.2	K.EQEVLK[170.11]LQEEAK.N	sp|Q80ZS3|RT26_MOUSE	1484.77	2079	3349	2	1484.78	743.393	28S ribosomal protein S26, mitochondrial OS=Mus musculus GN=Mrps26 PE=1 SV=1	4.49	0	3.2064	0.5007	4.3857	0	0	1.1874	[unavailable]	[unavailable]	[unavailable]	[unavailable]	[unavailable]	[unavailable]	[unavailable]	[unavailable]	[unavailable]	[unavailable]	[unavailable]	2	1	0.0048	2.4128
0.99996	1	AAVVESHK(1.000)LGGTCVNVGCVPK(0.000)	150824_0002_10wk_17_sw1_Q1.03350.03350.3	R.AAVVESHK[170.11]LGGTC[160.03]VNVGC[160.03]VPK.K	sp|P47791|GSHR_MOUSE	2223.11	1892	3350	3	2223.12	742.045	Glutathione reductase, mitochondrial OS=Mus musculus GN=Gsr PE=1 SV=3	8.1	0	2.5533	0.6207	3.6495	0	0	1.0841	[unavailable]	[unavailable]	[unavailable]	[unavailable]	[unavailable]	[unavailable]	[unavailable]	[unavailable]	[unavailable]	[unavailable]	[unavailable]	2	1	0.0057	3.6373
0.999999	1	SISVQQEK(1.000)ETIAK(0.000)	150824_0002_10wk_17_sw1_Q1.03352.03352.2	K.SISVQQEK[170.11]ETIAK.C	sp|Q9CQQ7|AT5F1_MOUSE	1501.8	1352	3352	2	1501.81	751.907	ATP synthase F(0) complex subunit B1, mitochondrial OS=Mus musculus GN=Atp5f1 PE=1 SV=1	5.86	0	5.3647	0.9974	15	0.999999	0	14.1984	[unavailable]	[unavailable]	[unavailable]	[unavailable]	[unavailable]	[unavailable]	[unavailable]	[unavailable]	[unavailable]	[unavailable]	[unavailable]	2	1	0.0081	8.0813
0.999999	1	ITDSYK(1.000)QYDFGK(0.000)	150824_0002_10wk_17_sw1_Q1.03367.03367.2	K.ITDSYK[170.11]QYDFGK.V	sp|Q8BIJ6|SYIM_MOUSE	1505.7	1303	3367	2	1505.71	753.859	Isoleucine--tRNA ligase, mitochondrial OS=Mus musculus GN=Iars2 PE=1 SV=1	5.96	0	6.8911	0.9753	15	0.9662	0	8.06639	[unavailable]	[unavailable]	[unavailable]	[unavailable]	[unavailable]	[unavailable]	[unavailable]	[unavailable]	[unavailable]	[unavailable]	[unavailable]	2	1	0.0104	9.0754
0.999999	1	ISGASEK(1.000)DIVHSGLAYTMER, ISGASEKDIVHSGLAYTM(1.000)ER	150824_0002_10wk_17_sw1_Q1.03385.03385.3	R.ISGASEK[170.11]DIVHSGLAYTM[147.04]ER.S	sp|DHE3_BOVIN|,sp|P26443|DHE3_MOUSE	2221.07	1208	3385	3	2221.08	741.363	sp|DHE3_BOVIN|	5.45	0	5.8533	0.99925	15	2	1.8344	20	[unavailable]	[unavailable]	[unavailable]	[unavailable]	[unavailable]	[unavailable]	[unavailable]	[unavailable]	[unavailable]	[unavailable]	[unavailable]	2	1	0.013	16.7085
0.999999	1	DQFTTLPEVK(1.000)DR	150824_0002_10wk_17_sw1_Q1.03388.03388.2	K.DQFTTLPEVK[170.11]DR.C	sp|P25688|URIC_MOUSE	1489.74	1948	3388	2	1489.75	745.878	Uricase OS=Mus musculus GN=Uox PE=1 SV=2	4.56	0	7.4566	0.93585	7.67099	0	0	20	[unavailable]	[unavailable]	[unavailable]	[unavailable]	[unavailable]	[unavailable]	[unavailable]	[unavailable]	[unavailable]	[unavailable]	[unavailable]	2	1	0.0111	3.2366
0.999999	1	QNLIAEVSTK(1.000)DVK(0.000)	150824_0002_10wk_17_sw1_Q1.03405.03405.2	K.QNLIAEVSTK[170.11]DVK.V	sp|Q8C196|CPSM_MOUSE	1485.8	1579	3405	2	1485.81	743.909	Carbamoyl-phosphate synthase [ammonia], mitochondrial OS=Mus musculus GN=Cps1 PE=1 SV=2	6.07	0	5.2581	0.9766	15	0.999999	0	20	[unavailable]	[unavailable]	[unavailable]	[unavailable]	[unavailable]	[unavailable]	[unavailable]	[unavailable]	[unavailable]	[unavailable]	[unavailable]	2	1	0.0078	5.7424
0.999999	1	[unavailable]	150824_0002_10wk_17_sw1_Q1.03428.03428.5	R.VISHAISEHVEDAGVHSGDATLMLPTQTISQGAIEK.V	sp|Q8C196|CPSM_MOUSE	3740.87	650	3428	5	3740.88	749.181	Carbamoyl-phosphate synthase [ammonia], mitochondrial OS=Mus musculus GN=Cps1 PE=1 SV=2	4.84	3289	1.9151	0	10.9932	2	1.1287	20	2.73	0.397	0	82.6	1	[unavailable]	[unavailable]	[unavailable]	[unavailable]	0.000756	2.73	2	0	0.0072	2.1875
0.999999	1	GFLSSGEWVK(1.000)SEK(0.000)	150824_0002_10wk_17_sw1_Q1.03455.03455.2	K.GFLSSGEWVK[170.11]SEK.L	sp|Q99J39|DCMC_MOUSE	1494.74	1519	3455	2	1494.74	748.375	Malonyl-CoA decarboxylase, mitochondrial OS=Mus musculus GN=Mlycd PE=1 SV=1	6.14	0	4.4917	0.9843	15	0.7885	0	3.2867	[unavailable]	[unavailable]	[unavailable]	[unavailable]	[unavailable]	[unavailable]	[unavailable]	[unavailable]	[unavailable]	[unavailable]	[unavailable]	2	1	0.0067	6.2807
0.682531	0.6768	[unavailable]	150824_0002_10wk_17_sw1_Q1.03474.03474.2	K.GAK[170.11]LQNVLQLLPK[170.11].G	DECOY0_sp_16341	1504.9	652	3474	2	1504.91	753.456	Randomized Protein Sequence	10	3526.1	4.8721	0	15	0.7983	0.1983	2.3128	1.473	0.363	0	75.4	1	[unavailable]	[unavailable]	[unavailable]	[unavailable]	0.206	1.473	2	1	0.0073	-3.4201
0.999999	1	AANEAGYFNEEMAPIEVK(0.000)TK(1.000)	150824_0002_10wk_17_sw1_Q1.03497.03497.3	K.AANEAGYFNEEMAPIEVKTK[170.11].K	sp|Q8BWT1|THIM_MOUSE	2253.06	1894	3497	3	2253.07	752.028	3-ketoacyl-CoA thiolase, mitochondrial OS=Mus musculus GN=Acaa2 PE=1 SV=3	4.49	0	4.1447	0.35465	5.14919	0.999999	0.8129	20	[unavailable]	[unavailable]	[unavailable]	[unavailable]	[unavailable]	[unavailable]	[unavailable]	[unavailable]	[unavailable]	[unavailable]	[unavailable]	2	1	0.0093	3.6238
0.999999	1	NLGIGK(1.000)ITPFEEK(0.000)	150824_0002_10wk_17_sw1_Q1.03504.03504.2	K.NLGIGK[170.11]ITPFEEK.M	sp|P08249|MDHM_MOUSE	1486.8	1922	3504	2	1486.81	744.409	Malate dehydrogenase, mitochondrial OS=Mus musculus GN=Mdh2 PE=1 SV=3	6.14	0	1.5599	0.9928	15	0.9998	0	20	[unavailable]	[unavailable]	[unavailable]	[unavailable]	[unavailable]	[unavailable]	[unavailable]	[unavailable]	[unavailable]	[unavailable]	[unavailable]	2	1	0.0023	3.4806
0.99998	0.9876	QWLQEVK(1.000)GMADR	150824_0002_10wk_17_sw1_Q1.03519.03519.2	K.QWLQEVK[170.11]GMADR.L	sp|P05202|AATM_MOUSE	1501.73	2064	3519	2	1501.74	751.875	Aspartate aminotransferase, mitochondrial OS=Mus musculus GN=Got2 PE=1 SV=1	6.07	0	1.7883	0.43195	15	0.999999	0.4561	20	[unavailable]	[unavailable]	[unavailable]	[unavailable]	[unavailable]	[unavailable]	[unavailable]	[unavailable]	[unavailable]	[unavailable]	[unavailable]	2	1	0.0027	2.4765
0.820192	0.9223	[unavailable]	150824_0002_10wk_17_sw1_Q1.03525.03525.4	K.AMK[170.11]EENVKTVLMNPNIASVQTNEVGLK.Q	sp|Q8C196|CPSM_MOUSE	2998.55	2145	3525	4	2998.55	750.644	Carbamoyl-phosphate synthase [ammonia], mitochondrial OS=Mus musculus GN=Cps1 PE=1 SV=2	6.27	0	0.4885	0	0.999199	0.999999	0.999999	20	[unavailable]	[unavailable]	[unavailable]	[unavailable]	[unavailable]	[unavailable]	[unavailable]	[unavailable]	[unavailable]	[unavailable]	[unavailable]	2	2	0.0015	2.0335
0.999999	1	LVPGWTK(1.000)PITIGR	150824_0002_10wk_17_sw1_Q1.03529.03529.2	R.LVPGWTK[170.11]PITIGR.H	sp|P54071|IDHP_MOUSE	1478.86	1950	3529	2	1478.87	740.438	Isocitrate dehydrogenase [NADP], mitochondrial OS=Mus musculus GN=Idh2 PE=1 SV=3	11	0	3.1367	0.9936	15	0.999999	0.999999	20	[unavailable]	[unavailable]	[unavailable]	[unavailable]	[unavailable]	[unavailable]	[unavailable]	[unavailable]	[unavailable]	[unavailable]	[unavailable]	2	0	0.0046	3.234
0.999999	1	AK(0.000)PNEVVFLDDFGSNLK(1.000)PAR	150824_0002_10wk_17_sw1_Q1.03546.03546.3	K.AKPNEVVFLDDFGSNLK[170.11]PAR.D	sp|P34914|HYES_MOUSE	2258.17	1863	3546	3	2258.18	753.73	Bifunctional epoxide hydrolase 2 OS=Mus musculus GN=Ephx2 PE=1 SV=2	6.17	0	3.8921	0.5523	15	0	0	4.6337	[unavailable]	[unavailable]	[unavailable]	[unavailable]	[unavailable]	[unavailable]	[unavailable]	[unavailable]	[unavailable]	[unavailable]	[unavailable]	2	0	0.0088	3.8633
0.999999	1	[unavailable]	150824_0002_10wk_17_sw1_Q1.03551.03551.2	R.LMFNDFLSSSSDK.Q	sp|P54869|HMCS2_MOUSE	1489.68	1738	3551	2	1489.68	745.845	Hydroxymethylglutaryl-CoA synthase, mitochondrial OS=Mus musculus GN=Hmgcs2 PE=1 SV=2	4.21	0	6.0639	0.987549	15	0	0.4752	20	[unavailable]	[unavailable]	[unavailable]	[unavailable]	[unavailable]	[unavailable]	[unavailable]	[unavailable]	[unavailable]	[unavailable]	[unavailable]	2	0	0.009	4.6096
0.999999	1	TAAYVNAIEK(1.000)VFK(0.000)	150824_0002_10wk_17_sw1_Q1.03594.03594.2	R.TAAYVNAIEK[170.11]VFK.V	sp|P26443|DHE3_MOUSE	1494.81	1568	3594	2	1494.81	748.411	Glutamate dehydrogenase 1, mitochondrial OS=Mus musculus GN=Glud1 PE=1 SV=1	8.17	0	3.3482	0.49495	15	0.999999	0	20	[unavailable]	[unavailable]	[unavailable]	[unavailable]	[unavailable]	[unavailable]	[unavailable]	[unavailable]	[unavailable]	[unavailable]	[unavailable]	2	1	0.005	5.8477
0.969178	0.6504	[unavailable]	150824_0002_10wk_17_sw1_Q1.03630.03630.2	K.GQYIFK[170.11]EIPLLK.Q	sp|Q9DCM2|GSTK1_MOUSE	1489.85	82	3630	2	1489.86	745.934	Glutathione S-transferase kappa 1 OS=Mus musculus GN=Gstk1 PE=1 SV=3	8.5	4456.72	1.4095	0	12.7286	0	0	13.4212	[unavailable]	[unavailable]	[unavailable]	[unavailable]	[unavailable]	286	210	1	1	0.43	[unavailable]	2	1	0.0021	1.9546
0.999999	1	LNVAPVSDIIEIK(1.000)SPDTFVR	150824_0002_10wk_17_sw1_Q1.03634.03634.3	K.LNVAPVSDIIEIK[170.11]SPDTFVR.T	sp|Q99LC5|ETFA_MOUSE	2254.22	1589	3634	3	2254.23	752.414	Electron transfer flavoprotein subunit alpha, mitochondrial OS=Mus musculus GN=Etfa PE=1 SV=2	4.56	0	1.8682	0.999999	15	1.6958	0	16.9083	[unavailable]	[unavailable]	[unavailable]	[unavailable]	[unavailable]	[unavailable]	[unavailable]	[unavailable]	[unavailable]	[unavailable]	[unavailable]	2	1	0.0042	5.6447
0.999999	1	VLVAQHDAYK(1.000)GLLPEELTPLILETQK(0.000)	150824_0002_10wk_17_sw1_Q1.03639.03639.4	K.VLVAQHDAYK[170.11]GLLPEELTPLILETQK.Q	sp|Q99LC5|ETFA_MOUSE	2959.63	1974	3639	4	2959.64	740.914	Electron transfer flavoprotein subunit alpha, mitochondrial OS=Mus musculus GN=Etfa PE=1 SV=2	4.83	0	3.0521	0.3113	4.91309	0.999999	0	16.9083	[unavailable]	[unavailable]	[unavailable]	[unavailable]	[unavailable]	[unavailable]	[unavailable]	[unavailable]	[unavailable]	[unavailable]	[unavailable]	2	1	0.009	3.0951
0.999999	1	DASHPQFK(1.000)EIQK(0.000)	150824_0002_10wk_17_sw1_Q1.03662.03662.2	R.DASHPQFK[170.11]EIQK.L	sp|P85094|ISC2A_MOUSE	1468.73	1788	3662	2	1468.74	735.373	Isochorismatase domain-containing protein 2A, mitochondrial OS=Mus musculus GN=Isoc2a PE=1 SV=1	6.75	0	5.8179	0.9893	15	0.999999	0	4.0346	[unavailable]	[unavailable]	[unavailable]	[unavailable]	[unavailable]	[unavailable]	[unavailable]	[unavailable]	[unavailable]	[unavailable]	[unavailable]	2	1	0.0085	4.2977
0.999853	1	ESNYTK(0.000)PGGTLEPPVK(1.000)TPAGK(0.000)	150824_0002_10wk_17_sw1_Q1.03667.03667.3	R.ESNYTKPGGTLEPPVK[170.11]TPAGK.V	sp|Q8VDK1|NIT1_MOUSE	2212.14	1820	3667	3	2212.15	738.386	Nitrilase homolog 1 OS=Mus musculus GN=Nit1 PE=2 SV=2	8.53	0	5.0492	0.3219	5.05699	0	0.1253	0.1573	[unavailable]	[unavailable]	[unavailable]	[unavailable]	[unavailable]	[unavailable]	[unavailable]	[unavailable]	[unavailable]	[unavailable]	[unavailable]	2	1	0.0112	4.1342
0.999999	1	STMNFK(1.000)IGGATER, STM(1.000)NFKIGGATER	150824_0002_10wk_17_sw1_Q1.03669.03669.2	R.STM[147.04]NFK[170.11]IGGATER.M	sp|P97807|FUMH_MOUSE	1468.7	1726	3669	2	1468.71	735.356	Fumarate hydratase, mitochondrial OS=Mus musculus GN=Fh PE=1 SV=3	8.46	0	5.7349	0.9988	15	0.9731	0.999999	7.0194	[unavailable]	[unavailable]	[unavailable]	[unavailable]	[unavailable]	[unavailable]	[unavailable]	[unavailable]	[unavailable]	[unavailable]	[unavailable]	2	1	0.0084	4.7129
0.99831	0.9511	[unavailable]	150824_0002_10wk_17_sw1_Q1.03679.03679.2	K.HYGPGWVSMANAGK.D	sp|P24369|PPIB_MOUSE	1473.68	662	3679	2	1473.69	737.848	Peptidyl-prolyl cis-trans isomerase B OS=Mus musculus GN=Ppib PE=1 SV=2	8.6	2635.2	7.5518	0.8738	2.3136	0.999999	1.9895	5.5755	1.121	0.201	0	29.3	1	[unavailable]	[unavailable]	[unavailable]	[unavailable]	0.0584	1.121	2	0	0.0111	-2.1596
0.999986	0.9676	[unavailable]	150824_0002_10wk_17_sw1_Q1.03684.03684.2	K.SQFTITPGSEQIR.A	sp|Q99KI0|ACON_MOUSE	1462.74	663	3684	2	1462.75	732.378	Aconitate hydratase, mitochondrial OS=Mus musculus GN=Aco2 PE=1 SV=1	5.72	2780.1	8.0944	0.8076	15	0.4538	0	17.5931	1.528	0.318	0	102.3	1	[unavailable]	[unavailable]	[unavailable]	[unavailable]	0.0157	1.528	2	0	0.0118	-0.8459
0.999999	1	IHYDSIK(1.000)LYER	150824_0002_10wk_17_sw1_Q1.03687.03687.2	K.IHYDSIK[170.11]LYER.L	sp|Q9DBT9|M2GD_MOUSE	1477.76	1866	3687	2	1477.76	739.886	Dimethylglycine dehydrogenase, mitochondrial OS=Mus musculus GN=Dmgdh PE=1 SV=1	6.75	0	4.4607	0.9212	15	0.999999	0	20	[unavailable]	[unavailable]	[unavailable]	[unavailable]	[unavailable]	[unavailable]	[unavailable]	[unavailable]	[unavailable]	[unavailable]	[unavailable]	2	1	0.0066	3.8409
0.999999	1	VIESLGATNLGK(0.999)VK(0.001)	150824_0002_10wk_17_sw1_Q1.03692.03692.2	K.VIESLGATNLGK[170.11]VK.H	sp|Q9DCY0|KEG1_MOUSE	1469.85	1335	3692	2	1469.85	735.93	Glycine N-acyltransferase-like protein Keg1 OS=Mus musculus GN=Keg1 PE=1 SV=1	8.56	0	6.0626	0.48665	15	0.999999	0	15.0769	[unavailable]	[unavailable]	[unavailable]	[unavailable]	[unavailable]	[unavailable]	[unavailable]	[unavailable]	[unavailable]	[unavailable]	[unavailable]	2	1	0.0089	8.3074
0.99968	0.9321	LIDYEK(1.000)MVDHR	150824_0002_10wk_17_sw1_Q1.03693.03693.2	R.LIDYEK[170.11]MVDHR.G	sp|Q99K67|AASS_MOUSE	1459.71	2155	3693	2	1459.72	730.864	Alpha-aminoadipic semialdehyde synthase, mitochondrial OS=Mus musculus GN=Aass PE=1 SV=1	5.38	0	7.1919	0.1144	15	0.999999	0.9941	15.1071	[unavailable]	[unavailable]	[unavailable]	[unavailable]	[unavailable]	[unavailable]	[unavailable]	[unavailable]	[unavailable]	[unavailable]	[unavailable]	2	1	0.0105	1.971
0.999999	1	ACALSIAESCRPGDK(0.939)VPSIK(0.061)	150824_0002_10wk_17_sw1_Q1.03697.03697.3	R.AC[160.03]ALSIAESC[160.03]RPGDK[170.11]VPSIK.A	sp|Q8K2B3|SDHA_MOUSE	2200.1	1466	3697	3	2200.11	734.373	Succinate dehydrogenase [ubiquinone] flavoprotein subunit, mitochondrial OS=Mus musculus GN=Sdha PE=1 SV=1	8.09	0	3.2458	0.34	15	0.999999	0	20	[unavailable]	[unavailable]	[unavailable]	[unavailable]	[unavailable]	[unavailable]	[unavailable]	[unavailable]	[unavailable]	[unavailable]	[unavailable]	2	1	0.0071	6.7567
0.999999	1	IEAACFATIK(1.000)DGK(0.000)	150824_0002_10wk_17_sw1_Q1.03700.03700.2	K.IEAAC[160.03]FATIK[170.11]DGK.S	sp|Q9D6R2|IDH3A_MOUSE	1464.73	1415	3700	2	1464.73	733.371	Isocitrate dehydrogenase [NAD] subunit alpha, mitochondrial OS=Mus musculus GN=Idh3a PE=1 SV=1	6.06	0	4.5004	0.8667	15	0.999999	0	4.33	[unavailable]	[unavailable]	[unavailable]	[unavailable]	[unavailable]	[unavailable]	[unavailable]	[unavailable]	[unavailable]	[unavailable]	[unavailable]	2	1	0.0066	7.3386
0.999999	1	ELQPGSHVQSDK(1.000)EIDAFVR	150824_0002_10wk_17_sw1_Q1.03708.03708.3	K.ELQPGSHVQSDK[170.11]EIDAFVR.A	sp|Q8BJ64|CHDH_MOUSE	2196.08	1422	3708	3	2196.09	733.034	Choline dehydrogenase, mitochondrial OS=Mus musculus GN=Chdh PE=1 SV=1	4.75	0	5.8365	0.967449	15	0	0	5.68799	[unavailable]	[unavailable]	[unavailable]	[unavailable]	[unavailable]	[unavailable]	[unavailable]	[unavailable]	[unavailable]	[unavailable]	[unavailable]	2	1	0.0128	7.2472
0.999999	1	ISQLYGDLK(1.000)HLK(0.000)	150824_0002_10wk_17_sw1_Q1.03717.03717.2	K.ISQLYGDLK[170.11]HLK.T	sp|Q8K2B3|SDHA_MOUSE	1455.81	1391	3717	2	1455.82	728.912	Succinate dehydrogenase [ubiquinone] flavoprotein subunit, mitochondrial OS=Mus musculus GN=Sdha PE=1 SV=1	8.51	0	5.7857	0.9915	15	0.999999	0	20	[unavailable]	[unavailable]	[unavailable]	[unavailable]	[unavailable]	[unavailable]	[unavailable]	[unavailable]	[unavailable]	[unavailable]	[unavailable]	2	1	0.0084	7.6095
0.9968	0.9725	[unavailable]	150824_0002_10wk_17_sw1_Q1.03730.03730.3	K.TFPTVNPTTGEVIGHVAEGDR.A	sp|Q9CZS1|AL1B1_MOUSE	2196.08	2172	3730	3	2196.09	733.034	Aldehyde dehydrogenase X, mitochondrial OS=Mus musculus GN=Aldh1b1 PE=1 SV=1	4.65	0	4.3357	0.9678	2.473	0	0	12.8212	[unavailable]	[unavailable]	[unavailable]	[unavailable]	[unavailable]	[unavailable]	[unavailable]	[unavailable]	[unavailable]	[unavailable]	[unavailable]	2	0	0.0095	1.8749
0.998802	0.9683	IVPNILLEQGK(0.000)AK(1.000)	150824_0002_10wk_17_sw1_Q1.03758.03758.2	K.IVPNILLEQGKAK[170.11].N	sp|Q9CZU6|CISY_MOUSE	1463.87	2198	3758	2	1463.87	732.943	Citrate synthase, mitochondrial OS=Mus musculus GN=Cs PE=1 SV=1	8.59	0	1.6678	0	10.3806	0.999999	0	12.8489	[unavailable]	[unavailable]	[unavailable]	[unavailable]	[unavailable]	[unavailable]	[unavailable]	[unavailable]	[unavailable]	[unavailable]	[unavailable]	2	1	0.0024	1.7019
0.999999	1	TYK(1.000)LK(0.000)PGTMIEWGNNWAR	150824_0002_10wk_17_sw1_Q1.03765.03765.3	R.TYK[170.11]LKPGTMIEWGNNWAR.A	sp|O55125|NIPS1_MOUSE	2206.1	1228	3765	3	2206.11	736.374	Protein NipSnap homolog 1 OS=Mus musculus GN=Nipsnap1 PE=1 SV=1	9.7	0	2.822	0.9774	15	2	1.884	5.9896	[unavailable]	[unavailable]	[unavailable]	[unavailable]	[unavailable]	[unavailable]	[unavailable]	[unavailable]	[unavailable]	[unavailable]	[unavailable]	2	1	0.0062	12.391
0.999999	1	ISGASEK(1.000)DIVHSGLAYTMER	150824_0002_10wk_17_sw1_Q1.03769.03769.3	R.ISGASEK[170.11]DIVHSGLAYTMER.S	sp|DHE3_BOVIN|,sp|P26443|DHE3_MOUSE	2205.07	1216	3769	3	2205.08	736.032	sp|DHE3_BOVIN|	5.45	0	4.4841	0.999999	15	2	2.8344	20	[unavailable]	[unavailable]	[unavailable]	[unavailable]	[unavailable]	[unavailable]	[unavailable]	[unavailable]	[unavailable]	[unavailable]	[unavailable]	2	1	0.0099	14.6374
0.999999	1	[unavailable]	150824_0002_10wk_17_sw1_Q1.03808.03808.2	R.TNWFEPVGSEYK.Q	sp|Q9DBT9|M2GD_MOUSE	1455.67	1972	3808	2	1455.67	728.841	Dimethylglycine dehydrogenase, mitochondrial OS=Mus musculus GN=Dmgdh PE=1 SV=1	4.53	0	4.6122	0.9468	15	0	0	20	[unavailable]	[unavailable]	[unavailable]	[unavailable]	[unavailable]	[unavailable]	[unavailable]	[unavailable]	[unavailable]	[unavailable]	[unavailable]	2	0	0.0067	3.1108
0.999999	1	TITVSQDEGVRPSTTMQGLAK(1.000)LK(0.000)PAFK(0.000)	150824_0002_10wk_17_sw1_Q1.03810.03810.4	K.TITVSQDEGVRPSTTMQGLAK[170.11]LKPAFK.D	sp|Q8VCH0|THIKB_MOUSE,sp|Q921H8|THIKA_MOUSE	2944.57	1341	3810	4	2944.58	737.149	3-ketoacyl-CoA thiolase B, peroxisomal OS=Mus musculus GN=Acaa1b PE=1 SV=1	9.7	0	3.3994	0.5696	15	0.999999	0.999999	9.86039	[unavailable]	[unavailable]	[unavailable]	[unavailable]	[unavailable]	[unavailable]	[unavailable]	[unavailable]	[unavailable]	[unavailable]	[unavailable]	2	1	0.01	8.2401
0.999999	1	PEQWK(1.000)EIASVVK(0.000)	150824_0002_10wk_17_sw1_Q1.03843.03843.2	R.PEQWK[170.11]EIASVVK.K	sp|P05202|AATM_MOUSE	1454.78	1361	3843	2	1454.78	728.396	Aspartate aminotransferase, mitochondrial OS=Mus musculus GN=Got2 PE=1 SV=1	6.56	0	3.4403	0	15	0.999999	0	20	[unavailable]	[unavailable]	[unavailable]	[unavailable]	[unavailable]	[unavailable]	[unavailable]	[unavailable]	[unavailable]	[unavailable]	[unavailable]	1	1	0.005	7.9253
0.999993	0.9939	QAGLVSK(1.000)IFPVEK(0.000)	150824_0002_10wk_17_sw1_Q1.03874.03874.2	K.QAGLVSK[170.11]IFPVEK.L	sp|Q8BH95|ECHM_MOUSE	1456.83	2116	3874	2	1456.83	729.422	Enoyl-CoA hydratase, mitochondrial OS=Mus musculus GN=Echs1 PE=1 SV=1	8.59	0	2.7651	0.9725	11.8666	0	0	8.52139	[unavailable]	[unavailable]	[unavailable]	[unavailable]	[unavailable]	[unavailable]	[unavailable]	[unavailable]	[unavailable]	[unavailable]	[unavailable]	2	1	0.004	2.1672
0.999824	0.9934	WLPNGTLK(1.000)IIDR	150824_0002_10wk_17_sw1_Q1.03889.03889.2	K.WLPNGTLK[170.11]IIDR.K	sp|P41216|ACSL1_MOUSE	1466.82	2093	3889	2	1466.83	734.42	Long-chain-fatty-acid--CoA ligase 1 OS=Mus musculus GN=Acsl1 PE=1 SV=2	8.75	0	4.91	0.2965	8.76069	0.962	0	16.6981	[unavailable]	[unavailable]	[unavailable]	[unavailable]	[unavailable]	[unavailable]	[unavailable]	[unavailable]	[unavailable]	[unavailable]	[unavailable]	2	1	0.0072	2.3202
0.999999	1	[unavailable]	150824_0002_10wk_17_sw1_Q1.03890.03890.2	R.GYFIQPTVFGDVK.D	sp|P47738|ALDH2_MOUSE	1469.76	669	3890	2	1469.76	735.885	Aldehyde dehydrogenase, mitochondrial OS=Mus musculus GN=Aldh2 PE=1 SV=1	5.83	3936	4.3409	0.9965	15	0.999999	0.9018	20	1.682	0.489	0	130.3	1	[unavailable]	[unavailable]	[unavailable]	[unavailable]	0.000315	1.682	2	0	0.0064	3.0629
0.999999	1	ELDPVQK(1.000)LFVDK(0.000)	150824_0002_10wk_17_sw1_Q1.03929.03929.2	K.ELDPVQK[170.11]LFVDK.L	sp|P97450|ATP5J_MOUSE	1471.79	1432	3929	2	1471.8	736.903	ATP synthase-coupling factor 6, mitochondrial OS=Mus musculus GN=Atp5j PE=1 SV=1	4.56	0	4.0641	0.9978	15	0.999999	0.999999	5.9885	[unavailable]	[unavailable]	[unavailable]	[unavailable]	[unavailable]	[unavailable]	[unavailable]	[unavailable]	[unavailable]	[unavailable]	[unavailable]	2	1	0.006	7.1474
0.958909	0.9514	[unavailable]	150824_0002_10wk_17_sw1_Q1.03959.03959.4	K.ALENNMSLDEIVRLTSIDK[170.11]WFLYK.M	sp|Q8C196|CPSM_MOUSE	2939.51	2149	3959	4	2939.53	735.885	Carbamoyl-phosphate synthase [ammonia], mitochondrial OS=Mus musculus GN=Cps1 PE=1 SV=2	4.78	0	6.3952	0.0748	1.5	0.1176	2	20	[unavailable]	[unavailable]	[unavailable]	[unavailable]	[unavailable]	[unavailable]	[unavailable]	[unavailable]	[unavailable]	[unavailable]	[unavailable]	2	2	0.0188	2.0038
0.999999	1	[unavailable]	150824_0002_10wk_17_sw1_Q1.04003.04003.2	K.TVLIMELINNVAK.A	sp|P56480|ATPB_MOUSE	1456.83	1710	4003	2	1456.83	729.423	ATP synthase subunit beta, mitochondrial OS=Mus musculus GN=Atp5b PE=1 SV=2	5.66	0	-0.0838	0.98655	15	0.999999	0.999999	20	[unavailable]	[unavailable]	[unavailable]	[unavailable]	[unavailable]	[unavailable]	[unavailable]	[unavailable]	[unavailable]	[unavailable]	[unavailable]	2	0	-0.0001	4.806
0.999999	1	TGTAEM(1.000)SSILEER	150824_0002_10wk_17_sw1_Q1.04009.04009.2	K.TGTAEM[147.04]SSILEER.L	sp|Q03265|ATPA_MOUSE	1438.66	1768	4009	2	1438.66	720.338	ATP synthase subunit alpha, mitochondrial OS=Mus musculus GN=Atp5a1 PE=1 SV=1	4.25	0	-2.1212	0.9531	15	0	0.999999	20	[unavailable]	[unavailable]	[unavailable]	[unavailable]	[unavailable]	[unavailable]	[unavailable]	[unavailable]	[unavailable]	[unavailable]	[unavailable]	2	0	-0.0031	4.4149
0.999999	1	[unavailable]	150824_0002_10wk_17_sw1_Q1.04012.04012.2	K.STGSVVGQQPFGGAR.A	sp|Q8CHT0|AL4A1_MOUSE	1446.72	1540	4012	2	1446.73	724.368	Delta-1-pyrroline-5-carboxylate dehydrogenase, mitochondrial OS=Mus musculus GN=Aldh4a1 PE=1 SV=3	9.47	0	4.8939	0.999	15	0.9528	0	14.3114	[unavailable]	[unavailable]	[unavailable]	[unavailable]	[unavailable]	[unavailable]	[unavailable]	[unavailable]	[unavailable]	[unavailable]	[unavailable]	2	0	0.0071	6.0682
0.873195	0.7291	[unavailable]	150824_0002_10wk_17_sw1_Q1.04017.04017.2	R.VAASSAK[170.11]M[147.04]GLVETK.L	sp|Q9JLZ3|AUHM_MOUSE	1448.75	90	4017	2	1448.76	725.385	Methylglutaconyl-CoA hydratase, mitochondrial OS=Mus musculus GN=Auh PE=1 SV=1	8.56	2617.1	4.2795	0	14.0092	0	0.999999	4.707	[unavailable]	[unavailable]	[unavailable]	[unavailable]	[unavailable]	346	298	1	1	0.36	[unavailable]	2	1	0.0062	1.5077
0.999999	1	DYTEMNDLQK(1.000)R	150824_0002_10wk_17_sw1_Q1.04021.04021.2	R.DYTEMNDLQK[170.11]R.L	sp|P11352|GPX1_MOUSE	1453.65	1428	4021	2	1453.66	727.833	Glutathione peroxidase 1 OS=Mus musculus GN=Gpx1 PE=1 SV=2	4.56	0	5.1225	0.999999	15	0.999999	2	6.85979	[unavailable]	[unavailable]	[unavailable]	[unavailable]	[unavailable]	[unavailable]	[unavailable]	[unavailable]	[unavailable]	[unavailable]	[unavailable]	2	0	0.0074	7.1833
0.999999	1	NQGYYDYVK(1.000)PR	150824_0002_10wk_17_sw1_Q1.04024.04024.2	K.NQGYYDYVK[170.11]PR.L	sp|Q60597|ODO1_MOUSE	1443.68	1617	4024	2	1443.68	722.846	2-oxoglutarate dehydrogenase, mitochondrial OS=Mus musculus GN=Ogdh PE=1 SV=3	8.43	0	4.4814	0.99615	15	0.9569	0.9858	4.4571	[unavailable]	[unavailable]	[unavailable]	[unavailable]	[unavailable]	[unavailable]	[unavailable]	[unavailable]	[unavailable]	[unavailable]	[unavailable]	2	0	0.0065	5.4064
0.999999	0.9987	[unavailable]	150824_0002_10wk_17_sw1_Q1.04026.04026.2	K.GDVTTQVALQPALK.F	sp|P09671|SODM_MOUSE	1439.8	674	4026	2	1439.81	720.907	Superoxide dismutase [Mn], mitochondrial OS=Mus musculus GN=Sod2 PE=1 SV=3	5.84	2810.8	5.3709	0.884	15	0	0	11.5044	0.906	0.431	0	67.7	1	[unavailable]	[unavailable]	[unavailable]	[unavailable]	0.00904	0.906	2	0	0.0077	-0.2939
0.999999	1	[unavailable]	150824_0002_10wk_17_sw1_Q1.04030.04030.2	R.TTPSVVAFTADGER.L	sp|P38647|GRP75_MOUSE	1449.71	1409	4030	2	1449.72	725.862	Stress-70 protein, mitochondrial OS=Mus musculus GN=Hspa9 PE=1 SV=3	4.37	0	4.8838	0.999899	15	0.999999	0.999999	19.7103	[unavailable]	[unavailable]	[unavailable]	[unavailable]	[unavailable]	[unavailable]	[unavailable]	[unavailable]	[unavailable]	[unavailable]	[unavailable]	2	0	0.0071	7.4147
0.999999	1	STMNFK(1.000)IGGATER	150824_0002_10wk_17_sw1_Q1.04032.04032.2	R.STMNFK[170.11]IGGATER.M	sp|P97807|FUMH_MOUSE	1452.7	1356	4032	2	1452.71	727.359	Fumarate hydratase, mitochondrial OS=Mus musculus GN=Fh PE=1 SV=3	8.46	0	6.3863	0.99235	15	0.999999	2	7.0194	[unavailable]	[unavailable]	[unavailable]	[unavailable]	[unavailable]	[unavailable]	[unavailable]	[unavailable]	[unavailable]	[unavailable]	[unavailable]	2	1	0.0093	7.9872
0.999999	1	[unavailable]	150824_0002_10wk_17_sw1_Q1.04038.04038.2	K.SEDYAFPTYADR.R	sp|P19783|COX41_MOUSE	1433.61	676	4038	2	1433.62	717.812	Cytochrome c oxidase subunit 4 isoform 1, mitochondrial OS=Mus musculus GN=Cox4i1 PE=1 SV=2	4.03	2945.2	6.5862	0.9745	15	0	0	10.7302	1.606	0.628	0	161.2	1	[unavailable]	[unavailable]	[unavailable]	[unavailable]	9.46e-05	1.606	2	0	0.0094	4.2659
0.999999	1	EATQAVLDK(1.000)PETLSSDASTR	150824_0002_10wk_17_sw1_Q1.04043.04043.3	R.EATQAVLDK[170.11]PETLSSDASTR.E	sp|P50544|ACADV_MOUSE	2160.05	2039	4043	3	2160.06	721.025	Very long-chain specific acyl-CoA dehydrogenase, mitochondrial OS=Mus musculus GN=Acadvl PE=1 SV=3	4.32	0	2.8821	0.9731	15	0.9969	0.1105	15.6125	[unavailable]	[unavailable]	[unavailable]	[unavailable]	[unavailable]	[unavailable]	[unavailable]	[unavailable]	[unavailable]	[unavailable]	[unavailable]	2	0	0.0062	2.7084
0.999999	1	[unavailable]	150824_0002_10wk_17_sw1_Q1.04051.04051.2	R.FVTVQTISGTGALR.V	sp|P05202|AATM_MOUSE	1448.8	1501	4051	2	1448.81	725.407	Aspartate aminotransferase, mitochondrial OS=Mus musculus GN=Got2 PE=1 SV=1	9.75	0	4.5498	0.999999	15	0.999999	0	20	[unavailable]	[unavailable]	[unavailable]	[unavailable]	[unavailable]	[unavailable]	[unavailable]	[unavailable]	[unavailable]	[unavailable]	[unavailable]	2	0	0.0066	6.4217
0.999999	1	[unavailable]	150824_0002_10wk_17_sw1_Q1.04059.04059.2	K.TYEQVLENLQSK.R	sp|P52196|THTR_MOUSE	1450.73	1916	4059	2	1450.74	726.372	Thiosulfate sulfurtransferase OS=Mus musculus GN=Tst PE=1 SV=3	4.53	0	3.7865	0.99695	15	0	0	11.0835	[unavailable]	[unavailable]	[unavailable]	[unavailable]	[unavailable]	[unavailable]	[unavailable]	[unavailable]	[unavailable]	[unavailable]	[unavailable]	2	0	0.0055	3.5097
0.999999	1	[unavailable]	150824_0002_10wk_17_sw1_Q1.04065.04065.2	K.DAVTPADFSEWSK.F	Biognosys|iRT	1451.66	1429	4065	2	1451.67	726.836	Kit Fusion	4.03	0	5.8022	0.99525	15	0.999999	0.999999	11.3872	[unavailable]	[unavailable]	[unavailable]	[unavailable]	[unavailable]	[unavailable]	[unavailable]	[unavailable]	[unavailable]	[unavailable]	[unavailable]	2	0	0.0084	7.1804
0.999999	1	TAMK(1.000)YNLGLDLR, TAM(1.000)KYNLGLDLR	150824_0002_10wk_17_sw1_Q1.04092.04092.2	R.TAM[147.04]K[170.11]YNLGLDLR.T	sp|DHE3_BOVIN|,sp|P26443|DHE3_MOUSE	1451.74	1367	4092	2	1451.75	726.879	sp|DHE3_BOVIN|	8.25	0	4.0361	0.99205	15	0.999999	2	20	[unavailable]	[unavailable]	[unavailable]	[unavailable]	[unavailable]	[unavailable]	[unavailable]	[unavailable]	[unavailable]	[unavailable]	[unavailable]	2	1	0.0059	7.8506
0.999999	1	[unavailable]	150824_0002_10wk_17_sw1_Q1.04097.04097.2	R.FTQAGSEVSALLGR.L	sp|P56480|ATPB_MOUSE	1434.75	1298	4097	2	1434.75	718.381	ATP synthase subunit beta, mitochondrial OS=Mus musculus GN=Atp5b PE=1 SV=2	6	0	3.2331	0.999999	15	0.999999	0	20	[unavailable]	[unavailable]	[unavailable]	[unavailable]	[unavailable]	[unavailable]	[unavailable]	[unavailable]	[unavailable]	[unavailable]	[unavailable]	2	0	0.0046	9.2653
0.999999	1	[unavailable]	150824_0002_10wk_17_sw1_Q1.04121.04121.3	K.GQILTMANPIIGNGGAPDTTAR.D	sp|Q8C196|CPSM_MOUSE	2167.11	1455	4121	3	2167.11	723.376	Carbamoyl-phosphate synthase [ammonia], mitochondrial OS=Mus musculus GN=Cps1 PE=1 SV=2	5.84	0	2.2813	0.992499	15	0.9744	0.0559	20	[unavailable]	[unavailable]	[unavailable]	[unavailable]	[unavailable]	[unavailable]	[unavailable]	[unavailable]	[unavailable]	[unavailable]	[unavailable]	2	0	0.0049	6.8654
0.999999	1	VVHAFDMEDLGDK(1.000)AVYCR	150824_0002_10wk_17_sw1_Q1.04124.04124.3	K.VVHAFDMEDLGDK[170.11]AVYC[160.03]R.C	sp|Q91WS0|CISD1_MOUSE	2165.99	1869	4124	3	2165.99	723.003	CDGSH iron-sulfur domain-containing protein 1 OS=Mus musculus GN=Cisd1 PE=1 SV=1	4.66	0	3.3815	0.9999	15	2	0.999999	3.2663	[unavailable]	[unavailable]	[unavailable]	[unavailable]	[unavailable]	[unavailable]	[unavailable]	[unavailable]	[unavailable]	[unavailable]	[unavailable]	2	1	0.0073	3.8213
0.999999	1	TAMK(1.000)YNLGLDLR	150824_0002_10wk_17_sw1_Q1.04133.04133.2	R.TAMK[170.11]YNLGLDLR.T	sp|DHE3_BOVIN|,sp|P26443|DHE3_MOUSE	1435.75	1406	4133	2	1435.75	718.882	sp|DHE3_BOVIN|	8.25	0	1.3604	0.999999	15	0.999999	0.999999	20	[unavailable]	[unavailable]	[unavailable]	[unavailable]	[unavailable]	[unavailable]	[unavailable]	[unavailable]	[unavailable]	[unavailable]	[unavailable]	2	1	0.002	7.4287
0.999999	1	AERPDGLILGMGGQTALNCGVELFK(1.000)R	150824_0002_10wk_17_sw1_Q1.04140.04140.4	K.AERPDGLILGMGGQTALNC[160.03]GVELFK[170.11]R.G	sp|Q8C196|CPSM_MOUSE	2900.46	679	4140	4	2900.47	726.123	Carbamoyl-phosphate synthase [ammonia], mitochondrial OS=Mus musculus GN=Cps1 PE=1 SV=2	6.22	3812	2.8988	0	15	1.8764	2	20	2.509	0.481	0	108	1	[unavailable]	[unavailable]	[unavailable]	[unavailable]	0.001	2.509	2	0	0.0084	1.9078
0.999999	1	FADGPDEVHQLTVAK(1.000)MELK(0.000)	150824_0002_10wk_17_sw1_Q1.04141.04141.3	R.FADGPDEVHQLTVAK[170.11]MELK.N	sp|Q8K370|ACD10_MOUSE	2169.08	1471	4141	3	2169.09	724.033	Acyl-CoA dehydrogenase family member 10 OS=Mus musculus GN=Acad10 PE=1 SV=1	4.75	0	5.2338	0.7718	15	0	0	5.3248	[unavailable]	[unavailable]	[unavailable]	[unavailable]	[unavailable]	[unavailable]	[unavailable]	[unavailable]	[unavailable]	[unavailable]	[unavailable]	2	1	0.0114	6.7206
0.999996	1	AALCTELK(1.000)QPLTIQEVAPR	150824_0002_10wk_17_sw1_Q1.04144.04144.3	R.AALC[160.03]TELK[170.11]QPLTIQEVAPR.P	sp|Q3UNZ8|QORL2_MOUSE	2179.17	1811	4144	3	2179.17	727.396	Quinone oxidoreductase-like protein 2 OS=Mus musculus PE=1 SV=1	6.18	0	0.084	0	12.5088	0	0	1.9929	[unavailable]	[unavailable]	[unavailable]	[unavailable]	[unavailable]	[unavailable]	[unavailable]	[unavailable]	[unavailable]	[unavailable]	[unavailable]	1	1	0.0002	4.199
0.999999	1	EIADK(1.000)FINEVVK(0.000)	150824_0002_10wk_17_sw1_Q1.04167.04167.2	K.EIADK[170.11]FINEVVK.Q	sp|Q9JLJ2|AL9A1_MOUSE	1445.78	1473	4167	2	1445.78	723.896	4-trimethylaminobutyraldehyde dehydrogenase OS=Mus musculus GN=Aldh9a1 PE=1 SV=1	4.68	0	3.715	0.9984	15	0.999999	0	5.8917	[unavailable]	[unavailable]	[unavailable]	[unavailable]	[unavailable]	[unavailable]	[unavailable]	[unavailable]	[unavailable]	[unavailable]	[unavailable]	2	1	0.0054	6.7215
0.999999	1	VDAK(1.000)TILNTLCR	150824_0002_10wk_17_sw1_Q1.04174.04174.2	R.VDAK[170.11]TILNTLC[160.03]R.F	sp|Q8BGA8|ACSM5_MOUSE	1444.77	1443	4174	2	1444.78	723.393	Acyl-coenzyme A synthetase ACSM5, mitochondrial OS=Mus musculus GN=Acsm5 PE=1 SV=1	8.19	0	3.5486	0.9961	15	0.999999	0	5.7119	[unavailable]	[unavailable]	[unavailable]	[unavailable]	[unavailable]	[unavailable]	[unavailable]	[unavailable]	[unavailable]	[unavailable]	[unavailable]	2	1	0.0051	7.046
0.999999	1	VELVPPTPAEIPTAIQSVK(0.500)K(0.500)	150824_0002_10wk_17_sw1_Q1.04182.04182.3	K.VELVPPTPAEIPTAIQSVK[170.11]K.L	sp|Q9CPQ8|ATP5L_MOUSE	2158.22	1243	4182	3	2158.23	720.415	ATP synthase subunit g, mitochondrial OS=Mus musculus GN=Atp5l PE=1 SV=1	6.11	0	2.3755	0.7657	15	0.6006	0	5.731	[unavailable]	[unavailable]	[unavailable]	[unavailable]	[unavailable]	[unavailable]	[unavailable]	[unavailable]	[unavailable]	[unavailable]	[unavailable]	2	0	0.0051	11.1927
0.999999	1	DSIK(1.000)YAEIYGISSAHTLLR	150824_0002_10wk_17_sw1_Q1.04191.04191.3	R.DSIK[170.11]YAEIYGISSAHTLLR.G	sp|Q99K67|AASS_MOUSE	2178.13	1332	4191	3	2178.14	727.051	Alpha-aminoadipic semialdehyde synthase, mitochondrial OS=Mus musculus GN=Aass PE=1 SV=1	6.75	0	2.4379	0.93855	15	0.999999	0	15.1071	[unavailable]	[unavailable]	[unavailable]	[unavailable]	[unavailable]	[unavailable]	[unavailable]	[unavailable]	[unavailable]	[unavailable]	[unavailable]	2	1	0.0053	8.4511
0.999999	1	AFFK(1.000)GAWSNVLR	150824_0002_10wk_17_sw1_Q1.04206.04206.2	K.AFFK[170.11]GAWSNVLR.G	sp|P51881|ADT2_MOUSE,sp|P48962|ADT1_MOUSE	1436.76	1530	4206	2	1436.76	719.385	ADP\ATP translocase 2 OS=Mus musculus GN=Slc25a5 PE=1 SV=3	11	0	3.6534	0.999599	15	0.999999	0	20	[unavailable]	[unavailable]	[unavailable]	[unavailable]	[unavailable]	[unavailable]	[unavailable]	[unavailable]	[unavailable]	[unavailable]	[unavailable]	2	1	0.0052	6.1475
0.999999	1	[unavailable]	150824_0002_10wk_17_sw1_Q1.04220.04220.2	R.YFPTQALNFAFK.D	sp|P48962|ADT1_MOUSE,sp|P51881|ADT2_MOUSE,sp|Q3V132|ADT4_MOUSE	1445.73	1407	4220	2	1445.74	723.875	ADP\ATP translocase 1 OS=Mus musculus GN=Slc25a4 PE=1 SV=4	8.59	0	4.3062	0.99985	15	0.999999	0.9539	20	[unavailable]	[unavailable]	[unavailable]	[unavailable]	[unavailable]	[unavailable]	[unavailable]	[unavailable]	[unavailable]	[unavailable]	[unavailable]	2	0	0.0062	7.4223
0.999999	1	EK(1.000)FSPLTANLMNLLAENGR, EKFSPLTANLM(1.000)NLLAENGR	150824_0002_10wk_17_sw1_Q1.04264.04264.3	R.EK[170.11]FSPLTANLM[147.04]NLLAENGR.L	sp|Q9DB20|ATPO_MOUSE	2175.1	1469	4264	3	2175.11	726.04	ATP synthase subunit O, mitochondrial OS=Mus musculus GN=Atp5o PE=1 SV=1	6.24	0	3.1148	0.989499	12	0.3308	2.9401	15.6557	[unavailable]	[unavailable]	[unavailable]	[unavailable]	[unavailable]	[unavailable]	[unavailable]	[unavailable]	[unavailable]	[unavailable]	[unavailable]	2	1	0.0068	6.7265
0.999999	1	HVVK(1.000)SISVQQEK(0.000)	150824_0002_10wk_17_sw1_Q1.04268.04268.2	K.HVVK[170.11]SISVQQEK.E	sp|Q9CQQ7|AT5F1_MOUSE	1422.78	1342	4268	2	1422.79	712.399	ATP synthase F(0) complex subunit B1, mitochondrial OS=Mus musculus GN=Atp5f1 PE=1 SV=1	8.6	0	3.3461	0.499999	15	0.999999	0	14.1984	[unavailable]	[unavailable]	[unavailable]	[unavailable]	[unavailable]	[unavailable]	[unavailable]	[unavailable]	[unavailable]	[unavailable]	[unavailable]	2	1	0.0048	8.204
0.999999	1	EVGK(0.000)DVSDEK(1.000)LR	150824_0002_10wk_17_sw1_Q1.04271.04271.2	K.EVGKDVSDEK[170.11]LR.D	sp|Q9CZU6|CISY_MOUSE	1415.73	1802	4271	2	1415.73	708.87	Citrate synthase, mitochondrial OS=Mus musculus GN=Cs PE=1 SV=1	4.78	0	4.5699	0.9915	15	0.999999	0.999999	12.8489	[unavailable]	[unavailable]	[unavailable]	[unavailable]	[unavailable]	[unavailable]	[unavailable]	[unavailable]	[unavailable]	[unavailable]	[unavailable]	2	2	0.0065	4.2433
0.999999	1	[unavailable]	150824_0002_10wk_17_sw1_Q1.04274.04274.2	K.TGQAAGFSYTDANK.N	sp|P62897|CYC_MOUSE	1429.65	1502	4274	2	1429.66	715.831	Cytochrome c, somatic OS=Mus musculus GN=Cycs PE=1 SV=2	5.5	0	6.0623	0.9969	15	0	0	9.47229	[unavailable]	[unavailable]	[unavailable]	[unavailable]	[unavailable]	[unavailable]	[unavailable]	[unavailable]	[unavailable]	[unavailable]	[unavailable]	2	0	0.0087	6.4204
0.999999	1	NK(1.000)LIENTDAACK(0.000)	150824_0002_10wk_17_sw1_Q1.04277.04277.2	K.NK[170.11]LIENTDAAC[160.03]K.Y	sp|Q9DCM2|GSTK1_MOUSE	1417.69	1834	4277	2	1417.7	709.851	Glutathione S-transferase kappa 1 OS=Mus musculus GN=Gstk1 PE=1 SV=3	6.06	0	5.5968	0.996	15	0.918	0	13.4212	[unavailable]	[unavailable]	[unavailable]	[unavailable]	[unavailable]	[unavailable]	[unavailable]	[unavailable]	[unavailable]	[unavailable]	[unavailable]	2	1	0.0079	4.0404
0.999999	1	[unavailable]	150824_0002_10wk_17_sw1_Q1.04281.04281.2	K.GLNSDSVTEETLR.K	sp|Q8C196|CPSM_MOUSE	1419.68	1383	4281	2	1419.69	710.849	Carbamoyl-phosphate synthase [ammonia], mitochondrial OS=Mus musculus GN=Cps1 PE=1 SV=2	4.14	0	4.6431	0.999999	15	0	0	20	[unavailable]	[unavailable]	[unavailable]	[unavailable]	[unavailable]	[unavailable]	[unavailable]	[unavailable]	[unavailable]	[unavailable]	[unavailable]	2	0	0.0066	7.6697
0.999984	0.9931	[unavailable]	150824_0002_10wk_17_sw1_Q1.04288.04288.2	R.TWNDPSVQQDIK.F	sp|P20029|GRP78_MOUSE	1429.68	687	4288	2	1429.69	715.849	78 kDa glucose-regulated protein OS=Mus musculus GN=Hspa5 PE=1 SV=3	4.21	2522.6	6.6371	0.9109	15	0	0	6.665	1.336	0.542	0	81.7	1	[unavailable]	[unavailable]	[unavailable]	[unavailable]	0.00144	1.336	2	0	0.0095	1.5431
0.999999	1	VAASSAK(1.000)MGLVETK(0.000)	150824_0002_10wk_17_sw1_Q1.04290.04290.2	R.VAASSAK[170.11]MGLVETK.L	sp|Q9JLZ3|AUHM_MOUSE	1432.76	1259	4290	2	1432.77	717.387	Methylglutaconyl-CoA hydratase, mitochondrial OS=Mus musculus GN=Auh PE=1 SV=1	8.56	0	5.1972	0.999999	15	0.999999	0.999999	4.707	[unavailable]	[unavailable]	[unavailable]	[unavailable]	[unavailable]	[unavailable]	[unavailable]	[unavailable]	[unavailable]	[unavailable]	[unavailable]	2	1	0.0074	10.338
0.999999	1	VYK(1.000)QSDLDTLAK(0.000)	150824_0002_10wk_17_sw1_Q1.04293.04293.2	R.VYK[170.11]QSDLDTLAK.E	sp|P11725|OTC_MOUSE	1421.74	1734	4293	2	1421.75	711.877	Ornithine carbamoyltransferase, mitochondrial OS=Mus musculus GN=Otc PE=1 SV=1	5.93	0	5.2374	0.4962	15	0.999999	0	20	[unavailable]	[unavailable]	[unavailable]	[unavailable]	[unavailable]	[unavailable]	[unavailable]	[unavailable]	[unavailable]	[unavailable]	[unavailable]	2	1	0.0074	4.657
0.999999	1	VVQDLCK(1.000)VAGVAK(0.000)	150824_0002_10wk_17_sw1_Q1.04299.04299.2	K.VVQDLC[160.03]K[170.11]VAGVAK.V	sp|Q99LC5|ETFA_MOUSE	1427.78	1304	4299	2	1427.79	714.898	Electron transfer flavoprotein subunit alpha, mitochondrial OS=Mus musculus GN=Etfa PE=1 SV=2	8.17	0	5.0443	0.999999	15	0.999999	0	16.9083	[unavailable]	[unavailable]	[unavailable]	[unavailable]	[unavailable]	[unavailable]	[unavailable]	[unavailable]	[unavailable]	[unavailable]	[unavailable]	2	1	0.0072	9.0719
0.999223	0.981	K(0.000)TDGVYDPVEYEK(1.000)YPER	150824_0002_10wk_17_sw1_Q1.04302.04302.3	R.KTDGVYDPVEYEK[170.11]YPER.Y	sp|Q99K67|AASS_MOUSE	2129	95	4302	3	2130.01	710.673	Alpha-aminoadipic semialdehyde synthase, mitochondrial OS=Mus musculus GN=Aass PE=1 SV=1	4.51	2902.72	475.717	0	15	0	0	15.1071	[unavailable]	[unavailable]	[unavailable]	[unavailable]	[unavailable]	704	411	1	2	0.0044	[unavailable]	2	1	1.0128	9.1188
0.999991	1	MEEFK(0.000)DQLPADECNK(0.500)LK(0.500)	150824_0002_10wk_17_sw1_Q1.04303.04303.3	K.MEEFKDQLPADEC[160.03]NK[170.11]LK.E	sp|P38647|GRP75_MOUSE	2135.99	2056	4303	3	2136	713.003	Stress-70 protein, mitochondrial OS=Mus musculus GN=Hspa9 PE=1 SV=3	4.51	0	6.0864	0.236	0.679099	0	0	19.7103	[unavailable]	[unavailable]	[unavailable]	[unavailable]	[unavailable]	[unavailable]	[unavailable]	[unavailable]	[unavailable]	[unavailable]	[unavailable]	2	2	0.013	2.5656
0.999999	1	[unavailable]	150824_0002_10wk_17_sw1_Q1.04306.04306.2	R.VGVPTETGALTLNR.L	sp|Q8BWT1|THIM_MOUSE	1426.78	1453	4306	2	1426.79	714.396	3-ketoacyl-CoA thiolase, mitochondrial OS=Mus musculus GN=Acaa2 PE=1 SV=3	5.97	0	5.8179	0.99995	15	0.999999	0	20	[unavailable]	[unavailable]	[unavailable]	[unavailable]	[unavailable]	[unavailable]	[unavailable]	[unavailable]	[unavailable]	[unavailable]	[unavailable]	2	0	0.0083	6.9024
0.999999	1	SVDEVNYWDK(1.000)QDHPISR	150824_0002_10wk_17_sw1_Q1.04309.04309.3	R.SVDEVNYWDK[170.11]QDHPISR.L	sp|P50136|ODBA_MOUSE	2128.98	1322	4309	3	2128.99	710.668	2-oxoisovalerate dehydrogenase subunit alpha, mitochondrial OS=Mus musculus GN=Bckdha PE=1 SV=1	4.66	0	6.0204	0.99825	15	0	0	3.1881	[unavailable]	[unavailable]	[unavailable]	[unavailable]	[unavailable]	[unavailable]	[unavailable]	[unavailable]	[unavailable]	[unavailable]	[unavailable]	2	1	0.0128	8.6009
0.999999	1	[unavailable]	150824_0002_10wk_17_sw1_Q1.04310.04310.2	K.TGTAEMSSILEER.L	sp|Q03265|ATPA_MOUSE	1422.67	1557	4310	2	1422.67	712.34	ATP synthase subunit alpha, mitochondrial OS=Mus musculus GN=Atp5a1 PE=1 SV=1	4.25	0	3.8612	0.998649	15	0.999999	0.999999	20	[unavailable]	[unavailable]	[unavailable]	[unavailable]	[unavailable]	[unavailable]	[unavailable]	[unavailable]	[unavailable]	[unavailable]	[unavailable]	2	0	0.0055	5.8892
0.999999	1	ELVECFQK(1.000)ISK(0.000)	150824_0002_10wk_17_sw1_Q1.04323.04323.2	R.ELVEC[160.03]FQK[170.11]ISK.D	sp|O35459|ECH1_MOUSE	1421.72	1712	4323	2	1421.73	711.869	Delta(3,5)-Delta(2,4)-dienoyl-CoA isomerase, mitochondrial OS=Mus musculus GN=Ech1 PE=1 SV=1	6.23	0	5.9244	0.6219	15	0	0	5.329	[unavailable]	[unavailable]	[unavailable]	[unavailable]	[unavailable]	[unavailable]	[unavailable]	[unavailable]	[unavailable]	[unavailable]	[unavailable]	2	1	0.0084	4.7751
0.999999	1	VLAIHK(1.000)QHLSPVDTAYFR	150824_0002_10wk_17_sw1_Q1.04324.04324.3	R.VLAIHK[170.11]QHLSPVDTAYFR.K	sp|Q3UEG6|AGT2_MOUSE	2136.15	1218	4324	3	2136.16	713.057	Alanine--glyoxylate aminotransferase 2, mitochondrial OS=Mus musculus GN=Agxt2 PE=1 SV=1	8.58	0	5.4859	0.9994	15	1.07	0	8.4389	[unavailable]	[unavailable]	[unavailable]	[unavailable]	[unavailable]	[unavailable]	[unavailable]	[unavailable]	[unavailable]	[unavailable]	[unavailable]	2	1	0.0117	14.1957
0.999999	1	AQAVHPGYGFLSENK(1.000)EFAK(0.000)	150824_0002_10wk_17_sw1_Q1.04330.04330.3	R.AQAVHPGYGFLSENK[170.11]EFAK.R	sp|Q91ZA3|PCCA_MOUSE	2134.05	1940	4330	3	2134.06	712.357	Propionyl-CoA carboxylase alpha chain, mitochondrial OS=Mus musculus GN=Pcca PE=1 SV=2	6.8	0	4.6333	0.3551	12.7549	0	0	9.82029	[unavailable]	[unavailable]	[unavailable]	[unavailable]	[unavailable]	[unavailable]	[unavailable]	[unavailable]	[unavailable]	[unavailable]	[unavailable]	2	1	0.0099	3.3008
0.999999	1	LGYK(1.000)VLIQPSNR	150824_0002_10wk_17_sw1_Q1.04334.04334.2	K.LGYK[170.11]VLIQPSNR.R	sp|Q99K67|AASS_MOUSE	1428.81	1880	4334	2	1428.81	715.412	Alpha-aminoadipic semialdehyde synthase, mitochondrial OS=Mus musculus GN=Aass PE=1 SV=1	9.99	0	4.0154	0.9936	15	0.999999	0	15.1071	[unavailable]	[unavailable]	[unavailable]	[unavailable]	[unavailable]	[unavailable]	[unavailable]	[unavailable]	[unavailable]	[unavailable]	[unavailable]	2	1	0.0057	3.7505
0.999999	1	GWYQYDK(1.000)PLGR	150824_0002_10wk_17_sw1_Q1.04336.04336.2	K.GWYQYDK[170.11]PLGR.L	sp|Q9DBM2|ECHP_MOUSE	1423.69	1450	4336	2	1423.7	712.851	Peroxisomal bifunctional enzyme OS=Mus musculus GN=Ehhadh PE=1 SV=4	8.5	0	4.6301	0.99975	15	0.999999	0.999999	10.0374	[unavailable]	[unavailable]	[unavailable]	[unavailable]	[unavailable]	[unavailable]	[unavailable]	[unavailable]	[unavailable]	[unavailable]	[unavailable]	2	0	0.0066	6.9334
0.999999	1	YNALK(1.000)IPVPEDK(0.000)	150824_0002_10wk_17_sw1_Q1.04343.04343.2	K.YNALK[170.11]IPVPEDK.Y	sp|Q9DCX2|ATP5H_MOUSE	1427.77	1426	4343	2	1427.77	714.89	ATP synthase subunit d, mitochondrial OS=Mus musculus GN=Atp5h PE=1 SV=3	6.07	0	4.5314	0.499999	15	0.999999	0	15.5063	[unavailable]	[unavailable]	[unavailable]	[unavailable]	[unavailable]	[unavailable]	[unavailable]	[unavailable]	[unavailable]	[unavailable]	[unavailable]	2	1	0.0065	7.2097
0.97447	0.9838	[unavailable]	150824_0002_10wk_17_sw1_Q1.04352.04352.2	K.IEVEKPFAIAK[170.11]E.-	sp|P24369|PPIB_MOUSE	1414.77	98	4352	2	1414.78	708.393	Peptidyl-prolyl cis-trans isomerase B OS=Mus musculus GN=Ppib PE=1 SV=2	5.01	3338.51	5.0185	0	9.5842	0	0.1716	5.5791	[unavailable]	[unavailable]	[unavailable]	[unavailable]	[unavailable]	469	362	1	1	0.41	[unavailable]	2	0	0.0071	3.9741
0.999999	1	QVGYENAGTVEFLVDK(1.000)HGK(0.000)	150824_0002_10wk_17_sw1_Q1.04360.04360.3	K.QVGYENAGTVEFLVDK[170.11]HGK.H	sp|Q05920|PYC_MOUSE	2132.05	1207	4360	3	2132.06	711.692	Pyruvate carboxylase, mitochondrial OS=Mus musculus GN=Pc PE=1 SV=1	5.45	0	3.7788	0.8827	15	0.999999	0	20	[unavailable]	[unavailable]	[unavailable]	[unavailable]	[unavailable]	[unavailable]	[unavailable]	[unavailable]	[unavailable]	[unavailable]	[unavailable]	2	1	0.0081	16.7655
0.999999	1	GTYQGLTATVLK(1.000)QGSNQAIR	150824_0002_10wk_17_sw1_Q1.04364.04364.3	K.GTYQGLTATVLK[170.11]QGSNQAIR.F	sp|Q8JZU2|TXTP_MOUSE	2147.13	1384	4364	3	2147.14	716.718	Tricarboxylate transport protein, mitochondrial OS=Mus musculus GN=Slc25a1 PE=2 SV=1	9.99	0	3.5817	0.987649	15	1.3461	0.999999	12.5836	[unavailable]	[unavailable]	[unavailable]	[unavailable]	[unavailable]	[unavailable]	[unavailable]	[unavailable]	[unavailable]	[unavailable]	[unavailable]	2	1	0.0077	7.6535
0.999999	1	WTFEELGK(1.000)QSR	150824_0002_10wk_17_sw1_Q1.04366.04366.2	K.WTFEELGK[170.11]QSR.K	sp|Q8BGA8|ACSM5_MOUSE	1421.69	1662	4366	2	1421.7	711.854	Acyl-coenzyme A synthetase ACSM5, mitochondrial OS=Mus musculus GN=Acsm5 PE=1 SV=1	6.14	0	4.379	0.99345	15	0.999999	0	5.7119	[unavailable]	[unavailable]	[unavailable]	[unavailable]	[unavailable]	[unavailable]	[unavailable]	[unavailable]	[unavailable]	[unavailable]	[unavailable]	2	1	0.0062	5.0866
0.897468	0.8724	[unavailable]	150824_0002_10wk_17_sw1_Q1.04379.04379.2	K.GYNK[170.11]VSPFFVPK.L	sp|Q9D404|OXSM_MOUSE	1423.75	99	4379	2	1423.76	712.882	3-oxoacyl-[acyl-carrier-protein] synthase, mitochondrial OS=Mus musculus GN=Oxsm PE=1 SV=1	9.7	3654.91	8.5689	0	15	0.999999	0	2.0857	[unavailable]	[unavailable]	[unavailable]	[unavailable]	[unavailable]	434	277	0	1	0.016	[unavailable]	2	1	0.0122	5.0472
0.999999	1	[unavailable]	150824_0002_10wk_17_sw1_Q1.04380.04380.3	R.GIHVEIPGAQAESLGPLQVAR.V	sp|Q9DCW4|ETFB_MOUSE	2141.16	1769	4380	3	2141.17	714.727	Electron transfer flavoprotein subunit beta OS=Mus musculus GN=Etfb PE=1 SV=3	5.4	0	3.7627	0.996649	15	0.1479	0	14.0384	[unavailable]	[unavailable]	[unavailable]	[unavailable]	[unavailable]	[unavailable]	[unavailable]	[unavailable]	[unavailable]	[unavailable]	[unavailable]	2	0	0.0081	4.4062
0.999999	1	HLDMADLEAK(1.000)LK(0.000)	150824_0002_10wk_17_sw1_Q1.04389.04389.2	R.HLDMADLEAK[170.11]LK.E	sp|O88986|KBL_MOUSE	1424.73	1780	4389	2	1424.75	713.374	2-amino-3-ketobutyrate coenzyme A ligase, mitochondrial OS=Mus musculus GN=Gcat PE=1 SV=2	5.38	0	9.6818	0.1162	9.40438	0.999999	2	2.9417	[unavailable]	[unavailable]	[unavailable]	[unavailable]	[unavailable]	[unavailable]	[unavailable]	[unavailable]	[unavailable]	[unavailable]	[unavailable]	2	1	0.0138	4.3429
0.999999	1	TYFLK(0.000)PSK(1.000)TNEFLENFK(0.000)	150824_0002_10wk_17_sw1_Q1.04408.04408.3	R.TYFLKPSK[170.11]TNEFLENFK.N	sp|Q9CQE1|NPS3B_MOUSE	2147.09	1305	4408	3	2147.1	716.705	Protein NipSnap homolog 3B OS=Mus musculus GN=Nipsnap3b PE=1 SV=1	8.1	0	2.6437	0.357	15	0	0	6.62769	[unavailable]	[unavailable]	[unavailable]	[unavailable]	[unavailable]	[unavailable]	[unavailable]	[unavailable]	[unavailable]	[unavailable]	[unavailable]	2	1	0.0057	9.0144
0.999999	1	TNWFEPVGSEYK(1.000)QVMQR	150824_0002_10wk_17_sw1_Q1.04431.04431.3	R.TNWFEPVGSEYK[170.11]QVMQR.V	sp|Q9DBT9|M2GD_MOUSE	2140	1434	4431	3	2140.03	714.342	Dimethylglycine dehydrogenase, mitochondrial OS=Mus musculus GN=Dmgdh PE=1 SV=1	5.81	0	9.7542	0.859849	14.7461	0.4295	0.999	20	[unavailable]	[unavailable]	[unavailable]	[unavailable]	[unavailable]	[unavailable]	[unavailable]	[unavailable]	[unavailable]	[unavailable]	[unavailable]	2	1	0.0209	7.1227
0.999999	1	[unavailable]	150824_0002_10wk_17_sw1_Q1.04435.04435.3	K.FNIWGGSLSLGHPFGATGC[160.03]R.L	sp|Q99JY0|ECHB_MOUSE	2133.02	694	4435	3	2133.03	712.014	Trifunctional enzyme subunit beta, mitochondrial OS=Mus musculus GN=Hadhb PE=1 SV=1	8.26	4194.7	4.0942	0.98185	15	0.3181	0	14.9697	1.943	0.439	0	94.2	1	[unavailable]	[unavailable]	[unavailable]	[unavailable]	0.00221	1.943	2	0	0.0087	1.1148
0.999999	1	AERPDGLILGMGGQTALNCGVELFK(1.000)R, AERPDGLILGM(1.000)GGQTALNCGVELFKR	150824_0002_10wk_17_sw1_Q1.04436.04436.4	K.AERPDGLILGM[147.04]GGQTALNC[160.03]GVELFK[170.11]R.G	sp|Q8C196|CPSM_MOUSE	2859.44	1315	4436	4	2859.45	715.866	Carbamoyl-phosphate synthase [ammonia], mitochondrial OS=Mus musculus GN=Cps1 PE=1 SV=2	6.22	0	3.3298	0.9803	11.2	1.9975	2	20	[unavailable]	[unavailable]	[unavailable]	[unavailable]	[unavailable]	[unavailable]	[unavailable]	[unavailable]	[unavailable]	[unavailable]	[unavailable]	2	0	0.0095	8.7201
0.999999	1	DAVDLMK(1.000)ALQFK(0.000)	150824_0002_10wk_17_sw1_Q1.04461.04461.2	K.DAVDLMK[170.11]ALQFK.Q	sp|Q8R164|BPHL_MOUSE	1419.74	1562	4461	2	1419.75	710.879	Valacyclovir hydrolase OS=Mus musculus GN=Bphl PE=1 SV=1	5.96	0	2.1495	0.999999	15	0.999999	0.744	10.0073	[unavailable]	[unavailable]	[unavailable]	[unavailable]	[unavailable]	[unavailable]	[unavailable]	[unavailable]	[unavailable]	[unavailable]	[unavailable]	2	1	0.0031	5.8653
0.999999	1	TATEK(1.000)PGVEEAAR	150824_0002_10wk_17_sw1_Q1.04471.04471.2	R.TATEK[170.11]PGVEEAAR.Q	sp|Q61578|ADRO_MOUSE	1399.69	696	4471	2	1399.71	700.854	NADPH:adrenodoxin oxidoreductase, mitochondrial OS=Mus musculus GN=Fdxr PE=2 SV=1	4.78	1835.6	7.6617	0.9429	15	0.2175	0	0.0759	1.915	0.556	0	144.7	1	[unavailable]	[unavailable]	[unavailable]	[unavailable]	0.000247	1.915	2	0	0.0107	3.3061
0.999999	1	LDK(1.000)YGTGVGYCK(0.000)	150824_0002_10wk_17_sw1_Q1.04481.04481.2	K.LDK[170.11]YGTGVGYC[160.03]K.R	sp|Q80XL6|ACD11_MOUSE	1401.66	1875	4481	2	1401.67	701.837	Acyl-CoA dehydrogenase family member 11 OS=Mus musculus GN=Acad11 PE=1 SV=2	8.15	0	4.1803	0.9988	15	0	0	4.9638	[unavailable]	[unavailable]	[unavailable]	[unavailable]	[unavailable]	[unavailable]	[unavailable]	[unavailable]	[unavailable]	[unavailable]	[unavailable]	2	1	0.0059	3.7818
0.999999	1	GQQQVFK(1.000)GLNDK(0.000)	150824_0002_10wk_17_sw1_Q1.04487.04487.2	R.GQQQVFK[170.11]GLNDK.V	sp|Q8BMS1|ECHA_MOUSE	1402.72	1396	4487	2	1402.73	702.368	Trifunctional enzyme subunit alpha, mitochondrial OS=Mus musculus GN=Hadha PE=1 SV=1	8.59	0	4.9604	0.9957	15	0.999999	0	20	[unavailable]	[unavailable]	[unavailable]	[unavailable]	[unavailable]	[unavailable]	[unavailable]	[unavailable]	[unavailable]	[unavailable]	[unavailable]	2	1	0.007	7.5585
0.999999	1	NTK(1.000)IICQGFTGK(0.000)	150824_0002_10wk_17_sw1_Q1.04496.04496.2	K.NTK[170.11]IIC[160.03]QGFTGK.Q	sp|Q9WUM5|SUCA_MOUSE	1407.72	1320	4496	2	1407.72	704.866	Succinyl-CoA ligase [ADP\GDP-forming] subunit alpha, mitochondrial OS=Mus musculus GN=Suclg1 PE=1 SV=4	9.31	0	4.7693	0.999999	15	0.999999	0	12.1655	[unavailable]	[unavailable]	[unavailable]	[unavailable]	[unavailable]	[unavailable]	[unavailable]	[unavailable]	[unavailable]	[unavailable]	[unavailable]	2	1	0.0067	8.6378
0.999999	1	ADTFSK(1.000)TVSSGLR	150824_0002_10wk_17_sw1_Q1.04502.04502.2	R.ADTFSK[170.11]TVSSGLR.V	sp|Q9WVM8|AADAT_MOUSE	1409.72	1668	4502	2	1409.72	705.865	Kynurenine\alpha-aminoadipate aminotransferase, mitochondrial OS=Mus musculus GN=Aadat PE=1 SV=1	8.79	0	5.3687	0.9581	15	0.999999	0	8.07989	[unavailable]	[unavailable]	[unavailable]	[unavailable]	[unavailable]	[unavailable]	[unavailable]	[unavailable]	[unavailable]	[unavailable]	[unavailable]	2	1	0.0076	5.0517
0.999999	1	LSSQMADDMLK(0.500)K(0.500)	150824_0002_10wk_17_sw1_Q1.04507.04507.2	R.LSSQMADDMLK[170.11]K.G	sp|O88986|KBL_MOUSE	1407.67	1438	4507	2	1407.68	704.844	2-amino-3-ketobutyrate coenzyme A ligase, mitochondrial OS=Mus musculus GN=Gcat PE=1 SV=2	5.96	0	5.9835	0.8908	15	0.999999	0	2.9417	[unavailable]	[unavailable]	[unavailable]	[unavailable]	[unavailable]	[unavailable]	[unavailable]	[unavailable]	[unavailable]	[unavailable]	[unavailable]	2	0	0.0084	7.0962
0.999999	1	K(0.000)LDQVEK(1.000)ELLR	150824_0002_10wk_17_sw1_Q1.04518.04518.2	K.KLDQVEK[170.11]ELLR.V	sp|Q9DB20|ATPO_MOUSE	1411.8	1601	4518	2	1411.81	706.909	ATP synthase subunit O, mitochondrial OS=Mus musculus GN=Atp5o PE=1 SV=1	6.18	0	5.2743	0.9888	15	0.999999	1.996	15.6557	[unavailable]	[unavailable]	[unavailable]	[unavailable]	[unavailable]	[unavailable]	[unavailable]	[unavailable]	[unavailable]	[unavailable]	[unavailable]	2	1	0.0074	5.5287
0.999999	1	[unavailable]	150824_0002_10wk_17_sw1_Q1.04521.04521.2	R.GDLDAASYYAPVR.T	Biognosys|iRT	1396.66	1413	4521	2	1396.67	699.338	Kit Fusion	4.21	0	4.8071	0.999999	15	0.999999	0.999999	11.3872	[unavailable]	[unavailable]	[unavailable]	[unavailable]	[unavailable]	[unavailable]	[unavailable]	[unavailable]	[unavailable]	[unavailable]	[unavailable]	2	0	0.0067	7.3488
0.999999	1	[unavailable]	150824_0002_10wk_17_sw1_Q1.04523.04523.2	R.GDLDAASYYAPVR.T	Biognosys|iRT	1396.66	698	4523	2	1396.67	699.338	Kit Fusion	4.21	3256.7	6.6967	0.9875	15	0.999999	0.999999	11.3872	1.863	0.537	0	127.6	1	[unavailable]	[unavailable]	[unavailable]	[unavailable]	0.000186	1.863	2	0	0.0094	3.5898
0.998544	0.7937	[unavailable]	150824_0002_10wk_17_sw1_Q1.04524.04524.2	R.LQAFQGYQVTMK.T	sp|P11725|OTC_MOUSE	1412.71	699	4524	2	1412.72	707.363	Ornithine carbamoyltransferase, mitochondrial OS=Mus musculus GN=Otc PE=1 SV=1	8.59	3087.7	2.8491	0	15	0.999999	0.9946	20	1.497	0.383	0	110.7	1	[unavailable]	[unavailable]	[unavailable]	[unavailable]	0.231	1.497	2	0	0.004	-3.5347
0.999999	1	K(1.000)WYYNAAGFNK(0.000)	150824_0002_10wk_17_sw1_Q1.04533.04533.2	R.K[170.11]WYYNAAGFNK.L	sp|Q9D855|QCR7_MOUSE	1402.67	1889	4533	2	1402.68	702.341	Cytochrome b-c1 complex subunit 7 OS=Mus musculus GN=Uqcrb PE=1 SV=3	9.53	0	7.3103	0.3361	15	0	0.9246	7.12219	[unavailable]	[unavailable]	[unavailable]	[unavailable]	[unavailable]	[unavailable]	[unavailable]	[unavailable]	[unavailable]	[unavailable]	[unavailable]	2	0	0.0103	3.6794
0.999999	1	FGK(1.000)HGGTIPVVPTAEFQDR	150824_0002_10wk_17_sw1_Q1.04538.04538.3	K.FGK[170.11]HGGTIPVVPTAEFQDR.L	sp|P26443|DHE3_MOUSE	2097.06	1430	4538	3	2097.07	700.029	Glutamate dehydrogenase 1, mitochondrial OS=Mus musculus GN=Glud1 PE=1 SV=1	6.75	0	4.1911	0.998499	15	0	0	20	[unavailable]	[unavailable]	[unavailable]	[unavailable]	[unavailable]	[unavailable]	[unavailable]	[unavailable]	[unavailable]	[unavailable]	[unavailable]	2	1	0.0088	7.1511
0.999999	1	FCYADK(1.000)ALLNR	150824_0002_10wk_17_sw1_Q1.04542.04542.2	K.FC[160.03]YADK[170.11]ALLNR.A	sp|Q8CHT0|AL4A1_MOUSE	1411.69	1442	4542	2	1411.7	706.853	Delta-1-pyrroline-5-carboxylate dehydrogenase, mitochondrial OS=Mus musculus GN=Aldh4a1 PE=1 SV=3	8.2	0	4.9288	0.499999	15	0.999999	0	14.3114	[unavailable]	[unavailable]	[unavailable]	[unavailable]	[unavailable]	[unavailable]	[unavailable]	[unavailable]	[unavailable]	[unavailable]	[unavailable]	2	1	0.007	7.0547
0.999999	0.9894	[unavailable]	150824_0002_10wk_17_sw1_Q1.04549.04549.2	K.GNDVLVIEC[160.03]NLR.A	sp|Q8C196|CPSM_MOUSE	1400.71	2197	4549	2	1400.71	701.361	Carbamoyl-phosphate synthase [ammonia], mitochondrial OS=Mus musculus GN=Cps1 PE=1 SV=2	4.37	0	4.706	0.85495	15	0.9958	0	20	[unavailable]	[unavailable]	[unavailable]	[unavailable]	[unavailable]	[unavailable]	[unavailable]	[unavailable]	[unavailable]	[unavailable]	[unavailable]	2	0	0.0066	1.7039
0.999999	1	FNIIQPGPIK(1.000)TK(0.000)	150824_0002_10wk_17_sw1_Q1.04554.04554.2	R.FNIIQPGPIK[170.11]TK.G	sp|Q9CQ62|DECR_MOUSE	1396.81	1831	4554	2	1396.81	699.411	2,4-dienoyl-CoA reductase, mitochondrial OS=Mus musculus GN=Decr1 PE=1 SV=1	10	0	4.9814	0.4842	15	0.999999	0	12.6506	[unavailable]	[unavailable]	[unavailable]	[unavailable]	[unavailable]	[unavailable]	[unavailable]	[unavailable]	[unavailable]	[unavailable]	[unavailable]	2	1	0.007	4.056
0.999999	1	GDVYK(1.000)AQIMNVSWSADHR	150824_0002_10wk_17_sw1_Q1.04578.04578.3	K.GDVYK[170.11]AQIMNVSWSADHR.V	sp|P53395|ODB2_MOUSE	2117.99	1289	4578	3	2118	707.006	Lipoamide acyltransferase component of branched-chain alpha-keto acid dehydrogenase complex, mitochondrial OS=Mus musculus GN=Dbt PE=1 SV=2	6.75	0	3.9768	0.9991	15	2	2	7.52479	[unavailable]	[unavailable]	[unavailable]	[unavailable]	[unavailable]	[unavailable]	[unavailable]	[unavailable]	[unavailable]	[unavailable]	[unavailable]	2	1	0.0084	9.3653
0.999999	1	[unavailable]	150824_0002_10wk_17_sw1_Q1.04591.04591.2	K.FASEITPITISVK.G	sp|Q8QZT1|THIL_MOUSE	1404.79	701	4591	2	1404.79	703.4	Acetyl-CoA acetyltransferase, mitochondrial OS=Mus musculus GN=Acat1 PE=1 SV=1	6	3566.5	1.9469	0.98135	15	0	0	20	1.799	0.514	0	153.1	1	[unavailable]	[unavailable]	[unavailable]	[unavailable]	0.000215	1.799	2	0	0.0027	3.4449
0.999999	1	QIQDAIDMEK(1.000)AQQALVQK(0.000)	150824_0002_10wk_17_sw1_Q1.04592.04592.3	K.QIQDAIDMEK[170.11]AQQALVQK.R	sp|Q9CQQ7|AT5F1_MOUSE	2098.07	1489	4592	3	2098.09	700.365	ATP synthase F(0) complex subunit B1, mitochondrial OS=Mus musculus GN=Atp5f1 PE=1 SV=1	4.56	0	6.72	0.9999	15	0.9905	0.999999	14.1984	[unavailable]	[unavailable]	[unavailable]	[unavailable]	[unavailable]	[unavailable]	[unavailable]	[unavailable]	[unavailable]	[unavailable]	[unavailable]	2	1	0.0141	6.5692
0.999999	1	PGGPALWGNAFK(1.000)R	150824_0002_10wk_17_sw1_Q1.04597.04597.2	K.PGGPALWGNAFK[170.11]R.A	sp|Q9CQE1|NPS3B_MOUSE	1411.74	1269	4597	2	1411.74	706.875	Protein NipSnap homolog 3B OS=Mus musculus GN=Nipsnap3b PE=1 SV=1	11.01	0	4.4963	0	15	0.999999	0	6.62769	[unavailable]	[unavailable]	[unavailable]	[unavailable]	[unavailable]	[unavailable]	[unavailable]	[unavailable]	[unavailable]	[unavailable]	[unavailable]	1	0	0.0063	10.1043
0.999996	0.9852	[unavailable]	150824_0002_10wk_17_sw1_Q1.04613.04613.2	R.TGIIFMPGTTQLK.A	sp|Q91VA0|ACSM1_MOUSE	1405.76	105	4613	2	1405.77	703.889	Acyl-coenzyme A synthetase ACSM1, mitochondrial OS=Mus musculus GN=Acsm1 PE=1 SV=1	8.41	3714.42	2.1341	0.96685	15	0.0809	0.581	13.1838	[unavailable]	[unavailable]	[unavailable]	[unavailable]	[unavailable]	519	400	1	1	0.14	[unavailable]	2	0	0.003	4.484
0.982297	0.7909	[unavailable]	150824_0002_10wk_17_sw1_Q1.04627.04627.2	K.LNVAPVSDIIEIK.S	sp|Q99LC5|ETFA_MOUSE	1409.81	702	4627	2	1409.82	705.914	Electron transfer flavoprotein subunit alpha, mitochondrial OS=Mus musculus GN=Etfa PE=1 SV=2	4.37	3875.4	3.4515	0	11.0345	0	0	16.9093	1.272	0.223	0	73.8	1	[unavailable]	[unavailable]	[unavailable]	[unavailable]	0.234	1.272	2	0	0.0049	-3.5476
0.999999	1	ITK(1.000)FENAFLSHVISQHQSLLGNIR	150824_0002_10wk_17_sw1_Q1.04678.04678.4	K.ITK[170.11]FENAFLSHVISQHQSLLGNIR.S	sp|Q03265|ATPA_MOUSE	2793.49	1213	4678	4	2793.49	699.38	ATP synthase subunit alpha, mitochondrial OS=Mus musculus GN=Atp5a1 PE=1 SV=1	8.76	0	0.2622	0.955349	15	0	0	20	[unavailable]	[unavailable]	[unavailable]	[unavailable]	[unavailable]	[unavailable]	[unavailable]	[unavailable]	[unavailable]	[unavailable]	[unavailable]	2	1	0.0007	15.3467
0.999999	1	IVPLQGAQMLQMLEK(1.000)SLR, IVPLQGAQM(1.000)LQM(0.000)LEKSLR	150824_0002_10wk_17_sw1_Q1.04689.04689.3	M.IVPLQGAQM[147.04]LQMLEK[170.11]SLR.K	sp|Q91XE0|GLYAT_MOUSE	2112.14	1801	4689	3	2112.15	705.055	Glycine N-acyltransferase OS=Mus musculus GN=Glyat PE=1 SV=1	8.75	0	2.0806	0.4955	15	0.999999	2	15.8971	[unavailable]	[unavailable]	[unavailable]	[unavailable]	[unavailable]	[unavailable]	[unavailable]	[unavailable]	[unavailable]	[unavailable]	[unavailable]	2	1	0.0044	4.2426
0.999999	1	IVPLQGAQMLQMLEK(1.000)SLR, IVPLQGAQM(1.000)LQM(0.000)LEKSLR	150824_0002_10wk_17_sw1_Q1.04690.04690.3	M.IVPLQGAQM[147.04]LQMLEK[170.11]SLR.K	sp|Q91XE0|GLYAT_MOUSE	2112.14	1510	4690	3	2112.15	705.055	Glycine N-acyltransferase OS=Mus musculus GN=Glyat PE=1 SV=1	8.75	0	1.8205	0.9953	15	0.999999	2	15.8971	[unavailable]	[unavailable]	[unavailable]	[unavailable]	[unavailable]	[unavailable]	[unavailable]	[unavailable]	[unavailable]	[unavailable]	[unavailable]	2	1	0.0038	6.372
0.999999	1	DFLAGGVAAAISK(1.000)TAVAPIER	150824_0002_10wk_17_sw1_Q1.04697.04697.3	K.DFLAGGVAAAISK[170.11]TAVAPIER.V	sp|P51881|ADT2_MOUSE	2098.14	1239	4697	3	2098.15	700.388	ADP\ATP translocase 2 OS=Mus musculus GN=Slc25a5 PE=1 SV=3	6.07	0	1.9199	0.997399	15	2	0	20	[unavailable]	[unavailable]	[unavailable]	[unavailable]	[unavailable]	[unavailable]	[unavailable]	[unavailable]	[unavailable]	[unavailable]	[unavailable]	2	1	0.004	11.4595
0.999999	1	IVPLQGAQMLQMLEK(1.000)SLR, IVPLQGAQM(0.000)LQM(1.000)LEKSLR	150824_0002_10wk_17_sw1_Q1.04712.04712.3	M.IVPLQGAQMLQM[147.04]LEK[170.11]SLR.K	sp|Q91XE0|GLYAT_MOUSE	2112.14	1815	4712	3	2112.15	705.055	Glycine N-acyltransferase OS=Mus musculus GN=Glyat PE=1 SV=1	8.75	0	2.1673	0.9735	6.16169	0.999999	2	15.8971	[unavailable]	[unavailable]	[unavailable]	[unavailable]	[unavailable]	[unavailable]	[unavailable]	[unavailable]	[unavailable]	[unavailable]	[unavailable]	2	1	0.0046	4.1512
0.999999	1	LAEQYAK(1.000)ENGTK(0.000)	150824_0002_10wk_17_sw1_Q1.04718.04718.2	K.LAEQYAK[170.11]ENGTK.L	sp|P11725|OTC_MOUSE	1392.69	1427	4718	2	1392.69	697.352	Ornithine carbamoyltransferase, mitochondrial OS=Mus musculus GN=Otc PE=1 SV=1	6.14	0	3.5937	0.49765	15	0.999999	0	20	[unavailable]	[unavailable]	[unavailable]	[unavailable]	[unavailable]	[unavailable]	[unavailable]	[unavailable]	[unavailable]	[unavailable]	[unavailable]	2	1	0.005	7.1877
0.999999	1	YDDPEVQK(1.000)DTK(0.000)	150824_0002_10wk_17_sw1_Q1.04721.04721.2	R.YDDPEVQK[170.11]DTK.N	sp|P38647|GRP75_MOUSE	1378.63	1366	4721	2	1378.63	690.32	Stress-70 protein, mitochondrial OS=Mus musculus GN=Hspa9 PE=1 SV=3	4.23	0	5.2242	0.9925	15	0.999999	0	19.7103	[unavailable]	[unavailable]	[unavailable]	[unavailable]	[unavailable]	[unavailable]	[unavailable]	[unavailable]	[unavailable]	[unavailable]	[unavailable]	2	1	0.0072	7.8539
0.999999	1	NPTYK(1.000)EVCSEK(0.000)	150824_0002_10wk_17_sw1_Q1.04724.04724.2	R.NPTYK[170.11]EVC[160.03]SEK.T	sp|Q9D6Y7|MSRA_MOUSE	1395.63	1946	4724	2	1395.65	698.824	Mitochondrial peptide methionine sulfoxide reductase OS=Mus musculus GN=Msra PE=1 SV=1	6.13	0	8.7466	0	15	0	0	3.9591	[unavailable]	[unavailable]	[unavailable]	[unavailable]	[unavailable]	[unavailable]	[unavailable]	[unavailable]	[unavailable]	[unavailable]	[unavailable]	2	1	0.0122	3.2751
0.999982	0.988	QVQTWTK(1.000)QYR	150824_0002_10wk_17_sw1_Q1.04730.04730.2	R.QVQTWTK[170.11]QYR.A	sp|Q8K370|ACD10_MOUSE	1378.7	2160	4730	2	1378.71	690.357	Acyl-CoA dehydrogenase family member 10 OS=Mus musculus GN=Acad10 PE=1 SV=1	9.99	0	4.0728	0.8958	15	0.999999	0	5.3248	[unavailable]	[unavailable]	[unavailable]	[unavailable]	[unavailable]	[unavailable]	[unavailable]	[unavailable]	[unavailable]	[unavailable]	[unavailable]	2	1	0.0056	1.9467
0.999999	1	IEGTPLETVQK(1.000)K(0.000)	150824_0002_10wk_17_sw1_Q1.04733.04733.2	K.IEGTPLETVQK[170.11]K.L	sp|Q9CQZ6|NDUB3_MOUSE	1383.76	1393	4733	2	1383.77	692.888	NADH dehydrogenase [ubiquinone] 1 beta subcomplex subunit 3 OS=Mus musculus GN=Ndufb3 PE=1 SV=1	6.14	0	5.5576	0.9742	15	0.999999	0	2.0938	[unavailable]	[unavailable]	[unavailable]	[unavailable]	[unavailable]	[unavailable]	[unavailable]	[unavailable]	[unavailable]	[unavailable]	[unavailable]	2	0	0.0077	7.6005
0.999999	1	EFSVYMTK(1.000)DGR, EFSVYM(1.000)TKDGR	150824_0002_10wk_17_sw1_Q1.04737.04737.2	K.EFSVYM[147.04]TK[170.11]DGR.L	sp|P05202|AATM_MOUSE	1389.62	1419	4737	2	1389.63	695.819	Aspartate aminotransferase, mitochondrial OS=Mus musculus GN=Got2 PE=1 SV=1	6.17	0	3.5138	0.99835	15	0.999999	0.999999	20	[unavailable]	[unavailable]	[unavailable]	[unavailable]	[unavailable]	[unavailable]	[unavailable]	[unavailable]	[unavailable]	[unavailable]	[unavailable]	2	1	0.0049	7.2712
0.999999	1	CPNCGTHYK(1.000)LVPHQMAH	150824_0002_10wk_17_sw1_Q1.04740.04740.3	R.C[160.03]PNC[160.03]GTHYK[170.11]LVPHQMAH.-	sp|P19536|COX5B_MOUSE	2073.9	111	4740	3	2073.91	692.306	Cytochrome c oxidase subunit 5B, mitochondrial OS=Mus musculus GN=Cox5b PE=1 SV=1	8.07	2699.5	4.7736	0	15	0	1.9859	2.5762	[unavailable]	[unavailable]	[unavailable]	[unavailable]	[unavailable]	645	298	2	1	0.00066	[unavailable]	2	1	0.0099	10.886
0.999947	0.9979	[unavailable]	150824_0002_10wk_17_sw1_Q1.04750.04750.2	K.TGTC[160.03]GYC[160.03]GLQFK.Q	sp|P52503|NDUS6_MOUSE	1390.6	706	4750	2	1390.61	696.308	NADH dehydrogenase [ubiquinone] iron-sulfur protein 6, mitochondrial OS=Mus musculus GN=Ndufs6 PE=1 SV=2	7.72	2731.4	5.2423	0.8361	15	0	0	3	1.155	0.544	0	38	1	[unavailable]	[unavailable]	[unavailable]	[unavailable]	0.00216	1.155	2	0	0.0073	1.1376
0.999999	0.9929	AMLSTGFK(1.000)IPQK(0.000), AM(1.000)LSTGFKIPQK	150824_0002_10wk_17_sw1_Q1.04761.04761.2	K.AM[147.04]LSTGFK[170.11]IPQK.G	sp|Q8C196|CPSM_MOUSE	1377.73	2130	4761	2	1377.74	689.874	Carbamoyl-phosphate synthase [ammonia], mitochondrial OS=Mus musculus GN=Cps1 PE=1 SV=2	10	0	5.8478	0.9892	15	0.999999	0.999999	20	[unavailable]	[unavailable]	[unavailable]	[unavailable]	[unavailable]	[unavailable]	[unavailable]	[unavailable]	[unavailable]	[unavailable]	[unavailable]	2	1	0.0081	2.1135
0.999999	1	VNCLAPGLIK(1.000)TR	150824_0002_10wk_17_sw1_Q1.04768.04768.2	R.VNC[160.03]LAPGLIK[170.11]TR.F	sp|Q99LB2|DHRS4_MOUSE	1382.77	1706	4768	2	1382.78	692.393	Dehydrogenase\reductase SDR family member 4 OS=Mus musculus GN=Dhrs4 PE=1 SV=3	9.51	0	5.2968	0.9938	15	0.999999	0	7.064	[unavailable]	[unavailable]	[unavailable]	[unavailable]	[unavailable]	[unavailable]	[unavailable]	[unavailable]	[unavailable]	[unavailable]	[unavailable]	2	1	0.0073	4.8136
0.993482	0.4366	[unavailable]	150824_0002_10wk_17_sw1_Q1.04807.04807.2	K.TVELLSGVVDQTK.D	sp|Q9QXX4|CMC2_MOUSE	1387.76	113	4807	2	1387.76	694.885	Calcium-binding mitochondrial carrier protein Aralar2 OS=Mus musculus GN=Slc25a13 PE=1 SV=1	4.37	3339.67	3.0265	0.779	8.7393	0	0	19.8424	[unavailable]	[unavailable]	[unavailable]	[unavailable]	[unavailable]	296	267	0	1	2.2	[unavailable]	2	0	0.0042	0.2978
0.999999	1	QITADK(1.000)QYK(1.000)GIIDCVVR	150824_0002_10wk_17_sw1_Q1.04808.04808.3	K.QITADK[170.11]QYK[170.11]GIIDC[160.03]VVR.L	sp|P51881|ADT2_MOUSE	2090.08	1965	4808	3	2090.13	697.702	ADP\ATP translocase 2 OS=Mus musculus GN=Slc25a5 PE=1 SV=3	8.18	0	21.7265	0	13.32	0	0.1554	20	[unavailable]	[unavailable]	[unavailable]	[unavailable]	[unavailable]	[unavailable]	[unavailable]	[unavailable]	[unavailable]	[unavailable]	[unavailable]	2	2	0.0454	3.1595
0.999999	1	[unavailable]	150824_0002_10wk_17_sw1_Q1.04809.04809.2	R.GYISPYFINTSK.G	sp|P63038|CH60_MOUSE	1388.7	1742	4809	2	1388.7	695.356	60 kDa heat shock protein, mitochondrial OS=Mus musculus GN=Hspd1 PE=1 SV=1	8.5	0	5.1863	0.8584	15	0	0	20	[unavailable]	[unavailable]	[unavailable]	[unavailable]	[unavailable]	[unavailable]	[unavailable]	[unavailable]	[unavailable]	[unavailable]	[unavailable]	2	0	0.0072	4.5796
0.999999	1	[unavailable]	150824_0002_10wk_17_sw1_Q1.04812.04812.2	K.AFAMTNQILVER.S	sp|Q8C196|CPSM_MOUSE	1391.72	1484	4812	2	1391.73	696.869	Carbamoyl-phosphate synthase [ammonia], mitochondrial OS=Mus musculus GN=Cps1 PE=1 SV=2	6.05	0	3.7716	0.9998	15	0.1673	0.999999	20	[unavailable]	[unavailable]	[unavailable]	[unavailable]	[unavailable]	[unavailable]	[unavailable]	[unavailable]	[unavailable]	[unavailable]	[unavailable]	2	0	0.0052	6.6438
0.999999	1	VETTEDLVAK(1.000)LK(0.000)	150824_0002_10wk_17_sw1_Q1.04819.04819.2	K.VETTEDLVAK[170.11]LK.E	sp|Q9DCW4|ETFB_MOUSE	1386.76	1392	4819	2	1386.77	694.388	Electron transfer flavoprotein subunit beta OS=Mus musculus GN=Etfb PE=1 SV=3	4.68	0	5.2815	0.9856	15	0.999999	0	14.0384	[unavailable]	[unavailable]	[unavailable]	[unavailable]	[unavailable]	[unavailable]	[unavailable]	[unavailable]	[unavailable]	[unavailable]	[unavailable]	2	1	0.0073	7.6067
0.999999	1	QSMWTSTISSHLATK(0.500)HLK(0.500)	150824_0002_10wk_17_sw1_Q1.04833.04833.3	K.QSMWTSTISSHLATK[170.11]HLK.E	sp|Q8BVI4|DHPR_MOUSE	2080.04	1518	4833	3	2080.05	694.354	Dihydropteridine reductase OS=Mus musculus GN=Qdpr PE=1 SV=2	10	0	2.1127	0.5156	14.4857	0	2	1.3998	[unavailable]	[unavailable]	[unavailable]	[unavailable]	[unavailable]	[unavailable]	[unavailable]	[unavailable]	[unavailable]	[unavailable]	[unavailable]	2	1	0.0044	6.2862
0.999999	1	K(1.000)FQVLDFTNPK(0.000)	150824_0002_10wk_17_sw1_Q1.04835.04835.2	K.K[170.11]FQVLDFTNPK.Q	sp|Q99N96|RM01_MOUSE	1377.73	1505	4835	2	1377.73	689.872	39S ribosomal protein L1, mitochondrial OS=Mus musculus GN=Mrpl1 PE=1 SV=2	8.59	0	1.5062	0.9991	15	0.999999	0	2.2229	[unavailable]	[unavailable]	[unavailable]	[unavailable]	[unavailable]	[unavailable]	[unavailable]	[unavailable]	[unavailable]	[unavailable]	[unavailable]	2	0	0.0021	6.4092
0.999999	1	K(1.000)WYDLMIQNK(0.000)	150824_0002_10wk_17_sw1_Q1.04846.04846.2	R.K[170.11]WYDLMIQNK.D	sp|Q8BWF0|SSDH_MOUSE	1379.69	1778	4846	2	1379.69	690.853	Succinate-semialdehyde dehydrogenase, mitochondrial OS=Mus musculus GN=Aldh5a1 PE=1 SV=1	8.5	0	2.6543	0.5511	15	0	0	9.86889	[unavailable]	[unavailable]	[unavailable]	[unavailable]	[unavailable]	[unavailable]	[unavailable]	[unavailable]	[unavailable]	[unavailable]	[unavailable]	2	0	0.0037	4.3505
0.999999	1	DASPGSPLEK(1.000)LVSSVSDLPK(0.000)	150824_0002_10wk_17_sw1_Q1.04894.04894.3	K.DASPGSPLEK[170.11]LVSSVSDLPK.R	sp|P54869|HMCS2_MOUSE	2067.07	1231	4894	3	2067.08	690.032	Hydroxymethylglutaryl-CoA synthase, mitochondrial OS=Mus musculus GN=Hmgcs2 PE=1 SV=2	4.56	0	2.3917	0.499999	15	0.999999	0.0781	20	[unavailable]	[unavailable]	[unavailable]	[unavailable]	[unavailable]	[unavailable]	[unavailable]	[unavailable]	[unavailable]	[unavailable]	[unavailable]	2	1	0.0049	12.0488
0.999999	1	EVEMDAVGK(1.000)EGR, EVEM(1.000)DAVGKEGR	150824_0002_10wk_17_sw1_Q1.04900.04900.2	R.EVEM[147.04]DAVGK[170.11]EGR.V	sp|Q8C196|CPSM_MOUSE	1376.62	1826	4900	2	1376.63	689.319	Carbamoyl-phosphate synthase [ammonia], mitochondrial OS=Mus musculus GN=Cps1 PE=1 SV=2	4.41	0	3.4583	0.8939	15	0.999999	0.999999	20	[unavailable]	[unavailable]	[unavailable]	[unavailable]	[unavailable]	[unavailable]	[unavailable]	[unavailable]	[unavailable]	[unavailable]	[unavailable]	2	1	0.0048	4.0774
0.999999	1	ATAEEISSK(1.000)TGNK(0.000)	150824_0002_10wk_17_sw1_Q1.04901.04901.2	K.ATAEEISSK[170.11]TGNK.V	sp|Q9CQ62|DECR_MOUSE	1376.68	1723	4901	2	1376.68	689.346	2,4-dienoyl-CoA reductase, mitochondrial OS=Mus musculus GN=Decr1 PE=1 SV=1	6.19	0	3.1921	0.4709	9.55139	0.995	0	12.6506	[unavailable]	[unavailable]	[unavailable]	[unavailable]	[unavailable]	[unavailable]	[unavailable]	[unavailable]	[unavailable]	[unavailable]	[unavailable]	2	1	0.0044	4.7279
0.999999	1	[unavailable]	150824_0002_10wk_17_sw1_Q1.04911.04911.2	K.VEATFGVDESANK.Y	Biognosys|iRT	1365.64	1431	4911	2	1365.65	683.828	Kit Fusion	4.14	0	5.2738	0.999899	15	0.999999	0	11.3872	[unavailable]	[unavailable]	[unavailable]	[unavailable]	[unavailable]	[unavailable]	[unavailable]	[unavailable]	[unavailable]	[unavailable]	[unavailable]	2	0	0.0072	7.152
0.999999	1	CADFGMAADK(0.000)NK(1.000)	150824_0002_10wk_17_sw1_Q1.04918.04918.2	R.C[160.03]ADFGMAADKNK[170.11].F	sp|Q99MN9|PCCB_MOUSE	1368.58	1331	4918	2	1368.59	685.297	Propionyl-CoA carboxylase beta chain, mitochondrial OS=Mus musculus GN=Pccb PE=1 SV=2	5.95	0	4.6381	0.5554	10.5146	0.999999	0.6327	1.7366	[unavailable]	[unavailable]	[unavailable]	[unavailable]	[unavailable]	[unavailable]	[unavailable]	[unavailable]	[unavailable]	[unavailable]	[unavailable]	2	1	0.0063	8.4947
0.999999	1	FINEVVK(1.000)QTQK(0.000)	150824_0002_10wk_17_sw1_Q1.04923.04923.2	K.FINEVVK[170.11]QTQK.L	sp|Q9JLJ2|AL9A1_MOUSE	1374.75	1859	4923	2	1374.76	688.383	4-trimethylaminobutyraldehyde dehydrogenase OS=Mus musculus GN=Aldh9a1 PE=1 SV=1	8.59	0	4.5285	0.904	15	0.9181	0	5.8917	[unavailable]	[unavailable]	[unavailable]	[unavailable]	[unavailable]	[unavailable]	[unavailable]	[unavailable]	[unavailable]	[unavailable]	[unavailable]	2	1	0.0062	3.8899
0.999999	1	ALCTGEK(1.000)GFGYK(0.000)	150824_0002_10wk_17_sw1_Q1.04929.04929.2	R.ALC[160.03]TGEK[170.11]GFGYK.G	sp|Q99KR7|PPIF_MOUSE	1371.65	1338	4929	2	1371.65	686.832	Peptidyl-prolyl cis-trans isomerase F, mitochondrial OS=Mus musculus GN=Ppif PE=1 SV=1	8.22	0	4.0938	0.997	15	0.9486	0	2.7888	[unavailable]	[unavailable]	[unavailable]	[unavailable]	[unavailable]	[unavailable]	[unavailable]	[unavailable]	[unavailable]	[unavailable]	[unavailable]	2	1	0.0056	8.3061
0.999999	1	AVLYVPGNDEK(0.998)K(0.002)	150824_0002_10wk_17_sw1_Q1.04930.04930.2	R.AVLYVPGNDEK[170.11]K.L	sp|Q8R4N0|CLYBL_MOUSE	1373.72	1673	4930	2	1373.73	687.867	Citrate lyase subunit beta-like protein, mitochondrial OS=Mus musculus GN=Clybl PE=1 SV=2	6.11	0	4.8874	0.47445	15	0.999999	0	3.3074	[unavailable]	[unavailable]	[unavailable]	[unavailable]	[unavailable]	[unavailable]	[unavailable]	[unavailable]	[unavailable]	[unavailable]	[unavailable]	2	0	0.0067	5.0128
0.999796	0.9591	EFK(1.000)EAGEQVASSPAEVAEK(0.000)	150824_0002_10wk_17_sw1_Q1.04935.04935.3	K.EFK[170.11]EAGEQVASSPAEVAEK.A	sp|Q99L13|3HIDH_MOUSE	2046.97	2178	4935	3	2046.98	683.332	3-hydroxyisobutyrate dehydrogenase, mitochondrial OS=Mus musculus GN=Hibadh PE=1 SV=1	4.33	0	2.5941	0.4059	15	0.999999	0	9.64769	[unavailable]	[unavailable]	[unavailable]	[unavailable]	[unavailable]	[unavailable]	[unavailable]	[unavailable]	[unavailable]	[unavailable]	[unavailable]	2	1	0.0053	1.8284
0.999999	1	[unavailable]	150824_0002_10wk_17_sw1_Q1.04944.04944.2	R.TPVITGAPYYER.G	Biognosys|iRT	1365.69	1791	4944	2	1365.7	683.854	Kit Fusion	5.66	0	6.1675	0.9993	15	0.999999	0	11.3872	[unavailable]	[unavailable]	[unavailable]	[unavailable]	[unavailable]	[unavailable]	[unavailable]	[unavailable]	[unavailable]	[unavailable]	[unavailable]	2	0	0.0084	4.2831
0.999999	1	EFSVYMTK(1.000)DGR	150824_0002_10wk_17_sw1_Q1.04976.04976.2	K.EFSVYMTK[170.11]DGR.L	sp|P05202|AATM_MOUSE	1373.63	1447	4976	2	1373.64	687.822	Aspartate aminotransferase, mitochondrial OS=Mus musculus GN=Got2 PE=1 SV=1	6.17	0	4.71	0.999699	15	0.999999	0.999999	20	[unavailable]	[unavailable]	[unavailable]	[unavailable]	[unavailable]	[unavailable]	[unavailable]	[unavailable]	[unavailable]	[unavailable]	[unavailable]	2	1	0.0065	6.9503
0.999999	1	[unavailable]	150824_0002_10wk_17_sw1_Q1.04982.04982.2	K.LGPALATGNVVVMK.V	sp|P47738|ALDH2_MOUSE	1368.78	1770	4982	2	1368.79	685.397	Aldehyde dehydrogenase, mitochondrial OS=Mus musculus GN=Aldh2 PE=1 SV=1	8.75	0	5.7968	0.998949	15	0	0.9815	20	[unavailable]	[unavailable]	[unavailable]	[unavailable]	[unavailable]	[unavailable]	[unavailable]	[unavailable]	[unavailable]	[unavailable]	[unavailable]	2	0	0.0079	4.4067
0.999999	1	[unavailable]	150824_0002_10wk_17_sw1_Q1.04996.04996.2	K.TIIPLISQC[160.03]TPK.V	sp|P08249|MDHM_MOUSE	1369.76	1984	4996	2	1369.77	685.889	Malate dehydrogenase, mitochondrial OS=Mus musculus GN=Mdh2 PE=1 SV=3	7.89	0	3.2082	0.99625	15	0.999999	0	20	[unavailable]	[unavailable]	[unavailable]	[unavailable]	[unavailable]	[unavailable]	[unavailable]	[unavailable]	[unavailable]	[unavailable]	[unavailable]	2	0	0.0044	3.0548
0.999999	1	VVDLLAPYAK(1.000)GGK(0.000)	150824_0002_10wk_17_sw1_Q1.05003.05003.2	K.VVDLLAPYAK[170.11]GGK.L	sp|P56480|ATPB_MOUSE	1371.78	1435	5003	2	1371.78	686.895	ATP synthase subunit beta, mitochondrial OS=Mus musculus GN=Atp5b PE=1 SV=2	8.47	0	3.2035	0.44535	15	0.999999	0	20	[unavailable]	[unavailable]	[unavailable]	[unavailable]	[unavailable]	[unavailable]	[unavailable]	[unavailable]	[unavailable]	[unavailable]	[unavailable]	2	1	0.0044	7.1233
0.999999	1	[unavailable]	150824_0002_10wk_17_sw1_Q1.05031.05031.3	K.RLPTLEQPIIPSDYVAIK.A	sp|Q8C196|CPSM_MOUSE	2052.16	1928	5031	3	2052.17	685.061	Carbamoyl-phosphate synthase [ammonia], mitochondrial OS=Mus musculus GN=Cps1 PE=1 SV=2	6.07	0	1.6953	0.987049	15	1.9901	0	20	[unavailable]	[unavailable]	[unavailable]	[unavailable]	[unavailable]	[unavailable]	[unavailable]	[unavailable]	[unavailable]	[unavailable]	[unavailable]	2	0	0.0035	3.4097
0.994898	0.7641	[unavailable]	150824_0002_10wk_17_sw1_Q1.05041.05041.2	K.VLQPTIFPVVPR.L	sp|P41216|ACSL1_MOUSE	1364.82	121	5041	2	1364.82	683.416	Long-chain-fatty-acid--CoA ligase 1 OS=Mus musculus GN=Acsl1 PE=1 SV=2	9.72	3874.18	4.3962	0	15	0.7466	0	16.6981	[unavailable]	[unavailable]	[unavailable]	[unavailable]	[unavailable]	479	479	1	1	1.3	[unavailable]	2	0	0.006	1.595
0.999999	1	ALVDK(1.000)WPDFNTVVVRPR	150824_0002_10wk_17_sw1_Q1.05064.05064.3	K.ALVDK[170.11]WPDFNTVVVRPR.E	sp|Q5FW57|GLYAL_MOUSE	2053.11	1488	5064	3	2053.12	685.378	Glycine N-acyltransferase-like protein OS=Mus musculus GN=Gm4952 PE=1 SV=3	8.79	0	3.2106	0.9903	15	0.999999	0	13.1332	[unavailable]	[unavailable]	[unavailable]	[unavailable]	[unavailable]	[unavailable]	[unavailable]	[unavailable]	[unavailable]	[unavailable]	[unavailable]	2	1	0.0066	6.583
0.999999	1	TPMTSQK(1.000)TFESLVDFCK(0.000)	150824_0002_10wk_17_sw1_Q1.05071.05071.3	K.TPMTSQK[170.11]TFESLVDFC[160.03]K.T	sp|Q61425|HCDH_MOUSE	2059.96	1904	5071	3	2059.97	687.66	Hydroxyacyl-coenzyme A dehydrogenase, mitochondrial OS=Mus musculus GN=Hadh PE=1 SV=2	5.73	0	3.7333	0.2634	15	0.9784	0	14.6237	[unavailable]	[unavailable]	[unavailable]	[unavailable]	[unavailable]	[unavailable]	[unavailable]	[unavailable]	[unavailable]	[unavailable]	[unavailable]	2	1	0.0077	3.5525
0.999999	1	[unavailable]	150824_0002_10wk_17_sw1_Q1.05072.05072.3	R.KEPLFGISTGNIITGLAAGAK.S	sp|Q8C196|CPSM_MOUSE	2057.15	1912	5072	3	2057.16	686.725	Carbamoyl-phosphate synthase [ammonia], mitochondrial OS=Mus musculus GN=Cps1 PE=1 SV=2	8.59	0	2.7593	0.99995	15	0	0	20	[unavailable]	[unavailable]	[unavailable]	[unavailable]	[unavailable]	[unavailable]	[unavailable]	[unavailable]	[unavailable]	[unavailable]	[unavailable]	2	0	0.0057	3.519
0.999999	1	DAPQSK(1.000)FFQPVLK(0.000)PMLPPDAFQGK(0.000)	150824_0002_10wk_17_sw1_Q1.05095.05095.4	K.DAPQSK[170.11]FFQPVLKPMLPPDAFQGK.V	sp|Q9CQ62|DECR_MOUSE	2727.41	1445	5095	4	2727.41	682.86	2,4-dienoyl-CoA reductase, mitochondrial OS=Mus musculus GN=Decr1 PE=1 SV=1	8.5	0	1.8798	0.579	12.6444	0.999999	0	12.6506	[unavailable]	[unavailable]	[unavailable]	[unavailable]	[unavailable]	[unavailable]	[unavailable]	[unavailable]	[unavailable]	[unavailable]	[unavailable]	2	1	0.0051	7.0044
0.999999	1	SLSDEAK(1.000)IGAHGK(0.000)	150824_0002_10wk_17_sw1_Q1.05109.05109.2	R.SLSDEAK[170.11]IGAHGK.P	sp|Q9D1I5|MCEE_MOUSE	1353.69	1348	5109	2	1353.7	677.852	Methylmalonyl-CoA epimerase, mitochondrial OS=Mus musculus GN=Mcee PE=1 SV=1	6.47	0	5.7713	0	15	0.999999	0	3.3014	[unavailable]	[unavailable]	[unavailable]	[unavailable]	[unavailable]	[unavailable]	[unavailable]	[unavailable]	[unavailable]	[unavailable]	[unavailable]	1	1	0.0078	8.1049
0.998761	0.9928	[unavailable]	150824_0002_10wk_17_sw1_Q1.05110.05110.2	R.IQTQPGYANTLR.E	sp|Q8VEM8|MPCP_MOUSE	1360.71	726	5110	2	1360.72	681.362	Phosphate carrier protein, mitochondrial OS=Mus musculus GN=Slc25a3 PE=1 SV=1	8.75	2148.7	3.92	0.8725	3.7207	0	0	9.97209	1.303	0.368	0	92.1	1	[unavailable]	[unavailable]	[unavailable]	[unavailable]	0.015	1.303	2	0	0.0053	-0.8003
0.999999	1	IQEYEK(1.000)QLEK(0.000)	150824_0002_10wk_17_sw1_Q1.05111.05111.2	R.IQEYEK[170.11]QLEK.M	sp|Q9DCX2|ATP5H_MOUSE	1348.69	1608	5111	2	1348.69	675.351	ATP synthase subunit d, mitochondrial OS=Mus musculus GN=Atp5h PE=1 SV=3	4.79	0	3.6204	0.9961	15	0.999999	0	15.5063	[unavailable]	[unavailable]	[unavailable]	[unavailable]	[unavailable]	[unavailable]	[unavailable]	[unavailable]	[unavailable]	[unavailable]	[unavailable]	2	1	0.0049	5.4756
0.999999	1	EVEMDAVGK(1.000)EGR	150824_0002_10wk_17_sw1_Q1.05114.05114.2	R.EVEMDAVGK[170.11]EGR.V	sp|Q8C196|CPSM_MOUSE	1360.63	1374	5114	2	1360.64	681.322	Carbamoyl-phosphate synthase [ammonia], mitochondrial OS=Mus musculus GN=Cps1 PE=1 SV=2	4.41	0	5.2035	0.9987	15	0.999999	0.999999	20	[unavailable]	[unavailable]	[unavailable]	[unavailable]	[unavailable]	[unavailable]	[unavailable]	[unavailable]	[unavailable]	[unavailable]	[unavailable]	2	1	0.0071	7.7763
0.999999	1	[unavailable]	150824_0002_10wk_17_sw1_Q1.05118.05118.2	R.GQNQPVLNITNR.Q	sp|Q8C196|CPSM_MOUSE	1352.72	1378	5118	2	1352.72	677.365	Carbamoyl-phosphate synthase [ammonia], mitochondrial OS=Mus musculus GN=Cps1 PE=1 SV=2	9.75	0	4.9632	0.999999	15	0.999999	0	20	[unavailable]	[unavailable]	[unavailable]	[unavailable]	[unavailable]	[unavailable]	[unavailable]	[unavailable]	[unavailable]	[unavailable]	[unavailable]	2	0	0.0067	7.7101
0.999999	1	IITSTLEK(1.000)EASK(0.000)	150824_0002_10wk_17_sw1_Q1.05134.05134.2	K.IITSTLEK[170.11]EASK.S	sp|Q9DBM2|ECHP_MOUSE	1360.74	1456	5134	2	1360.75	681.38	Peroxisomal bifunctional enzyme OS=Mus musculus GN=Ehhadh PE=1 SV=4	6.14	0	5.5619	0.9886	15	0.999999	0	10.0374	[unavailable]	[unavailable]	[unavailable]	[unavailable]	[unavailable]	[unavailable]	[unavailable]	[unavailable]	[unavailable]	[unavailable]	[unavailable]	2	1	0.0076	6.8652
0.999999	1	VDEFK(1.000)YQMTR	150824_0002_10wk_17_sw1_Q1.05149.05149.2	R.VDEFK[170.11]YQMTR.T	sp|Q9DBT9|M2GD_MOUSE	1357.63	1538	5149	2	1357.64	679.824	Dimethylglycine dehydrogenase, mitochondrial OS=Mus musculus GN=Dmgdh PE=1 SV=1	6.04	0	5.215	0.993049	15	0.999999	0.999999	20	[unavailable]	[unavailable]	[unavailable]	[unavailable]	[unavailable]	[unavailable]	[unavailable]	[unavailable]	[unavailable]	[unavailable]	[unavailable]	2	1	0.0071	6.0858
0.999999	1	MCLVEIEK(1.000)APK(0.000)	150824_0002_10wk_17_sw1_Q1.05172.05172.2	R.MC[160.03]LVEIEK[170.11]APK.V	sp|Q91VD9|NDUS1_MOUSE	1358.69	1440	5172	2	1358.7	680.354	NADH-ubiquinone oxidoreductase 75 kDa subunit, mitochondrial OS=Mus musculus GN=Ndufs1 PE=1 SV=2	5.9	0	6.5586	0.9353	15	0.999999	0.9996	9.17369	[unavailable]	[unavailable]	[unavailable]	[unavailable]	[unavailable]	[unavailable]	[unavailable]	[unavailable]	[unavailable]	[unavailable]	[unavailable]	2	1	0.0089	7.0664
0.999999	1	[unavailable]	150824_0002_10wk_17_sw1_Q1.05196.05196.3	K.TVLMNPNIASVQTNEVGLK.Q	sp|Q8C196|CPSM_MOUSE	2027.07	1261	5196	3	2027.08	676.698	Carbamoyl-phosphate synthase [ammonia], mitochondrial OS=Mus musculus GN=Cps1 PE=1 SV=2	5.66	0	4.5165	0.999999	15	0.999999	1.9302	20	[unavailable]	[unavailable]	[unavailable]	[unavailable]	[unavailable]	[unavailable]	[unavailable]	[unavailable]	[unavailable]	[unavailable]	[unavailable]	2	0	0.0092	10.3156
0.999999	1	LPMGMTAENLAAK(1.000)YNISR, LPM(0.500)GM(0.500)TAENLAAKYNISR	150824_0002_10wk_17_sw1_Q1.05208.05208.3	K.LPM[147.04]GMTAENLAAK[170.11]YNISR.E	sp|Q8BWT1|THIM_MOUSE	2037	1649	5208	3	2037.01	680.008	3-ketoacyl-CoA thiolase, mitochondrial OS=Mus musculus GN=Acaa2 PE=1 SV=3	8.59	0	3.5057	0.81035	15	0.999999	2.9551	20	[unavailable]	[unavailable]	[unavailable]	[unavailable]	[unavailable]	[unavailable]	[unavailable]	[unavailable]	[unavailable]	[unavailable]	[unavailable]	2	1	0.0071	5.1967
0.999999	1	VYGTVFHMNQGNPFK(1.000)LK(0.000)	150824_0002_10wk_17_sw1_Q1.05212.05212.3	K.VYGTVFHMNQGNPFK[170.11]LK.A	sp|Q5FW57|GLYAL_MOUSE	2021.02	1210	5212	3	2021.03	674.68	Glycine N-acyltransferase-like protein OS=Mus musculus GN=Gm4952 PE=1 SV=3	9.7	0	3.3522	0.8364	15	0	1.8982	13.1332	[unavailable]	[unavailable]	[unavailable]	[unavailable]	[unavailable]	[unavailable]	[unavailable]	[unavailable]	[unavailable]	[unavailable]	[unavailable]	2	1	0.0068	15.9613
0.999999	1	SGEYPFPLIK(1.000)R	150824_0002_10wk_17_sw1_Q1.05220.05220.2	K.SGEYPFPLIK[170.11]R.A	sp|P45952|ACADM_MOUSE	1347.72	1773	5220	2	1347.72	674.867	Medium-chain specific acyl-CoA dehydrogenase, mitochondrial OS=Mus musculus GN=Acadm PE=1 SV=1	8.31	0	3.1701	0.999999	15	0.999999	0	12.1206	[unavailable]	[unavailable]	[unavailable]	[unavailable]	[unavailable]	[unavailable]	[unavailable]	[unavailable]	[unavailable]	[unavailable]	[unavailable]	2	0	0.0043	4.3894
0.999579	0.9889	[unavailable]	150824_0002_10wk_17_sw1_Q1.05226.05226.2	R.GAAAVFNMSYFGK.F	sp|Q99LB7|SARDH_MOUSE	1361.64	2201	5226	2	1361.65	681.829	Sarcosine dehydrogenase, mitochondrial OS=Mus musculus GN=Sardh PE=1 SV=1	8.59	0	3.7653	0	15	0	0	20	[unavailable]	[unavailable]	[unavailable]	[unavailable]	[unavailable]	[unavailable]	[unavailable]	[unavailable]	[unavailable]	[unavailable]	[unavailable]	2	0	0.0051	1.6888
0.999999	1	QVVTLLNELK(1.000)R	150824_0002_10wk_17_sw1_Q1.05234.05234.2	R.QVVTLLNELK[170.11]R.R	sp|Q8VCH0|THIKB_MOUSE,sp|Q921H8|THIKA_MOUSE	1353.8	1890	5234	2	1353.8	677.906	3-ketoacyl-CoA thiolase B, peroxisomal OS=Mus musculus GN=Acaa1b PE=1 SV=1	8.75	0	3.6068	0.93305	15	0.9602	0	9.86039	[unavailable]	[unavailable]	[unavailable]	[unavailable]	[unavailable]	[unavailable]	[unavailable]	[unavailable]	[unavailable]	[unavailable]	[unavailable]	2	0	0.0049	3.6649
0.999012	0.4453	LASLSEK(1.000)PPAIDWAYYR	150824_0002_10wk_17_sw1_Q1.05235.05235.3	R.LASLSEK[170.11]PPAIDWAYYR.A	sp|Q9DCX2|ATP5H_MOUSE	2021.03	127	5235	3	2022.03	674.683	ATP synthase subunit d, mitochondrial OS=Mus musculus GN=Atp5h PE=1 SV=3	6.07	4059.56	496.085	0	15	0.999999	2	15.5063	[unavailable]	[unavailable]	[unavailable]	[unavailable]	[unavailable]	705	439	1	2	0.0049	[unavailable]	2	0	1.0026	8.4223
0.999999	1	LASLSEK(1.000)PPAIDWAYYR	150824_0002_10wk_17_sw1_Q1.05262.05262.3	R.LASLSEK[170.11]PPAIDWAYYR.A	sp|Q9DCX2|ATP5H_MOUSE	2021.03	1337	5262	3	2021.03	674.683	ATP synthase subunit d, mitochondrial OS=Mus musculus GN=Atp5h PE=1 SV=3	6.07	0	3.3522	0.999999	15	0.999999	2	15.5063	[unavailable]	[unavailable]	[unavailable]	[unavailable]	[unavailable]	[unavailable]	[unavailable]	[unavailable]	[unavailable]	[unavailable]	[unavailable]	2	0	0.0068	8.3036
0.999999	1	LVVSDHSHEGWLDFCSLIK(1.000)SASPDHTCIK(0.000)	150824_0002_10wk_17_sw1_Q1.05286.05286.5	K.LVVSDHSHEGWLDFC[160.03]SLIK[170.11]SASPDHTC[160.03]IK.S	sp|Q91VA0|ACSM1_MOUSE	3379.6	1373	5286	5	3379.6	676.927	Acyl-coenzyme A synthetase ACSM1, mitochondrial OS=Mus musculus GN=Acsm1 PE=1 SV=1	5.74	0	2.0769	0	11.5	2	0	13.1838	[unavailable]	[unavailable]	[unavailable]	[unavailable]	[unavailable]	[unavailable]	[unavailable]	[unavailable]	[unavailable]	[unavailable]	[unavailable]	2	1	0.007	7.7774
0.997622	1	IQGAQDK(1.000)LYVSWVEWK(1.000)	150824_0002_10wk_17_sw1_Q1.05291.05291.3	K.IQGAQDK[170.11]LYVSWVEWK[170.11].R	sp|P43883|PLIN2_MOUSE	2033.03	2065	5291	3	2033.02	678.683	Perilipin-2 OS=Mus musculus GN=Plin2 PE=2 SV=2	6.07	0	-2.3417	0.093	0	0	0	0.1795	[unavailable]	[unavailable]	[unavailable]	[unavailable]	[unavailable]	[unavailable]	[unavailable]	[unavailable]	[unavailable]	[unavailable]	[unavailable]	2	1	-0.0048	2.4623
0.999999	1	[unavailable]	150824_0002_10wk_17_sw1_Q1.05292.05292.3	R.FLSQPFQVAEVFTGHMGK.L	sp|P56480|ATPB_MOUSE	2022	1291	5292	3	2022.01	675.008	ATP synthase subunit beta, mitochondrial OS=Mus musculus GN=Atp5b PE=1 SV=2	6.75	0	1.2678	0.9972	15	0	0.999999	20	[unavailable]	[unavailable]	[unavailable]	[unavailable]	[unavailable]	[unavailable]	[unavailable]	[unavailable]	[unavailable]	[unavailable]	[unavailable]	2	0	0.0026	9.3546
0.988684	0.6034	[unavailable]	150824_0002_10wk_17_sw1_Q1.05297.05297.2	R.DLGFFGIYK[170.11]GAK.A	sp|Q9QXX4|CMC2_MOUSE	1356.71	129	5297	2	1356.71	679.361	Calcium-binding mitochondrial carrier protein Aralar2 OS=Mus musculus GN=Slc25a13 PE=1 SV=1	8.5	4371.37	0.5897	0	15	0.7168	0.0891	19.8424	[unavailable]	[unavailable]	[unavailable]	[unavailable]	[unavailable]	573	573	1	1	0.0097	[unavailable]	2	1	0.0008	2.4748
0.999893	0.9897	HFIDK(1.000)LLPPID	150824_0002_10wk_17_sw1_Q1.05299.05299.2	K.HFIDK[170.11]LLPPID.-	sp|P97823|LYPA1_MOUSE	1348.74	735	5299	2	1348.74	675.377	Acyl-protein thioesterase 1 OS=Mus musculus GN=Lypla1 PE=1 SV=1	5.39	4381.8	1.6	0.9872	15	0.999999	0	0	2.181	0.436	0	352.2	1	[unavailable]	[unavailable]	[unavailable]	[unavailable]	0.00129	2.181	2	1	0.0022	1.6531
0.999999	1	[unavailable]	150824_0002_10wk_17_sw1_Q1.05332.05332.2	K.SC[160.03]AEFVSGSQLR.L	sp|Q9DCX2|ATP5H_MOUSE	1339.62	1805	5332	2	1339.63	670.817	ATP synthase subunit d, mitochondrial OS=Mus musculus GN=Atp5h PE=1 SV=3	5.72	0	5.6496	0.999999	15	0.999999	0	15.5063	[unavailable]	[unavailable]	[unavailable]	[unavailable]	[unavailable]	[unavailable]	[unavailable]	[unavailable]	[unavailable]	[unavailable]	[unavailable]	2	0	0.0076	4.2282
0.999999	1	[unavailable]	150824_0002_10wk_17_sw1_Q1.05337.05337.2	R.TPVISGGPYYER.T	Biognosys|iRT	1337.66	1676	5337	2	1337.67	669.838	Kit Fusion	5.66	0	5.7492	0.999699	15	0.999999	0	11.3872	[unavailable]	[unavailable]	[unavailable]	[unavailable]	[unavailable]	[unavailable]	[unavailable]	[unavailable]	[unavailable]	[unavailable]	[unavailable]	2	0	0.0077	4.9893
0.999999	1	[unavailable]	150824_0002_10wk_17_sw1_Q1.05353.05353.2	R.TVIIEQSWGSPK.V	sp|P63038|CH60_MOUSE	1343.71	1448	5353	2	1343.72	672.862	60 kDa heat shock protein, mitochondrial OS=Mus musculus GN=Hspd1 PE=1 SV=1	5.66	0	5.905	0.99935	15	0.9592	0	20	[unavailable]	[unavailable]	[unavailable]	[unavailable]	[unavailable]	[unavailable]	[unavailable]	[unavailable]	[unavailable]	[unavailable]	[unavailable]	2	0	0.0079	6.9464
0.999999	1	IK(0.500)VEK(0.500)PVVEMDGDEMTR	150824_0002_10wk_17_sw1_Q1.05360.05360.3	R.IK[170.11]VEKPVVEMDGDEMTR.L	sp|P54071|IDHP_MOUSE	2016.99	1582	5360	3	2017.02	673.336	Isocitrate dehydrogenase [NADP], mitochondrial OS=Mus musculus GN=Idh2 PE=1 SV=3	4.51	0	16.9762	0	8.07048	0.6005	2.9954	20	[unavailable]	[unavailable]	[unavailable]	[unavailable]	[unavailable]	[unavailable]	[unavailable]	[unavailable]	[unavailable]	[unavailable]	[unavailable]	2	1	0.0342	5.7039
0.945693	0.9544	[unavailable]	150824_0002_10wk_17_sw1_Q1.05362.05362.4	K.VAVPSTIHC[160.03]DHLIEAQVGGEK[170.11]DLR.R	sp|Q99KI0|ACON_MOUSE	2685.35	132	5362	4	2685.37	672.346	Aconitate hydratase, mitochondrial OS=Mus musculus GN=Aco2 PE=1 SV=1	5.31	3067.08	5.1017	0	6.72729	0	0	17.5931	[unavailable]	[unavailable]	[unavailable]	[unavailable]	[unavailable]	722	538	1	3	0.071	[unavailable]	2	1	0.0137	6.3257
0.999999	1	[unavailable]	150824_0002_10wk_17_sw1_Q1.05367.05367.2	K.GC[160.03]DVVVIPAGVPR.K	sp|P08249|MDHM_MOUSE	1337.71	738	5367	2	1337.71	669.864	Malate dehydrogenase, mitochondrial OS=Mus musculus GN=Mdh2 PE=1 SV=3	5.83	3145.1	-0.0815	0.94185	15	0.9997	0	20	2.193	0.608	0	319.5	1	[unavailable]	[unavailable]	[unavailable]	[unavailable]	1.1e-07	2.193	2	0	-0.0001	11.0228
0.999999	1	NVK(1.000)YVDLGGSYVGPTQNR	150824_0002_10wk_17_sw1_Q1.05371.05371.3	K.NVK[170.11]YVDLGGSYVGPTQNR.L	sp|Q8BW75|AOFB_MOUSE	2008	1498	5371	3	2008.01	670.341	Amine oxidase [flavin-containing] B OS=Mus musculus GN=Maob PE=1 SV=4	8.5	0	5.4713	0.999999	15	0.999999	1.0521	4.52	[unavailable]	[unavailable]	[unavailable]	[unavailable]	[unavailable]	[unavailable]	[unavailable]	[unavailable]	[unavailable]	[unavailable]	[unavailable]	2	1	0.011	6.4284
0.999999	1	[unavailable]	150824_0002_10wk_17_sw1_Q1.05381.05381.2	R.PTGGAGAVAMLIGPK.A	sp|P54869|HMCS2_MOUSE	1338.73	1397	5381	2	1338.74	670.374	Hydroxymethylglutaryl-CoA synthase, mitochondrial OS=Mus musculus GN=Hmgcs2 PE=1 SV=2	9.18	0	3.6473	0	15	0.999999	0	20	[unavailable]	[unavailable]	[unavailable]	[unavailable]	[unavailable]	[unavailable]	[unavailable]	[unavailable]	[unavailable]	[unavailable]	[unavailable]	1	0	0.0049	7.5315
0.999999	1	IPVPEDK(1.000)YTALVDQEEK(0.000)	150824_0002_10wk_17_sw1_Q1.05395.05395.3	K.IPVPEDK[170.11]YTALVDQEEK.E	sp|Q9DCX2|ATP5H_MOUSE	2015.01	2038	5395	3	2015.02	672.677	ATP synthase subunit d, mitochondrial OS=Mus musculus GN=Atp5h PE=1 SV=3	4.18	0	3.4531	0.6656	11.4549	0	0	15.5063	[unavailable]	[unavailable]	[unavailable]	[unavailable]	[unavailable]	[unavailable]	[unavailable]	[unavailable]	[unavailable]	[unavailable]	[unavailable]	2	1	0.007	2.7186
0.999999	1	LLAK(1.000)ILNMSSGR	150824_0002_10wk_17_sw1_Q1.05400.05400.2	K.LLAK[170.11]ILNMSSGR.C	sp|Q99L13|3HIDH_MOUSE	1343.76	1785	5400	2	1343.76	672.887	3-hydroxyisobutyrate dehydrogenase, mitochondrial OS=Mus musculus GN=Hibadh PE=1 SV=1	11	0	-0.2725	0.96215	15	0.999999	0.9964	9.64769	[unavailable]	[unavailable]	[unavailable]	[unavailable]	[unavailable]	[unavailable]	[unavailable]	[unavailable]	[unavailable]	[unavailable]	[unavailable]	2	1	-0.0004	4.3057
0.999999	1	RVESQLK(1.000)ILIRPLYSNPPLNGAR	150824_0002_10wk_17_sw1_Q1.05410.05410.4	K.RVESQLK[170.11]ILIRPLYSNPPLNGAR.L	sp|P05202|AATM_MOUSE	2675.52	741	5410	4	2675.53	669.888	Aspartate aminotransferase, mitochondrial OS=Mus musculus GN=Got2 PE=1 SV=1	10.9	3951.2	3.0611	0.60995	13.1537	0	0	20	2.28	0.615	0	129.3	1	[unavailable]	[unavailable]	[unavailable]	[unavailable]	0.00019	2.28	2	1	0.0082	3.5685
0.999999	1	HLLPLVQCPTLIVHGEK(1.000)DPLVPR	150824_0002_10wk_17_sw1_Q1.05418.05418.4	R.HLLPLVQC[160.03]PTLIVHGEK[170.11]DPLVPR.F	sp|Q8R164|BPHL_MOUSE	2672.48	1227	5418	4	2672.49	669.128	Valacyclovir hydrolase OS=Mus musculus GN=Bphl PE=1 SV=1	6.91	0	3.5628	0.8743	15	0.999999	0.999999	10.0073	[unavailable]	[unavailable]	[unavailable]	[unavailable]	[unavailable]	[unavailable]	[unavailable]	[unavailable]	[unavailable]	[unavailable]	[unavailable]	2	1	0.0095	12.4887
0.999999	1	DIGNIISDAMK(0.500)K(0.500)	150824_0002_10wk_17_sw1_Q1.05425.05425.2	K.DIGNIISDAMK[170.11]K.V	sp|P63038|CH60_MOUSE	1345.69	1478	5425	2	1345.7	673.853	60 kDa heat shock protein, mitochondrial OS=Mus musculus GN=Hspd1 PE=1 SV=1	5.96	0	4.1728	0.8768	15	0.999999	0.9947	20	[unavailable]	[unavailable]	[unavailable]	[unavailable]	[unavailable]	[unavailable]	[unavailable]	[unavailable]	[unavailable]	[unavailable]	[unavailable]	2	0	0.0056	6.6887
0.999999	1	ITPFEEK(1.000)MIAEAIPELK(0.000), ITPFEEKM(1.000)IAEAIPELK	150824_0002_10wk_17_sw1_Q1.05442.05442.3	K.ITPFEEK[170.11]M[147.04]IAEAIPELK.A	sp|P08249|MDHM_MOUSE	2016.05	1721	5442	3	2016.06	673.024	Malate dehydrogenase, mitochondrial OS=Mus musculus GN=Mdh2 PE=1 SV=3	4.49	0	3.3605	0.9959	12.7547	0.1202	0.999999	20	[unavailable]	[unavailable]	[unavailable]	[unavailable]	[unavailable]	[unavailable]	[unavailable]	[unavailable]	[unavailable]	[unavailable]	[unavailable]	2	1	0.0068	4.7338
0.999999	1	LMDK(1.000)VELLLPK(0.000)	150824_0002_10wk_17_sw1_Q1.05447.05447.2	R.LMDK[170.11]VELLLPK.K	sp|Q9D023|MPC2_MOUSE	1339.78	1800	5447	2	1339.78	670.896	Mitochondrial pyruvate carrier 2 OS=Mus musculus GN=Mpc2 PE=1 SV=1	6.07	0	2.8245	0.9957	15	0	0	6.7539	[unavailable]	[unavailable]	[unavailable]	[unavailable]	[unavailable]	[unavailable]	[unavailable]	[unavailable]	[unavailable]	[unavailable]	[unavailable]	2	1	0.0038	4.2494
0.9999	0.9874	[unavailable]	150824_0002_10wk_17_sw1_Q1.05451.05451.2	R.VLGELWPLFGGR.L	sp|P55096|ABCD3_MOUSE	1342.74	135	5451	2	1342.74	672.377	ATP-binding cassette sub-family D member 3 OS=Mus musculus GN=Abcd3 PE=1 SV=2	5.97	4833.68	2.7556	0.4858	15	0	0	11.2562	[unavailable]	[unavailable]	[unavailable]	[unavailable]	[unavailable]	469	346	1	1	0.12	[unavailable]	2	0	0.0037	4.3454
0.999999	1	GYPVYSHTEK(1.000)SNIAMQK(0.000)	150824_0002_10wk_17_sw1_Q1.05458.05458.3	R.GYPVYSHTEK[170.11]SNIAMQK.M	sp|Q91XE0|GLYAT_MOUSE	1993.96	1214	5458	3	1993.97	665.659	Glycine N-acyltransferase OS=Mus musculus GN=Glyat PE=1 SV=1	8.44	0	4.4078	0.9972	15	0	0.999999	15.8971	[unavailable]	[unavailable]	[unavailable]	[unavailable]	[unavailable]	[unavailable]	[unavailable]	[unavailable]	[unavailable]	[unavailable]	[unavailable]	2	1	0.0088	14.8645
0.999999	1	VMIGESIDEK(1.000)R, VM(1.000)IGESIDEKR	150824_0002_10wk_17_sw1_Q1.05462.05462.2	K.VM[147.04]IGESIDEK[170.11]R.L	sp|Q8C196|CPSM_MOUSE	1333.65	1746	5462	2	1333.66	667.835	Carbamoyl-phosphate synthase [ammonia], mitochondrial OS=Mus musculus GN=Cps1 PE=1 SV=2	4.68	0	5.858	0.9996	15	0.999999	0.999999	20	[unavailable]	[unavailable]	[unavailable]	[unavailable]	[unavailable]	[unavailable]	[unavailable]	[unavailable]	[unavailable]	[unavailable]	[unavailable]	2	0	0.0078	4.5633
0.999999	1	VGVVDEVVPEDQVHSK(1.000)AR	150824_0002_10wk_17_sw1_Q1.05474.05474.3	K.VGVVDEVVPEDQVHSK[170.11]AR.S	sp|P42125|ECI1_MOUSE	2004.03	1301	5474	3	2004.04	669.016	Enoyl-CoA delta isomerase 1, mitochondrial OS=Mus musculus GN=Eci1 PE=1 SV=2	4.75	0	4.1116	0.99805	15	1.9801	0	11.2014	[unavailable]	[unavailable]	[unavailable]	[unavailable]	[unavailable]	[unavailable]	[unavailable]	[unavailable]	[unavailable]	[unavailable]	[unavailable]	2	1	0.0082	9.1364
0.999999	1	VEPVDASGTEK(1.000)AFEPATGR	150824_0002_10wk_17_sw1_Q1.05483.05483.3	R.VEPVDASGTEK[170.11]AFEPATGR.V	sp|Q9JLJ2|AL9A1_MOUSE	2001.96	1287	5483	3	2001.97	668.329	4-trimethylaminobutyraldehyde dehydrogenase OS=Mus musculus GN=Aldh9a1 PE=1 SV=1	4.41	0	3.8414	0.998099	15	0.999999	1.2919	5.8917	[unavailable]	[unavailable]	[unavailable]	[unavailable]	[unavailable]	[unavailable]	[unavailable]	[unavailable]	[unavailable]	[unavailable]	[unavailable]	2	1	0.0077	9.3983
0.999994	1	ASLDMFNQK(0.500)TK(0.500)	150824_0002_10wk_17_sw1_Q1.05490.05490.2	K.ASLDMFNQK[170.11]TK.A	sp|P54869|HMCS2_MOUSE	1323.65	1751	5490	2	1323.66	662.832	Hydroxymethylglutaryl-CoA synthase, mitochondrial OS=Mus musculus GN=Hmgcs2 PE=1 SV=2	8.64	0	8.4845	0.1799	2.5103	0	0	20	[unavailable]	[unavailable]	[unavailable]	[unavailable]	[unavailable]	[unavailable]	[unavailable]	[unavailable]	[unavailable]	[unavailable]	[unavailable]	2	1	0.0112	4.5171
0.999999	1	GDILDAQCLK(1.000)R	150824_0002_10wk_17_sw1_Q1.05494.05494.2	K.GDILDAQC[160.03]LK[170.11]R.A	sp|Q61767|3BHS4_MOUSE,sp|Q61694|3BHS5_MOUSE	1329.67	1560	5494	2	1329.68	665.843	3 beta-hydroxysteroid dehydrogenase type 4 OS=Mus musculus GN=Hsd3b4 PE=2 SV=3	5.95	0	5.0493	0.999999	15	0.999999	0	12.6826	[unavailable]	[unavailable]	[unavailable]	[unavailable]	[unavailable]	[unavailable]	[unavailable]	[unavailable]	[unavailable]	[unavailable]	[unavailable]	2	0	0.0067	5.8802
0.999446	0.9921	WDYDK(0.972)NEWK(0.028)	150824_0002_10wk_17_sw1_Q1.05498.05498.2	K.WDYDK[170.11]NEWK.K	sp|P19783|COX41_MOUSE	1324.57	2136	5498	2	1324.58	663.293	Cytochrome c oxidase subunit 4 isoform 1, mitochondrial OS=Mus musculus GN=Cox4i1 PE=1 SV=2	4.56	0	5.7138	0	15	0	0	10.7302	[unavailable]	[unavailable]	[unavailable]	[unavailable]	[unavailable]	[unavailable]	[unavailable]	[unavailable]	[unavailable]	[unavailable]	[unavailable]	2	1	0.0076	2.0731
0.999999	1	LFIDGK(1.000)FVESK(0.000)	150824_0002_10wk_17_sw1_Q1.05520.05520.2	K.LFIDGK[170.11]FVESK.S	sp|Q9EQ20|MMSA_MOUSE	1323.71	1482	5520	2	1323.71	662.861	Methylmalonate-semialdehyde dehydrogenase [acylating], mitochondrial OS=Mus musculus GN=Aldh6a1 PE=1 SV=1	6.07	0	4.0576	0.9969	15	0.999999	0	17.9357	[unavailable]	[unavailable]	[unavailable]	[unavailable]	[unavailable]	[unavailable]	[unavailable]	[unavailable]	[unavailable]	[unavailable]	[unavailable]	2	1	0.0054	6.675
0.999989	1	VVPEMTEILK(0.500)K(0.500)	150824_0002_10wk_17_sw1_Q1.05521.05521.2	K.VVPEMTEILK[170.11]K.K	sp|Q99LC5|ETFA_MOUSE	1327.74	1958	5521	2	1327.74	664.878	Electron transfer flavoprotein subunit alpha, mitochondrial OS=Mus musculus GN=Etfa PE=1 SV=2	6.11	0	0.0919	0	2.5	0	0	16.9083	[unavailable]	[unavailable]	[unavailable]	[unavailable]	[unavailable]	[unavailable]	[unavailable]	[unavailable]	[unavailable]	[unavailable]	[unavailable]	2	0	0.0001	3.2052
0.814194	0.8227	[unavailable]	150824_0002_10wk_17_sw1_Q1.05522.05522.2	K.VWIYPIK[170.11]SC[160.03]K.G	sp|Q922Q1|MARC2_MOUSE	1334.71	140	5522	2	1334.71	668.36	Mitochondrial amidoxime reducing component 2 OS=Mus musculus GN=Marc2 PE=1 SV=1	9.2	3529.77	2.7721	0	15	0.2489	0	3.6963	[unavailable]	[unavailable]	[unavailable]	[unavailable]	[unavailable]	430	391	1	1	0.3	[unavailable]	2	1	0.0037	2.0522
0.999999	1	ELEDFK(1.000)LQHGSILGFPK(0.000)	150824_0002_10wk_17_sw1_Q1.05538.05538.3	K.ELEDFK[170.11]LQHGSILGFPK.A	sp|P26443|DHE3_MOUSE	1999.04	1221	5538	3	1999.05	667.354	Glutamate dehydrogenase 1, mitochondrial OS=Mus musculus GN=Glud1 PE=1 SV=1	5.45	0	3.8471	0.9963	15	0	0	20	[unavailable]	[unavailable]	[unavailable]	[unavailable]	[unavailable]	[unavailable]	[unavailable]	[unavailable]	[unavailable]	[unavailable]	[unavailable]	2	1	0.0077	13.1525
0.999999	1	VDHYLGK(1.000)QAVAQILPFR	150824_0002_10wk_17_sw1_Q1.05563.05563.3	R.VDHYLGK[170.11]QAVAQILPFR.D	sp|Q8CFX1|G6PE_MOUSE	1996.09	1858	5563	3	1996.09	666.37	GDH\6PGL endoplasmic bifunctional protein OS=Mus musculus GN=H6pd PE=1 SV=2	8.57	0	1.376	0.99795	6.02199	0	0	1.2175	[unavailable]	[unavailable]	[unavailable]	[unavailable]	[unavailable]	[unavailable]	[unavailable]	[unavailable]	[unavailable]	[unavailable]	[unavailable]	2	1	0.0027	3.8875
0.999999	1	NRPGNALEK(1.000)EVESIGAHLNAYSTR	150824_0002_10wk_17_sw1_Q1.05576.05576.4	K.NRPGNALEK[170.11]EVESIGAHLNAYSTR.E	sp|Q9CZ13|QCR1_MOUSE	2667.34	1232	5576	4	2667.34	667.841	Cytochrome b-c1 complex subunit 1, mitochondrial OS=Mus musculus GN=Uqcrc1 PE=1 SV=2	6.76	0	2.3798	0.971999	15	0.0511	0.8851	10.7389	[unavailable]	[unavailable]	[unavailable]	[unavailable]	[unavailable]	[unavailable]	[unavailable]	[unavailable]	[unavailable]	[unavailable]	[unavailable]	2	1	0.0063	11.9662
0.998364	0.9226	ELELK(1.000)VPLVVR	150824_0002_10wk_17_sw1_Q1.05578.05578.2	R.ELELK[170.11]VPLVVR.L	sp|Q9Z2I8|SUCB2_MOUSE	1335.81	753	5578	2	1335.82	668.914	Succinyl-CoA ligase [GDP-forming] subunit beta, mitochondrial OS=Mus musculus GN=Suclg2 PE=1 SV=3	6.24	4148.6	4.3861	0	14.581	0.999999	0	11.0039	1.426	0.036	0	185.6	1	[unavailable]	[unavailable]	[unavailable]	[unavailable]	0.057	1.426	2	1	0.0059	-2.1353
0.999999	1	ITPFEEK(1.000)MIAEAIPELK(0.000)	150824_0002_10wk_17_sw1_Q1.05586.05586.3	K.ITPFEEK[170.11]MIAEAIPELK.A	sp|P08249|MDHM_MOUSE	2000.05	1550	5586	3	2000.06	667.692	Malate dehydrogenase, mitochondrial OS=Mus musculus GN=Mdh2 PE=1 SV=3	4.49	0	2.4719	0.9962	14.2565	0.999999	0.999999	20	[unavailable]	[unavailable]	[unavailable]	[unavailable]	[unavailable]	[unavailable]	[unavailable]	[unavailable]	[unavailable]	[unavailable]	[unavailable]	2	1	0.0049	5.9506
0.999858	0.9958	TVDPTTAPSK(1.000)TR	150824_0002_10wk_17_sw1_Q1.05587.05587.2	K.TVDPTTAPSK[170.11]TR.K	sp|Q8BP40|PPA6_MOUSE	1314.68	755	5587	2	1314.68	658.346	Lysophosphatidic acid phosphatase type 6 OS=Mus musculus GN=Acp6 PE=2 SV=1	8.41	1675.6	1.9031	0.9907	15	0	0	0.1992	1.763	0.447	0	190.2	1	[unavailable]	[unavailable]	[unavailable]	[unavailable]	0.00968	1.763	2	1	0.0025	-0.3623
0.999999	1	IQEAGTEVVK(0.000)AK(1.000)	150824_0002_10wk_17_sw1_Q1.05589.05589.2	R.IQEAGTEVVKAK[170.11].A	sp|P08249|MDHM_MOUSE	1313.72	1517	5589	2	1313.73	657.867	Malate dehydrogenase, mitochondrial OS=Mus musculus GN=Mdh2 PE=1 SV=3	6.14	0	4.9247	0.9775	15	0.9844	0	20	[unavailable]	[unavailable]	[unavailable]	[unavailable]	[unavailable]	[unavailable]	[unavailable]	[unavailable]	[unavailable]	[unavailable]	[unavailable]	2	1	0.0065	6.2938
0.90394	0.4169	[unavailable]	150824_0002_10wk_17_sw1_Q1.05592.05592.2	R.KSTEAIGEEGVAK.S	DECOY0_sp_16515	1317.68	145	5592	2	1317.68	659.846	Randomized Protein Sequence	4.79	2141.92	5.4642	0.7449	15	0	0	1.7383	[unavailable]	[unavailable]	[unavailable]	[unavailable]	[unavailable]	359	357	1	1	4.1	[unavailable]	2	0	0.0072	0.2397
0.999944	0.9951	LADK(1.000)VNSSWQK(0.000)	150824_0002_10wk_17_sw1_Q1.05605.05605.2	K.LADK[170.11]VNSSWQK.K	sp|Q9Z2Y8|PROSC_MOUSE	1316.67	2068	5605	2	1316.68	659.343	Proline synthase co-transcribed bacterial homolog protein OS=Mus musculus GN=Prosc PE=1 SV=1	8.59	0	4.3574	0.8825	15	0	0	4.0612	[unavailable]	[unavailable]	[unavailable]	[unavailable]	[unavailable]	[unavailable]	[unavailable]	[unavailable]	[unavailable]	[unavailable]	[unavailable]	2	1	0.0057	2.4548
0.999999	1	VMIGESIDEK(1.000)R	150824_0002_10wk_17_sw1_Q1.05615.05615.2	K.VMIGESIDEK[170.11]R.L	sp|Q8C196|CPSM_MOUSE	1317.66	1511	5615	2	1317.67	659.837	Carbamoyl-phosphate synthase [ammonia], mitochondrial OS=Mus musculus GN=Cps1 PE=1 SV=2	4.68	0	5.3732	0.99835	15	0.999999	0.999999	20	[unavailable]	[unavailable]	[unavailable]	[unavailable]	[unavailable]	[unavailable]	[unavailable]	[unavailable]	[unavailable]	[unavailable]	[unavailable]	2	0	0.0071	6.3719
0.999999	1	ANLEK(1.000)AQSELSGAADEAAR	150824_0002_10wk_17_sw1_Q1.05632.05632.3	R.ANLEK[170.11]AQSELSGAADEAAR.A	sp|Q9D3D9|ATPD_MOUSE	1971.95	1277	5632	3	1971.96	658.324	ATP synthase subunit delta, mitochondrial OS=Mus musculus GN=Atp5d PE=1 SV=1	4.41	0	5.5713	0.999999	15	2	0.999999	1.9954	[unavailable]	[unavailable]	[unavailable]	[unavailable]	[unavailable]	[unavailable]	[unavailable]	[unavailable]	[unavailable]	[unavailable]	[unavailable]	2	1	0.011	9.7099
0.998463	0.9398	[unavailable]	150824_0002_10wk_17_sw1_Q1.05635.05635.3	R.LEAYHTQTTPLVEYYR.K	sp|Q9WTP6|KAD2_MOUSE	1982.97	2211	5635	3	1982.98	661.999	Adenylate kinase 2, mitochondrial OS=Mus musculus GN=Ak2 PE=1 SV=5	5.4	0	5.6327	0.642	8.65499	0	0	10.6402	[unavailable]	[unavailable]	[unavailable]	[unavailable]	[unavailable]	[unavailable]	[unavailable]	[unavailable]	[unavailable]	[unavailable]	[unavailable]	2	0	0.0112	1.5913
0.999999	1	AMYPDYFSK(1.000)R	150824_0002_10wk_17_sw1_Q1.05661.05661.2	K.AMYPDYFSK[170.11]R.E	sp|Q9CQJ8|NDUB9_MOUSE	1318.6	1677	5661	2	1318.62	660.308	NADH dehydrogenase [ubiquinone] 1 beta subcomplex subunit 9 OS=Mus musculus GN=Ndufb9 PE=1 SV=3	8.54	0	11.7571	0.1483	15	0.999999	0	0.0629	[unavailable]	[unavailable]	[unavailable]	[unavailable]	[unavailable]	[unavailable]	[unavailable]	[unavailable]	[unavailable]	[unavailable]	[unavailable]	2	0	0.0155	4.9857
0.999999	1	[unavailable]	150824_0002_10wk_17_sw1_Q1.05664.05664.2	K.TSIAIDTIINQK.R	sp|Q03265|ATPA_MOUSE	1315.73	1816	5664	2	1315.74	658.875	ATP synthase subunit alpha, mitochondrial OS=Mus musculus GN=Atp5a1 PE=1 SV=1	5.5	0	4.5461	0.9981	15	0.968	0	20	[unavailable]	[unavailable]	[unavailable]	[unavailable]	[unavailable]	[unavailable]	[unavailable]	[unavailable]	[unavailable]	[unavailable]	[unavailable]	2	0	0.006	4.1528
0.982948	0.9791	[unavailable]	150824_0002_10wk_17_sw1_Q1.05698.05698.5	K.TSASHHPGKPLSGMK[170.11]ILDVGC[160.03]GGGLLTEPLGR.L	sp|Q8BMS4|COQ3_MOUSE	3283.68	2022	5698	5	3283.69	657.743	Ubiquinone biosynthesis O-methyltransferase, mitochondrial OS=Mus musculus GN=Coq3 PE=1 SV=1	7.93	0	1.5799	0	14.1536	0.999999	0	2.1015	[unavailable]	[unavailable]	[unavailable]	[unavailable]	[unavailable]	[unavailable]	[unavailable]	[unavailable]	[unavailable]	[unavailable]	[unavailable]	2	1	0.0052	2.8334
0.999999	1	AIK(1.000)LTVNDFVR	150824_0002_10wk_17_sw1_Q1.05704.05704.2	K.AIK[170.11]LTVNDFVR.D	sp|Q8BH59|CMC1_MOUSE,sp|Q9QXX4|CMC2_MOUSE	1316.75	1693	5704	2	1316.75	659.38	Calcium-binding mitochondrial carrier protein Aralar1 OS=Mus musculus GN=Slc25a12 PE=1 SV=1	8.79	0	2.6885	0.9974	15	0.999999	0	20	[unavailable]	[unavailable]	[unavailable]	[unavailable]	[unavailable]	[unavailable]	[unavailable]	[unavailable]	[unavailable]	[unavailable]	[unavailable]	2	1	0.0035	4.8957
0.651105	0.8739	[unavailable]	150824_0002_10wk_17_sw1_Q1.05711.05711.2	K.SPPSVLMQLHSK.L	DECOY1_sp_6546	1322.7	147	5711	2	1322.7	662.358	Randomized Protein Sequence	8.49	3827.9	0.9072	0	15	0	0	1.2606	[unavailable]	[unavailable]	[unavailable]	[unavailable]	[unavailable]	409	310	1	1	0.13	[unavailable]	2	0	0.0012	3.4534
0.999999	1	STPAITLENPDIK(1.000)YPLR	150824_0002_10wk_17_sw1_Q1.05712.05712.3	R.STPAITLENPDIK[170.11]YPLR.L	sp|Q9DCN2|NB5R3_MOUSE	1969.05	1588	5712	3	1969.06	657.358	NADH-cytochrome b5 reductase 3 OS=Mus musculus GN=Cyb5r3 PE=1 SV=3	5.79	0	2.7898	0.9972	15	0.999999	0	3.7757	[unavailable]	[unavailable]	[unavailable]	[unavailable]	[unavailable]	[unavailable]	[unavailable]	[unavailable]	[unavailable]	[unavailable]	[unavailable]	2	1	0.0055	5.6521
0.999999	1	[unavailable]	150824_0002_10wk_17_sw1_Q1.05716.05716.3	K.NLDKEYLPIGGLAEFC[160.03]K.A	sp|P05202|AATM_MOUSE	1965.99	1324	5716	3	1966	656.336	Aspartate aminotransferase, mitochondrial OS=Mus musculus GN=Got2 PE=1 SV=1	4.68	0	6.3333	0.982349	7.11729	0	0.999999	20	[unavailable]	[unavailable]	[unavailable]	[unavailable]	[unavailable]	[unavailable]	[unavailable]	[unavailable]	[unavailable]	[unavailable]	[unavailable]	2	1	0.0125	8.5877
0.999999	1	GYEPDPNIVK(1.000)LAEQYAK(0.000)	150824_0002_10wk_17_sw1_Q1.05745.05745.3	K.GYEPDPNIVK[170.11]LAEQYAK.E	sp|P11725|OTC_MOUSE	1975.99	1223	5745	3	1976	659.67	Ornithine carbamoyltransferase, mitochondrial OS=Mus musculus GN=Otc PE=1 SV=1	4.68	0	3.4286	0.9959	15	0.999999	0	20	[unavailable]	[unavailable]	[unavailable]	[unavailable]	[unavailable]	[unavailable]	[unavailable]	[unavailable]	[unavailable]	[unavailable]	[unavailable]	2	1	0.0068	12.7598
0.999999	1	SDGK(1.000)ISEQSDAK(0.000)	150824_0002_10wk_17_sw1_Q1.05770.05770.2	R.SDGK[170.11]ISEQSDAK.L	sp|Q03265|ATPA_MOUSE	1305.6	1969	5770	2	1305.61	653.81	ATP synthase subunit alpha, mitochondrial OS=Mus musculus GN=Atp5a1 PE=1 SV=1	4.56	0	3.0854	0.9972	15	0.985	0	20	[unavailable]	[unavailable]	[unavailable]	[unavailable]	[unavailable]	[unavailable]	[unavailable]	[unavailable]	[unavailable]	[unavailable]	[unavailable]	2	1	0.004	3.138
0.999999	1	CDK(1.000)VVQDLCK(0.000)	150824_0002_10wk_17_sw1_Q1.05776.05776.2	K.C[160.03]DK[170.11]VVQDLC[160.03]K.V	sp|Q99LC5|ETFA_MOUSE	1305.61	1477	5776	2	1305.61	653.81	Electron transfer flavoprotein subunit alpha, mitochondrial OS=Mus musculus GN=Etfa PE=1 SV=2	5.95	0	5.7968	0.9955	15	0.999999	0.999999	16.9083	[unavailable]	[unavailable]	[unavailable]	[unavailable]	[unavailable]	[unavailable]	[unavailable]	[unavailable]	[unavailable]	[unavailable]	[unavailable]	2	1	0.0076	6.7006
0.999999	1	YAQVK(0.000)PDGTYVK(1.000)PLSNK(0.000)	150824_0002_10wk_17_sw1_Q1.05778.05778.3	K.YAQVKPDGTYVK[170.11]PLSNK.L	sp|Q9R0H0|ACOX1_MOUSE	1949.03	1345	5778	3	1949.04	650.683	Peroxisomal acyl-coenzyme A oxidase 1 OS=Mus musculus GN=Acox1 PE=1 SV=5	9.4	0	5.1671	0.9003	15	0	0	11.3087	[unavailable]	[unavailable]	[unavailable]	[unavailable]	[unavailable]	[unavailable]	[unavailable]	[unavailable]	[unavailable]	[unavailable]	[unavailable]	2	0	0.0101	8.1908
0.999999	1	[unavailable]	150824_0002_10wk_17_sw1_Q1.05783.05783.2	R.TIYAGNALC[160.03]TVK.C	sp|Q99LC5|ETFA_MOUSE	1309.67	1479	5783	2	1309.68	655.842	Electron transfer flavoprotein subunit alpha, mitochondrial OS=Mus musculus GN=Etfa PE=1 SV=2	7.86	0	4.2875	0.999999	15	0.999999	0	16.9083	[unavailable]	[unavailable]	[unavailable]	[unavailable]	[unavailable]	[unavailable]	[unavailable]	[unavailable]	[unavailable]	[unavailable]	[unavailable]	2	0	0.0056	6.6814
0.999999	1	[unavailable]	150824_0002_10wk_17_sw1_Q1.05796.05796.2	R.THSDQFLVSFK.D	sp|Q91VR2|ATPG_MOUSE	1307.65	1620	5796	2	1307.66	654.833	ATP synthase subunit gamma, mitochondrial OS=Mus musculus GN=Atp5c1 PE=1 SV=1	6.41	0	5.4143	0.99925	15	0.999999	0.733	11.7922	[unavailable]	[unavailable]	[unavailable]	[unavailable]	[unavailable]	[unavailable]	[unavailable]	[unavailable]	[unavailable]	[unavailable]	[unavailable]	2	0	0.0071	5.3897
0.999999	0.9956	[unavailable]	150824_0002_10wk_17_sw1_Q1.05811.05811.2	K.AADTIGYPVMIR.S	sp|Q8C196|CPSM_MOUSE	1305.68	2115	5811	2	1305.68	653.845	Carbamoyl-phosphate synthase [ammonia], mitochondrial OS=Mus musculus GN=Cps1 PE=1 SV=2	5.88	0	2.8983	0.99695	15	0.9554	0	20	[unavailable]	[unavailable]	[unavailable]	[unavailable]	[unavailable]	[unavailable]	[unavailable]	[unavailable]	[unavailable]	[unavailable]	[unavailable]	2	0	0.0038	2.169
0.999999	1	LNLEK(1.000)MMEQK(0.000)	150824_0002_10wk_17_sw1_Q1.05823.05823.2	R.LNLEK[170.11]MMEQK.H	sp|O08749|DLDH_MOUSE	1304.65	1552	5823	2	1304.65	653.331	Dihydrolipoyl dehydrogenase, mitochondrial OS=Mus musculus GN=Dld PE=1 SV=2	6.14	0	5.0526	0.9958	15	0.999999	1.8487	11.9633	[unavailable]	[unavailable]	[unavailable]	[unavailable]	[unavailable]	[unavailable]	[unavailable]	[unavailable]	[unavailable]	[unavailable]	[unavailable]	2	1	0.0066	5.9346
0.999999	1	GTK(1.000)FGLFTPGSR	150824_0002_10wk_17_sw1_Q1.05828.05828.2	R.GTK[170.11]FGLFTPGSR.L	sp|P36552|HEM6_MOUSE	1308.68	1809	5828	2	1308.69	655.349	Oxygen-dependent coproporphyrinogen-III oxidase, mitochondrial OS=Mus musculus GN=Cpox PE=1 SV=2	11	0	5.6899	0.9898	15	0	0	4.8358	[unavailable]	[unavailable]	[unavailable]	[unavailable]	[unavailable]	[unavailable]	[unavailable]	[unavailable]	[unavailable]	[unavailable]	[unavailable]	2	1	0.0074	4.2193
0.999999	1	GLGDCLVK(1.000)IYK(0.000)	150824_0002_10wk_17_sw1_Q1.05831.05831.2	K.GLGDC[160.03]LVK[170.11]IYK.S	sp|P51881|ADT2_MOUSE	1306.7	1561	5831	2	1306.7	654.355	ADP\ATP translocase 2 OS=Mus musculus GN=Slc25a5 PE=1 SV=3	8.18	0	5.0446	0.9961	15	0.999999	0	20	[unavailable]	[unavailable]	[unavailable]	[unavailable]	[unavailable]	[unavailable]	[unavailable]	[unavailable]	[unavailable]	[unavailable]	[unavailable]	2	1	0.0066	5.8751
0.999999	1	CEVNGEK(1.000)AHPLFTFLR	150824_0002_10wk_17_sw1_Q1.05843.05843.3	K.C[160.03]EVNGEK[170.11]AHPLFTFLR.N	sp|P11352|GPX1_MOUSE	1958.97	1295	5843	3	1958.97	653.996	Glutathione peroxidase 1 OS=Mus musculus GN=Gpx1 PE=1 SV=2	6.75	0	3.8323	0.9822	15	0.999999	0.999999	6.85979	[unavailable]	[unavailable]	[unavailable]	[unavailable]	[unavailable]	[unavailable]	[unavailable]	[unavailable]	[unavailable]	[unavailable]	[unavailable]	2	1	0.0075	9.316
0.999999	1	AIK(1.000)LAANDFFR	150824_0002_10wk_17_sw1_Q1.05848.05848.2	K.AIK[170.11]LAANDFFR.H	sp|Q9D6M3|GHC1_MOUSE	1306.7	1541	5848	2	1306.71	654.359	Mitochondrial glutamate carrier 1 OS=Mus musculus GN=Slc25a22 PE=1 SV=1	8.79	0	4.7643	0.99605	15	0.999999	0	6.1439	[unavailable]	[unavailable]	[unavailable]	[unavailable]	[unavailable]	[unavailable]	[unavailable]	[unavailable]	[unavailable]	[unavailable]	[unavailable]	2	1	0.0062	6.0596
0.999999	1	VLDSGAPIK(1.000)IPVGPETLGR	150824_0002_10wk_17_sw1_Q1.05850.05850.3	K.VLDSGAPIK[170.11]IPVGPETLGR.L	sp|P56480|ATPB_MOUSE	1960.1	1260	5850	3	1960.11	654.374	ATP synthase subunit beta, mitochondrial OS=Mus musculus GN=Atp5b PE=1 SV=2	6.04	0	4.3906	0.9983	15	2	1.969	20	[unavailable]	[unavailable]	[unavailable]	[unavailable]	[unavailable]	[unavailable]	[unavailable]	[unavailable]	[unavailable]	[unavailable]	[unavailable]	2	1	0.0086	10.3214
0.999999	0.9999	IMIPLK(1.000)ISPLQ, IM(1.000)IPLKISPLQ	150824_0002_10wk_17_sw1_Q1.05905.05905.2	R.IM[147.04]IPLK[170.11]ISPLQ.-	sp|O55125|NIPS1_MOUSE	1309.77	773	5905	2	1309.77	655.891	Protein NipSnap homolog 1 OS=Mus musculus GN=Nipsnap1 PE=1 SV=1	8.75	4526.2	2.7913	0.9918	15	0	0.999999	5.9896	2.355	0.262	0	578.5	1	[unavailable]	[unavailable]	[unavailable]	[unavailable]	0.000351	2.355	2	1	0.0037	2.9547
0.999999	1	[unavailable]	150824_0002_10wk_17_sw1_Q1.05911.05911.2	-.AGGSSEPVTGLADK.V	Biognosys|iRT	1287.63	1594	5911	2	1287.64	644.823	Kit Fusion	4.37	0	5.7829	0.999999	15	0.999999	0.3612	11.3872	[unavailable]	[unavailable]	[unavailable]	[unavailable]	[unavailable]	[unavailable]	[unavailable]	[unavailable]	[unavailable]	[unavailable]	[unavailable]	2	0	0.0074	5.6177
0.999999	1	IGEK(1.000)YVDMSAK(0.000), IGEKYVDM(1.000)SAK	150824_0002_10wk_17_sw1_Q1.05938.05938.2	R.IGEK[170.11]YVDM[147.04]SAK.S	sp|Q9DB20|ATPO_MOUSE	1297.62	1653	5938	2	1297.63	649.818	ATP synthase subunit O, mitochondrial OS=Mus musculus GN=Atp5o PE=1 SV=1	6.07	0	5.9266	0.49695	15	0	0.999999	15.6557	[unavailable]	[unavailable]	[unavailable]	[unavailable]	[unavailable]	[unavailable]	[unavailable]	[unavailable]	[unavailable]	[unavailable]	[unavailable]	2	1	0.0077	5.1547
0.999999	1	EK(1.000)QTIHSVFR	150824_0002_10wk_17_sw1_Q1.05944.05944.2	R.EK[170.11]QTIHSVFR.K	sp|P55096|ABCD3_MOUSE	1285.68	1783	5944	2	1285.68	643.846	ATP-binding cassette sub-family D member 3 OS=Mus musculus GN=Abcd3 PE=1 SV=2	8.85	0	2.4686	0.5865	9.828	0.999999	0.9886	11.2562	[unavailable]	[unavailable]	[unavailable]	[unavailable]	[unavailable]	[unavailable]	[unavailable]	[unavailable]	[unavailable]	[unavailable]	[unavailable]	2	1	0.0032	4.3434
0.999999	1	MVAAVACAK(1.000)VPK(0.000)	150824_0002_10wk_17_sw1_Q1.05945.05945.2	K.MVAAVAC[160.03]AK[170.11]VPK.L	sp|Q3ULD5|MCCB_MOUSE	1285.69	1472	5945	2	1285.69	643.852	Methylcrotonoyl-CoA carboxylase beta chain, mitochondrial OS=Mus musculus GN=Mccc2 PE=1 SV=1	9.31	0	3.3231	0.9897	15	0.999999	0.9901	5.2707	[unavailable]	[unavailable]	[unavailable]	[unavailable]	[unavailable]	[unavailable]	[unavailable]	[unavailable]	[unavailable]	[unavailable]	[unavailable]	2	1	0.0043	6.7223
0.999999	1	[unavailable]	150824_0002_10wk_17_sw1_Q1.05970.05970.2	R.LGGEVSC[160.03]LVAGTK.C	sp|Q99LC5|ETFA_MOUSE	1289.66	1901	5970	2	1289.67	645.84	Electron transfer flavoprotein subunit alpha, mitochondrial OS=Mus musculus GN=Etfa PE=1 SV=2	5.99	0	4.7326	0.9856	15	0	0	16.9083	[unavailable]	[unavailable]	[unavailable]	[unavailable]	[unavailable]	[unavailable]	[unavailable]	[unavailable]	[unavailable]	[unavailable]	[unavailable]	2	0	0.0061	3.5763
0.918898	0.2946	[unavailable]	150824_0002_10wk_17_sw1_Q1.05984.05984.2	R.GLQGSFEELC[160.03]R.N	sp|P41216|ACSL1_MOUSE	1294.6	777	5984	2	1294.61	648.306	Long-chain-fatty-acid--CoA ligase 1 OS=Mus musculus GN=Acsl1 PE=1 SV=2	4.53	2992	8.0805	0	15	0	0	16.6981	0.942	0.221	0	53.3	1	[unavailable]	[unavailable]	[unavailable]	[unavailable]	0.479	0.942	2	0	0.0105	-4.2639
0.999999	1	FFQEEVIPHHTEWEK(1.000)AGEVSR	150824_0002_10wk_17_sw1_Q1.06009.06009.4	K.FFQEEVIPHHTEWEK[170.11]AGEVSR.E	sp|P51174|ACADL_MOUSE	2596.23	1253	6009	4	2596.25	650.066	Long-chain specific acyl-CoA dehydrogenase, mitochondrial OS=Mus musculus GN=Acadl PE=1 SV=2	4.98	0	5.5481	0.9409	15	0.999999	0.999999	8.10349	[unavailable]	[unavailable]	[unavailable]	[unavailable]	[unavailable]	[unavailable]	[unavailable]	[unavailable]	[unavailable]	[unavailable]	[unavailable]	2	1	0.0144	10.5079
0.994597	0.2297	VSQEHPVVLTK(1.000)FVEGAR	150824_0002_10wk_17_sw1_Q1.06024.06024.3	R.VSQEHPVVLTK[170.11]FVEGAR.E	sp|Q8C196|CPSM_MOUSE	1937.04	156	6024	3	1938.04	646.686	Carbamoyl-phosphate synthase [ammonia], mitochondrial OS=Mus musculus GN=Cps1 PE=1 SV=2	6.73	3354.05	517.956	0	15	2	0.1949	20	[unavailable]	[unavailable]	[unavailable]	[unavailable]	[unavailable]	626	446	1	2	0.038	[unavailable]	2	1	1.0033	6.2062
0.999876	0.9935	CDK(0.500)VVQDLCK(0.500)	150824_0002_10wk_17_sw1_Q1.06035.06035.2	K.C[160.03]DK[170.11]VVQDLC[160.03]K.V	sp|Q99LC5|ETFA_MOUSE	1288.58	157	6035	2	1288.59	645.297	Electron transfer flavoprotein subunit alpha, mitochondrial OS=Mus musculus GN=Etfa PE=1 SV=2	5.95	3360.91	5.7428	0	15	0	0.999999	16.9083	[unavailable]	[unavailable]	[unavailable]	[unavailable]	[unavailable]	445	267	1	1	0.0064	[unavailable]	2	1	0.0074	5.5863
0.999999	1	VSQEHPVVLTK(1.000)FVEGAR	150824_0002_10wk_17_sw1_Q1.06041.06041.3	R.VSQEHPVVLTK[170.11]FVEGAR.E	sp|Q8C196|CPSM_MOUSE	1937.04	1267	6041	3	1937.05	646.686	Carbamoyl-phosphate synthase [ammonia], mitochondrial OS=Mus musculus GN=Cps1 PE=1 SV=2	6.73	0	5.1991	0.999999	15	2	0.1949	20	[unavailable]	[unavailable]	[unavailable]	[unavailable]	[unavailable]	[unavailable]	[unavailable]	[unavailable]	[unavailable]	[unavailable]	[unavailable]	2	1	0.0101	10.1617
0.992776	0.8376	[unavailable]	150824_0002_10wk_17_sw1_Q1.06051.06051.3	K.YGLSAHPITPQMFGYAGK.E	sp|P32020|NLTP_MOUSE	1936.95	159	6051	3	1937.97	646.658	Non-specific lipid-transfer protein OS=Mus musculus GN=Scp2 PE=1 SV=3	8.5	3491.65	524.794	0	15	0	0	20	[unavailable]	[unavailable]	[unavailable]	[unavailable]	[unavailable]	624	397	1	2	0.012	[unavailable]	2	0	1.0165	7.5695
0.6717	0.8387	[unavailable]	150824_0002_10wk_17_sw1_Q1.06063.06063.2	K.GWLPYLGMALK[170.11].F	sp|Q60991|CP7B1_MOUSE	1289.68	160	6063	2	1289.69	645.849	25-hydroxycholesterol 7-alpha-hydroxylase OS=Mus musculus GN=Cyp7b1 PE=2 SV=2	8.59	3639.22	2.9465	0	15	0	0	2.2445	[unavailable]	[unavailable]	[unavailable]	[unavailable]	[unavailable]	463	436	1	1	2.3	[unavailable]	2	0	0.0038	2.0628
0.999999	1	LVEEAIQCAEK(1.000)IASNSK(0.000)	150824_0002_10wk_17_sw1_Q1.06087.06087.3	K.LVEEAIQC[160.03]AEK[170.11]IASNSK.L	sp|Q8BH95|ECHM_MOUSE	1930.97	1245	6087	3	1930.98	644.663	Enoyl-CoA hydratase, mitochondrial OS=Mus musculus GN=Echs1 PE=1 SV=1	4.79	0	4.7413	0.49465	15	0.999999	0	8.52139	[unavailable]	[unavailable]	[unavailable]	[unavailable]	[unavailable]	[unavailable]	[unavailable]	[unavailable]	[unavailable]	[unavailable]	[unavailable]	2	1	0.0092	11.0087
0.739315	0.2287	[unavailable]	150824_0002_10wk_17_sw1_Q1.06089.06089.3	K.MGLVETK[170.11]LAIIPGGGGTQR.L	sp|Q9JLZ3|AUHM_MOUSE	1939.06	784	6089	3	1939.06	647.359	Methylglutaconyl-CoA hydratase, mitochondrial OS=Mus musculus GN=Auh PE=1 SV=1	8.5	4119.5	-0.3151	0.1092	12.6856	0.9584	0.999999	4.707	2.45	0.318	0	114.5	1	[unavailable]	[unavailable]	[unavailable]	[unavailable]	0.13	2.45	2	1	-0.0006	-2.9598
0.999999	1	VLYVLK(1.000)LYDK(0.000)	150824_0002_10wk_17_sw1_Q1.06094.06094.2	R.VLYVLK[170.11]LYDK.L	sp|Q9CR21|ACPM_MOUSE	1294.75	1654	6094	2	1294.75	648.384	Acyl carrier protein, mitochondrial OS=Mus musculus GN=Ndufab1 PE=1 SV=1	8.4	0	0.8485	0.9709	15	0.999999	0	3.0541	[unavailable]	[unavailable]	[unavailable]	[unavailable]	[unavailable]	[unavailable]	[unavailable]	[unavailable]	[unavailable]	[unavailable]	[unavailable]	2	1	0.0011	5.154
0.99951	0.9957	CEVNGEK(1.000)AHPLFTFLR	150824_0002_10wk_17_sw1_Q1.06107.06107.3	K.C[160.03]EVNGEK[170.11]AHPLFTFLR.N	sp|P11352|GPX1_MOUSE	1941.94	162	6107	3	1941.94	648.321	Glutathione peroxidase 1 OS=Mus musculus GN=Gpx1 PE=1 SV=2	6.75	4418.62	1.4934	0	15	0	0.999999	6.85979	[unavailable]	[unavailable]	[unavailable]	[unavailable]	[unavailable]	642	418	1	2	0.037	[unavailable]	2	1	0.0029	7.4422
0.999999	1	IMIPLK(1.000)ISPLQ	150824_0002_10wk_17_sw1_Q1.06114.06114.2	R.IMIPLK[170.11]ISPLQ.-	sp|O55125|NIPS1_MOUSE	1293.77	785	6114	2	1293.78	647.894	Protein NipSnap homolog 1 OS=Mus musculus GN=Nipsnap1 PE=1 SV=1	8.75	4833.9	2.7486	0.9885	15	0	0.999999	5.9896	2.457	0.329	0	990.9	1	[unavailable]	[unavailable]	[unavailable]	[unavailable]	0.000188	2.457	2	1	0.0036	3.5791
0.952656	0.1818	[unavailable]	150824_0002_10wk_17_sw1_Q1.06126.06126.2	K.ETHK[170.11]PLGDWR.Y	sp|Q8CHT0|AL4A1_MOUSE	1279.63	786	6126	2	1279.64	640.823	Delta-1-pyrroline-5-carboxylate dehydrogenase, mitochondrial OS=Mus musculus GN=Aldh4a1 PE=1 SV=3	6.85	2450.9	6.4956	0	15	0.999999	0.4169	14.3114	0.579	0.051	0	14	2	[unavailable]	[unavailable]	[unavailable]	[unavailable]	1.85	0.579	2	0	0.0083	-5.6152
0.999999	1	[unavailable]	150824_0002_10wk_17_sw1_Q1.06134.06134.2	K.VLQATVVAVGSGGK.G	sp|Q64433|CH10_MOUSE	1284.74	1618	6134	2	1284.74	643.377	10 kDa heat shock protein, mitochondrial OS=Mus musculus GN=Hspe1 PE=1 SV=2	8.72	0	3.0405	0.99815	6.88109	0	0	8.2142	[unavailable]	[unavailable]	[unavailable]	[unavailable]	[unavailable]	[unavailable]	[unavailable]	[unavailable]	[unavailable]	[unavailable]	[unavailable]	2	0	0.0039	5.4002
0.999999	1	IGEK(1.000)YVDMSAK(0.000)	150824_0002_10wk_17_sw1_Q1.06138.06138.2	R.IGEK[170.11]YVDMSAK.S	sp|Q9DB20|ATPO_MOUSE	1281.63	1418	6138	2	1281.63	641.821	ATP synthase subunit O, mitochondrial OS=Mus musculus GN=Atp5o PE=1 SV=1	6.07	0	4.9528	0.9999	15	0.999999	0.999999	15.6557	[unavailable]	[unavailable]	[unavailable]	[unavailable]	[unavailable]	[unavailable]	[unavailable]	[unavailable]	[unavailable]	[unavailable]	[unavailable]	2	1	0.0063	7.2838
0.999999	1	SILVK(1.000)DTQAMK(0.000)	150824_0002_10wk_17_sw1_Q1.06143.06143.2	R.SILVK[170.11]DTQAMK.E	sp|Q05920|PYC_MOUSE	1274.69	1844	6143	2	1274.7	638.352	Pyruvate carboxylase, mitochondrial OS=Mus musculus GN=Pc PE=1 SV=1	8.31	0	6.7993	0.4815	15	0	0.9585	20	[unavailable]	[unavailable]	[unavailable]	[unavailable]	[unavailable]	[unavailable]	[unavailable]	[unavailable]	[unavailable]	[unavailable]	[unavailable]	2	1	0.0087	3.9966
0.999999	1	HHAAYVNNLNATEEK(1.000)YHEALAK(0.000)	150824_0002_10wk_17_sw1_Q1.06149.06149.4	K.HHAAYVNNLNATEEK[170.11]YHEALAK.G	sp|P09671|SODM_MOUSE	2564.24	1205	6149	4	2564.25	642.067	Superoxide dismutase [Mn], mitochondrial OS=Mus musculus GN=Sod2 PE=1 SV=3	6.27	0	3.8084	0.9281	15	2	0	11.5044	[unavailable]	[unavailable]	[unavailable]	[unavailable]	[unavailable]	[unavailable]	[unavailable]	[unavailable]	[unavailable]	[unavailable]	[unavailable]	2	1	0.0098	17.4345
0.999999	1	LEETYTNK(0.000)DVDK(1.000)ALLK(0.000)	150824_0002_10wk_17_sw1_Q1.06157.06157.3	K.LEETYTNKDVDK[170.11]ALLK.A	sp|P54869|HMCS2_MOUSE	1921	1225	6157	3	1921.01	641.342	Hydroxymethylglutaryl-CoA synthase, mitochondrial OS=Mus musculus GN=Hmgcs2 PE=1 SV=2	4.78	0	4.9565	0.9772	15	2	0.999999	20	[unavailable]	[unavailable]	[unavailable]	[unavailable]	[unavailable]	[unavailable]	[unavailable]	[unavailable]	[unavailable]	[unavailable]	[unavailable]	2	2	0.0095	12.6375
0.999995	0.992	MELK(1.000)ADQLYK(0.000)	150824_0002_10wk_17_sw1_Q1.06168.06168.2	R.MELK[170.11]ADQLYK.Q	sp|P35486|ODPA_MOUSE,sp|P35487|ODPAT_MOUSE	1279.65	165	6168	2	1279.65	640.831	Pyruvate dehydrogenase E1 component subunit alpha, somatic form, mitochondrial OS=Mus musculus GN=Pdha1 PE=1 SV=1	5.82	2952.08	5.314	0.9893	15	0	0	9.47129	[unavailable]	[unavailable]	[unavailable]	[unavailable]	[unavailable]	563	418	1	2	0.24	[unavailable]	2	1	0.0068	5.191
0.999999	1	[unavailable]	150824_0002_10wk_17_sw1_Q1.06193.06193.2	K.TC[160.03]FSMVPALQK.E	sp|P85094|ISC2A_MOUSE	1280.63	1988	6193	2	1280.63	641.32	Isochorismatase domain-containing protein 2A, mitochondrial OS=Mus musculus GN=Isoc2a PE=1 SV=1	7.89	0	5.7193	0.995049	15	0	0	4.0346	[unavailable]	[unavailable]	[unavailable]	[unavailable]	[unavailable]	[unavailable]	[unavailable]	[unavailable]	[unavailable]	[unavailable]	[unavailable]	2	0	0.0073	3.0399
0.999999	1	LDQVEK(1.000)ELLR	150824_0002_10wk_17_sw1_Q1.06197.06197.2	K.LDQVEK[170.11]ELLR.V	sp|Q9DB20|ATPO_MOUSE	1283.71	1755	6197	2	1283.72	642.862	ATP synthase subunit O, mitochondrial OS=Mus musculus GN=Atp5o PE=1 SV=1	4.68	0	5.7055	0.9781	15	0.999999	0	15.6557	[unavailable]	[unavailable]	[unavailable]	[unavailable]	[unavailable]	[unavailable]	[unavailable]	[unavailable]	[unavailable]	[unavailable]	[unavailable]	2	1	0.0073	4.4937
0.999999	1	[unavailable]	150824_0002_10wk_17_sw1_Q1.06208.06208.2	K.TDPSIMGGMIVR.L	sp|Q9DB20|ATPO_MOUSE	1275.63	1903	6208	2	1275.64	638.823	ATP synthase subunit O, mitochondrial OS=Mus musculus GN=Atp5o PE=1 SV=1	5.5	0	5.2632	0.9976	15	0.6156	0.7149	15.6557	[unavailable]	[unavailable]	[unavailable]	[unavailable]	[unavailable]	[unavailable]	[unavailable]	[unavailable]	[unavailable]	[unavailable]	[unavailable]	2	0	0.0067	3.5641
0.999999	1	[unavailable]	150824_0002_10wk_17_sw1_Q1.06211.06211.2	K.TLAFASVDLTNK.T	sp|Q9CQR4|ACO13_MOUSE	1278.68	1896	6211	2	1278.68	640.348	Acyl-coenzyme A thioesterase 13 OS=Mus musculus GN=Acot13 PE=1 SV=1	5.5	0	1.3365	0.99565	12.8648	0	0	7.69209	[unavailable]	[unavailable]	[unavailable]	[unavailable]	[unavailable]	[unavailable]	[unavailable]	[unavailable]	[unavailable]	[unavailable]	[unavailable]	2	0	0.0017	3.6201
0.999998	1	FVNVVPTFGK(0.485)K(0.515)	150824_0002_10wk_17_sw1_Q1.06221.06221.2	R.FVNVVPTFGKK[170.11].K	sp|P62862|RS30_MOUSE	1276.72	1798	6221	2	1276.72	639.366	40S ribosomal protein S30 OS=Mus musculus GN=Fau PE=1 SV=1	10	0	1.0517	0.37605	11.132	0	0	0	[unavailable]	[unavailable]	[unavailable]	[unavailable]	[unavailable]	[unavailable]	[unavailable]	[unavailable]	[unavailable]	[unavailable]	[unavailable]	2	0	0.0013	4.2543
0.999999	1	GK(1.000)ISVNDFIIK(0.000)	150824_0002_10wk_17_sw1_Q1.06259.06259.2	K.GK[170.11]ISVNDFIIK.A	sp|Q8BMF4|ODP2_MOUSE	1274.72	1715	6259	2	1274.73	638.369	Dihydrolipoyllysine-residue acetyltransferase component of pyruvate dehydrogenase complex, mitochondrial OS=Mus musculus GN=Dlat PE=1 SV=2	8.59	0	3.5432	0.4958	15	0.999999	0	2.2141	[unavailable]	[unavailable]	[unavailable]	[unavailable]	[unavailable]	[unavailable]	[unavailable]	[unavailable]	[unavailable]	[unavailable]	[unavailable]	2	1	0.0045	4.7685
0.999999	1	[unavailable]	150824_0002_10wk_17_sw1_Q1.06263.06263.2	K.TLGVDFIDVATK.V	sp|Q8C196|CPSM_MOUSE	1277.69	1509	6263	2	1277.69	639.851	Carbamoyl-phosphate synthase [ammonia], mitochondrial OS=Mus musculus GN=Cps1 PE=1 SV=2	4.21	0	4.5859	0.99995	15	0.999999	0	20	[unavailable]	[unavailable]	[unavailable]	[unavailable]	[unavailable]	[unavailable]	[unavailable]	[unavailable]	[unavailable]	[unavailable]	[unavailable]	2	0	0.0059	6.3868
0.999999	1	[unavailable]	150824_0002_10wk_17_sw1_Q1.06280.06280.3	K.FRPSIAYFPQIVSVAAR.M	sp|P85094|ISC2A_MOUSE	1921.06	2028	6280	3	1921.06	641.36	Isochorismatase domain-containing protein 2A, mitochondrial OS=Mus musculus GN=Isoc2a PE=1 SV=1	10.84	0	3.9079	0.992099	15	0.2298	0	4.0346	[unavailable]	[unavailable]	[unavailable]	[unavailable]	[unavailable]	[unavailable]	[unavailable]	[unavailable]	[unavailable]	[unavailable]	[unavailable]	2	0	0.0075	2.8006
0.999999	1	ELISK(1.000)FLLNR	150824_0002_10wk_17_sw1_Q1.06282.06282.2	K.ELISK[170.11]FLLNR.R	sp|P07758|A1AT1_MOUSE,sp|Q00898|A1AT5_MOUSE,sp|Q00896|A1AT3_MOUSE	1273.74	1810	6282	2	1273.74	637.877	Alpha-1-antitrypsin 1-1 OS=Mus musculus GN=Serpina1a PE=1 SV=4	8.85	0	4.3126	0.9979	15	0.999999	0	1.4453	[unavailable]	[unavailable]	[unavailable]	[unavailable]	[unavailable]	[unavailable]	[unavailable]	[unavailable]	[unavailable]	[unavailable]	[unavailable]	2	1	0.0055	4.2149
0.999999	1	NAEK(1.000)YAEEDR	150824_0002_10wk_17_sw1_Q1.06324.06324.2	K.NAEK[170.11]YAEEDR.R	sp|P38647|GRP75_MOUSE	1265.55	1663	6324	2	1265.56	633.784	Stress-70 protein, mitochondrial OS=Mus musculus GN=Hspa9 PE=1 SV=3	4.41	0	2.2185	0.995699	15	0	0	19.7103	[unavailable]	[unavailable]	[unavailable]	[unavailable]	[unavailable]	[unavailable]	[unavailable]	[unavailable]	[unavailable]	[unavailable]	[unavailable]	2	1	0.0028	5.0873
0.999999	1	AVLIDK(1.000)DQTPK(0.000)	150824_0002_10wk_17_sw1_Q1.06330.06330.2	R.AVLIDK[170.11]DQTPK.W	sp|Q8QZS1|HIBCH_MOUSE	1268.7	1660	6330	2	1268.7	635.356	3-hydroxyisobutyryl-CoA hydrolase, mitochondrial OS=Mus musculus GN=Hibch PE=1 SV=1	6	0	5.4844	0.995	15	0.999999	0	8.3017	[unavailable]	[unavailable]	[unavailable]	[unavailable]	[unavailable]	[unavailable]	[unavailable]	[unavailable]	[unavailable]	[unavailable]	[unavailable]	2	1	0.007	5.1005
0.999999	1	HAHGDQYK(1.000)ATDFVVDR	150824_0002_10wk_17_sw1_Q1.06332.06332.3	R.HAHGDQYK[170.11]ATDFVVDR.A	sp|P54071|IDHP_MOUSE	1899.89	1483	6332	3	1899.9	634.303	Isocitrate dehydrogenase [NADP], mitochondrial OS=Mus musculus GN=Idh2 PE=1 SV=3	5.99	0	5.9754	0.998749	15	2	0	20	[unavailable]	[unavailable]	[unavailable]	[unavailable]	[unavailable]	[unavailable]	[unavailable]	[unavailable]	[unavailable]	[unavailable]	[unavailable]	2	1	0.0114	6.6484
0.999998	0.9893	GK(1.000)LDGNQDLIR	150824_0002_10wk_17_sw1_Q1.06339.06339.2	R.GK[170.11]LDGNQDLIR.F	sp|P54071|IDHP_MOUSE	1269.67	2153	6339	2	1269.67	635.841	Isocitrate dehydrogenase [NADP], mitochondrial OS=Mus musculus GN=Idh2 PE=1 SV=3	5.96	0	5.0956	0.7739	15	0.999999	0	20	[unavailable]	[unavailable]	[unavailable]	[unavailable]	[unavailable]	[unavailable]	[unavailable]	[unavailable]	[unavailable]	[unavailable]	[unavailable]	2	1	0.0065	1.9807
0.999999	1	MEEFK(1.000)DQLPADECNK(0.000)	150824_0002_10wk_17_sw1_Q1.06348.06348.3	K.MEEFK[170.11]DQLPADEC[160.03]NK.L	sp|P38647|GRP75_MOUSE	1894.81	1629	6348	3	1894.82	632.61	Stress-70 protein, mitochondrial OS=Mus musculus GN=Hspa9 PE=1 SV=3	4.18	0	4.9284	0.999999	15	0.999999	1.8981	19.7103	[unavailable]	[unavailable]	[unavailable]	[unavailable]	[unavailable]	[unavailable]	[unavailable]	[unavailable]	[unavailable]	[unavailable]	[unavailable]	2	1	0.0093	5.2996
0.999999	0.9994	GILLYGTK(1.000)AQR	150824_0002_10wk_17_sw1_Q1.06356.06356.2	K.GILLYGTK[170.11]AQR.E	sp|P50544|ACADV_MOUSE	1260.72	796	6356	2	1260.73	631.367	Very long-chain specific acyl-CoA dehydrogenase, mitochondrial OS=Mus musculus GN=Acadvl PE=1 SV=3	9.99	2985.8	5.477	0.9901	15	0.3316	0	15.6125	1.712	0.398	0	215.3	1	[unavailable]	[unavailable]	[unavailable]	[unavailable]	0.00653	1.712	2	1	0.0069	0.0313
0.999999	1	FGELALTK(1.000)ESK(0.000)	150824_0002_10wk_17_sw1_Q1.06361.06361.2	K.FGELALTK[170.11]ESK.A	sp|Q8BMS1|ECHA_MOUSE	1263.67	1794	6361	2	1263.68	632.843	Trifunctional enzyme subunit alpha, mitochondrial OS=Mus musculus GN=Hadha PE=1 SV=1	6.14	0	5.9892	0.4695	14.8346	0	0	20	[unavailable]	[unavailable]	[unavailable]	[unavailable]	[unavailable]	[unavailable]	[unavailable]	[unavailable]	[unavailable]	[unavailable]	[unavailable]	2	1	0.0076	4.2737
0.999999	1	[unavailable]	150824_0002_10wk_17_sw1_Q1.06366.06366.2	R.VLSSMTDAVLAR.V	sp|P11725|OTC_MOUSE	1261.67	1963	6366	2	1261.67	631.842	Ornithine carbamoyltransferase, mitochondrial OS=Mus musculus GN=Otc PE=1 SV=1	5.81	0	2.0318	0.9963	15	0.8363	0.2975	20	[unavailable]	[unavailable]	[unavailable]	[unavailable]	[unavailable]	[unavailable]	[unavailable]	[unavailable]	[unavailable]	[unavailable]	[unavailable]	2	0	0.0026	3.1708
0.999999	1	ASAELALGENNEVLK(1.000)SGR	150824_0002_10wk_17_sw1_Q1.06367.06367.3	K.ASAELALGENNEVLK[170.11]SGR.F	sp|P05202|AATM_MOUSE	1898.97	1302	6367	3	1898.98	633.997	Aspartate aminotransferase, mitochondrial OS=Mus musculus GN=Got2 PE=1 SV=1	4.79	0	4.1462	0.999999	15	0.999999	0.999999	20	[unavailable]	[unavailable]	[unavailable]	[unavailable]	[unavailable]	[unavailable]	[unavailable]	[unavailable]	[unavailable]	[unavailable]	[unavailable]	2	1	0.0079	9.1116
0.999999	1	FNNVEAGK(1.000)YTVGLGQTR	150824_0002_10wk_17_sw1_Q1.06369.06369.3	K.FNNVEAGK[170.11]YTVGLGQTR.M	sp|P54869|HMCS2_MOUSE	1894.95	1609	6369	3	1894.96	632.659	Hydroxymethylglutaryl-CoA synthase, mitochondrial OS=Mus musculus GN=Hmgcs2 PE=1 SV=2	8.59	0	3.7685	0.99835	15	2	1.7875	20	[unavailable]	[unavailable]	[unavailable]	[unavailable]	[unavailable]	[unavailable]	[unavailable]	[unavailable]	[unavailable]	[unavailable]	[unavailable]	2	1	0.0071	5.4619
0.999953	0.9733	[unavailable]	150824_0002_10wk_17_sw1_Q1.06383.06383.2	R.IAATILTSPDLR.K	sp|P05202|AATM_MOUSE	1269.73	2062	6383	2	1269.74	635.872	Aspartate aminotransferase, mitochondrial OS=Mus musculus GN=Got2 PE=1 SV=1	5.84	0	6.8259	0.60575	15	0.3234	0	20	[unavailable]	[unavailable]	[unavailable]	[unavailable]	[unavailable]	[unavailable]	[unavailable]	[unavailable]	[unavailable]	[unavailable]	[unavailable]	2	0	0.0087	2.5085
0.999999	1	VGLQVVAVK(1.000)APGFGDNRK(0.000)	150824_0002_10wk_17_sw1_Q1.06388.06388.3	K.VGLQVVAVK[170.11]APGFGDNRK.N	sp|P63038|CH60_MOUSE	1896.06	1486	6388	3	1896.05	633.027	60 kDa heat shock protein, mitochondrial OS=Mus musculus GN=Hspd1 PE=1 SV=1	9.99	0	-5.7943	0	15	0.999999	0	20	[unavailable]	[unavailable]	[unavailable]	[unavailable]	[unavailable]	[unavailable]	[unavailable]	[unavailable]	[unavailable]	[unavailable]	[unavailable]	2	1	-0.011	6.6355
0.999999	1	TQFGDK(1.000)IHNFGVIQEK(0.000)	150824_0002_10wk_17_sw1_Q1.06394.06394.3	R.TQFGDK[170.11]IHNFGVIQEK.L	sp|P50544|ACADV_MOUSE	1901.96	1725	6394	3	1901.97	634.995	Very long-chain specific acyl-CoA dehydrogenase, mitochondrial OS=Mus musculus GN=Acadvl PE=1 SV=3	6.42	0	3.8509	0	15	0	0	15.6125	[unavailable]	[unavailable]	[unavailable]	[unavailable]	[unavailable]	[unavailable]	[unavailable]	[unavailable]	[unavailable]	[unavailable]	[unavailable]	2	1	0.0073	4.7155
0.999999	1	TVPYADPDHASLK(1.000)ILAR	150824_0002_10wk_17_sw1_Q1.06395.06395.3	R.TVPYADPDHASLK[170.11]ILAR.L	sp|Q8K411|PREP_MOUSE	1908.01	1368	6395	3	1908.02	637.011	Presequence protease, mitochondrial OS=Mus musculus GN=Pitrm1 PE=1 SV=1	6.41	0	3.7427	0.989799	15	0	0	7.095	[unavailable]	[unavailable]	[unavailable]	[unavailable]	[unavailable]	[unavailable]	[unavailable]	[unavailable]	[unavailable]	[unavailable]	[unavailable]	2	1	0.0071	7.8343
0.999999	1	[unavailable]	150824_0002_10wk_17_sw1_Q1.06396.06396.3	R.IIKPC[160.03]NHVLSLSFPIR.R	sp|DHE3_BOVIN|,sp|P26443|DHE3_MOUSE	1893.07	1804	6396	3	1893.07	632.029	sp|DHE3_BOVIN|	9.51	0	3.6755	0.59585	15	0.999999	0	20	[unavailable]	[unavailable]	[unavailable]	[unavailable]	[unavailable]	[unavailable]	[unavailable]	[unavailable]	[unavailable]	[unavailable]	[unavailable]	2	0	0.007	4.2363
0.99994	0.9188	[unavailable]	150824_0002_10wk_17_sw1_Q1.06404.06404.2	K.WVINPSGGLISK.G	sp|P32020|NLTP_MOUSE	1269.71	169	6404	2	1269.71	635.861	Non-specific lipid-transfer protein OS=Mus musculus GN=Scp2 PE=1 SV=3	8.75	3529.71	3.7016	0.7947	15	0	0	20	[unavailable]	[unavailable]	[unavailable]	[unavailable]	[unavailable]	449	390	1	1	1.4	[unavailable]	2	0	0.0047	2.7074
0.999999	1	VGDAIPSVEVFEGEPGK(0.500)K(0.500)	150824_0002_10wk_17_sw1_Q1.06414.06414.3	K.VGDAIPSVEVFEGEPGK[170.11]K.V	sp|P99029|PRDX5_MOUSE	1898.96	1737	6414	3	1898.97	633.995	Peroxiredoxin-5, mitochondrial OS=Mus musculus GN=Prdx5 PE=1 SV=2	4.41	0	3.7605	0.4834	13.4468	0.9951	0.1212	5.2633	[unavailable]	[unavailable]	[unavailable]	[unavailable]	[unavailable]	[unavailable]	[unavailable]	[unavailable]	[unavailable]	[unavailable]	[unavailable]	2	0	0.0071	4.6226
0.999999	1	QALK(1.000)NLGEILK(0.000)	150824_0002_10wk_17_sw1_Q1.06420.06420.2	K.QALK[170.11]NLGEILK.A	sp|P52760|UK114_MOUSE	1267.75	1830	6420	2	1267.76	634.882	Ribonuclease UK114 OS=Mus musculus GN=Hrsp12 PE=1 SV=3	8.59	0	4.5256	0.9929	15	0	1.9995	3.0645	[unavailable]	[unavailable]	[unavailable]	[unavailable]	[unavailable]	[unavailable]	[unavailable]	[unavailable]	[unavailable]	[unavailable]	[unavailable]	2	1	0.0057	4.0659
0.999999	1	[unavailable]	150824_0002_10wk_17_sw1_Q1.06427.06427.3	K.ISSVQSIVPALEIANAHR.K	sp|P63038|CH60_MOUSE	1904.05	1555	6427	3	1904.05	635.69	60 kDa heat shock protein, mitochondrial OS=Mus musculus GN=Hspd1 PE=1 SV=1	6.75	0	1.2502	0.974649	15	0	0	20	[unavailable]	[unavailable]	[unavailable]	[unavailable]	[unavailable]	[unavailable]	[unavailable]	[unavailable]	[unavailable]	[unavailable]	[unavailable]	2	0	0.0024	5.9015
0.999999	1	[unavailable]	150824_0002_10wk_17_sw1_Q1.06455.06455.2	R.GTFIIDPAAIVR.-	Biognosys|iRT	1271.72	1764	6455	2	1271.73	636.869	Kit Fusion	5.84	0	4.2235	0.998599	15	0.999999	0	11.3872	[unavailable]	[unavailable]	[unavailable]	[unavailable]	[unavailable]	[unavailable]	[unavailable]	[unavailable]	[unavailable]	[unavailable]	[unavailable]	2	0	0.0054	4.4263
0.999999	1	TGVVMIPGVSQLTAK(1.000)DLK(0.000)	150824_0002_10wk_17_sw1_Q1.06467.06467.3	R.TGVVMIPGVSQLTAK[170.11]DLK.Y	sp|Q8BGA8|ACSM5_MOUSE	1898.05	1390	6467	3	1898.06	633.692	Acyl-coenzyme A synthetase ACSM5, mitochondrial OS=Mus musculus GN=Acsm5 PE=1 SV=1	8.26	0	3.5694	0.7226	15	0.1376	0.0946	5.7119	[unavailable]	[unavailable]	[unavailable]	[unavailable]	[unavailable]	[unavailable]	[unavailable]	[unavailable]	[unavailable]	[unavailable]	[unavailable]	2	1	0.0068	7.6054
0.999999	1	PQTTLEQLQK(1.000)LPSVFK(0.000)	150824_0002_10wk_17_sw1_Q1.06468.06468.3	R.PQTTLEQLQK[170.11]LPSVFK.K	sp|Q8BWT1|THIM_MOUSE	1898.05	1381	6468	3	1898.06	633.691	3-ketoacyl-CoA thiolase, mitochondrial OS=Mus musculus GN=Acaa2 PE=1 SV=3	9.01	0	4.8235	0	15	1.9846	0	20	[unavailable]	[unavailable]	[unavailable]	[unavailable]	[unavailable]	[unavailable]	[unavailable]	[unavailable]	[unavailable]	[unavailable]	[unavailable]	1	1	0.0092	7.683
0.999999	1	FK(0.000)DIFQEIFDK(1.000)HYK(0.000)	150824_0002_10wk_17_sw1_Q1.06497.06497.3	R.FKDIFQEIFDK[170.11]HYK.T	sp|P54071|IDHP_MOUSE	1898.96	1672	6497	3	1898.96	633.993	Isocitrate dehydrogenase [NADP], mitochondrial OS=Mus musculus GN=Idh2 PE=1 SV=3	6.75	0	3.9534	0.7867	15	0.999999	0	20	[unavailable]	[unavailable]	[unavailable]	[unavailable]	[unavailable]	[unavailable]	[unavailable]	[unavailable]	[unavailable]	[unavailable]	[unavailable]	2	2	0.0075	5.0116
0.999822	0.9667	DHPTAATK(1.000)MSR	150824_0002_10wk_17_sw1_Q1.06506.06506.2	K.DHPTAATK[170.11]MSR.A	sp|Q05920|PYC_MOUSE	1255.6	170	6506	2	1255.6	628.806	Pyruvate carboxylase, mitochondrial OS=Mus musculus GN=Pc PE=1 SV=1	8.75	1392.92	3.6636	0.2251	15	0.999999	0	20	[unavailable]	[unavailable]	[unavailable]	[unavailable]	[unavailable]	391	289	0	1	1.6	[unavailable]	2	1	0.0046	3.4371
0.999999	1	GQK(1.000)VLDSGAPIK(0.000)	150824_0002_10wk_17_sw1_Q1.06525.06525.2	R.GQK[170.11]VLDSGAPIK.L	sp|P56480|ATPB_MOUSE	1253.7	1467	6525	2	1253.7	627.856	ATP synthase subunit beta, mitochondrial OS=Mus musculus GN=Atp5b PE=1 SV=2	8.59	0	4.0895	0.999999	15	0.999999	0	20	[unavailable]	[unavailable]	[unavailable]	[unavailable]	[unavailable]	[unavailable]	[unavailable]	[unavailable]	[unavailable]	[unavailable]	[unavailable]	2	1	0.0051	6.747
0.999999	1	LSSALK(1.000)AGVTAAK(0.000)	150824_0002_10wk_17_sw1_Q1.06529.06529.2	K.LSSALK[170.11]AGVTAAK.E	sp|P52825|CPT2_MOUSE	1257.73	1336	6529	2	1257.74	629.872	Carnitine O-palmitoyltransferase 2, mitochondrial OS=Mus musculus GN=Cpt2 PE=1 SV=2	10	0	4.8528	0.9975	15	0.999999	0	12.7579	[unavailable]	[unavailable]	[unavailable]	[unavailable]	[unavailable]	[unavailable]	[unavailable]	[unavailable]	[unavailable]	[unavailable]	[unavailable]	2	1	0.0061	8.3069
0.999999	1	SGQQEGAK(1.000)LLCGGGAAADR	150824_0002_10wk_17_sw1_Q1.06534.06534.3	K.SGQQEGAK[170.11]LLC[160.03]GGGAAADR.G	sp|P47738|ALDH2_MOUSE	1886.89	1628	6534	3	1886.9	629.971	Aldehyde dehydrogenase, mitochondrial OS=Mus musculus GN=Aldh2 PE=1 SV=1	5.79	0	4.5609	0.996	15	0.999999	0	20	[unavailable]	[unavailable]	[unavailable]	[unavailable]	[unavailable]	[unavailable]	[unavailable]	[unavailable]	[unavailable]	[unavailable]	[unavailable]	2	1	0.0086	5.3321
0.999999	0.9992	VINK(1.000)MSPTSLK(0.000)	150824_0002_10wk_17_sw1_Q1.06536.06536.2	K.VINK[170.11]MSPTSLK.L	sp|Q8QZS1|HIBCH_MOUSE	1258.7	2016	6536	2	1258.7	630.355	3-hydroxyisobutyryl-CoA hydrolase, mitochondrial OS=Mus musculus GN=Hibch PE=1 SV=1	10	0	3.8793	0.9944	15	0	0.999999	8.3017	[unavailable]	[unavailable]	[unavailable]	[unavailable]	[unavailable]	[unavailable]	[unavailable]	[unavailable]	[unavailable]	[unavailable]	[unavailable]	2	1	0.0049	2.8743
0.999999	1	[unavailable]	150824_0002_10wk_17_sw1_Q1.06542.06542.2	R.TNSTFNQVVLK.R	sp|P35980|RL18_MOUSE	1249.67	1732	6542	2	1249.67	625.841	60S ribosomal protein L18 OS=Mus musculus GN=Rpl18 PE=2 SV=3	8.41	0	3.8096	0.9946	15	0	0	1.2311	[unavailable]	[unavailable]	[unavailable]	[unavailable]	[unavailable]	[unavailable]	[unavailable]	[unavailable]	[unavailable]	[unavailable]	[unavailable]	2	0	0.0048	4.6683
0.999999	1	SVDEGLLDSK(1.000)R	150824_0002_10wk_17_sw1_Q1.06549.06549.2	R.SVDEGLLDSK[170.11]R.V	sp|A2AS89|SPEB_MOUSE	1259.64	1708	6549	2	1259.64	630.825	Agmatinase, mitochondrial OS=Mus musculus GN=Agmat PE=1 SV=1	4.56	0	5.5238	0.97625	15	0.999999	0.473	2.4752	[unavailable]	[unavailable]	[unavailable]	[unavailable]	[unavailable]	[unavailable]	[unavailable]	[unavailable]	[unavailable]	[unavailable]	[unavailable]	2	0	0.007	4.81
0.999945	0.5782	ENGTK(1.000)LSMTNDPLEAAR	150824_0002_10wk_17_sw1_Q1.06575.06575.3	K.ENGTK[170.11]LSMTNDPLEAAR.G	sp|P11725|OTC_MOUSE	1887.9	172	6575	3	1888.91	630.307	Ornithine carbamoyltransferase, mitochondrial OS=Mus musculus GN=Otc PE=1 SV=1	4.68	3216.41	536.84	0	15	0.999999	4.1184	20	[unavailable]	[unavailable]	[unavailable]	[unavailable]	[unavailable]	491	392	1	1	0.2	[unavailable]	2	1	1.0135	3.4416
0.999999	1	LAK(1.000)LSDGVAVLK(0.000)	150824_0002_10wk_17_sw1_Q1.06578.06578.2	R.LAK[170.11]LSDGVAVLK.V	sp|P63038|CH60_MOUSE	1254.75	1457	6578	2	1254.76	628.385	60 kDa heat shock protein, mitochondrial OS=Mus musculus GN=Hspd1 PE=1 SV=1	8.59	0	4.767	0.999999	15	0.999999	0	20	[unavailable]	[unavailable]	[unavailable]	[unavailable]	[unavailable]	[unavailable]	[unavailable]	[unavailable]	[unavailable]	[unavailable]	[unavailable]	2	1	0.006	6.8446
0.999999	1	EWPANLDLK(1.000)K(0.000)	150824_0002_10wk_17_sw1_Q1.06588.06588.2	K.EWPANLDLK[170.11]K.E	sp|Q8C196|CPSM_MOUSE	1254.66	1542	6588	2	1254.67	628.338	Carbamoyl-phosphate synthase [ammonia], mitochondrial OS=Mus musculus GN=Cps1 PE=1 SV=2	6.17	0	5.4484	0.7727	15	0.999999	0.9833	20	[unavailable]	[unavailable]	[unavailable]	[unavailable]	[unavailable]	[unavailable]	[unavailable]	[unavailable]	[unavailable]	[unavailable]	[unavailable]	2	0	0.0068	6.0587
0.820056	0.9698	[unavailable]	150824_0002_10wk_17_sw1_Q1.06609.06609.2	R.TDIANLAEEFK.D	sp|Q99KI0|ACON_MOUSE	1249.62	804	6609	2	1249.63	625.817	Aconitate hydratase, mitochondrial OS=Mus musculus GN=Aco2 PE=1 SV=1	4.14	3672.8	6.0931	0.2917	0.3992	0	0	17.6233	1.147	0.405	0	133.9	1	[unavailable]	[unavailable]	[unavailable]	[unavailable]	0.0404	1.147	2	0	0.0076	-1.7911
0.999999	1	[unavailable]	150824_0002_10wk_17_sw1_Q1.06618.06618.3	R.TGIGSGLSLSGIVHPELSR.S	sp|P50544|ACADV_MOUSE	1879.02	1312	6618	3	1879.03	627.346	Very long-chain specific acyl-CoA dehydrogenase, mitochondrial OS=Mus musculus GN=Acadvl PE=1 SV=3	6.41	0	7.6009	0.984449	15	0	0	15.6125	[unavailable]	[unavailable]	[unavailable]	[unavailable]	[unavailable]	[unavailable]	[unavailable]	[unavailable]	[unavailable]	[unavailable]	[unavailable]	2	0	0.0143	8.8087
0.999999	1	AGTFK(1.000)LVFTPK(0.000)	150824_0002_10wk_17_sw1_Q1.06620.06620.2	R.AGTFK[170.11]LVFTPK.D	sp|P54071|IDHP_MOUSE	1249.71	1775	6620	2	1249.71	625.861	Isocitrate dehydrogenase [NADP], mitochondrial OS=Mus musculus GN=Idh2 PE=1 SV=3	10	0	1.8559	0.999999	15	0.6421	0	20	[unavailable]	[unavailable]	[unavailable]	[unavailable]	[unavailable]	[unavailable]	[unavailable]	[unavailable]	[unavailable]	[unavailable]	[unavailable]	2	1	0.0023	4.3701
0.999999	1	VPVIRPDVAK(1.000)WELSVK(0.000)	150824_0002_10wk_17_sw1_Q1.06624.06624.3	R.VPVIRPDVAK[170.11]WELSVK.L	sp|Q91ZA3|PCCA_MOUSE	1877.08	1781	6624	3	1877.08	626.7	Propionyl-CoA carboxylase alpha chain, mitochondrial OS=Mus musculus GN=Pcca PE=1 SV=2	8.56	0	3.4142	0.8458	15	0	0	9.82029	[unavailable]	[unavailable]	[unavailable]	[unavailable]	[unavailable]	[unavailable]	[unavailable]	[unavailable]	[unavailable]	[unavailable]	[unavailable]	2	1	0.0064	4.3376
0.999999	1	LEDLIVK(1.000)DGLTDVYNK(0.000)	150824_0002_10wk_17_sw1_Q1.06631.06631.3	K.LEDLIVK[170.11]DGLTDVYNK.L	sp|Q8QZT1|THIL_MOUSE	1875.98	1273	6631	3	1875.99	626.335	Acetyl-CoA acetyltransferase, mitochondrial OS=Mus musculus GN=Acat1 PE=1 SV=1	4.23	0	4.0994	0.999999	6.00549	0.999999	0	20	[unavailable]	[unavailable]	[unavailable]	[unavailable]	[unavailable]	[unavailable]	[unavailable]	[unavailable]	[unavailable]	[unavailable]	[unavailable]	2	1	0.0077	9.8827
0.999999	1	TNEFLENFK(1.000)NSVHLR	150824_0002_10wk_17_sw1_Q1.06644.06644.3	K.TNEFLENFK[170.11]NSVHLR.T	sp|Q9CQE1|NPS3B_MOUSE	1888.94	1250	6644	3	1888.95	630.655	Protein NipSnap homolog 3B OS=Mus musculus GN=Nipsnap3b PE=1 SV=1	6.42	0	3.6835	0.996699	15	0.6944	0	6.62769	[unavailable]	[unavailable]	[unavailable]	[unavailable]	[unavailable]	[unavailable]	[unavailable]	[unavailable]	[unavailable]	[unavailable]	[unavailable]	2	1	0.007	10.7227
0.999999	1	VEK(1.000)QVNDAVAK(0.000)	150824_0002_10wk_17_sw1_Q1.06650.06650.2	K.VEK[170.11]QVNDAVAK.G	sp|Q8BWF0|SSDH_MOUSE	1241.66	1878	6650	2	1241.67	621.838	Succinate-semialdehyde dehydrogenase, mitochondrial OS=Mus musculus GN=Aldh5a1 PE=1 SV=1	6.04	0	3.146	0.9961	15	0	0	9.86889	[unavailable]	[unavailable]	[unavailable]	[unavailable]	[unavailable]	[unavailable]	[unavailable]	[unavailable]	[unavailable]	[unavailable]	[unavailable]	2	1	0.0039	3.7651
0.999999	1	FVVEK(1.000)AEQQK(0.000)	150824_0002_10wk_17_sw1_Q1.06654.06654.2	R.FVVEK[170.11]AEQQK.K	sp|P67778|PHB_MOUSE	1246.66	1851	6654	2	1246.66	624.335	Prohibitin OS=Mus musculus GN=Phb PE=1 SV=1	6.14	0	5.2876	0.9897	15	0.999999	0.0837	3	[unavailable]	[unavailable]	[unavailable]	[unavailable]	[unavailable]	[unavailable]	[unavailable]	[unavailable]	[unavailable]	[unavailable]	[unavailable]	2	1	0.0066	3.9526
0.999999	1	[unavailable]	150824_0002_10wk_17_sw1_Q1.06656.06656.2	R.YSTDVSVDEVK.A	sp|DHE3_BOVIN|,sp|P26443|DHE3_MOUSE	1240.58	1888	6656	2	1240.59	621.298	sp|DHE3_BOVIN|	4.03	0	6.9862	0.9737	15	0	0	20	[unavailable]	[unavailable]	[unavailable]	[unavailable]	[unavailable]	[unavailable]	[unavailable]	[unavailable]	[unavailable]	[unavailable]	[unavailable]	2	0	0.0087	3.68
0.999999	1	ALAPEYAK(1.000)AAAK(0.000)	150824_0002_10wk_17_sw1_Q1.06658.06658.2	K.ALAPEYAK[170.11]AAAK.L	sp|P09103|PDIA1_MOUSE	1244.68	1591	6658	2	1244.68	623.346	Protein disulfide-isomerase OS=Mus musculus GN=P4hb PE=1 SV=2	8.54	0	4.6095	0.9459	8.11029	0	0	8.3725	[unavailable]	[unavailable]	[unavailable]	[unavailable]	[unavailable]	[unavailable]	[unavailable]	[unavailable]	[unavailable]	[unavailable]	[unavailable]	2	1	0.0057	5.6415
0.999999	1	LVSSVSDLPK(1.000)R	150824_0002_10wk_17_sw1_Q1.06662.06662.2	K.LVSSVSDLPK[170.11]R.L	sp|P54869|HMCS2_MOUSE	1241.7	1574	6662	2	1241.7	621.856	Hydroxymethylglutaryl-CoA synthase, mitochondrial OS=Mus musculus GN=Hmgcs2 PE=1 SV=2	8.75	0	5.2104	0.998099	15	0.999999	0	20	[unavailable]	[unavailable]	[unavailable]	[unavailable]	[unavailable]	[unavailable]	[unavailable]	[unavailable]	[unavailable]	[unavailable]	[unavailable]	2	0	0.0065	5.7634
0.999994	1	ARPEPNPVIEGDLK(1.000)PAK(0.000)	150824_0002_10wk_17_sw1_Q1.06668.06668.3	R.ARPEPNPVIEGDLK[170.11]PAK.H	sp|Q9DCJ5|NDUA8_MOUSE	1872.01	2086	6668	3	1872.02	625.011	NADH dehydrogenase [ubiquinone] 1 alpha subcomplex subunit 8 OS=Mus musculus GN=Ndufa8 PE=1 SV=3	6.23	0	3.9125	0.083	9.93369	0	0	2.2834	[unavailable]	[unavailable]	[unavailable]	[unavailable]	[unavailable]	[unavailable]	[unavailable]	[unavailable]	[unavailable]	[unavailable]	[unavailable]	2	0	0.0073	2.3648
0.999999	1	DILNMDK(0.036)TLK(0.964), DILNM(1.000)DKTLK	150824_0002_10wk_17_sw1_Q1.06676.06676.2	R.DILNM[147.04]DKTLK[170.11].G	sp|Q8C196|CPSM_MOUSE	1247.64	1674	6676	2	1247.65	624.829	Carbamoyl-phosphate synthase [ammonia], mitochondrial OS=Mus musculus GN=Cps1 PE=1 SV=2	5.96	0	5.6748	0.8263	15	0.999999	0.999999	20	[unavailable]	[unavailable]	[unavailable]	[unavailable]	[unavailable]	[unavailable]	[unavailable]	[unavailable]	[unavailable]	[unavailable]	[unavailable]	2	1	0.0071	5.0081
0.999999	1	IGK(1.000)FPFAANSR	150824_0002_10wk_17_sw1_Q1.06702.06702.2	K.IGK[170.11]FPFAANSR.A	sp|O08749|DLDH_MOUSE	1248.66	1547	6702	2	1248.66	625.338	Dihydrolipoyl dehydrogenase, mitochondrial OS=Mus musculus GN=Dld PE=1 SV=2	11	0	1.1731	0.99445	15	0.999999	0	11.9633	[unavailable]	[unavailable]	[unavailable]	[unavailable]	[unavailable]	[unavailable]	[unavailable]	[unavailable]	[unavailable]	[unavailable]	[unavailable]	2	1	0.0015	6.0122
0.999999	1	FAEIIEK(1.000)NLK(0.000)	150824_0002_10wk_17_sw1_Q1.06713.06713.2	R.FAEIIEK[170.11]NLK.S	sp|Q9CPY7|AMPL_MOUSE	1245.7	1991	6713	2	1245.7	623.856	Cytosol aminopeptidase OS=Mus musculus GN=Lap3 PE=1 SV=3	6.14	0	4.6057	0.4906	15	0.999999	0	4.319	[unavailable]	[unavailable]	[unavailable]	[unavailable]	[unavailable]	[unavailable]	[unavailable]	[unavailable]	[unavailable]	[unavailable]	[unavailable]	2	1	0.0057	3.0252
0.999999	1	VGAFTVVCK(1.000)DAEEAK(1.000)R	150824_0002_10wk_17_sw1_Q1.06715.06715.3	R.VGAFTVVC[160.03]K[170.11]DAEEAK[170.11]R.V	sp|P05202|AATM_MOUSE	1862.92	1459	6715	3	1862.93	621.981	Aspartate aminotransferase, mitochondrial OS=Mus musculus GN=Got2 PE=1 SV=1	6.15	0	4.9145	0.9819	15	0.4517	2	20	[unavailable]	[unavailable]	[unavailable]	[unavailable]	[unavailable]	[unavailable]	[unavailable]	[unavailable]	[unavailable]	[unavailable]	[unavailable]	2	1	0.0092	6.8355
0.966872	0.9082	[unavailable]	150824_0002_10wk_17_sw1_Q1.06719.06719.2	K.TLAILQIESEK.A	sp|Q9CQH3|NDUB5_MOUSE	1243.7	809	6719	2	1243.71	622.859	NADH dehydrogenase [ubiquinone] 1 beta subcomplex subunit 5, mitochondrial OS=Mus musculus GN=Ndufb5 PE=1 SV=1	4.53	3508.5	4.8878	0.6685	11.3295	0	0	0.1737	1.673	0.145	0	180.5	1	[unavailable]	[unavailable]	[unavailable]	[unavailable]	0.121	1.673	2	0	0.0061	-2.888
0.999999	1	CIEDLK(1.000)LLAK(0.000)	150824_0002_10wk_17_sw1_Q1.06729.06729.2	K.C[160.03]IEDLK[170.11]LLAK.K	sp|Q9CQQ7|AT5F1_MOUSE	1243.68	1797	6729	2	1243.69	622.85	ATP synthase F(0) complex subunit B1, mitochondrial OS=Mus musculus GN=Atp5f1 PE=1 SV=1	6.06	0	4.8095	0.991	15	0.999999	0.9999	14.1984	[unavailable]	[unavailable]	[unavailable]	[unavailable]	[unavailable]	[unavailable]	[unavailable]	[unavailable]	[unavailable]	[unavailable]	[unavailable]	2	1	0.006	4.2592
0.999919	0.7565	ENGTK(1.000)LSMTNDPLEAAR	150824_0002_10wk_17_sw1_Q1.06744.06744.3	K.ENGTK[170.11]LSMTNDPLEAAR.G	sp|P11725|OTC_MOUSE	1870.87	810	6744	3	1870.88	624.632	Ornithine carbamoyltransferase, mitochondrial OS=Mus musculus GN=Otc PE=1 SV=1	4.68	3685.3	5.0666	0	15	0.999999	3.1188	20	1.243	0.303	0	38.2	1	[unavailable]	[unavailable]	[unavailable]	[unavailable]	0.107	1.243	2	1	0.0095	-2.7651
0.999999	1	[unavailable]	150824_0002_10wk_17_sw1_Q1.06746.06746.2	K.TFESLVDFC[160.03]K.T	sp|Q61425|HCDH_MOUSE	1244.57	1580	6746	2	1244.58	623.295	Hydroxyacyl-coenzyme A dehydrogenase, mitochondrial OS=Mus musculus GN=Hadh PE=1 SV=2	4.37	0	3.7271	0.999799	15	0	0	14.6237	[unavailable]	[unavailable]	[unavailable]	[unavailable]	[unavailable]	[unavailable]	[unavailable]	[unavailable]	[unavailable]	[unavailable]	[unavailable]	2	0	0.0046	5.7442
0.999999	1	[unavailable]	150824_0002_10wk_17_sw1_Q1.06758.06758.2	R.TGFIIDPGGVIR.G	Biognosys|iRT	1243.69	1470	6758	2	1243.7	622.854	Kit Fusion	5.5	0	3.8279	0.999049	15	0.999999	0	11.3872	[unavailable]	[unavailable]	[unavailable]	[unavailable]	[unavailable]	[unavailable]	[unavailable]	[unavailable]	[unavailable]	[unavailable]	[unavailable]	2	0	0.0048	6.7283
0.999999	1	TIFK(1.000)DLPLPR	150824_0002_10wk_17_sw1_Q1.06780.06780.2	K.TIFK[170.11]DLPLPR.L	sp|Q9DCS3|MECR_MOUSE	1240.72	1975	6780	2	1240.73	621.366	Trans-2-enoyl-CoA reductase, mitochondrial OS=Mus musculus GN=Mecr PE=1 SV=2	8.41	0	5.9032	0.99935	15	0	0	2.0843	[unavailable]	[unavailable]	[unavailable]	[unavailable]	[unavailable]	[unavailable]	[unavailable]	[unavailable]	[unavailable]	[unavailable]	[unavailable]	2	1	0.0073	3.0781
0.999999	0.9983	[unavailable]	150824_0002_10wk_17_sw1_Q1.06806.06806.2	K.GFLVFAGC[160.03]LMK.D	sp|Q80XN0|BDH_MOUSE	1241.63	180	6806	2	1241.64	621.822	D-beta-hydroxybutyrate dehydrogenase, mitochondrial OS=Mus musculus GN=Bdh1 PE=1 SV=2	8.22	4392.22	5.074	0.9972	15	0	0.0913	9.81009	[unavailable]	[unavailable]	[unavailable]	[unavailable]	[unavailable]	615	362	1	2	0.02	[unavailable]	2	0	0.0063	7.2988
0.999999	1	ANAEK(1.000)TSGSSIK(0.000)	150824_0002_10wk_17_sw1_Q1.06814.06814.2	K.ANAEK[170.11]TSGSSIK.L	sp|P56382|ATP5E_MOUSE	1233.62	1405	6814	2	1233.62	617.817	ATP synthase subunit epsilon, mitochondrial OS=Mus musculus GN=Atp5e PE=1 SV=2	8.64	0	3.4634	0.9999	15	0.999999	0	5.0479	[unavailable]	[unavailable]	[unavailable]	[unavailable]	[unavailable]	[unavailable]	[unavailable]	[unavailable]	[unavailable]	[unavailable]	[unavailable]	2	1	0.0043	7.4462
0.999999	0.9999	CATITPDEK(1.000)R	150824_0002_10wk_17_sw1_Q1.06822.06822.2	K.C[160.03]ATITPDEK[170.11]R.V	sp|O88844|IDHC_MOUSE	1231.59	1996	6822	2	1231.59	616.801	Isocitrate dehydrogenase [NADP] cytoplasmic OS=Mus musculus GN=Idh1 PE=1 SV=2	6.06	0	5.7487	0.9967	15	0	0.9735	0.9008	[unavailable]	[unavailable]	[unavailable]	[unavailable]	[unavailable]	[unavailable]	[unavailable]	[unavailable]	[unavailable]	[unavailable]	[unavailable]	2	0	0.0071	2.9741
0.999999	1	K(0.000)GEDFVK(1.000)NMK(0.000)	150824_0002_10wk_17_sw1_Q1.06824.06824.2	K.KGEDFVK[170.11]NMK.-	sp|P08249|MDHM_MOUSE	1236.62	1724	6824	2	1236.62	619.316	Malate dehydrogenase, mitochondrial OS=Mus musculus GN=Mdh2 PE=1 SV=3	8.5	0	5.9228	0.9941	15	0.999999	0	20	[unavailable]	[unavailable]	[unavailable]	[unavailable]	[unavailable]	[unavailable]	[unavailable]	[unavailable]	[unavailable]	[unavailable]	[unavailable]	2	1	0.0073	4.7279
0.990047	0.8753	[unavailable]	150824_0002_10wk_17_sw1_Q1.06826.06826.2	R.SDLGQLDNEIK.E	sp|Q9QXZ0|MACF1_MOUSE	1230.61	183	6826	2	1230.61	616.312	Microtubule-actin cross-linking factor 1 OS=Mus musculus GN=Macf1 PE=1 SV=2	4.03	2161.29	3.6567	0	15	0	0	10.6485	[unavailable]	[unavailable]	[unavailable]	[unavailable]	[unavailable]	487	458	1	1	1.6	[unavailable]	2	0	0.0045	2.3244
0.999999	0.9999	YAPVAK(1.000)DLASR	150824_0002_10wk_17_sw1_Q1.06833.06833.2	R.YAPVAK[170.11]DLASR.D	sp|Q8K2B3|SDHA_MOUSE	1231.66	1995	6833	2	1231.66	616.835	Succinate dehydrogenase [ubiquinone] flavoprotein subunit, mitochondrial OS=Mus musculus GN=Sdha PE=1 SV=1	8.59	0	1.8831	0.9853	15	0	0	20	[unavailable]	[unavailable]	[unavailable]	[unavailable]	[unavailable]	[unavailable]	[unavailable]	[unavailable]	[unavailable]	[unavailable]	[unavailable]	2	1	0.0023	2.974
0.999999	1	[unavailable]	150824_0002_10wk_17_sw1_Q1.06838.06838.2	K.IMGTSPLQIDR.A	sp|Q8C196|CPSM_MOUSE	1229.64	1527	6838	2	1229.65	615.829	Carbamoyl-phosphate synthase [ammonia], mitochondrial OS=Mus musculus GN=Cps1 PE=1 SV=2	5.84	0	4.4673	0.9982	15	0.1803	0.9899	20	[unavailable]	[unavailable]	[unavailable]	[unavailable]	[unavailable]	[unavailable]	[unavailable]	[unavailable]	[unavailable]	[unavailable]	[unavailable]	2	0	0.0055	6.1831
0.999999	1	GVQK(1.000)ILQDYK(0.000)	150824_0002_10wk_17_sw1_Q1.06843.06843.2	R.GVQK[170.11]ILQDYK.S	sp|P56480|ATPB_MOUSE	1232.68	1850	6843	2	1232.68	617.346	ATP synthase subunit beta, mitochondrial OS=Mus musculus GN=Atp5b PE=1 SV=2	8.5	0	4.0602	0.9967	15	0	0	20	[unavailable]	[unavailable]	[unavailable]	[unavailable]	[unavailable]	[unavailable]	[unavailable]	[unavailable]	[unavailable]	[unavailable]	[unavailable]	2	1	0.005	3.953
0.999999	1	[unavailable]	150824_0002_10wk_17_sw1_Q1.06848.06848.2	K.WYYNAAGFNK.L	sp|Q9D855|QCR7_MOUSE	1232.56	1398	6848	2	1232.57	617.288	Cytochrome b-c1 complex subunit 7 OS=Mus musculus GN=Uqcrb PE=1 SV=3	8.5	0	3.8625	0.99925	15	0	0	7.12219	[unavailable]	[unavailable]	[unavailable]	[unavailable]	[unavailable]	[unavailable]	[unavailable]	[unavailable]	[unavailable]	[unavailable]	[unavailable]	2	0	0.0048	7.5318
0.999999	1	GCFHAEIVPVTTTVLNDK(0.000)GDK(0.500)K(0.500)	150824_0002_10wk_17_sw1_Q1.06870.06870.4	R.GC[160.03]FHAEIVPVTTTVLNDKGDK[170.11]K.T	sp|Q8VCH0|THIKB_MOUSE	2470.25	1534	6870	4	2470.26	618.57	3-ketoacyl-CoA thiolase B, peroxisomal OS=Mus musculus GN=Acaa1b PE=1 SV=1	6.74	0	3.8545	0.5515	3.99999	0.0541	0	8.52799	[unavailable]	[unavailable]	[unavailable]	[unavailable]	[unavailable]	[unavailable]	[unavailable]	[unavailable]	[unavailable]	[unavailable]	[unavailable]	2	1	0.0095	6.1093
0.999999	1	EK(1.000)ITAFVVER	150824_0002_10wk_17_sw1_Q1.06876.06876.2	K.EK[170.11]ITAFVVER.S	sp|P50544|ACADV_MOUSE	1232.68	1686	6876	2	1232.68	617.346	Very long-chain specific acyl-CoA dehydrogenase, mitochondrial OS=Mus musculus GN=Acadvl PE=1 SV=3	6.24	0	4.5553	0.9946	15	0.9635	0	15.6125	[unavailable]	[unavailable]	[unavailable]	[unavailable]	[unavailable]	[unavailable]	[unavailable]	[unavailable]	[unavailable]	[unavailable]	[unavailable]	2	1	0.0056	4.9306
0.999999	1	TFDK(1.000)ILIANR	150824_0002_10wk_17_sw1_Q1.06891.06891.2	K.TFDK[170.11]ILIANR.G	sp|Q91ZA3|PCCA_MOUSE	1231.69	1814	6891	2	1231.7	616.854	Propionyl-CoA carboxylase alpha chain, mitochondrial OS=Mus musculus GN=Pcca PE=1 SV=2	8.41	0	4.4599	0.99815	15	0.8623	0	9.82029	[unavailable]	[unavailable]	[unavailable]	[unavailable]	[unavailable]	[unavailable]	[unavailable]	[unavailable]	[unavailable]	[unavailable]	[unavailable]	2	1	0.0055	4.1733
0.999999	1	DVK(1.000)LAQFIEK(0.000)	150824_0002_10wk_17_sw1_Q1.06898.06898.2	R.DVK[170.11]LAQFIEK.A	sp|Q9CZL5|PHS2_MOUSE	1231.68	1921	6898	2	1231.68	616.848	Pterin-4-alpha-carbinolamine dehydratase 2 OS=Mus musculus GN=Pcbd2 PE=1 SV=2	6.07	0	1.1893	0.9709	15	0.9375	0	3.2035	[unavailable]	[unavailable]	[unavailable]	[unavailable]	[unavailable]	[unavailable]	[unavailable]	[unavailable]	[unavailable]	[unavailable]	[unavailable]	2	1	0.0015	3.4934
0.999999	1	VTLVSAAPEK(1.000)LICEMK(0.000), VTLVSAAPEKLICEM(1.000)K	150824_0002_10wk_17_sw1_Q1.06905.06905.3	K.VTLVSAAPEK[170.11]LIC[160.03]EM[147.04]K.V	sp|Q9CQR4|ACO13_MOUSE	1845.96	1262	6905	3	1845.97	616.327	Acyl-coenzyme A thioesterase 13 OS=Mus musculus GN=Acot13 PE=1 SV=1	6.11	0	4.1661	0.9975	15	0.999999	1.8341	7.69209	[unavailable]	[unavailable]	[unavailable]	[unavailable]	[unavailable]	[unavailable]	[unavailable]	[unavailable]	[unavailable]	[unavailable]	[unavailable]	2	1	0.0077	10.2682
0.999999	1	AIGNALK(1.000)SWNETFHAR	150824_0002_10wk_17_sw1_Q1.06908.06908.3	K.AIGNALK[170.11]SWNETFHAR.L	sp|Q9DCX2|ATP5H_MOUSE	1855.93	1284	6908	3	1855.94	619.652	ATP synthase subunit d, mitochondrial OS=Mus musculus GN=Atp5h PE=1 SV=3	8.8	0	3.2558	0.9907	15	0.999999	0	15.5063	[unavailable]	[unavailable]	[unavailable]	[unavailable]	[unavailable]	[unavailable]	[unavailable]	[unavailable]	[unavailable]	[unavailable]	[unavailable]	2	1	0.006	9.521
0.999493	0.4021	ELFPDWK(0.500)EK(0.500)	150824_0002_10wk_17_sw1_Q1.06911.06911.2	K.ELFPDWK[170.11]EK.G	sp|Q921G7|ETFD_MOUSE	1232.61	189	6911	2	1232.62	617.311	Electron transfer flavoprotein-ubiquinone oxidoreductase, mitochondrial OS=Mus musculus GN=Etfdh PE=1 SV=1	4.68	3613.51	7.7072	0.9144	15	0	0	17.3594	[unavailable]	[unavailable]	[unavailable]	[unavailable]	[unavailable]	496	496	0	2	1.2	[unavailable]	2	1	0.0095	1.7663
0.999999	1	SSGLPITSAVDLEDAAK(0.500)K(0.500)	150824_0002_10wk_17_sw1_Q1.06913.06913.3	K.SSGLPITSAVDLEDAAK[170.11]K.A	sp|Q9Z2I8|SUCB2_MOUSE	1842.96	1254	6913	3	1842.96	615.326	Succinyl-CoA ligase [GDP-forming] subunit beta, mitochondrial OS=Mus musculus GN=Suclg2 PE=1 SV=3	4.56	0	3.08	0.7911	15	0.999999	0	11.0039	[unavailable]	[unavailable]	[unavailable]	[unavailable]	[unavailable]	[unavailable]	[unavailable]	[unavailable]	[unavailable]	[unavailable]	[unavailable]	2	0	0.0057	10.4642
0.999999	1	SDPIMLLK(1.000)DR	150824_0002_10wk_17_sw1_Q1.06915.06915.2	K.SDPIMLLK[170.11]DR.M	sp|P35486|ODPA_MOUSE	1228.65	1765	6915	2	1228.65	615.332	Pyruvate dehydrogenase E1 component subunit alpha, somatic form, mitochondrial OS=Mus musculus GN=Pdha1 PE=1 SV=1	5.68	0	1.8877	0.9878	15	0.999999	0.999999	7.40129	[unavailable]	[unavailable]	[unavailable]	[unavailable]	[unavailable]	[unavailable]	[unavailable]	[unavailable]	[unavailable]	[unavailable]	[unavailable]	2	1	0.0023	4.4262
0.999999	0.9991	[unavailable]	150824_0002_10wk_17_sw1_Q1.06928.06928.2	R.GLSSLLYGSIPK.A	sp|Q8JZU2|TXTP_MOUSE	1233.7	816	6928	2	1233.7	617.856	Tricarboxylate transport protein, mitochondrial OS=Mus musculus GN=Slc25a1 PE=2 SV=1	8.59	3894.6	2.3977	0.991	15	0	0	12.5836	1.7	0.492	0	212.5	1	[unavailable]	[unavailable]	[unavailable]	[unavailable]	0.00303	1.7	2	0	0.003	0.7992
0.999999	1	TFQDCYSSK(1.000)FLSHWDHITR	150824_0002_10wk_17_sw1_Q1.06932.06932.4	R.TFQDC[160.03]YSSK[170.11]FLSHWDHITR.V	sp|Q8BH95|ECHM_MOUSE	2469.12	1235	6932	4	2469.13	618.287	Enoyl-CoA hydratase, mitochondrial OS=Mus musculus GN=Echs1 PE=1 SV=1	6.61	0	5.7349	0.8991	15	0.999999	0	8.52139	[unavailable]	[unavailable]	[unavailable]	[unavailable]	[unavailable]	[unavailable]	[unavailable]	[unavailable]	[unavailable]	[unavailable]	[unavailable]	2	1	0.0142	11.7565
0.999998	0.9878	VMFK(1.000)VPGFDR	150824_0002_10wk_17_sw1_Q1.06938.06938.2	K.VMFK[170.11]VPGFDR.V	sp|Q9CQR4|ACO13_MOUSE	1236.63	2186	6938	2	1236.64	619.323	Acyl-coenzyme A thioesterase 13 OS=Mus musculus GN=Acot13 PE=1 SV=1	8.72	0	4.442	0.97615	15	0.999999	0.998	7.69209	[unavailable]	[unavailable]	[unavailable]	[unavailable]	[unavailable]	[unavailable]	[unavailable]	[unavailable]	[unavailable]	[unavailable]	[unavailable]	2	1	0.0055	1.7699
0.999686	0.8949	EWPANLDLK(0.500)K(0.500)	150824_0002_10wk_17_sw1_Q1.06945.06945.2	K.EWPANLDLK[170.11]K.E	sp|Q8C196|CPSM_MOUSE	1236.65	192	6945	2	1236.65	619.332	Carbamoyl-phosphate synthase [ammonia], mitochondrial OS=Mus musculus GN=Cps1 PE=1 SV=2	6.17	4072.11	3.8815	0	15	0	2	20	[unavailable]	[unavailable]	[unavailable]	[unavailable]	[unavailable]	574	574	0	2	0.00097	[unavailable]	2	0	0.0048	2.4834
0.999999	0.9994	[unavailable]	150824_0002_10wk_17_sw1_Q1.06949.06949.2	K.IFGVTTLDIVR.A	sp|P08249|MDHM_MOUSE	1232.71	818	6949	2	1232.72	617.364	Malate dehydrogenase, mitochondrial OS=Mus musculus GN=Mdh2 PE=1 SV=3	5.84	4060.4	3.2238	0.99365	15	0	0	20	2.153	0.44	0	280.8	1	[unavailable]	[unavailable]	[unavailable]	[unavailable]	0.00361	2.153	2	0	0.004	0.624
0.99965	0.9999	ELISK(1.000)ILLNR	150824_0002_10wk_17_sw1_Q1.06950.06950.2	K.ELISK[170.11]ILLNR.R	sp|P22599|A1AT2_MOUSE	1239.76	2001	6950	2	1239.76	620.885	Alpha-1-antitrypsin 1-2 OS=Mus musculus GN=Serpina1b PE=1 SV=2	8.85	0	3.7416	0.6903	7.21059	0	0	0.6489	[unavailable]	[unavailable]	[unavailable]	[unavailable]	[unavailable]	[unavailable]	[unavailable]	[unavailable]	[unavailable]	[unavailable]	[unavailable]	2	1	0.0046	2.9489
0.999999	1	DFAEK(1.000)ELVPIAAQLDR	150824_0002_10wk_17_sw1_Q1.06960.06960.3	R.DFAEK[170.11]ELVPIAAQLDR.E	sp|Q07417|ACADS_MOUSE	1855.97	2035	6960	3	1855.97	619.663	Short-chain specific acyl-CoA dehydrogenase, mitochondrial OS=Mus musculus GN=Acads PE=1 SV=2	4.32	0	2.4664	0.98935	14.8635	0.999999	0	11.1704	[unavailable]	[unavailable]	[unavailable]	[unavailable]	[unavailable]	[unavailable]	[unavailable]	[unavailable]	[unavailable]	[unavailable]	[unavailable]	2	1	0.0046	2.7514
0.999999	1	GK(0.000)PDVVVK(0.000)EDEEYK(1.000)R	150824_0002_10wk_17_sw1_Q1.06963.06963.3	K.GKPDVVVKEDEEYK[170.11]R.V	sp|Q8QZT1|THIL_MOUSE	1831.93	1452	6963	3	1831.94	611.651	Acetyl-CoA acetyltransferase, mitochondrial OS=Mus musculus GN=Acat1 PE=1 SV=1	4.94	0	3.4983	0	15	0.999999	1.068	20	[unavailable]	[unavailable]	[unavailable]	[unavailable]	[unavailable]	[unavailable]	[unavailable]	[unavailable]	[unavailable]	[unavailable]	[unavailable]	2	1	0.0064	6.9163
0.999999	1	SSDEAYAIAK(1.000)K(0.000)	150824_0002_10wk_17_sw1_Q1.06969.06969.2	K.SSDEAYAIAK[170.11]K.L	sp|Q9Z2I9|SUCB1_MOUSE	1223.6	1487	6969	2	1223.61	612.809	Succinyl-CoA ligase [ADP-forming] subunit beta, mitochondrial OS=Mus musculus GN=Sucla2 PE=1 SV=2	5.79	0	6.0855	0.9879	15	0.6542	0	9.2536	[unavailable]	[unavailable]	[unavailable]	[unavailable]	[unavailable]	[unavailable]	[unavailable]	[unavailable]	[unavailable]	[unavailable]	[unavailable]	2	0	0.0074	6.6094
0.999999	1	IIQSAK(1.000)TGSFK(0.000)	150824_0002_10wk_17_sw1_Q1.06970.06970.2	K.IIQSAK[170.11]TGSFK.H	sp|Q9CPQ8|ATP5L_MOUSE	1220.68	1525	6970	2	1220.68	611.346	ATP synthase subunit g, mitochondrial OS=Mus musculus GN=Atp5l PE=1 SV=1	10	0	5.6001	0.9961	15	0.999999	0	5.731	[unavailable]	[unavailable]	[unavailable]	[unavailable]	[unavailable]	[unavailable]	[unavailable]	[unavailable]	[unavailable]	[unavailable]	[unavailable]	2	1	0.0068	6.1884
0.999983	1	ILHESTQTDK(1.000)ALYNR	150824_0002_10wk_17_sw1_Q1.06973.06973.3	R.ILHESTQTDK[170.11]ALYNR.L	sp|Q3V3R1|C1TM_MOUSE	1829.93	1648	6973	3	1829.93	610.983	Monofunctional C1-tetrahydrofolate synthase, mitochondrial OS=Mus musculus GN=Mthfd1l PE=1 SV=2	6.75	0	4.0025	0.98595	0.4491	0	0	0.5253	[unavailable]	[unavailable]	[unavailable]	[unavailable]	[unavailable]	[unavailable]	[unavailable]	[unavailable]	[unavailable]	[unavailable]	[unavailable]	2	1	0.0073	5.2057
0.999999	1	FSQICAK(1.000)AVR	150824_0002_10wk_17_sw1_Q1.06984.06984.2	R.FSQIC[160.03]AK[170.11]AVR.D	sp|P56382|ATP5E_MOUSE	1220.63	1943	6984	2	1220.64	611.324	ATP synthase subunit epsilon, mitochondrial OS=Mus musculus GN=Atp5e PE=1 SV=2	9.51	0	5.6003	0.999999	15	0.999999	0	5.0479	[unavailable]	[unavailable]	[unavailable]	[unavailable]	[unavailable]	[unavailable]	[unavailable]	[unavailable]	[unavailable]	[unavailable]	[unavailable]	2	1	0.0068	3.2884
0.999889	0.9925	VDEYDYSK(1.000)PIQGQQK(0.000)	150824_0002_10wk_17_sw1_Q1.06987.06987.3	R.VDEYDYSK[170.11]PIQGQQK.K	sp|Q8K2B3|SDHA_MOUSE	1838.87	193	6987	3	1838.88	613.963	Succinate dehydrogenase [ubiquinone] flavoprotein subunit, mitochondrial OS=Mus musculus GN=Sdha PE=1 SV=1	4.56	2487.58	5.3294	0	11.9029	0.999999	0.1896	20	[unavailable]	[unavailable]	[unavailable]	[unavailable]	[unavailable]	586	386	1	1	0.073	[unavailable]	2	0	0.0098	6.8497
0.999323	1	QDETM(0.000)AM(1.000)KLLTYELK	150824_0002_10wk_17_sw1_Q1.06988.06988.3	R.QDETMAM[147.04]KLLTYELK.N	sp|Q923J1|TRPM7_MOUSE	1828.9	1973	6988	3	1828.9	610.639	Transient receptor potential cation channel subfamily M member 7 OS=Mus musculus GN=Trpm7 PE=1 SV=1	4.68	0	3.5041	0	0	0	0	3.8721	[unavailable]	[unavailable]	[unavailable]	[unavailable]	[unavailable]	[unavailable]	[unavailable]	[unavailable]	[unavailable]	[unavailable]	[unavailable]	2	1	0.0064	3.1034
0.999999	1	[unavailable]	150824_0002_10wk_17_sw1_Q1.06993.06993.2	K.FYSVNVDYSK.L	sp|Q62425|NDUA4_MOUSE	1220.57	1699	6993	2	1220.58	611.293	Cytochrome c oxidase subunit NDUFA4 OS=Mus musculus GN=Ndufa4 PE=1 SV=2	5.83	0	7.3008	0.9588	15	0	0	2.9632	[unavailable]	[unavailable]	[unavailable]	[unavailable]	[unavailable]	[unavailable]	[unavailable]	[unavailable]	[unavailable]	[unavailable]	[unavailable]	2	0	0.0089	4.8672
0.999999	1	EK(1.000)ADWSSLSR	150824_0002_10wk_17_sw1_Q1.06994.06994.2	K.EK[170.11]ADWSSLSR.D	sp|P19783|COX41_MOUSE	1219.58	1597	6994	2	1219.59	610.799	Cytochrome c oxidase subunit 4 isoform 1, mitochondrial OS=Mus musculus GN=Cox4i1 PE=1 SV=2	6.17	0	5.6051	0.99615	15	0.107	0	10.7302	[unavailable]	[unavailable]	[unavailable]	[unavailable]	[unavailable]	[unavailable]	[unavailable]	[unavailable]	[unavailable]	[unavailable]	[unavailable]	2	1	0.0068	5.5886
0.961899	0.9894	[unavailable]	150824_0002_10wk_17_sw1_Q1.06996.06996.2	K.QQLAPLEK[170.11]VR.L	sp|Q3UMR5|MCU_MOUSE	1222.7	195	6996	2	1222.71	612.359	Calcium uniporter protein, mitochondrial OS=Mus musculus GN=Mcu PE=1 SV=2	8.75	2795.16	5.3161	0.8857	5.7383	0	0	0	[unavailable]	[unavailable]	[unavailable]	[unavailable]	[unavailable]	360	210	0	1	0.14	[unavailable]	2	1	0.0065	4.7269
0.999999	1	[unavailable]	150824_0002_10wk_17_sw1_Q1.06999.06999.3	R.IMDPNIVGNEHYDVAR.G	sp|P56480|ATPB_MOUSE	1841.87	1364	6999	3	1841.88	614.965	ATP synthase subunit beta, mitochondrial OS=Mus musculus GN=Atp5b PE=1 SV=2	4.54	0	4.9706	0.9965	15	0	0.999999	20	[unavailable]	[unavailable]	[unavailable]	[unavailable]	[unavailable]	[unavailable]	[unavailable]	[unavailable]	[unavailable]	[unavailable]	[unavailable]	2	0	0.0092	7.9102
0.999976	1	LLLQVQHASK(0.132)QISAEK(0.868)	150824_0002_10wk_17_sw1_Q1.07002.07002.3	K.LLLQVQHASKQISAEK[170.11].Q	sp|P48962|ADT1_MOUSE	1834.03	2007	7002	3	1834.04	612.351	ADP\ATP translocase 1 OS=Mus musculus GN=Slc25a4 PE=1 SV=4	8.6	0	2.1964	0	0	0	0	14.8368	[unavailable]	[unavailable]	[unavailable]	[unavailable]	[unavailable]	[unavailable]	[unavailable]	[unavailable]	[unavailable]	[unavailable]	[unavailable]	2	1	0.004	2.9221
0.999999	1	GYYDTYLK(1.000)R	150824_0002_10wk_17_sw1_Q1.07006.07006.2	K.GYYDTYLK[170.11]R.C	sp|Q9D110|MTHFS_MOUSE	1219.59	1692	7006	2	1219.59	610.801	5-formyltetrahydrofolate cyclo-ligase OS=Mus musculus GN=Mthfs PE=2 SV=2	8.43	0	5.1047	0.999999	15	0	0	0.6747	[unavailable]	[unavailable]	[unavailable]	[unavailable]	[unavailable]	[unavailable]	[unavailable]	[unavailable]	[unavailable]	[unavailable]	[unavailable]	2	0	0.0062	4.904
0.999999	0.9998	[unavailable]	150824_0002_10wk_17_sw1_Q1.07011.07011.2	K.C[160.03]AVVDVPFGGAK.A	sp|DHE3_BOVIN|,sp|P26443|DHE3_MOUSE	1218.61	823	7011	2	1218.61	610.311	[unavailable]	5.83	2988	6.2801	0.98955	15	0	0.9987	20	1.595	0.431	0	254.9	1	[unavailable]	[unavailable]	[unavailable]	[unavailable]	0.00558	1.595	2	0	0.0077	0.1886
0.999088	0.9779	[unavailable]	150824_0002_10wk_17_sw1_Q1.07035.07035.2	K.HLGLPVFNTVK.E	sp|Q9WUM5|SUCA_MOUSE	1223.7	199	7035	2	1223.71	612.859	Succinyl-CoA ligase [ADP\GDP-forming] subunit alpha, mitochondrial OS=Mus musculus GN=Suclg1 PE=1 SV=4	8.76	3248.69	4.086	0.9763	1.9102	0.999999	0.0691	12.1655	[unavailable]	[unavailable]	[unavailable]	[unavailable]	[unavailable]	359	244	1	1	0.13	[unavailable]	2	0	0.005	3.665
0.999999	1	[unavailable]	150824_0002_10wk_17_sw1_Q1.07036.07036.2	K.TGQSYLAAGLLK.N	sp|Q99MZ7|PECR_MOUSE	1220.68	1585	7036	2	1220.68	611.346	Peroxisomal trans-2-enoyl-CoA reductase OS=Mus musculus GN=Pecr PE=1 SV=1	8.26	0	6.3001	0.99775	15	0.2076	0	3.8741	[unavailable]	[unavailable]	[unavailable]	[unavailable]	[unavailable]	[unavailable]	[unavailable]	[unavailable]	[unavailable]	[unavailable]	[unavailable]	2	0	0.0077	5.6865
0.999999	1	MYFDK(1.000)YVLK(0.000)PATEGK(0.000)	150824_0002_10wk_17_sw1_Q1.07048.07048.3	R.MYFDK[170.11]YVLKPATEGK.Q	sp|Q925I1|ATAD3_MOUSE	1830.92	1271	7048	3	1830.93	611.315	ATPase family AAA domain-containing protein 3 OS=Mus musculus GN=Atad3 PE=1 SV=1	8.14	0	3.8003	0.488	15	0	0	5.6759	[unavailable]	[unavailable]	[unavailable]	[unavailable]	[unavailable]	[unavailable]	[unavailable]	[unavailable]	[unavailable]	[unavailable]	[unavailable]	2	1	0.007	10.0061
0.999999	1	ILACDDLDEAAK(1.000)MVVK(0.000)	150824_0002_10wk_17_sw1_Q1.07093.07093.3	K.ILAC[160.03]DDLDEAAK[170.11]MVVK.L	sp|Q9Z2I9|SUCB1_MOUSE	1831.91	1884	7093	3	1831.91	611.643	Succinyl-CoA ligase [ADP-forming] subunit beta, mitochondrial OS=Mus musculus GN=Sucla2 PE=1 SV=2	4.23	0	3.2985	0.9778	6.65219	0.8518	0	9.2536	[unavailable]	[unavailable]	[unavailable]	[unavailable]	[unavailable]	[unavailable]	[unavailable]	[unavailable]	[unavailable]	[unavailable]	[unavailable]	2	1	0.006	3.6924
0.999999	1	VTLVSAAPEK(1.000)LICEMK(0.000)	150824_0002_10wk_17_sw1_Q1.07099.07099.3	K.VTLVSAAPEK[170.11]LIC[160.03]EMK.V	sp|Q9CQR4|ACO13_MOUSE	1829.96	1249	7099	3	1829.97	610.995	Acyl-coenzyme A thioesterase 13 OS=Mus musculus GN=Acot13 PE=1 SV=1	6.11	0	3.0018	0.9991	15	0.999999	2	7.69209	[unavailable]	[unavailable]	[unavailable]	[unavailable]	[unavailable]	[unavailable]	[unavailable]	[unavailable]	[unavailable]	[unavailable]	[unavailable]	2	1	0.0055	10.7902
0.999999	1	NAFGAPLTK(1.000)LQNIQFK(0.000)	150824_0002_10wk_17_sw1_Q1.07108.07108.3	R.NAFGAPLTK[170.11]LQNIQFK.L	sp|Q07417|ACADS_MOUSE	1831	1279	7108	3	1831	611.34	Short-chain specific acyl-CoA dehydrogenase, mitochondrial OS=Mus musculus GN=Acads PE=1 SV=2	10	0	2.9001	0.9995	15	0.999999	0	11.1704	[unavailable]	[unavailable]	[unavailable]	[unavailable]	[unavailable]	[unavailable]	[unavailable]	[unavailable]	[unavailable]	[unavailable]	[unavailable]	2	1	0.0053	9.6815
0.999999	1	[unavailable]	150824_0002_10wk_17_sw1_Q1.07113.07113.2	R.SIFSAVLDELK.V	sp|Q8C196|CPSM_MOUSE	1220.67	1961	7113	2	1220.67	611.34	Carbamoyl-phosphate synthase [ammonia], mitochondrial OS=Mus musculus GN=Cps1 PE=1 SV=2	4.37	0	4.5001	0.9914	15	0.9961	0	20	[unavailable]	[unavailable]	[unavailable]	[unavailable]	[unavailable]	[unavailable]	[unavailable]	[unavailable]	[unavailable]	[unavailable]	[unavailable]	2	0	0.0055	3.1888
0.999889	0.9994	GGK(1.000)GLGK(1.000)GGAK(1.000)R	150824_0002_10wk_17_sw1_Q1.07119.07119.2	K.GGK[170.11]GLGK[170.11]GGAK[170.11]R.H	sp|P62806|H4_MOUSE	1210.68	827	7119	2	1210.68	606.346	Histone H4 OS=Mus musculus GN=Hist1h4a PE=1 SV=2	11.26	1762.4	3.8218	0	15	0.999999	0	4.8853	2.353	0.214	0	368.8	1	[unavailable]	[unavailable]	[unavailable]	[unavailable]	0.000497	2.353	2	2	0.0046	2.6069
0.999999	1	EDDK(1.000)PETVIK(0.000)	150824_0002_10wk_17_sw1_Q1.07133.07133.2	R.EDDK[170.11]PETVIK.R	sp|Q9WTP7|KAD3_MOUSE	1214.6	1728	7133	2	1214.61	608.309	GTP:AMP phosphotransferase AK3, mitochondrial OS=Mus musculus GN=Ak3 PE=1 SV=3	4.32	0	4.8241	0.989	15	0	0	11.3052	[unavailable]	[unavailable]	[unavailable]	[unavailable]	[unavailable]	[unavailable]	[unavailable]	[unavailable]	[unavailable]	[unavailable]	[unavailable]	2	0	0.0059	4.7038
0.999999	0.9999	EVTIK(1.000)VPAGTR	150824_0002_10wk_17_sw1_Q1.07139.07139.2	K.EVTIK[170.11]VPAGTR.A	sp|Q8CC88|VWA8_MOUSE	1211.69	2000	7139	2	1211.69	606.851	von Willebrand factor A domain-containing protein 8 OS=Mus musculus GN=Vwa8 PE=2 SV=2	8.85	0	4.4327	0.9953	15	0.9973	0	7.1797	[unavailable]	[unavailable]	[unavailable]	[unavailable]	[unavailable]	[unavailable]	[unavailable]	[unavailable]	[unavailable]	[unavailable]	[unavailable]	2	1	0.0054	2.952
0.999999	1	ILSQWK(1.000)PEDSK(0.000)DPTK(0.000)	150824_0002_10wk_17_sw1_Q1.07142.07142.3	K.ILSQWK[170.11]PEDSKDPTK.K	sp|Q9WVM8|AADAT_MOUSE	1812.93	1855	7142	3	1812.93	605.316	Kynurenine\alpha-aminoadipate aminotransferase, mitochondrial OS=Mus musculus GN=Aadat PE=1 SV=1	6.12	0	4.343	0.6497	15	0	0	8.07989	[unavailable]	[unavailable]	[unavailable]	[unavailable]	[unavailable]	[unavailable]	[unavailable]	[unavailable]	[unavailable]	[unavailable]	[unavailable]	2	1	0.0079	3.9019
0.999999	1	LNMQK(1.000)SMQNHAAVFR	150824_0002_10wk_17_sw1_Q1.07144.07144.3	R.LNMQK[170.11]SMQNHAAVFR.V	sp|Q8K2B3|SDHA_MOUSE	1815.89	1234	7144	3	1815.89	606.303	Succinate dehydrogenase [ubiquinone] flavoprotein subunit, mitochondrial OS=Mus musculus GN=Sdha PE=1 SV=1	11	0	4.2351	0.999999	15	0	0.9859	20	[unavailable]	[unavailable]	[unavailable]	[unavailable]	[unavailable]	[unavailable]	[unavailable]	[unavailable]	[unavailable]	[unavailable]	[unavailable]	2	1	0.0077	11.8972
0.999999	1	FAGPYDK(1.000)GEYSPSVQK(0.000)	150824_0002_10wk_17_sw1_Q1.07148.07148.3	K.FAGPYDK[170.11]GEYSPSVQK.T	sp|P25688|URIC_MOUSE	1813.85	1360	7148	3	1813.86	605.625	Uricase OS=Mus musculus GN=Uox PE=1 SV=2	6.07	0	5.0474	0.985	15	0.999999	0	20	[unavailable]	[unavailable]	[unavailable]	[unavailable]	[unavailable]	[unavailable]	[unavailable]	[unavailable]	[unavailable]	[unavailable]	[unavailable]	2	1	0.0092	7.9418
0.993426	0.457	ALK(1.000)IPAMTIAK(0.000), ALKIPAM(1.000)TIAK	150824_0002_10wk_17_sw1_Q1.07149.07149.2	R.ALK[170.11]IPAM[147.04]TIAK.N	sp|P63038|CH60_MOUSE	1213.71	203	7149	2	1213.72	607.862	60 kDa heat shock protein, mitochondrial OS=Mus musculus GN=Hspd1 PE=1 SV=1	10	2764.07	4.9435	0	15	0.999999	0.999999	20	[unavailable]	[unavailable]	[unavailable]	[unavailable]	[unavailable]	331	311	0	1	2.3	[unavailable]	2	1	0.006	0.4379
0.999999	1	VGAFTVVCK(1.000)DAEEAK(0.000)R	150824_0002_10wk_17_sw1_Q1.07154.07154.3	R.VGAFTVVC[160.03]K[170.11]DAEEAKR.V	sp|P05202|AATM_MOUSE	1820.91	1229	7154	3	1820.92	607.977	Aspartate aminotransferase, mitochondrial OS=Mus musculus GN=Got2 PE=1 SV=1	6.15	0	3.9217	0.9777	15	0	0.999999	20	[unavailable]	[unavailable]	[unavailable]	[unavailable]	[unavailable]	[unavailable]	[unavailable]	[unavailable]	[unavailable]	[unavailable]	[unavailable]	2	1	0.0071	12.3195
0.999999	1	[unavailable]	150824_0002_10wk_17_sw1_Q1.07162.07162.3	K.HQSLGGQYGVQGFPTIK.L	sp|Q922R8|PDIA6_MOUSE	1815.93	834	7162	3	1815.93	606.316	Protein disulfide-isomerase A6 OS=Mus musculus GN=Pdia6 PE=1 SV=3	8.6	3020.2	4.3719	0.9962	8.33969	0	0	1.4043	1.982	0.574	0	127.2	1	[unavailable]	[unavailable]	[unavailable]	[unavailable]	0.000102	1.982	2	0	0.0079	4.1905
0.999999	1	[unavailable]	150824_0002_10wk_17_sw1_Q1.07182.07182.2	K.TTQSGFEGFLK.D	sp|P25688|URIC_MOUSE	1213.6	1449	7182	2	1213.6	607.806	Uricase OS=Mus musculus GN=Uox PE=1 SV=2	5.66	0	4.9287	0.9984	15	0	0	20	[unavailable]	[unavailable]	[unavailable]	[unavailable]	[unavailable]	[unavailable]	[unavailable]	[unavailable]	[unavailable]	[unavailable]	[unavailable]	2	0	0.006	6.9392
0.999999	1	ELWIIDEK(0.500)K(0.500)	150824_0002_10wk_17_sw1_Q1.07248.07248.2	K.ELWIIDEK[170.11]K.W	sp|Q921G7|ETFD_MOUSE	1214.65	1985	7248	2	1214.66	608.335	Electron transfer flavoprotein-ubiquinone oxidoreductase, mitochondrial OS=Mus musculus GN=Etfdh PE=1 SV=1	4.68	0	2.1105	0.747	15	0.999999	0	17.3594	[unavailable]	[unavailable]	[unavailable]	[unavailable]	[unavailable]	[unavailable]	[unavailable]	[unavailable]	[unavailable]	[unavailable]	[unavailable]	2	0	0.0026	3.0584
0.999997	0.9968	[unavailable]	150824_0002_10wk_17_sw1_Q1.07253.07253.2	K.VSLAVLNPYIK.R	sp|Q9DB20|ATPO_MOUSE	1215.72	838	7253	2	1215.72	608.869	ATP synthase subunit O, mitochondrial OS=Mus musculus GN=Atp5o PE=1 SV=1	8.56	3812.2	-1.9766	0.76	15	0	0	15.6557	1.858	0.383	0	285.5	1	[unavailable]	[unavailable]	[unavailable]	[unavailable]	0.00629	1.858	2	0	-0.0024	0.0688
0.999999	1	[unavailable]	150824_0002_10wk_17_sw1_Q1.07259.07259.3	K.LLYDLADQLHAAVGASR.A	sp|Q99LC5|ETFA_MOUSE	1811.95	1275	7259	3	1811.96	604.992	Electron transfer flavoprotein subunit alpha, mitochondrial OS=Mus musculus GN=Etfa PE=1 SV=2	5.21	0	3.2337	0.999999	15	0	0	16.9083	[unavailable]	[unavailable]	[unavailable]	[unavailable]	[unavailable]	[unavailable]	[unavailable]	[unavailable]	[unavailable]	[unavailable]	[unavailable]	2	0	0.0059	9.7791
0.999999	1	GALVIVNDLGGDFK(1.000)GIGK(0.000)	150824_0002_10wk_17_sw1_Q1.07285.07285.3	R.GALVIVNDLGGDFK[170.11]GIGK.G	sp|P51660|DHB4_MOUSE	1813.99	1377	7285	3	1814	605.672	Peroxisomal multifunctional enzyme type 2 OS=Mus musculus GN=Hsd17b4 PE=1 SV=3	5.96	0	2.7254	0.9675	4.48509	0.8312	0	9.16579	[unavailable]	[unavailable]	[unavailable]	[unavailable]	[unavailable]	[unavailable]	[unavailable]	[unavailable]	[unavailable]	[unavailable]	[unavailable]	2	1	0.0049	7.739
0.999999	1	FVTNTTK(0.999)ESK(0.001)	150824_0002_10wk_17_sw1_Q1.07291.07291.2	R.FVTNTTK[170.11]ESK.K	sp|Q3UGR5|HDHD2_MOUSE	1195.61	1595	7291	2	1195.61	598.812	Haloacid dehalogenase-like hydrolase domain-containing protein 2 OS=Mus musculus GN=Hdhd2 PE=1 SV=2	8.59	0	1.9399	0.7164	10.5709	0	0	0.5094	[unavailable]	[unavailable]	[unavailable]	[unavailable]	[unavailable]	[unavailable]	[unavailable]	[unavailable]	[unavailable]	[unavailable]	[unavailable]	2	1	0.0023	5.6095
0.999999	0.9962	LAADVGK(1.000)AGAER	150824_0002_10wk_17_sw1_Q1.07295.07295.2	R.LAADVGK[170.11]AGAER.E	sp|P51881|ADT2_MOUSE	1198.63	206	7295	2	1198.64	600.323	ADP\ATP translocase 2 OS=Mus musculus GN=Slc25a5 PE=1 SV=3	6.07	1888.13	5.5063	0.9456	15	0.6487	0	20	[unavailable]	[unavailable]	[unavailable]	[unavailable]	[unavailable]	558	332	0	2	0.012	[unavailable]	2	1	0.0066	6.752
0.999999	1	YGTGVGYCK(1.000)R	150824_0002_10wk_17_sw1_Q1.07296.07296.2	K.YGTGVGYC[160.03]K[170.11]R.Q	sp|Q80XL6|ACD11_MOUSE	1201.56	1504	7296	2	1201.56	601.785	Acyl-CoA dehydrogenase family member 11 OS=Mus musculus GN=Acad11 PE=1 SV=2	9.2	0	6.0956	0.9973	15	0	0	4.9638	[unavailable]	[unavailable]	[unavailable]	[unavailable]	[unavailable]	[unavailable]	[unavailable]	[unavailable]	[unavailable]	[unavailable]	[unavailable]	2	0	0.0073	6.4135
0.999999	1	DYEETIGK(1.000)AK(0.000)	150824_0002_10wk_17_sw1_Q1.07303.07303.2	K.DYEETIGK[170.11]AK.K	sp|Q9DBF1|AL7A1_MOUSE	1194.58	1644	7303	2	1194.58	598.296	Alpha-aminoadipic semialdehyde dehydrogenase OS=Mus musculus GN=Aldh7a1 PE=1 SV=4	4.68	0	3.8831	0.9934	15	0	0	6.488	[unavailable]	[unavailable]	[unavailable]	[unavailable]	[unavailable]	[unavailable]	[unavailable]	[unavailable]	[unavailable]	[unavailable]	[unavailable]	2	1	0.0046	5.2309
0.999999	1	LICEMK(1.000)VEEQHTNK(0.000)	150824_0002_10wk_17_sw1_Q1.07305.07305.3	K.LIC[160.03]EMK[170.11]VEEQHTNK.L	sp|Q9CQR4|ACO13_MOUSE	1799.85	1497	7305	3	1799.86	600.959	Acyl-coenzyme A thioesterase 13 OS=Mus musculus GN=Acot13 PE=1 SV=1	5.5	0	2.9503	0.958	15	0	1.2508	7.69209	[unavailable]	[unavailable]	[unavailable]	[unavailable]	[unavailable]	[unavailable]	[unavailable]	[unavailable]	[unavailable]	[unavailable]	[unavailable]	2	1	0.0053	6.4348
0.747409	0.8802	[unavailable]	150824_0002_10wk_17_sw1_Q1.07310.07310.2	K.VGGAIFYC[217.05]SK[170.11].L	DECOY1_sp_13258	1199.56	842	7310	2	1199.57	600.789	Randomized Protein Sequence	8.17	2422.6	4.4591	0	15	0	0	2.2986	0.949	0.325	0	55.3	1	[unavailable]	[unavailable]	[unavailable]	[unavailable]	0.147	0.949	2	0	0.0053	-3.0827
0.999999	1	[unavailable]	150824_0002_10wk_17_sw1_Q1.07314.07314.3	K.TNVSGGAIALGHPLGGSGSR.L	sp|Q8BWT1|THIM_MOUSE	1806.93	1230	7314	3	1806.94	603.318	3-ketoacyl-CoA thiolase, mitochondrial OS=Mus musculus GN=Acaa2 PE=1 SV=3	9.44	0	3.6481	0.999999	15	0.999999	0.999999	20	[unavailable]	[unavailable]	[unavailable]	[unavailable]	[unavailable]	[unavailable]	[unavailable]	[unavailable]	[unavailable]	[unavailable]	[unavailable]	2	0	0.0066	12.3121
0.999407	0.9957	FPALTPEQK(1.000)K(0.000)	150824_0002_10wk_17_sw1_Q1.07325.07325.2	R.FPALTPEQK[170.11]K.E	sp|Q91Y97|ALDOB_MOUSE	1199.65	2033	7325	2	1199.66	600.835	Fructose-bisphosphate aldolase B OS=Mus musculus GN=Aldob PE=1 SV=3	8.59	0	3.8667	0.43125	8.6444	0	0	8.64389	[unavailable]	[unavailable]	[unavailable]	[unavailable]	[unavailable]	[unavailable]	[unavailable]	[unavailable]	[unavailable]	[unavailable]	[unavailable]	2	0	0.0046	2.7639
0.999999	1	HNEETGDNVGPLIIK(0.500)K(0.500)	150824_0002_10wk_17_sw1_Q1.07330.07330.3	K.HNEETGDNVGPLIIK[170.11]K.K	sp|Q91WS0|CISD1_MOUSE	1804.93	1842	7330	3	1804.94	602.651	CDGSH iron-sulfur domain-containing protein 1 OS=Mus musculus GN=Cisd1 PE=1 SV=1	5.45	0	3.855	0.8977	10.3251	0	0	3.2663	[unavailable]	[unavailable]	[unavailable]	[unavailable]	[unavailable]	[unavailable]	[unavailable]	[unavailable]	[unavailable]	[unavailable]	[unavailable]	2	0	0.007	4.0063
0.999989	0.9929	[unavailable]	150824_0002_10wk_17_sw1_Q1.07364.07364.3	K.ILIRPLYSNPPLNGAR.L	sp|P05202|AATM_MOUSE	1793.03	845	7364	3	1793.04	598.684	Aspartate aminotransferase, mitochondrial OS=Mus musculus GN=Got2 PE=1 SV=1	10.84	3173.4	4.2849	0.6792	13.866	0	0	20	1.732	0.361	0	76.1	1	[unavailable]	[unavailable]	[unavailable]	[unavailable]	0.0191	1.732	2	0	0.0077	-1.0419
0.999999	1	SK(1.000)FSASQFWDDCRK(0.000)	150824_0002_10wk_17_sw1_Q1.07370.07370.3	R.SK[170.11]FSASQFWDDC[160.03]RK.Y	sp|O35488|S27A2_MOUSE	1802.8	1564	7370	3	1802.82	601.942	Very long-chain acyl-CoA synthetase OS=Mus musculus GN=Slc27a2 PE=1 SV=2	7.92	0	7.9222	0.174	15	0	0	3.0728	[unavailable]	[unavailable]	[unavailable]	[unavailable]	[unavailable]	[unavailable]	[unavailable]	[unavailable]	[unavailable]	[unavailable]	[unavailable]	2	1	0.0143	5.8522
0.999999	1	ALK(1.000)IPAMTIAK(0.000)	150824_0002_10wk_17_sw1_Q1.07382.07382.2	R.ALK[170.11]IPAMTIAK.N	sp|P63038|CH60_MOUSE	1197.72	1528	7382	2	1197.72	599.865	60 kDa heat shock protein, mitochondrial OS=Mus musculus GN=Hspd1 PE=1 SV=1	10	0	5.8094	0.9911	15	0.999999	0.999999	20	[unavailable]	[unavailable]	[unavailable]	[unavailable]	[unavailable]	[unavailable]	[unavailable]	[unavailable]	[unavailable]	[unavailable]	[unavailable]	2	1	0.007	6.1816
0.972349	0.3777	[unavailable]	150824_0002_10wk_17_sw1_Q1.07383.07383.2	K.IGDLGLATLK[170.11]R.A	sp|P83741|WNK1_MOUSE,sp|Q3UH66|WNK2_MOUSE,sp|Q80UE6|WNK4_MOUSE	1197.71	209	7383	2	1197.7	599.861	Serine\threonine-protein kinase WNK1 OS=Mus musculus GN=Wnk1 PE=1 SV=2	8.75	3566.24	-2.7553	0.6822	13.3708	0.2549	0	5.2927	[unavailable]	[unavailable]	[unavailable]	[unavailable]	[unavailable]	517	404	1	1	0.57	[unavailable]	2	0	-0.0033	4.3484
0.999175	0.9936	LVPSLLEDK(1.000)EYLDHQSGRPR	150824_0002_10wk_17_sw1_Q1.07394.07394.4	K.LVPSLLEDK[170.11]EYLDHQSGRPR.A	sp|Q5FW57|GLYAL_MOUSE	2393.23	2069	7394	4	2393.24	599.316	Glycine N-acyltransferase-like protein OS=Mus musculus GN=Gm4952 PE=1 SV=3	5.48	0	2.2443	0.8127	4.08359	0	0	13.1332	[unavailable]	[unavailable]	[unavailable]	[unavailable]	[unavailable]	[unavailable]	[unavailable]	[unavailable]	[unavailable]	[unavailable]	[unavailable]	2	1	0.0054	2.433
0.999999	0.9979	[unavailable]	150824_0002_10wk_17_sw1_Q1.07413.07413.3	R.LGPNYLQIPVNC[160.03]PYR.A	sp|P24270|CATA_MOUSE	1802.91	850	7413	3	1802.92	601.979	Catalase OS=Mus musculus GN=Cat PE=1 SV=4	8.2	3682.9	4.5349	0.6512	13.9674	0.9659	0	20	1.425	0.426	0	63.7	1	[unavailable]	[unavailable]	[unavailable]	[unavailable]	0.00761	1.425	2	0	0.0082	-0.1217
0.999999	1	DGLTDVYNK(1.000)IHMGNCAENTAK(0.000)	150824_0002_10wk_17_sw1_Q1.07416.07416.4	K.DGLTDVYNK[170.11]IHMGNC[160.03]AENTAK.K	sp|Q8QZT1|THIL_MOUSE	2392.08	1215	7416	4	2392.08	599.027	Acetyl-CoA acetyltransferase, mitochondrial OS=Mus musculus GN=Acat1 PE=1 SV=1	5.38	0	1.2247	0.9986	15	0.999999	2.4089	20	[unavailable]	[unavailable]	[unavailable]	[unavailable]	[unavailable]	[unavailable]	[unavailable]	[unavailable]	[unavailable]	[unavailable]	[unavailable]	2	1	0.0029	14.7392
0.999999	1	[unavailable]	150824_0002_10wk_17_sw1_Q1.07443.07443.4	K.FENAFLSHVISQHQSLLGNIR.S	sp|Q03265|ATPA_MOUSE	2409.26	1612	7443	4	2409.26	603.321	ATP synthase subunit alpha, mitochondrial OS=Mus musculus GN=Atp5a1 PE=1 SV=1	6.92	0	3.7494	0.86765	15	2.9527	0.999999	20	[unavailable]	[unavailable]	[unavailable]	[unavailable]	[unavailable]	[unavailable]	[unavailable]	[unavailable]	[unavailable]	[unavailable]	[unavailable]	2	0	0.009	5.4464
0.997286	0.8007	[unavailable]	150824_0002_10wk_17_sw1_Q1.07445.07445.4	R.LTLYDIAHTPGVAADLSHIETR.A	sp|P08249|MDHM_MOUSE	2392.24	210	7445	4	2393.25	599.067	Malate dehydrogenase, mitochondrial OS=Mus musculus GN=Mdh2 PE=1 SV=3	5.21	4047.88	422.115	0	15	0.993	0	20	[unavailable]	[unavailable]	[unavailable]	[unavailable]	[unavailable]	776	482	1	3	0.0077	[unavailable]	2	0	1.0098	8.9287
0.999999	1	EK(1.000)VDLLFLGK(0.000)	150824_0002_10wk_17_sw1_Q1.07453.07453.2	K.EK[170.11]VDLLFLGK.Q	sp|Q9DCW4|ETFB_MOUSE	1202.69	1747	7453	2	1202.7	602.353	Electron transfer flavoprotein subunit beta OS=Mus musculus GN=Etfb PE=1 SV=3	6.17	0	4.8719	0.9928	15	0.9531	0	14.0384	[unavailable]	[unavailable]	[unavailable]	[unavailable]	[unavailable]	[unavailable]	[unavailable]	[unavailable]	[unavailable]	[unavailable]	[unavailable]	2	1	0.0059	4.5492
0.999999	1	AAASTDYYK(1.000)R	150824_0002_10wk_17_sw1_Q1.07468.07468.2	R.AAASTDYYK[170.11]R.G	sp|P35486|ODPA_MOUSE	1186.56	1532	7468	2	1186.57	594.288	Pyruvate dehydrogenase E1 component subunit alpha, somatic form, mitochondrial OS=Mus musculus GN=Pdha1 PE=1 SV=1	8.54	0	3.7036	0.999999	15	0	0	7.40129	[unavailable]	[unavailable]	[unavailable]	[unavailable]	[unavailable]	[unavailable]	[unavailable]	[unavailable]	[unavailable]	[unavailable]	[unavailable]	2	0	0.0044	6.1463
0.986432	0.7318	[unavailable]	150824_0002_10wk_17_sw1_Q1.07472.07472.2	K.RGVLK[170.11]EYGVK.V	sp|Q8C196|CPSM_MOUSE	1189.68	212	7472	2	1189.69	595.848	Carbamoyl-phosphate synthase [ammonia], mitochondrial OS=Mus musculus GN=Cps1 PE=1 SV=2	9.7	2148.1	3.5304	0	15	0	0	20	[unavailable]	[unavailable]	[unavailable]	[unavailable]	[unavailable]	386	351	1	0	0.53	[unavailable]	2	1	0.0042	1.5219
0.999968	1	VCEITHESPSVK(1.000)SLR	150824_0002_10wk_17_sw1_Q1.07477.07477.3	K.VC[160.03]EITHESPSVK[170.11]SLR.L	sp|Q8VE38|OXND1_MOUSE	1782.89	1893	7477	3	1782.9	595.305	Oxidoreductase NAD-binding domain-containing protein 1 OS=Mus musculus GN=Oxnad1 PE=2 SV=2	6.72	0	4.1081	0	8.39909	0	0	1.3627	[unavailable]	[unavailable]	[unavailable]	[unavailable]	[unavailable]	[unavailable]	[unavailable]	[unavailable]	[unavailable]	[unavailable]	[unavailable]	2	1	0.0073	3.6304
0.999999	1	LFAEAVQK(1.000)SR	150824_0002_10wk_17_sw1_Q1.07481.07481.2	K.LFAEAVQK[170.11]SR.T	sp|Q8C196|CPSM_MOUSE	1189.65	1632	7481	2	1189.65	595.83	Carbamoyl-phosphate synthase [ammonia], mitochondrial OS=Mus musculus GN=Cps1 PE=1 SV=2	8.75	0	5.2331	0.999499	15	0	0	20	[unavailable]	[unavailable]	[unavailable]	[unavailable]	[unavailable]	[unavailable]	[unavailable]	[unavailable]	[unavailable]	[unavailable]	[unavailable]	2	1	0.0062	5.2909
0.999999	0.9971	NTVHVLAK(1.000)LR	150824_0002_10wk_17_sw1_Q1.07486.07486.2	K.NTVHVLAK[170.11]LR.G	sp|P25688|URIC_MOUSE	1191.71	854	7486	2	1191.71	596.862	Uricase OS=Mus musculus GN=Uox PE=1 SV=2	11	2578.2	3.7392	0.98315	15	0	0	20	1.161	0.331	0	136.2	1	[unavailable]	[unavailable]	[unavailable]	[unavailable]	0.0092	1.161	2	1	0.0045	-0.3114
0.999999	1	NTILK(1.000)AYDGR	150824_0002_10wk_17_sw1_Q1.07491.07491.2	K.NTILK[170.11]AYDGR.F	sp|P54071|IDHP_MOUSE	1191.62	1718	7491	2	1191.63	596.82	Isocitrate dehydrogenase [NADP], mitochondrial OS=Mus musculus GN=Idh2 PE=1 SV=3	8.59	0	4.7123	0.9955	15	0	0	20	[unavailable]	[unavailable]	[unavailable]	[unavailable]	[unavailable]	[unavailable]	[unavailable]	[unavailable]	[unavailable]	[unavailable]	[unavailable]	2	1	0.0056	4.7636
0.999999	1	[unavailable]	150824_0002_10wk_17_sw1_Q1.07497.07497.2	K.GFYIYQEGSK.N	sp|Q8BMS1|ECHA_MOUSE	1190.56	1666	7497	2	1190.57	596.288	Trifunctional enzyme subunit alpha, mitochondrial OS=Mus musculus GN=Hadha PE=1 SV=1	6	0	6.4595	0.999999	15	0	0	20	[unavailable]	[unavailable]	[unavailable]	[unavailable]	[unavailable]	[unavailable]	[unavailable]	[unavailable]	[unavailable]	[unavailable]	[unavailable]	2	0	0.0077	5.0694
0.999999	1	IGHGYK(1.000)YAIGSLNEGR	150824_0002_10wk_17_sw1_Q1.07500.07500.3	K.IGHGYK[170.11]YAIGSLNEGR.L	sp|Q9DBL1|ACDSB_MOUSE	1775.9	1898	7500	3	1775.9	592.972	Short\branched chain specific acyl-CoA dehydrogenase, mitochondrial OS=Mus musculus GN=Acadsb PE=1 SV=1	8.5	0	5.3615	0.997999	15	2	0	4.8684	[unavailable]	[unavailable]	[unavailable]	[unavailable]	[unavailable]	[unavailable]	[unavailable]	[unavailable]	[unavailable]	[unavailable]	[unavailable]	2	1	0.0095	3.5877
0.999999	1	[unavailable]	150824_0002_10wk_17_sw1_Q1.07508.07508.2	K.TLADAEGDVFR.G	sp|Q9EQ20|MMSA_MOUSE	1192.57	1496	7508	2	1192.58	597.293	Methylmalonate-semialdehyde dehydrogenase [acylating], mitochondrial OS=Mus musculus GN=Aldh6a1 PE=1 SV=1	4.03	0	8.0863	0.999649	15	0	0	17.9357	[unavailable]	[unavailable]	[unavailable]	[unavailable]	[unavailable]	[unavailable]	[unavailable]	[unavailable]	[unavailable]	[unavailable]	[unavailable]	2	0	0.0096	6.4406
0.999999	1	HSENILYVSSETIK(0.500)K(0.500)	150824_0002_10wk_17_sw1_Q1.07513.07513.3	K.HSENILYVSSETIK[170.11]K.L	sp|Q91XE0|GLYAT_MOUSE	1788.93	1535	7513	3	1788.93	597.316	Glycine N-acyltransferase OS=Mus musculus GN=Glyat PE=1 SV=1	6.76	0	4.1966	0.4156	10.5257	0	0	15.8971	[unavailable]	[unavailable]	[unavailable]	[unavailable]	[unavailable]	[unavailable]	[unavailable]	[unavailable]	[unavailable]	[unavailable]	[unavailable]	2	0	0.0075	6.1075
0.999979	1	PGLVDDFEK(0.500)K(0.500)	150824_0002_10wk_17_sw1_Q1.07525.07525.2	K.PGLVDDFEK[170.11]K.Y	sp|Q9DCX2|ATP5H_MOUSE	1188.6	1622	7525	2	1188.61	595.309	ATP synthase subunit d, mitochondrial OS=Mus musculus GN=Atp5h PE=1 SV=3	4.56	0	5.3404	0	0.499999	0	0	15.5063	[unavailable]	[unavailable]	[unavailable]	[unavailable]	[unavailable]	[unavailable]	[unavailable]	[unavailable]	[unavailable]	[unavailable]	[unavailable]	1	0	0.0063	5.3896
0.999999	1	GYLDK(1.000)LEPSK(0.000)	150824_0002_10wk_17_sw1_Q1.07528.07528.2	R.GYLDK[170.11]LEPSK.L	sp|Q03265|ATPA_MOUSE	1190.62	1665	7528	2	1190.62	596.317	ATP synthase subunit alpha, mitochondrial OS=Mus musculus GN=Atp5a1 PE=1 SV=1	6.07	0	5.3314	0.999999	15	0	0	20	[unavailable]	[unavailable]	[unavailable]	[unavailable]	[unavailable]	[unavailable]	[unavailable]	[unavailable]	[unavailable]	[unavailable]	[unavailable]	2	1	0.0063	5.072
0.999999	1	ELSLDDFK(1.000)GK(0.000)	150824_0002_10wk_17_sw1_Q1.07546.07546.2	K.ELSLDDFK[170.11]GK.Y	sp|P20108|PRDX3_MOUSE	1192.6	1731	7546	2	1192.6	597.306	Thioredoxin-dependent peroxide reductase, mitochondrial OS=Mus musculus GN=Prdx3 PE=1 SV=1	4.56	0	4.1966	0.9223	15	0	0	1.9422	[unavailable]	[unavailable]	[unavailable]	[unavailable]	[unavailable]	[unavailable]	[unavailable]	[unavailable]	[unavailable]	[unavailable]	[unavailable]	2	1	0.005	4.6749
0.999999	1	THSDQFLVSFK(1.000)DVGR	150824_0002_10wk_17_sw1_Q1.07548.07548.3	R.THSDQFLVSFK[170.11]DVGR.K	sp|Q91VR2|ATPG_MOUSE	1776.88	1578	7548	3	1776.89	593.3	ATP synthase subunit gamma, mitochondrial OS=Mus musculus GN=Atp5c1 PE=1 SV=1	6.41	0	3.9159	0.999999	15	1.9871	0.857	11.7922	[unavailable]	[unavailable]	[unavailable]	[unavailable]	[unavailable]	[unavailable]	[unavailable]	[unavailable]	[unavailable]	[unavailable]	[unavailable]	2	1	0.007	5.7419
0.999999	1	QMLTK(1.000)LLAAR	150824_0002_10wk_17_sw1_Q1.07551.07551.2	K.QMLTK[170.11]LLAAR.G	sp|Q8QZY2|GLCTK_MOUSE	1185.69	1917	7551	2	1185.69	593.852	Glycerate kinase OS=Mus musculus GN=Glyctk PE=1 SV=1	11	0	3.8093	0.9926	15	0	0	1.397	[unavailable]	[unavailable]	[unavailable]	[unavailable]	[unavailable]	[unavailable]	[unavailable]	[unavailable]	[unavailable]	[unavailable]	[unavailable]	2	1	0.0045	3.5035
0.999999	1	FK(1.000)LSSLDVVHAALVNK(0.000)	150824_0002_10wk_17_sw1_Q1.07561.07561.3	K.FK[170.11]LSSLDVVHAALVNK.F	sp|Q91XE0|GLYAT_MOUSE	1782	1979	7561	3	1782.01	595.009	Glycine N-acyltransferase OS=Mus musculus GN=Glyat PE=1 SV=1	8.6	0	3.4936	0.9095	7.61009	0	0	15.8971	[unavailable]	[unavailable]	[unavailable]	[unavailable]	[unavailable]	[unavailable]	[unavailable]	[unavailable]	[unavailable]	[unavailable]	[unavailable]	2	1	0.0062	3.0663
0.999999	1	YEEDK(1.000)FYLEPYLK(0.000)	150824_0002_10wk_17_sw1_Q1.07565.07565.3	K.YEEDK[170.11]FYLEPYLK.E	sp|Q9D855|QCR7_MOUSE	1777.85	1675	7565	3	1777.85	593.622	Cytochrome b-c1 complex subunit 7 OS=Mus musculus GN=Uqcrb PE=1 SV=3	4.41	0	3.6048	0.9975	15	0.999999	0	7.12219	[unavailable]	[unavailable]	[unavailable]	[unavailable]	[unavailable]	[unavailable]	[unavailable]	[unavailable]	[unavailable]	[unavailable]	[unavailable]	2	1	0.0064	4.9924
0.999999	1	IALGIPLPEIK(1.000)NVVSGK(0.000)	150824_0002_10wk_17_sw1_Q1.07579.07579.3	K.IALGIPLPEIK[170.11]NVVSGK.T	sp|Q8C196|CPSM_MOUSE	1789.07	1474	7579	3	1789.08	597.364	Carbamoyl-phosphate synthase [ammonia], mitochondrial OS=Mus musculus GN=Cps1 PE=1 SV=2	8.59	0	2.4563	0.9831	15	0.999999	0	20	[unavailable]	[unavailable]	[unavailable]	[unavailable]	[unavailable]	[unavailable]	[unavailable]	[unavailable]	[unavailable]	[unavailable]	[unavailable]	2	1	0.0044	6.7168
0.999999	1	SNPDPK(1.000)VPASK(0.000)	150824_0002_10wk_17_sw1_Q1.07582.07582.2	R.SNPDPK[170.11]VPASK.A	sp|P45952|ACADM_MOUSE	1180.61	1596	7582	2	1180.61	591.312	Medium-chain specific acyl-CoA dehydrogenase, mitochondrial OS=Mus musculus GN=Acadm PE=1 SV=1	8.31	0	2.9985	0.9923	15	0	0	12.1206	[unavailable]	[unavailable]	[unavailable]	[unavailable]	[unavailable]	[unavailable]	[unavailable]	[unavailable]	[unavailable]	[unavailable]	[unavailable]	2	1	0.0035	5.5919
0.999999	1	[unavailable]	150824_0002_10wk_17_sw1_Q1.07584.07584.2	K.TAHIVLEDGTK.M	sp|Q8C196|CPSM_MOUSE	1182.62	1524	7584	2	1182.63	592.319	Carbamoyl-phosphate synthase [ammonia], mitochondrial OS=Mus musculus GN=Cps1 PE=1 SV=2	5.29	0	3.6127	0.9975	15	0	0	20	[unavailable]	[unavailable]	[unavailable]	[unavailable]	[unavailable]	[unavailable]	[unavailable]	[unavailable]	[unavailable]	[unavailable]	[unavailable]	2	0	0.0043	6.2033
0.999999	1	MQVDPQK(0.999)YK(0.001)	150824_0002_10wk_17_sw1_Q1.07593.07593.2	R.MQVDPQK[170.11]YK.G	sp|Q8VEM8|MPCP_MOUSE	1177.58	1982	7593	2	1177.59	589.797	Phosphate carrier protein, mitochondrial OS=Mus musculus GN=Slc25a3 PE=1 SV=1	8.25	0	5.5977	0.44385	15	0	0	9.96899	[unavailable]	[unavailable]	[unavailable]	[unavailable]	[unavailable]	[unavailable]	[unavailable]	[unavailable]	[unavailable]	[unavailable]	[unavailable]	2	1	0.0066	3.0653
0.999999	1	[unavailable]	150824_0002_10wk_17_sw1_Q1.07595.07595.2	R.C[160.03]FATQVYC[160.03]K.W	sp|P25688|URIC_MOUSE	1175.51	1624	7595	2	1175.51	588.763	Uricase OS=Mus musculus GN=Uox PE=1 SV=2	8.05	0	3.9461	0.990499	15	0	0	20	[unavailable]	[unavailable]	[unavailable]	[unavailable]	[unavailable]	[unavailable]	[unavailable]	[unavailable]	[unavailable]	[unavailable]	[unavailable]	2	0	0.0046	5.381
0.999999	1	CFSSK(1.000)VCVR	150824_0002_10wk_17_sw1_Q1.07599.07599.2	R.C[160.03]FSSK[170.11]VC[160.03]VR.S	sp|Q8C5H8|NAKD2_MOUSE	1183.55	1655	7599	2	1183.55	592.781	NAD kinase 2, mitochondrial OS=Mus musculus GN=Nadk2 PE=1 SV=2	8.96	0	4.6413	0.9962	15	0	0.9992	3.4455	[unavailable]	[unavailable]	[unavailable]	[unavailable]	[unavailable]	[unavailable]	[unavailable]	[unavailable]	[unavailable]	[unavailable]	[unavailable]	2	1	0.0055	5.1452
0.999999	1	[unavailable]	150824_0002_10wk_17_sw1_Q1.07620.07620.2	K.SYGANFSWNK.R	sp|Q9CXZ1|NDUS4_MOUSE	1172.53	1657	7620	2	1172.54	587.27	NADH dehydrogenase [ubiquinone] iron-sulfur protein 4, mitochondrial OS=Mus musculus GN=Ndufs4 PE=1 SV=3	8.31	0	8.7451	0.86145	9.92599	0	0	0.2854	[unavailable]	[unavailable]	[unavailable]	[unavailable]	[unavailable]	[unavailable]	[unavailable]	[unavailable]	[unavailable]	[unavailable]	[unavailable]	2	0	0.0103	5.116
0.999999	1	ELEK(1.000)DLIDR	150824_0002_10wk_17_sw1_Q1.07621.07621.2	K.ELEK[170.11]DLIDR.H	sp|Q05920|PYC_MOUSE	1171.61	1938	7621	2	1171.61	586.812	Pyruvate carboxylase, mitochondrial OS=Mus musculus GN=Pc PE=1 SV=1	4.32	0	5.1053	0.98615	15	0	0	20	[unavailable]	[unavailable]	[unavailable]	[unavailable]	[unavailable]	[unavailable]	[unavailable]	[unavailable]	[unavailable]	[unavailable]	[unavailable]	2	1	0.006	3.3213
0.999999	1	AFGGQSLK(1.000)FGK(0.000)	150824_0002_10wk_17_sw1_Q1.07634.07634.2	R.AFGGQSLK[170.11]FGK.G	sp|Q8K2B3|SDHA_MOUSE	1180.62	1464	7634	2	1180.63	591.319	Succinate dehydrogenase [ubiquinone] flavoprotein subunit, mitochondrial OS=Mus musculus GN=Sdha PE=1 SV=1	10	0	4.8596	0.9918	15	0	0	20	[unavailable]	[unavailable]	[unavailable]	[unavailable]	[unavailable]	[unavailable]	[unavailable]	[unavailable]	[unavailable]	[unavailable]	[unavailable]	2	1	0.0057	6.803
0.999999	1	QIFLGGVDK(1.000)R	150824_0002_10wk_17_sw1_Q1.07644.07644.2	K.QIFLGGVDK[170.11]R.T	sp|P51881|ADT2_MOUSE	1173.65	1808	7644	2	1173.66	587.833	ADP\ATP translocase 2 OS=Mus musculus GN=Slc25a5 PE=1 SV=3	8.75	0	4.1604	0.99545	15	0	2.1778	20	[unavailable]	[unavailable]	[unavailable]	[unavailable]	[unavailable]	[unavailable]	[unavailable]	[unavailable]	[unavailable]	[unavailable]	[unavailable]	2	0	0.0049	4.2235
0.999999	1	DELGLNK(1.000)YMESDGIK(0.000), DELGLNKYM(1.000)ESDGIK	150824_0002_10wk_17_sw1_Q1.07660.07660.3	R.DELGLNK[170.11]YM[147.04]ESDGIK.V	sp|Q8C196|CPSM_MOUSE	1768.82	1325	7660	3	1768.83	590.614	Carbamoyl-phosphate synthase [ammonia], mitochondrial OS=Mus musculus GN=Cps1 PE=1 SV=2	4.32	0	6.0041	0.9953	15	0.999999	2.4936	20	[unavailable]	[unavailable]	[unavailable]	[unavailable]	[unavailable]	[unavailable]	[unavailable]	[unavailable]	[unavailable]	[unavailable]	[unavailable]	2	1	0.0106	8.561
0.999999	1	TFVVQGFGNVGLHSM(1.000)R	150824_0002_10wk_17_sw1_Q1.07670.07670.3	K.TFVVQGFGNVGLHSM[147.04]R.Y	sp|DHE3_BOVIN|,sp|P26443|DHE3_MOUSE	1763.88	1581	7670	3	1763.89	588.967	sp|DHE3_BOVIN|	9.44	0	4.36	0.971599	15	0	0.999999	20	[unavailable]	[unavailable]	[unavailable]	[unavailable]	[unavailable]	[unavailable]	[unavailable]	[unavailable]	[unavailable]	[unavailable]	[unavailable]	2	0	0.0077	5.7208
0.999999	1	TK(1.000)LPWDAVGR	150824_0002_10wk_17_sw1_Q1.07679.07679.2	R.TK[170.11]LPWDAVGR.L	sp|P54869|HMCS2_MOUSE	1183.63	1626	7679	2	1183.64	592.825	Hydroxymethylglutaryl-CoA synthase, mitochondrial OS=Mus musculus GN=Hmgcs2 PE=1 SV=2	8.41	0	5.0535	0.87515	15	0	0.999999	20	[unavailable]	[unavailable]	[unavailable]	[unavailable]	[unavailable]	[unavailable]	[unavailable]	[unavailable]	[unavailable]	[unavailable]	[unavailable]	2	1	0.006	5.3702
0.999999	1	VFHIWK(1.000)YDNFAHR	150824_0002_10wk_17_sw1_Q1.07684.07684.3	R.VFHIWK[170.11]YDNFAHR.T	sp|Q9CQE1|NPS3B_MOUSE	1773.87	1727	7684	3	1773.88	592.299	Protein NipSnap homolog 3B OS=Mus musculus GN=Nipsnap3b PE=1 SV=1	8.58	0	3.9225	0	7.56039	0.999999	0	6.62769	[unavailable]	[unavailable]	[unavailable]	[unavailable]	[unavailable]	[unavailable]	[unavailable]	[unavailable]	[unavailable]	[unavailable]	[unavailable]	2	1	0.007	4.7014
0.999999	1	VGLQVVAVK(1.000)APGFGDNR	150824_0002_10wk_17_sw1_Q1.07695.07695.3	K.VGLQVVAVK[170.11]APGFGDNR.K	sp|P63038|CH60_MOUSE	1767.96	1500	7695	3	1767.96	590.328	60 kDa heat shock protein, mitochondrial OS=Mus musculus GN=Hspd1 PE=1 SV=1	8.72	0	0.1036	0.999999	15	0.1293	0	20	[unavailable]	[unavailable]	[unavailable]	[unavailable]	[unavailable]	[unavailable]	[unavailable]	[unavailable]	[unavailable]	[unavailable]	[unavailable]	2	1	0.0002	6.424
0.999999	1	LTIQGLK(1.000)DFAPGK(0.000)PLK(0.000)	150824_0002_10wk_17_sw1_Q1.07703.07703.3	K.LTIQGLK[170.11]DFAPGKPLK.C	sp|Q99KI0|ACON_MOUSE	1767.03	1468	7703	3	1767.03	590.017	Aconitate hydratase, mitochondrial OS=Mus musculus GN=Aco2 PE=1 SV=1	9.7	0	2.487	0.9925	15	0	0	17.5931	[unavailable]	[unavailable]	[unavailable]	[unavailable]	[unavailable]	[unavailable]	[unavailable]	[unavailable]	[unavailable]	[unavailable]	[unavailable]	2	1	0.0044	6.7337
0.999999	1	[unavailable]	150824_0002_10wk_17_sw1_Q1.07707.07707.3	R.TFVQENVYDEFVER.S	sp|P47738|ALDH2_MOUSE	1773.82	1423	7707	3	1773.83	592.281	Aldehyde dehydrogenase, mitochondrial OS=Mus musculus GN=Aldh2 PE=1 SV=1	4	0	3.8194	0.998199	15	0.9927	0	20	[unavailable]	[unavailable]	[unavailable]	[unavailable]	[unavailable]	[unavailable]	[unavailable]	[unavailable]	[unavailable]	[unavailable]	[unavailable]	2	0	0.0068	7.2495
0.999254	0.6053	AGMSTAQAQHFLEK(1.000)ISTQQVK(0.000)	150824_0002_10wk_17_sw1_Q1.07714.07714.4	K.AGMSTAQAQHFLEK[170.11]ISTQQVK.N	sp|Q9DCM2|GSTK1_MOUSE	2344.18	223	7714	4	2344.19	587.053	Glutathione S-transferase kappa 1 OS=Mus musculus GN=Gstk1 PE=1 SV=3	8.64	3927.97	3.0714	0	15	1.9942	0.999999	13.4212	[unavailable]	[unavailable]	[unavailable]	[unavailable]	[unavailable]	601	520	1	1	0.65	[unavailable]	2	1	0.0072	3.2394
0.999999	1	CEFQDAYVLLSEK(0.500)K(0.500)	150824_0002_10wk_17_sw1_Q1.07721.07721.3	K.C[160.03]EFQDAYVLLSEK[170.11]K.L	sp|P63038|CH60_MOUSE	1770.85	1934	7721	3	1770.86	591.29	60 kDa heat shock protein, mitochondrial OS=Mus musculus GN=Hspd1 PE=1 SV=1	4.68	0	3.3088	0.8041	15	0	0.979	20	[unavailable]	[unavailable]	[unavailable]	[unavailable]	[unavailable]	[unavailable]	[unavailable]	[unavailable]	[unavailable]	[unavailable]	[unavailable]	2	0	0.0059	3.3634
0.999999	1	ASQTMAK(1.000)CVK(0.000)	150824_0002_10wk_17_sw1_Q1.07740.07740.2	R.ASQTMAK[170.11]C[160.03]VK.A	sp|Q91VD9|NDUS1_MOUSE	1164.56	1899	7740	2	1164.57	583.289	NADH-ubiquinone oxidoreductase 75 kDa subunit, mitochondrial OS=Mus musculus GN=Ndufs1 PE=1 SV=2	9.32	0	1.782	0.8647	15	0	0	9.17369	[unavailable]	[unavailable]	[unavailable]	[unavailable]	[unavailable]	[unavailable]	[unavailable]	[unavailable]	[unavailable]	[unavailable]	[unavailable]	2	1	0.0021	3.5876
0.999999	1	ILQEGVDPK(1.000)K(0.000)	150824_0002_10wk_17_sw1_Q1.07750.07750.2	R.ILQEGVDPK[170.11]K.L	sp|Q8BMS1|ECHA_MOUSE	1167.65	1639	7750	2	1167.66	584.832	Trifunctional enzyme subunit alpha, mitochondrial OS=Mus musculus GN=Hadha PE=1 SV=1	6.07	0	6.6908	0.8988	15	0	0	20	[unavailable]	[unavailable]	[unavailable]	[unavailable]	[unavailable]	[unavailable]	[unavailable]	[unavailable]	[unavailable]	[unavailable]	[unavailable]	2	0	0.0078	5.2632
0.999999	1	ATADNLIK(1.000)QR	150824_0002_10wk_17_sw1_Q1.07766.07766.2	K.ATADNLIK[170.11]QR.E	sp|P42125|ECI1_MOUSE	1170.64	1670	7766	2	1170.64	586.325	Enoyl-CoA delta isomerase 1, mitochondrial OS=Mus musculus GN=Eci1 PE=1 SV=2	8.79	0	5.3181	0.99325	15	0	0	11.2014	[unavailable]	[unavailable]	[unavailable]	[unavailable]	[unavailable]	[unavailable]	[unavailable]	[unavailable]	[unavailable]	[unavailable]	[unavailable]	2	1	0.0062	5.0485
0.884296	0.2229	[unavailable]	150824_0002_10wk_17_sw1_Q1.07772.07772.2	R.VVDALGNAIDGK.G	sp|Q03265|ATPA_MOUSE	1170.62	869	7772	2	1170.64	586.319	ATP synthase subunit alpha, mitochondrial OS=Mus musculus GN=Atp5a1 PE=1 SV=1	4.21	2646.6	11.4939	0	15	0	0	20	1.371	0.379	0	117	1	[unavailable]	[unavailable]	[unavailable]	[unavailable]	0.106	1.371	2	0	0.0135	-2.7557
0.999999	1	DTIADPHNLK(1.000)ICCR	150824_0002_10wk_17_sw1_Q1.07775.07775.3	K.DTIADPHNLK[170.11]IC[160.03]C[160.03]R.V	sp|Q3TC72|FAHD2_MOUSE	1753.82	1257	7775	3	1753.83	585.615	Fumarylacetoacetate hydrolase domain-containing protein 2A OS=Mus musculus GN=Fahd2 PE=1 SV=1	6.73	0	5.8466	0.9741	15	0.999999	0	2.3777	[unavailable]	[unavailable]	[unavailable]	[unavailable]	[unavailable]	[unavailable]	[unavailable]	[unavailable]	[unavailable]	[unavailable]	[unavailable]	2	1	0.0103	10.4043
0.999999	1	AFVDSCLQLHETK(1.000)R	150824_0002_10wk_17_sw1_Q1.07777.07777.3	R.AFVDSC[160.03]LQLHETK[170.11]R.L	sp|P51174|ACADL_MOUSE	1744.86	1323	7777	3	1744.86	582.626	Long-chain specific acyl-CoA dehydrogenase, mitochondrial OS=Mus musculus GN=Acadl PE=1 SV=2	6.79	0	3.7778	0.997	15	0	0	8.10349	[unavailable]	[unavailable]	[unavailable]	[unavailable]	[unavailable]	[unavailable]	[unavailable]	[unavailable]	[unavailable]	[unavailable]	[unavailable]	2	0	0.0066	8.5906
0.999999	1	[unavailable]	150824_0002_10wk_17_sw1_Q1.07785.07785.3	K.QFSYTHIC[160.03]AGASAFGK.N	sp|Q99LC5|ETFA_MOUSE	1743.8	1330	7785	3	1743.81	582.275	Electron transfer flavoprotein subunit alpha, mitochondrial OS=Mus musculus GN=Etfa PE=1 SV=2	8.21	0	5.2502	0.991449	15	0	0	16.9083	[unavailable]	[unavailable]	[unavailable]	[unavailable]	[unavailable]	[unavailable]	[unavailable]	[unavailable]	[unavailable]	[unavailable]	[unavailable]	2	0	0.0092	8.4971
0.999999	1	[unavailable]	150824_0002_10wk_17_sw1_Q1.07789.07789.2	K.TGPNLHGLFGR.K	sp|CYC_HUMAN|,sp|CYC_HORSE|,sp|P62897|CYC_MOUSE	1167.62	1476	7789	2	1167.62	584.815	sp|CYC_HUMAN|	9.44	0	6.1683	0.999549	15	0	0	9.47229	[unavailable]	[unavailable]	[unavailable]	[unavailable]	[unavailable]	[unavailable]	[unavailable]	[unavailable]	[unavailable]	[unavailable]	[unavailable]	2	0	0.0072	6.7037
0.999659	0.9424	[unavailable]	150824_0002_10wk_17_sw1_Q1.07792.07792.2	K.TQQYYDILK.Q	sp|Q8VCW8|ACSF2_MOUSE	1170.59	2105	7792	2	1170.6	586.303	Acyl-CoA synthetase family member 2, mitochondrial OS=Mus musculus GN=Acsf2 PE=1 SV=1	5.5	0	8.0296	0.4496	15	0	0	17.4273	[unavailable]	[unavailable]	[unavailable]	[unavailable]	[unavailable]	[unavailable]	[unavailable]	[unavailable]	[unavailable]	[unavailable]	[unavailable]	2	0	0.0094	2.2523
0.999999	1	VVDALGNAIDGK(1.000)GPIGSK(0.000)	150824_0002_10wk_17_sw1_Q1.07800.07800.3	R.VVDALGNAIDGK[170.11]GPIGSK.T	sp|Q03265|ATPA_MOUSE	1751.94	1846	7800	3	1751.95	584.988	ATP synthase subunit alpha, mitochondrial OS=Mus musculus GN=Atp5a1 PE=1 SV=1	5.93	0	4.4942	0.41925	15	0.999999	0	20	[unavailable]	[unavailable]	[unavailable]	[unavailable]	[unavailable]	[unavailable]	[unavailable]	[unavailable]	[unavailable]	[unavailable]	[unavailable]	2	1	0.0079	3.9843
0.875367	0.7103	[unavailable]	150824_0002_10wk_17_sw1_Q1.07801.07801.2	K.GEMDTFPTFK.F	sp|P97450|ATP5J_MOUSE	1171.52	2110	7801	2	1171.54	586.768	ATP synthase-coupling factor 6, mitochondrial OS=Mus musculus GN=Atp5j PE=1 SV=1	4.37	0	12.608	0	14.7253	0	0	5.98849	[unavailable]	[unavailable]	[unavailable]	[unavailable]	[unavailable]	[unavailable]	[unavailable]	[unavailable]	[unavailable]	[unavailable]	[unavailable]	2	0	0.0148	2.2042
0.999998	0.9947	[unavailable]	150824_0002_10wk_17_sw1_Q1.07812.07812.2	R.FLYEC[160.03]PWR.R	sp|Q05920|PYC_MOUSE	1169.53	2096	7812	2	1169.54	585.774	Pyruvate carboxylase, mitochondrial OS=Mus musculus GN=Pc PE=1 SV=1	5.99	0	3.8619	0.9176	15	0	0	20	[unavailable]	[unavailable]	[unavailable]	[unavailable]	[unavailable]	[unavailable]	[unavailable]	[unavailable]	[unavailable]	[unavailable]	[unavailable]	2	0	0.0045	2.3066
0.999999	1	[unavailable]	150824_0002_10wk_17_sw1_Q1.07816.07816.3	K.TFVVQGFGNVGLHSMR.Y	sp|DHE3_BOVIN|,sp|P26443|DHE3_MOUSE	1747.88	1294	7816	3	1747.89	583.635	sp|DHE3_BOVIN|	9.44	0	3.1428	0.999999	15	2	1.1216	20	[unavailable]	[unavailable]	[unavailable]	[unavailable]	[unavailable]	[unavailable]	[unavailable]	[unavailable]	[unavailable]	[unavailable]	[unavailable]	2	0	0.0055	9.3172
0.999999	1	[unavailable]	150824_0002_10wk_17_sw1_Q1.07823.07823.3	K.TSAC[160.03]FEPSLDYMVTK.L	sp|Q8C196|CPSM_MOUSE	1747.78	2032	7823	3	1747.79	583.601	Carbamoyl-phosphate synthase [ammonia], mitochondrial OS=Mus musculus GN=Cps1 PE=1 SV=2	4.37	0	5.4478	0.98125	15	0.999999	0.9896	20	[unavailable]	[unavailable]	[unavailable]	[unavailable]	[unavailable]	[unavailable]	[unavailable]	[unavailable]	[unavailable]	[unavailable]	[unavailable]	2	0	0.0095	2.7644
0.999999	1	FGTK(1.000)FGLDLK(0.000)	150824_0002_10wk_17_sw1_Q1.07832.07832.2	R.FGTK[170.11]FGLDLK.L	sp|Q8BWT1|THIM_MOUSE	1166.63	1614	7832	2	1166.64	584.324	3-ketoacyl-CoA thiolase, mitochondrial OS=Mus musculus GN=Acaa2 PE=1 SV=3	8.59	0	3.3483	0.9972	15	0	0	20	[unavailable]	[unavailable]	[unavailable]	[unavailable]	[unavailable]	[unavailable]	[unavailable]	[unavailable]	[unavailable]	[unavailable]	[unavailable]	2	1	0.0039	5.4247
0.999981	0.9262	DELGLNK(1.000)YMESDGIK(0.000)	150824_0002_10wk_17_sw1_Q1.07844.07844.3	R.DELGLNK[170.11]YMESDGIK.V	sp|Q8C196|CPSM_MOUSE	1752.82	227	7844	3	1753.83	585.282	Carbamoyl-phosphate synthase [ammonia], mitochondrial OS=Mus musculus GN=Cps1 PE=1 SV=2	4.32	3726.08	574.673	0	15	0.999999	3.1825	20	[unavailable]	[unavailable]	[unavailable]	[unavailable]	[unavailable]	681	450	1	2	0.01	[unavailable]	2	1	1.0073	7.5605
0.999999	1	DELGLNK(1.000)YMESDGIK(0.000)	150824_0002_10wk_17_sw1_Q1.07845.07845.3	R.DELGLNK[170.11]YMESDGIK.V	sp|Q8C196|CPSM_MOUSE	1752.82	1318	7845	3	1752.84	585.282	Carbamoyl-phosphate synthase [ammonia], mitochondrial OS=Mus musculus GN=Cps1 PE=1 SV=2	4.32	0	7.208	0.9994	15	0.999999	3.1825	20	[unavailable]	[unavailable]	[unavailable]	[unavailable]	[unavailable]	[unavailable]	[unavailable]	[unavailable]	[unavailable]	[unavailable]	[unavailable]	2	1	0.0126	8.6395
0.996883	1	EESTYQNEIRK(1.000)SANMRTNK(0.000)	150824_0002_10wk_17_sw1_Q1.07848.07848.4	K.EESTYQNEIRK[170.11]SANMRTNK.A	sp|Q7TSN7|IGSF5_MOUSE	2340.11	1955	7848	4	2340.18	586.035	Immunoglobulin superfamily member 5 OS=Mus musculus GN=Igsf5 PE=1 SV=1	8.59	0	27.8557	0	0	0	0	0.0743	[unavailable]	[unavailable]	[unavailable]	[unavailable]	[unavailable]	[unavailable]	[unavailable]	[unavailable]	[unavailable]	[unavailable]	[unavailable]	2	2	0.0652	3.2132
0.999999	1	[unavailable]	150824_0002_10wk_17_sw1_Q1.07864.07864.2	R.VVLPMELPIR.M	sp|P00405|COX2_MOUSE	1165.69	1971	7864	2	1165.7	583.852	Cytochrome c oxidase subunit 2 OS=Mus musculus GN=Mtco2 PE=1 SV=1	5.97	0	5.0265	0.93235	15	0	0	1.9705	[unavailable]	[unavailable]	[unavailable]	[unavailable]	[unavailable]	[unavailable]	[unavailable]	[unavailable]	[unavailable]	[unavailable]	[unavailable]	2	0	0.0059	3.1155
0.999999	1	[unavailable]	150824_0002_10wk_17_sw1_Q1.07872.07872.2	K.IALGIPLPEIK.N	sp|Q8C196|CPSM_MOUSE	1162.73	1909	7872	2	1162.74	582.374	Carbamoyl-phosphate synthase [ammonia], mitochondrial OS=Mus musculus GN=Cps1 PE=1 SV=2	6	0	4.8293	0.99735	15	0	0	20	[unavailable]	[unavailable]	[unavailable]	[unavailable]	[unavailable]	[unavailable]	[unavailable]	[unavailable]	[unavailable]	[unavailable]	[unavailable]	2	0	0.0056	3.5399
0.999999	1	ISEQSDAK(1.000)LK(0.000)	150824_0002_10wk_17_sw1_Q1.07885.07885.2	K.ISEQSDAK[170.11]LK.E	sp|Q03265|ATPA_MOUSE	1159.61	1687	7885	2	1159.61	580.812	ATP synthase subunit alpha, mitochondrial OS=Mus musculus GN=Atp5a1 PE=1 SV=1	6.07	0	4.6318	0.4593	15	0	0	20	[unavailable]	[unavailable]	[unavailable]	[unavailable]	[unavailable]	[unavailable]	[unavailable]	[unavailable]	[unavailable]	[unavailable]	[unavailable]	2	1	0.0054	4.9273
0.999999	1	TGSFK(1.000)HLTVK(0.000)	150824_0002_10wk_17_sw1_Q1.07901.07901.2	K.TGSFK[170.11]HLTVK.E	sp|Q9CPQ8|ATP5L_MOUSE	1158.64	1545	7901	2	1158.64	580.327	ATP synthase subunit g, mitochondrial OS=Mus musculus GN=Atp5l PE=1 SV=1	10	0	3.8982	0.9786	15	0	0	5.731	[unavailable]	[unavailable]	[unavailable]	[unavailable]	[unavailable]	[unavailable]	[unavailable]	[unavailable]	[unavailable]	[unavailable]	[unavailable]	2	1	0.0045	6.0426
0.999999	1	SALEHSVQCAVDVK(1.000)R	150824_0002_10wk_17_sw1_Q1.07912.07912.3	R.SALEHSVQC[160.03]AVDVK[170.11]R.F	sp|P24270|CATA_MOUSE	1739.86	1436	7912	3	1739.87	580.961	Catalase OS=Mus musculus GN=Cat PE=1 SV=4	6.47	0	4.5254	0.9961	15	0.9978	0	20	[unavailable]	[unavailable]	[unavailable]	[unavailable]	[unavailable]	[unavailable]	[unavailable]	[unavailable]	[unavailable]	[unavailable]	[unavailable]	2	0	0.0079	7.1195
0.999997	0.9878	[unavailable]	150824_0002_10wk_17_sw1_Q1.07915.07915.2	R.SLVFPEAENR.K	sp|P11725|OTC_MOUSE	1160.58	230	7915	2	1160.59	581.299	Ornithine carbamoyltransferase, mitochondrial OS=Mus musculus GN=Otc PE=1 SV=1	4.53	2827.96	5.773	0.9585	15	0	0	20	[unavailable]	[unavailable]	[unavailable]	[unavailable]	[unavailable]	539	413	1	1	0.29	[unavailable]	2	0	0.0067	4.7183
0.999999	1	AQEIDQTNDFK(1.000)NLR	150824_0002_10wk_17_sw1_Q1.07917.07917.3	K.AQEIDQTNDFK[170.11]NLR.E	sp|Q9JHI5|IVD_MOUSE	1732.84	1266	7917	3	1732.85	578.62	Isovaleryl-CoA dehydrogenase, mitochondrial OS=Mus musculus GN=Ivd PE=1 SV=1	4.56	0	4.6494	0.999999	15	0.999999	0.999999	6.90569	[unavailable]	[unavailable]	[unavailable]	[unavailable]	[unavailable]	[unavailable]	[unavailable]	[unavailable]	[unavailable]	[unavailable]	[unavailable]	2	1	0.0081	10.1657
0.999999	1	LNFNLEK(1.000)SR	150824_0002_10wk_17_sw1_Q1.07931.07931.2	K.LNFNLEK[170.11]SR.V	sp|Q9CXD6|MCUR1_MOUSE	1161.61	1864	7931	2	1161.62	581.814	Mitochondrial calcium uniporter regulator 1 OS=Mus musculus GN=Mcur1 PE=1 SV=1	8.75	0	1.8916	0.76945	15	0	0	1.2784	[unavailable]	[unavailable]	[unavailable]	[unavailable]	[unavailable]	[unavailable]	[unavailable]	[unavailable]	[unavailable]	[unavailable]	[unavailable]	2	1	0.0022	3.8687
0.999999	1	LGGEVSCLVAGTK(1.000)CDK(0.000)	150824_0002_10wk_17_sw1_Q1.07933.07933.3	R.LGGEVSC[160.03]LVAGTK[170.11]C[160.03]DK.V	sp|Q99LC5|ETFA_MOUSE	1734.83	1508	7933	3	1734.84	579.283	Electron transfer flavoprotein subunit alpha, mitochondrial OS=Mus musculus GN=Etfa PE=1 SV=2	6.05	0	4.5385	0.9218	15	0.999999	0	16.9083	[unavailable]	[unavailable]	[unavailable]	[unavailable]	[unavailable]	[unavailable]	[unavailable]	[unavailable]	[unavailable]	[unavailable]	[unavailable]	2	1	0.0079	6.3865
0.999999	1	VLSK(1.000)HNFGPITTDIR	150824_0002_10wk_17_sw1_Q1.07939.07939.3	K.VLSK[170.11]HNFGPITTDIR.E	sp|Q9D6Y7|MSRA_MOUSE	1738.94	1237	7939	3	1738.95	580.653	Mitochondrial peptide methionine sulfoxide reductase OS=Mus musculus GN=Msra PE=1 SV=1	8.73	0	4.949	0.999999	15	0.4735	0	3.9591	[unavailable]	[unavailable]	[unavailable]	[unavailable]	[unavailable]	[unavailable]	[unavailable]	[unavailable]	[unavailable]	[unavailable]	[unavailable]	2	1	0.0086	11.5658
0.999999	1	LFINNEWHDAVSK(0.500)K(0.500)	150824_0002_10wk_17_sw1_Q1.07946.07946.3	K.LFINNEWHDAVSK[170.11]K.T	sp|Q9CZS1|AL1B1_MOUSE	1741.88	1380	7946	3	1741.89	581.634	Aldehyde dehydrogenase X, mitochondrial OS=Mus musculus GN=Aldh1b1 PE=1 SV=1	6.75	0	4.9406	0.153	15	0	0	12.8212	[unavailable]	[unavailable]	[unavailable]	[unavailable]	[unavailable]	[unavailable]	[unavailable]	[unavailable]	[unavailable]	[unavailable]	[unavailable]	2	0	0.0086	7.694
0.999999	1	[unavailable]	150824_0002_10wk_17_sw1_Q1.07976.07976.3	K.GAGAFGYFEVTHDITR.Y	sp|P24270|CATA_MOUSE	1739.83	1599	7976	3	1739.84	580.949	Catalase OS=Mus musculus GN=Cat PE=1 SV=4	5.32	0	5.4727	0.83675	15	0	0	20	[unavailable]	[unavailable]	[unavailable]	[unavailable]	[unavailable]	[unavailable]	[unavailable]	[unavailable]	[unavailable]	[unavailable]	[unavailable]	2	0	0.0095	5.5331
0.999999	1	DDLAK(1.000)IITAESGK(0.000)PLK(0.000)	150824_0002_10wk_17_sw1_Q1.07979.07979.3	K.DDLAK[170.11]IITAESGKPLK.E	sp|Q8BWF0|SSDH_MOUSE	1739.97	1421	7979	3	1739.97	580.996	Succinate-semialdehyde dehydrogenase, mitochondrial OS=Mus musculus GN=Aldh5a1 PE=1 SV=1	6.12	0	4.6303	0.999999	15	0.1432	0	9.86889	[unavailable]	[unavailable]	[unavailable]	[unavailable]	[unavailable]	[unavailable]	[unavailable]	[unavailable]	[unavailable]	[unavailable]	[unavailable]	2	1	0.0081	7.2622
0.999999	0.9995	[unavailable]	150824_0002_10wk_17_sw1_Q1.07986.07986.4	R.ISVAGVTSGNVGYLAHAIHQVTK.-	sp|P05202|AATM_MOUSE	2321.25	2101	7986	4	2321.25	581.319	Aspartate aminotransferase, mitochondrial OS=Mus musculus GN=Got2 PE=1 SV=1	8.61	0	0.6311	0.9738	15	0.999999	0.999999	20	[unavailable]	[unavailable]	[unavailable]	[unavailable]	[unavailable]	[unavailable]	[unavailable]	[unavailable]	[unavailable]	[unavailable]	[unavailable]	2	0	0.0015	2.264
0.999999	1	[unavailable]	150824_0002_10wk_17_sw1_Q1.07988.07988.4	R.QYFDFLSAYGAVSQGHC[160.03]HPK.L	sp|P29758|OAT_MOUSE	2311.05	1853	7988	4	2311.05	578.769	Ornithine aminotransferase, mitochondrial OS=Mus musculus GN=Oat PE=1 SV=1	6.91	0	2.2185	0.6142	15	0.999999	0.999999	10.5217	[unavailable]	[unavailable]	[unavailable]	[unavailable]	[unavailable]	[unavailable]	[unavailable]	[unavailable]	[unavailable]	[unavailable]	[unavailable]	2	0	0.0051	3.9031
0.999376	0.9234	AERPDGLILGMGGQTALNCGVELFK(1.000)R	150824_0002_10wk_17_sw1_Q1.07993.07993.5	K.AERPDGLILGMGGQTALNC[160.03]GVELFK[170.11]R.G	sp|Q8C196|CPSM_MOUSE	2900.46	878	7993	5	2900.47	581.1	Carbamoyl-phosphate synthase [ammonia], mitochondrial OS=Mus musculus GN=Cps1 PE=1 SV=2	6.22	3810.4	1.0109	0	6.08709	1.8764	2	20	1.806	0.405	0	45.9	1	[unavailable]	[unavailable]	[unavailable]	[unavailable]	0.0591	1.806	2	0	0.0029	-2.1715
0.999999	1	QIFLGGVDK(1.000)R	150824_0002_10wk_17_sw1_Q1.08009.08009.2	K.QIFLGGVDK[170.11]R.T	sp|P51881|ADT2_MOUSE	1156.62	1874	8009	2	1156.63	579.319	ADP\ATP translocase 2 OS=Mus musculus GN=Slc25a5 PE=1 SV=3	8.75	0	7.5989	0.99965	15	0	1.1778	20	[unavailable]	[unavailable]	[unavailable]	[unavailable]	[unavailable]	[unavailable]	[unavailable]	[unavailable]	[unavailable]	[unavailable]	[unavailable]	2	0	0.0088	3.7846
0.999999	1	VNLAELFK(1.000)GK(0.000)	150824_0002_10wk_17_sw1_Q1.08012.08012.2	K.VNLAELFK[170.11]GK.K	sp|P99029|PRDX5_MOUSE	1159.66	1611	8012	2	1159.67	580.837	Peroxiredoxin-5, mitochondrial OS=Mus musculus GN=Prdx5 PE=1 SV=2	8.56	0	4.8421	0.9838	15	0	0	5.2633	[unavailable]	[unavailable]	[unavailable]	[unavailable]	[unavailable]	[unavailable]	[unavailable]	[unavailable]	[unavailable]	[unavailable]	[unavailable]	2	1	0.0056	5.4572
0.999999	1	YFPTQALNFAFK(0.904)DK(0.096)	150824_0002_10wk_17_sw1_Q1.08021.08021.3	R.YFPTQALNFAFK[170.11]DK.Y	sp|P48962|ADT1_MOUSE,sp|P51881|ADT2_MOUSE,sp|Q3V132|ADT4_MOUSE	1730.87	1251	8021	3	1730.87	577.963	ADP\ATP translocase 1 OS=Mus musculus GN=Slc25a4 PE=1 SV=4	8.5	0	4.1257	0.8654	15	0.999999	0	20	[unavailable]	[unavailable]	[unavailable]	[unavailable]	[unavailable]	[unavailable]	[unavailable]	[unavailable]	[unavailable]	[unavailable]	[unavailable]	2	1	0.0071	10.7215
0.999509	0.9997	ASGNLETK(0.408)YK(0.592)	150824_0002_10wk_17_sw1_Q1.08027.08027.2	K.ASGNLETKYK[170.11].V	sp|Q60931|VDAC3_MOUSE	1151.58	2009	8027	2	1151.59	576.798	Voltage-dependent anion-selective channel protein 3 OS=Mus musculus GN=Vdac3 PE=1 SV=1	8.54	0	5.0881	0.7517	0	0	0	8.42249	[unavailable]	[unavailable]	[unavailable]	[unavailable]	[unavailable]	[unavailable]	[unavailable]	[unavailable]	[unavailable]	[unavailable]	[unavailable]	2	1	0.0059	2.9112
0.999999	1	[unavailable]	150824_0002_10wk_17_sw1_Q1.08028.08028.3	R.TVAVYSEQDTGQMHR.Q	sp|Q05920|PYC_MOUSE	1720.78	1577	8028	3	1720.79	574.602	Pyruvate carboxylase, mitochondrial OS=Mus musculus GN=Pc PE=1 SV=1	5.29	0	2.341	0.688299	15	0.999999	0.1905	20	[unavailable]	[unavailable]	[unavailable]	[unavailable]	[unavailable]	[unavailable]	[unavailable]	[unavailable]	[unavailable]	[unavailable]	[unavailable]	2	0	0.004	5.7439
0.999999	0.9892	[unavailable]	150824_0002_10wk_17_sw1_Q1.08031.08031.2	K.C[160.03]LGLTEAQTR.E	sp|Q8C196|CPSM_MOUSE	1147.57	881	8031	2	1147.56	574.79	Carbamoyl-phosphate synthase [ammonia], mitochondrial OS=Mus musculus GN=Cps1 PE=1 SV=2	5.99	2138.9	-1.8395	0.7916	15	0	1.9982	20	1.905	0.44	0	255.4	1	[unavailable]	[unavailable]	[unavailable]	[unavailable]	0.00328	1.905	2	0	-0.0021	0.7199
0.98973	0.8084	[unavailable]	150824_0002_10wk_17_sw1_Q1.08048.08048.3	R.ASGTNDK[170.11]PGGPHYILR.W	sp|Q8CHT0|AL4A1_MOUSE	1723.86	882	8048	3	1723.87	575.629	Delta-1-pyrroline-5-carboxylate dehydrogenase, mitochondrial OS=Mus musculus GN=Aldh4a1 PE=1 SV=3	8.64	2310.7	2.1394	0	15	0	0	14.3114	1.282	0.332	0	30.1	1	[unavailable]	[unavailable]	[unavailable]	[unavailable]	0.139	1.282	2	0	0.0037	-3.0267
0.999999	1	AK(0.809)TAHIVLEDGTK(0.595)MK(0.595)	150824_0002_10wk_17_sw1_Q1.08069.08069.3	K.AK[170.11]TAHIVLEDGTK[170.11]MK.G	sp|Q8C196|CPSM_MOUSE	1724.91	1593	8069	3	1724.92	575.978	Carbamoyl-phosphate synthase [ammonia], mitochondrial OS=Mus musculus GN=Cps1 PE=1 SV=2	8.55	0	3.1846	0.7619	15	0.9952	0.3228	20	[unavailable]	[unavailable]	[unavailable]	[unavailable]	[unavailable]	[unavailable]	[unavailable]	[unavailable]	[unavailable]	[unavailable]	[unavailable]	2	2	0.0055	5.6229
0.999999	1	[unavailable]	150824_0002_10wk_17_sw1_Q1.08081.08081.3	K.HGGTIPVVPTAEFQDR.L	sp|P26443|DHE3_MOUSE	1722.87	1590	8081	3	1722.88	575.297	Glutamate dehydrogenase 1, mitochondrial OS=Mus musculus GN=Glud1 PE=1 SV=1	5.32	0	4.6763	0.998449	15	0.999999	0	20	[unavailable]	[unavailable]	[unavailable]	[unavailable]	[unavailable]	[unavailable]	[unavailable]	[unavailable]	[unavailable]	[unavailable]	[unavailable]	2	0	0.0081	5.644
0.999997	1	PVIELYK(1.000)SR	150824_0002_10wk_17_sw1_Q1.08088.08088.2	K.PVIELYK[170.11]SR.G	sp|Q9WUR9|KAD4_MOUSE	1145.64	1885	8088	2	1145.65	573.83	Adenylate kinase 4, mitochondrial OS=Mus musculus GN=Ak4 PE=1 SV=1	9	0	7.5652	0	15	0	0	2	[unavailable]	[unavailable]	[unavailable]	[unavailable]	[unavailable]	[unavailable]	[unavailable]	[unavailable]	[unavailable]	[unavailable]	[unavailable]	1	1	0.0087	3.6978
0.997762	0.9602	[unavailable]	150824_0002_10wk_17_sw1_Q1.08089.08089.2	R.LAAAFLQLFR.V	DECOY0_sp_9449	1148.67	236	8089	2	1148.67	575.343	Randomized Protein Sequence	9.75	3040.97	1.0447	0.895	15	0	0	0.0678	[unavailable]	[unavailable]	[unavailable]	[unavailable]	[unavailable]	441	306	1	1	0.15	[unavailable]	2	0	0.0012	4.5204
0.880751	0.1945	[unavailable]	150824_0002_10wk_17_sw1_Q1.08116.08116.3	K.VYGTVFHINQGNPFK.L	sp|Q9DCY0|KEG1_MOUSE	1719.87	886	8116	3	1719.88	574.298	Glycine N-acyltransferase-like protein Keg1 OS=Mus musculus GN=Keg1 PE=1 SV=1	8.57	3342	2.0705	0	15	0.2888	0	15.0769	1.011	0.078	0	38.4	1	[unavailable]	[unavailable]	[unavailable]	[unavailable]	2.61	1.011	2	0	0.0036	-5.9594
0.999999	0.9971	[unavailable]	150824_0002_10wk_17_sw1_Q1.08118.08118.2	K.SFLSPNQILK.L	sp|Q9DB20|ATPO_MOUSE	1145.64	887	8118	2	1145.65	573.83	ATP synthase subunit O, mitochondrial OS=Mus musculus GN=Atp5o PE=1 SV=1	8.47	3444.1	4.3539	0.9956	15	0	0	15.6557	1.962	0.363	0	506.2	1	[unavailable]	[unavailable]	[unavailable]	[unavailable]	0.00132	1.962	2	0	0.005	1.6301
0.999999	1	DFGSFEK(1.000)FK(0.000)	150824_0002_10wk_17_sw1_Q1.08132.08132.2	R.DFGSFEK[170.11]FK.E	sp|P09671|SODM_MOUSE	1145.54	1872	8132	2	1145.55	573.777	Superoxide dismutase [Mn], mitochondrial OS=Mus musculus GN=Sod2 PE=1 SV=3	6.07	0	5.4346	0.48005	15	0	0	11.5044	[unavailable]	[unavailable]	[unavailable]	[unavailable]	[unavailable]	[unavailable]	[unavailable]	[unavailable]	[unavailable]	[unavailable]	[unavailable]	2	1	0.0062	3.8044
0.999999	1	[unavailable]	150824_0002_10wk_17_sw1_Q1.08134.08134.3	K.LEDTLWAGLTDQHVK.L	sp|Q8BWT1|THIM_MOUSE	1724.87	1915	8134	3	1724.88	575.965	3-ketoacyl-CoA thiolase, mitochondrial OS=Mus musculus GN=Acaa2 PE=1 SV=3	4.54	0	4.3524	0.69945	15	0	0	20	[unavailable]	[unavailable]	[unavailable]	[unavailable]	[unavailable]	[unavailable]	[unavailable]	[unavailable]	[unavailable]	[unavailable]	[unavailable]	2	0	0.0075	3.5073
0.999999	1	[unavailable]	150824_0002_10wk_17_sw1_Q1.08169.08169.2	K.ANWYFLLAR.S	sp|P45952|ACADM_MOUSE	1152.61	1848	8169	2	1152.61	577.311	Medium-chain specific acyl-CoA dehydrogenase, mitochondrial OS=Mus musculus GN=Acadm PE=1 SV=1	8.79	0	3.6009	0.9985	15	0	0	12.1206	[unavailable]	[unavailable]	[unavailable]	[unavailable]	[unavailable]	[unavailable]	[unavailable]	[unavailable]	[unavailable]	[unavailable]	[unavailable]	2	0	0.0042	3.9791
0.999999	1	LVQQNQLK(1.000)K(0.000)	150824_0002_10wk_17_sw1_Q1.08172.08172.2	K.LVQQNQLK[170.11]K.G	sp|Q5RKZ7|MOCS1_MOUSE	1139.67	1754	8172	2	1139.67	570.84	Molybdenum cofactor biosynthesis protein 1 OS=Mus musculus GN=Mocs1 PE=1 SV=2	10	0	2.7849	0.9556	15	0	0	2.7837	[unavailable]	[unavailable]	[unavailable]	[unavailable]	[unavailable]	[unavailable]	[unavailable]	[unavailable]	[unavailable]	[unavailable]	[unavailable]	2	0	0.0032	4.5003
0.999999	1	DQVIYPDGK(0.000)EDQK(0.500)K(0.500)	150824_0002_10wk_17_sw1_Q1.08177.08177.3	R.DQVIYPDGKEDQK[170.11]K.R	sp|P55096|ABCD3_MOUSE	1703.84	1793	8177	3	1703.84	568.953	ATP-binding cassette sub-family D member 3 OS=Mus musculus GN=Abcd3 PE=1 SV=2	4.68	0	3.9763	0.7227	15	0	0	11.2562	[unavailable]	[unavailable]	[unavailable]	[unavailable]	[unavailable]	[unavailable]	[unavailable]	[unavailable]	[unavailable]	[unavailable]	[unavailable]	2	1	0.0068	4.2723
0.999999	1	VAK(1.000)FCYADK(0.000)	150824_0002_10wk_17_sw1_Q1.08182.08182.2	K.VAK[170.11]FC[160.03]YADK.A	sp|Q8CHT0|AL4A1_MOUSE	1142.54	1586	8182	2	1142.55	572.279	Delta-1-pyrroline-5-carboxylate dehydrogenase, mitochondrial OS=Mus musculus GN=Aldh4a1 PE=1 SV=3	8.15	0	5.8762	0.9946	15	0	0	14.3114	[unavailable]	[unavailable]	[unavailable]	[unavailable]	[unavailable]	[unavailable]	[unavailable]	[unavailable]	[unavailable]	[unavailable]	[unavailable]	2	1	0.0067	5.6751
0.999999	1	TALK(1.000)NNSIIK(0.000)	150824_0002_10wk_17_sw1_Q1.08183.08183.2	K.TALK[170.11]NNSIIK.K	sp|Q61767|3BHS4_MOUSE,sp|Q61694|3BHS5_MOUSE	1142.67	1659	8183	2	1142.67	572.34	3 beta-hydroxysteroid dehydrogenase type 4 OS=Mus musculus GN=Hsd3b4 PE=2 SV=3	10	0	4.4868	0.498	15	0	0	12.6826	[unavailable]	[unavailable]	[unavailable]	[unavailable]	[unavailable]	[unavailable]	[unavailable]	[unavailable]	[unavailable]	[unavailable]	[unavailable]	2	1	0.0051	5.1102
0.999999	1	YTALVDQEEK(1.000)EDVK(0.000)	150824_0002_10wk_17_sw1_Q1.08189.08189.3	K.YTALVDQEEK[170.11]EDVK.S	sp|Q9DCX2|ATP5H_MOUSE	1707.82	1491	8189	3	1707.85	570.281	ATP synthase subunit d, mitochondrial OS=Mus musculus GN=Atp5h PE=1 SV=3	4.18	0	14.903	0.0432	15	0.999999	0.4389	15.5063	[unavailable]	[unavailable]	[unavailable]	[unavailable]	[unavailable]	[unavailable]	[unavailable]	[unavailable]	[unavailable]	[unavailable]	[unavailable]	2	1	0.0255	6.5258
0.999999	0.9996	[unavailable]	150824_0002_10wk_17_sw1_Q1.08202.08202.2	R.TKLPWDAVGR.L	sp|P54869|HMCS2_MOUSE	1141.62	892	8202	2	1141.63	571.819	Hydroxymethylglutaryl-CoA synthase, mitochondrial OS=Mus musculus GN=Hmgcs2 PE=1 SV=2	8.41	2850.8	4.9526	0.9377	15	0	0.999999	20	1.484	0.407	0	120.6	1	[unavailable]	[unavailable]	[unavailable]	[unavailable]	0.00519	1.484	2	1	0.0057	0.261
0.999999	1	SLSDEAK(1.000)IGAHGK(0.000)PVIFLHPK(0.000)	150824_0002_10wk_17_sw1_Q1.08203.08203.4	R.SLSDEAK[170.11]IGAHGKPVIFLHPK.D	sp|Q9D1I5|MCEE_MOUSE	2285.25	1226	8203	4	2285.26	572.321	Methylmalonyl-CoA epimerase, mitochondrial OS=Mus musculus GN=Mcee PE=1 SV=1	8.27	0	4.5938	0.8892	15	2	0	3.3014	[unavailable]	[unavailable]	[unavailable]	[unavailable]	[unavailable]	[unavailable]	[unavailable]	[unavailable]	[unavailable]	[unavailable]	[unavailable]	2	1	0.0105	12.5055
0.999999	1	VAGVAK(1.000)VLVAQHDAYK(0.000)	150824_0002_10wk_17_sw1_Q1.08211.08211.3	K.VAGVAK[170.11]VLVAQHDAYK.G	sp|Q99LC5|ETFA_MOUSE	1709.95	1220	8211	3	1709.96	570.989	Electron transfer flavoprotein subunit alpha, mitochondrial OS=Mus musculus GN=Etfa PE=1 SV=2	8.48	0	7.1745	0.9997	15	0.999999	0	16.9083	[unavailable]	[unavailable]	[unavailable]	[unavailable]	[unavailable]	[unavailable]	[unavailable]	[unavailable]	[unavailable]	[unavailable]	[unavailable]	2	1	0.0123	13.4714
0.999999	1	FYAVQK(1.000)LAR	150824_0002_10wk_17_sw1_Q1.08214.08214.2	R.FYAVQK[170.11]LAR.R	sp|Q8CAQ8|MIC60_MOUSE	1136.63	1807	8214	2	1136.64	569.324	MICOS complex subunit Mic60 OS=Mus musculus GN=Immt PE=1 SV=1	9.99	0	2.5775	0.9099	15	0	0	13.4185	[unavailable]	[unavailable]	[unavailable]	[unavailable]	[unavailable]	[unavailable]	[unavailable]	[unavailable]	[unavailable]	[unavailable]	[unavailable]	2	1	0.0029	4.2289
0.999999	1	THLPGFVEQAGALK(0.500)AK(0.500)	150824_0002_10wk_17_sw1_Q1.08224.08224.3	K.THLPGFVEQAGALK[170.11]AK.G	sp|P99029|PRDX5_MOUSE	1707.93	1719	8224	3	1707.94	570.318	Peroxiredoxin-5, mitochondrial OS=Mus musculus GN=Prdx5 PE=1 SV=2	8.29	0	4.1811	0.906	15	0.9986	0	5.2633	[unavailable]	[unavailable]	[unavailable]	[unavailable]	[unavailable]	[unavailable]	[unavailable]	[unavailable]	[unavailable]	[unavailable]	[unavailable]	2	1	0.0071	4.7457
0.99978	0.9935	[unavailable]	150824_0002_10wk_17_sw1_Q1.08235.08235.2	K.TGVAPIIDVVR.S	sp|P14115|RL27A_MOUSE	1138.67	897	8235	2	1138.67	570.343	60S ribosomal protein L27a OS=Mus musculus GN=Rpl27a PE=2 SV=5	5.5	3364.7	1.3858	0.9901	15	0	0	0.1969	1.441	0.454	0	98.6	1	[unavailable]	[unavailable]	[unavailable]	[unavailable]	0.0014	1.441	2	0	0.0016	1.5713
0.996611	0.967	FDDPK(0.000)FEVIDK(1.000)PQS	150824_0002_10wk_17_sw1_Q1.08237.08237.3	K.FDDPKFEVIDK[170.11]PQS.-	sp|P97450|ATP5J_MOUSE	1705.82	243	8237	3	1705.83	569.614	ATP synthase-coupling factor 6, mitochondrial OS=Mus musculus GN=Atp5j PE=1 SV=1	4.23	3407.35	4.9243	0	14.8757	0.999999	0	5.98849	[unavailable]	[unavailable]	[unavailable]	[unavailable]	[unavailable]	424	312	1	1	0.24	[unavailable]	2	1	0.0084	3.8416
0.999999	1	FDDPK(1.000)FEVIDK(0.000)PQS	150824_0002_10wk_17_sw1_Q1.08241.08241.3	K.FDDPK[170.11]FEVIDKPQS.-	sp|P97450|ATP5J_MOUSE	1705.82	1902	8241	3	1705.83	569.614	ATP synthase-coupling factor 6, mitochondrial OS=Mus musculus GN=Atp5j PE=1 SV=1	4.23	0	4.8304	0.9991	15	0.999999	0	5.98849	[unavailable]	[unavailable]	[unavailable]	[unavailable]	[unavailable]	[unavailable]	[unavailable]	[unavailable]	[unavailable]	[unavailable]	[unavailable]	2	1	0.0082	3.5632
0.999999	1	VIIVVK(1.000)DGPGFYTTR	150824_0002_10wk_17_sw1_Q1.08250.08250.3	K.VIIVVK[170.11]DGPGFYTTR.C	sp|Q8BMS1|ECHA_MOUSE	1705.94	1296	8250	3	1705.94	569.654	Trifunctional enzyme subunit alpha, mitochondrial OS=Mus musculus GN=Hadha PE=1 SV=1	8.56	0	0.5367	0.999999	15	0.999999	0	20	[unavailable]	[unavailable]	[unavailable]	[unavailable]	[unavailable]	[unavailable]	[unavailable]	[unavailable]	[unavailable]	[unavailable]	[unavailable]	2	1	0.0009	9.3125
0.999999	1	[unavailable]	150824_0002_10wk_17_sw1_Q1.08262.08262.2	R.TFQDC[160.03]YSSK.F	sp|Q8BH95|ECHM_MOUSE	1134.47	1625	8262	2	1134.47	568.24	Enoyl-CoA hydratase, mitochondrial OS=Mus musculus GN=Echs1 PE=1 SV=1	5.5	0	3.4433	0.99835	15	0	0	8.52139	[unavailable]	[unavailable]	[unavailable]	[unavailable]	[unavailable]	[unavailable]	[unavailable]	[unavailable]	[unavailable]	[unavailable]	[unavailable]	2	0	0.0039	5.3785
0.695341	0.134	[unavailable]	150824_0002_10wk_17_sw1_Q1.08264.08264.4	K.EHGPVGLVHVGAHTNTTDK[170.11]PR.E	sp|A2AS89|SPEB_MOUSE	2263.15	249	8264	4	2264.15	566.794	Agmatinase, mitochondrial OS=Mus musculus GN=Agmat PE=1 SV=1	7.12	2022.81	445.928	0	12.8541	2	0.9576	2.4752	[unavailable]	[unavailable]	[unavailable]	[unavailable]	[unavailable]	543	466	0	2	0.94	[unavailable]	2	0	1.0092	2.8609
0.999777	0.9892	AQYQDK(1.000)LAR	150824_0002_10wk_17_sw1_Q1.08269.08269.2	R.AQYQDK[170.11]LAR.Q	sp|Q925I1|ATAD3_MOUSE	1133.58	2106	8269	2	1133.59	567.799	ATPase family AAA domain-containing protein 3 OS=Mus musculus GN=Atad3 PE=1 SV=1	8.63	0	6.0304	0.73375	10.9581	0	0	5.6759	[unavailable]	[unavailable]	[unavailable]	[unavailable]	[unavailable]	[unavailable]	[unavailable]	[unavailable]	[unavailable]	[unavailable]	[unavailable]	2	1	0.0068	2.2476
0.999999	1	SYK(1.000)MSMANR	150824_0002_10wk_17_sw1_Q1.08271.08271.2	K.SYK[170.11]MSMANR.G	sp|Q8C196|CPSM_MOUSE	1128.51	1615	8271	2	1128.51	565.26	Carbamoyl-phosphate synthase [ammonia], mitochondrial OS=Mus musculus GN=Cps1 PE=1 SV=2	9.99	0	5.3003	0.993049	15	0	0	20	[unavailable]	[unavailable]	[unavailable]	[unavailable]	[unavailable]	[unavailable]	[unavailable]	[unavailable]	[unavailable]	[unavailable]	[unavailable]	2	1	0.006	5.4214
0.942766	0.9783	[unavailable]	150824_0002_10wk_17_sw1_Q1.08272.08272.2	R.GYSFTTTAER.E	sp|P60710|ACTB_MOUSE,sp|P63260|ACTG_MOUSE	1131.52	900	8272	2	1131.52	566.767	Actin, cytoplasmic 1 OS=Mus musculus GN=Actb PE=1 SV=1	6	2225.8	2.646	0	15	0	0	2.0678	0.955	0.373	0	26	1	[unavailable]	[unavailable]	[unavailable]	[unavailable]	0.0271	0.955	2	0	0.003	-1.3918
0.999999	0.9996	[unavailable]	150824_0002_10wk_17_sw1_Q1.08276.08276.2	K.GYEPDPNIVK.L	sp|P11725|OTC_MOUSE	1130.56	901	8276	2	1130.56	566.288	Ornithine carbamoyltransferase, mitochondrial OS=Mus musculus GN=Otc PE=1 SV=1	4.37	2310.8	1.9972	0.94155	15	0	0.999999	20	1.369	0.202	0	121.9	1	[unavailable]	[unavailable]	[unavailable]	[unavailable]	0.000517	1.369	2	0	0.0023	2.5675
0.999998	0.9931	DAQLFIQK(1.000)K(0.000)	150824_0002_10wk_17_sw1_Q1.08301.08301.2	K.DAQLFIQK[170.11]K.A	sp|P24270|CATA_MOUSE,sp|CATA_HUMAN|	1131.63	2040	8301	2	1131.63	566.822	Catalase OS=Mus musculus GN=Cat PE=1 SV=4	8.59	0	5.2857	0.9655	15	0	0	20	[unavailable]	[unavailable]	[unavailable]	[unavailable]	[unavailable]	[unavailable]	[unavailable]	[unavailable]	[unavailable]	[unavailable]	[unavailable]	2	0	0.006	2.7176
0.999999	1	HFELK(1.000)HLSSGDLLR	150824_0002_10wk_17_sw1_Q1.08326.08326.3	K.HFELK[170.11]HLSSGDLLR.Q	sp|Q9WTP7|KAD3_MOUSE	1692.89	1533	8326	3	1692.91	565.306	GTP:AMP phosphotransferase AK3, mitochondrial OS=Mus musculus GN=Ak3 PE=1 SV=3	6.92	0	6.5978	0.997549	15	2	0	11.3052	[unavailable]	[unavailable]	[unavailable]	[unavailable]	[unavailable]	[unavailable]	[unavailable]	[unavailable]	[unavailable]	[unavailable]	[unavailable]	2	1	0.0112	6.1342
0.999923	0.9395	[unavailable]	150824_0002_10wk_17_sw1_Q1.08336.08336.2	K.TSEWIGTLVK.Q	sp|Q61694|3BHS5_MOUSE	1132.61	904	8336	2	1132.62	567.314	3 beta-hydroxysteroid dehydrogenase type 5 OS=Mus musculus GN=Hsd3b5 PE=1 SV=4	5.66	3417.7	2.315	0.758	15	0	0	12.6826	1.49	0.377	0	184.8	1	[unavailable]	[unavailable]	[unavailable]	[unavailable]	0.0893	1.49	2	0	0.0026	-2.5842
0.999999	0.9998	[unavailable]	150824_0002_10wk_17_sw1_Q1.08340.08340.2	R.AAFQLGSPWR.R	sp|P47738|ALDH2_MOUSE	1131.58	905	8340	2	1131.59	566.798	Aldehyde dehydrogenase, mitochondrial OS=Mus musculus GN=Aldh2 PE=1 SV=1	9.79	3499.1	3.1098	0.98925	15	0	0	20	1.782	0.433	0	251.2	1	[unavailable]	[unavailable]	[unavailable]	[unavailable]	0.00624	1.782	2	0	0.0035	0.0768
0.999999	1	LSFK(1.000)LSSALK(0.000)	150824_0002_10wk_17_sw1_Q1.08343.08343.2	K.LSFK[170.11]LSSALK.A	sp|P52825|CPT2_MOUSE	1134.66	1876	8343	2	1134.67	568.34	Carnitine O-palmitoyltransferase 2, mitochondrial OS=Mus musculus GN=Cpt2 PE=1 SV=2	10	0	2.9047	0.9999	15	0	0	12.7579	[unavailable]	[unavailable]	[unavailable]	[unavailable]	[unavailable]	[unavailable]	[unavailable]	[unavailable]	[unavailable]	[unavailable]	[unavailable]	2	1	0.0033	3.7804
0.999579	0.9863	YK(1.000)LLGGLAVR	150824_0002_10wk_17_sw1_Q1.08344.08344.2	R.YK[170.11]LLGGLAVR.R	sp|P62908|RS3_MOUSE	1130.68	253	8344	2	1130.69	566.348	40S ribosomal protein S3 OS=Mus musculus GN=Rps3 PE=1 SV=1	9.99	3631.73	3.803	0.9319	15	0	0	1.3818	[unavailable]	[unavailable]	[unavailable]	[unavailable]	[unavailable]	533	423	1	1	0.053	[unavailable]	2	1	0.0043	4.3654
0.999999	1	HSAVK(1.000)ALTGGIAHLFK(0.000)	150824_0002_10wk_17_sw1_Q1.08346.08346.3	K.HSAVK[170.11]ALTGGIAHLFK.Q	sp|O08749|DLDH_MOUSE	1690.95	1278	8346	3	1690.96	564.658	Dihydrolipoyl dehydrogenase, mitochondrial OS=Mus musculus GN=Dld PE=1 SV=2	10	0	3.3568	0.499999	15	1.9244	0	11.9633	[unavailable]	[unavailable]	[unavailable]	[unavailable]	[unavailable]	[unavailable]	[unavailable]	[unavailable]	[unavailable]	[unavailable]	[unavailable]	2	1	0.0057	9.6898
0.999999	1	GATPYGGVK(1.000)LEDLIVK(0.000)	150824_0002_10wk_17_sw1_Q1.08362.08362.3	R.GATPYGGVK[170.11]LEDLIVK.D	sp|Q8QZT1|THIL_MOUSE	1700.93	1268	8362	3	1700.94	567.986	Acetyl-CoA acetyltransferase, mitochondrial OS=Mus musculus GN=Acat1 PE=1 SV=1	6.07	0	3.983	0.9759	15	0.999999	0	20	[unavailable]	[unavailable]	[unavailable]	[unavailable]	[unavailable]	[unavailable]	[unavailable]	[unavailable]	[unavailable]	[unavailable]	[unavailable]	2	1	0.0068	10.1158
0.999999	1	GPDWILGEMK(1.000)TSGLR	150824_0002_10wk_17_sw1_Q1.08378.08378.3	K.GPDWILGEMK[170.11]TSGLR.G	sp|Q91YT0|NDUV1_MOUSE	1700.86	906	8378	3	1700.87	567.959	NADH dehydrogenase [ubiquinone] flavoprotein 1, mitochondrial OS=Mus musculus GN=Ndufv1 PE=1 SV=1	6.07	4394.3	8.2188	0.7792	12.9562	0.9816	0.98	10.3098	2.429	0.509	0	203.2	1	[unavailable]	[unavailable]	[unavailable]	[unavailable]	0.00062	2.429	2	1	0.014	2.3858
0.999999	1	AMK(1.000)QVAGTMK(0.000), AM(0.000)KQVAGTM(1.000)K	150824_0002_10wk_17_sw1_Q1.08382.08382.2	R.AMK[170.11]QVAGTM[147.04]K.L	sp|Q03265|ATPA_MOUSE	1121.56	1795	8382	2	1121.56	561.786	ATP synthase subunit alpha, mitochondrial OS=Mus musculus GN=Atp5a1 PE=1 SV=1	10	0	3.0475	0.9957	15	0	0.999999	20	[unavailable]	[unavailable]	[unavailable]	[unavailable]	[unavailable]	[unavailable]	[unavailable]	[unavailable]	[unavailable]	[unavailable]	[unavailable]	2	1	0.0034	4.2743
0.999999	1	ELQHHVK(1.000)SVTAPYK(0.000)	150824_0002_10wk_17_sw1_Q1.08383.08383.3	K.ELQHHVK[170.11]SVTAPYK.Y	sp|Q91VA0|ACSM1_MOUSE	1677.88	1258	8383	3	1677.89	560.302	Acyl-coenzyme A synthetase ACSM1, mitochondrial OS=Mus musculus GN=Acsm1 PE=1 SV=1	8.6	0	3.7104	0.9724	15	0.2478	0	13.1838	[unavailable]	[unavailable]	[unavailable]	[unavailable]	[unavailable]	[unavailable]	[unavailable]	[unavailable]	[unavailable]	[unavailable]	[unavailable]	2	1	0.0062	10.3393
0.999999	1	FEK(1.000)EMIDR, FEKEM(1.000)IDR	150824_0002_10wk_17_sw1_Q1.08387.08387.2	R.FEK[170.11]EM[147.04]IDR.L	sp|Q9CQ62|DECR_MOUSE	1124.52	1906	8387	2	1124.53	563.266	2,4-dienoyl-CoA reductase, mitochondrial OS=Mus musculus GN=Decr1 PE=1 SV=1	4.68	0	8.033	0.503	15	0	1.0546	12.6506	[unavailable]	[unavailable]	[unavailable]	[unavailable]	[unavailable]	[unavailable]	[unavailable]	[unavailable]	[unavailable]	[unavailable]	[unavailable]	2	1	0.009	3.5471
0.999999	1	FEK(1.000)EMIDR, FEKEM(1.000)IDR	150824_0002_10wk_17_sw1_Q1.08388.08388.2	R.FEK[170.11]EM[147.04]IDR.L	sp|Q9CQ62|DECR_MOUSE	1124.52	1954	8388	2	1124.52	563.266	2,4-dienoyl-CoA reductase, mitochondrial OS=Mus musculus GN=Decr1 PE=1 SV=1	4.68	0	4.7764	0.95975	15	0	1.0546	12.6506	[unavailable]	[unavailable]	[unavailable]	[unavailable]	[unavailable]	[unavailable]	[unavailable]	[unavailable]	[unavailable]	[unavailable]	[unavailable]	2	1	0.0054	3.2252
0.999999	1	TEQGPQVDETQFK(1.000)K(0.000)	150824_0002_10wk_17_sw1_Q1.08394.08394.3	R.TEQGPQVDETQFK[170.11]K.L	sp|P47738|ALDH2_MOUSE	1675.81	1270	8394	3	1675.81	559.609	Aldehyde dehydrogenase, mitochondrial OS=Mus musculus GN=Aldh2 PE=1 SV=1	4.68	0	4.6984	0.8392	15	0.999999	0.911	20	[unavailable]	[unavailable]	[unavailable]	[unavailable]	[unavailable]	[unavailable]	[unavailable]	[unavailable]	[unavailable]	[unavailable]	[unavailable]	2	0	0.0079	10.0984
0.999999	1	VPVLEK(1.000)TGIK(0.000)	150824_0002_10wk_17_sw1_Q1.08412.08412.2	R.VPVLEK[170.11]TGIK.S	sp|Q99LB7|SARDH_MOUSE	1124.68	1920	8412	2	1124.69	563.347	Sarcosine dehydrogenase, mitochondrial OS=Mus musculus GN=Sardh PE=1 SV=1	8.56	0	5.4269	0.9594	15	0	0	20	[unavailable]	[unavailable]	[unavailable]	[unavailable]	[unavailable]	[unavailable]	[unavailable]	[unavailable]	[unavailable]	[unavailable]	[unavailable]	2	1	0.0061	3.4985
0.999999	1	CNTPTYCDLGK(0.000)AAK(0.000)	150824_0002_10wk_17_sw1_Q1.08415.08415.3	M.C[160.03]NTPTYC[160.03]DLG[0.00]KAAK.D	sp|Q60931|VDAC3_MOUSE	1681.74	1233	8415	3	1681.75	561.589	Voltage-dependent anion-selective channel protein 3 OS=Mus musculus GN=Vdac3 PE=1 SV=1	8.03	0	2.9397	0.9698	15	0.999999	0	8.42249	[unavailable]	[unavailable]	[unavailable]	[unavailable]	[unavailable]	[unavailable]	[unavailable]	[unavailable]	[unavailable]	[unavailable]	[unavailable]	2	1	0.0049	11.9014
0.999999	1	SFDPVLDK(1.000)R	150824_0002_10wk_17_sw1_Q1.08416.08416.2	K.SFDPVLDK[170.11]R.L	sp|Q8BMS4|COQ3_MOUSE	1117.58	1905	8416	2	1117.58	559.796	Ubiquinone biosynthesis O-methyltransferase, mitochondrial OS=Mus musculus GN=Coq3 PE=1 SV=1	5.68	0	6.6629	0.999999	15	0	0	2.1015	[unavailable]	[unavailable]	[unavailable]	[unavailable]	[unavailable]	[unavailable]	[unavailable]	[unavailable]	[unavailable]	[unavailable]	[unavailable]	2	0	0.0074	3.5493
0.999999	1	SLWPQIK(1.000)GR	150824_0002_10wk_17_sw1_Q1.08440.08440.2	K.SLWPQIK[170.11]GR.L	sp|Q8CHT0|AL4A1_MOUSE	1125.63	1833	8440	2	1125.63	563.822	Delta-1-pyrroline-5-carboxylate dehydrogenase, mitochondrial OS=Mus musculus GN=Aldh4a1 PE=1 SV=3	11	0	3.9041	0.9194	15	0	0	14.3114	[unavailable]	[unavailable]	[unavailable]	[unavailable]	[unavailable]	[unavailable]	[unavailable]	[unavailable]	[unavailable]	[unavailable]	[unavailable]	2	1	0.0044	4.0534
0.999851	0.9919	[unavailable]	150824_0002_10wk_17_sw1_Q1.08446.08446.3	K.TQEFILNSPTVTSIK.W	sp|Q9R0H0|ACOX1_MOUSE	1676.9	909	8446	3	1676.91	559.973	Peroxisomal acyl-coenzyme A oxidase 1 OS=Mus musculus GN=Acox1 PE=1 SV=5	5.66	3441.6	4.2155	0	15	0.999999	0	11.3087	2.163	0.344	0	139.3	1	[unavailable]	[unavailable]	[unavailable]	[unavailable]	0.0217	2.163	2	0	0.0071	-1.1696
0.999999	1	[unavailable]	150824_0002_10wk_17_sw1_Q1.08453.08453.2	R.TPFGAYGGLLK.D	sp|Q8BWT1|THIM_MOUSE	1122.61	1554	8453	2	1122.61	562.311	3-ketoacyl-CoA thiolase, mitochondrial OS=Mus musculus GN=Acaa2 PE=1 SV=3	8.26	0	4.4583	0.99985	15	0	0	20	[unavailable]	[unavailable]	[unavailable]	[unavailable]	[unavailable]	[unavailable]	[unavailable]	[unavailable]	[unavailable]	[unavailable]	[unavailable]	2	0	0.005	5.9089
0.999999	1	SLGMIFEK(1.000)R	150824_0002_10wk_17_sw1_Q1.08460.08460.2	K.SLGMIFEK[170.11]R.S	sp|P11725|OTC_MOUSE	1121.59	1918	8460	2	1121.6	561.802	Ornithine carbamoyltransferase, mitochondrial OS=Mus musculus GN=Otc PE=1 SV=1	8.46	0	5.8772	0.997449	15	0	0.999999	20	[unavailable]	[unavailable]	[unavailable]	[unavailable]	[unavailable]	[unavailable]	[unavailable]	[unavailable]	[unavailable]	[unavailable]	[unavailable]	2	0	0.0066	3.5051
0.999999	1	LGTAAIQGAIEK(1.000)AGIPK(0.000)	150824_0002_10wk_17_sw1_Q1.08477.08477.3	K.LGTAAIQGAIEK[170.11]AGIPK.E	sp|Q8QZT1|THIL_MOUSE	1678.96	1607	8477	3	1678.96	560.661	Acetyl-CoA acetyltransferase, mitochondrial OS=Mus musculus GN=Acat1 PE=1 SV=1	8.59	0	1.4178	0.9677	15	0.999999	0	20	[unavailable]	[unavailable]	[unavailable]	[unavailable]	[unavailable]	[unavailable]	[unavailable]	[unavailable]	[unavailable]	[unavailable]	[unavailable]	2	1	0.0024	5.4861
0.999999	1	SVMTK(1.000)WLAIPDHSR	150824_0002_10wk_17_sw1_Q1.08480.08480.3	R.SVMTK[170.11]WLAIPDHSR.Q	sp|P42125|ECI1_MOUSE	1681.86	1265	8480	3	1681.87	561.628	Enoyl-CoA delta isomerase 1, mitochondrial OS=Mus musculus GN=Eci1 PE=1 SV=2	8.49	0	3.9193	0.998449	15	2	1.1362	11.2014	[unavailable]	[unavailable]	[unavailable]	[unavailable]	[unavailable]	[unavailable]	[unavailable]	[unavailable]	[unavailable]	[unavailable]	[unavailable]	2	1	0.0066	10.2077
0.993322	0.849	[unavailable]	150824_0002_10wk_17_sw1_Q1.08491.08491.2	K.FWLFGGNER.S	sp|Q91XE0|GLYAT_MOUSE	1124.54	911	8491	2	1124.55	563.277	Glycine N-acyltransferase OS=Mus musculus GN=Glyat PE=1 SV=1	6	4184.9	4.818	0	15	0	0	15.8973	1.112	0.232	0	145.3	1	[unavailable]	[unavailable]	[unavailable]	[unavailable]	0.176	1.112	2	0	0.0054	-3.2627
0.999999	1	GLIPQLIGVAPEK(0.500)AIK(0.500)	150824_0002_10wk_17_sw1_Q1.08494.08494.3	R.GLIPQLIGVAPEK[170.11]AIK.L	sp|Q8BH59|CMC1_MOUSE,sp|Q9QXX4|CMC2_MOUSE	1688.02	1444	8494	3	1688.03	563.682	Calcium-binding mitochondrial carrier protein Aralar1 OS=Mus musculus GN=Slc25a12 PE=1 SV=1	8.59	0	1.9525	0.7653	1.9966	0.999999	0	20	[unavailable]	[unavailable]	[unavailable]	[unavailable]	[unavailable]	[unavailable]	[unavailable]	[unavailable]	[unavailable]	[unavailable]	[unavailable]	2	1	0.0033	7.0278
0.999999	1	AVVK(1.000)LEGDNK(0.000)	150824_0002_10wk_17_sw1_Q1.08501.08501.2	K.AVVK[170.11]LEGDNK.M	sp|P12710|FABPL_MOUSE	1113.6	1927	8501	2	1113.61	557.809	Fatty acid-binding protein, liver OS=Mus musculus GN=Fabp1 PE=1 SV=2	6.11	0	4.6039	0.4978	15	0	0	0.999999	[unavailable]	[unavailable]	[unavailable]	[unavailable]	[unavailable]	[unavailable]	[unavailable]	[unavailable]	[unavailable]	[unavailable]	[unavailable]	2	1	0.0051	3.4344
0.999999	0.9993	SPFDPDNK(1.000)R	150824_0002_10wk_17_sw1_Q1.08505.08505.2	K.SPFDPDNK[170.11]R.V	sp|Q99LB7|SARDH_MOUSE	1116.52	912	8505	2	1116.52	559.267	Sarcosine dehydrogenase, mitochondrial OS=Mus musculus GN=Sardh PE=1 SV=1	5.68	2144.8	4.1728	0.99235	15	0	0	20	1.472	0.525	0	140.8	1	[unavailable]	[unavailable]	[unavailable]	[unavailable]	0.000626	1.472	2	0	0.0047	2.3762
0.999999	1	GSIGTK(1.000)FSDR	150824_0002_10wk_17_sw1_Q1.08513.08513.2	R.GSIGTK[170.11]FSDR.T	sp|P32020|NLTP_MOUSE	1108.55	1684	8513	2	1108.56	555.283	Non-specific lipid-transfer protein OS=Mus musculus GN=Scp2 PE=1 SV=3	8.75	0	4.9553	0.996599	15	0	0	20	[unavailable]	[unavailable]	[unavailable]	[unavailable]	[unavailable]	[unavailable]	[unavailable]	[unavailable]	[unavailable]	[unavailable]	[unavailable]	2	1	0.0055	4.9451
0.999999	1	TMQK(1.000)LVVTR	150824_0002_10wk_17_sw1_Q1.08521.08521.2	R.TMQK[170.11]LVVTR.L	sp|Q8BGC4|ZADH2_MOUSE	1116.63	1838	8521	2	1116.64	559.323	Zinc-binding alcohol dehydrogenase domain-containing protein 2 OS=Mus musculus GN=Zadh2 PE=1 SV=1	11	0	3.9355	0.99755	15	0	0.999999	3.0913	[unavailable]	[unavailable]	[unavailable]	[unavailable]	[unavailable]	[unavailable]	[unavailable]	[unavailable]	[unavailable]	[unavailable]	[unavailable]	2	1	0.0044	4.0229
0.999999	1	FEK(1.000)EMIDR	150824_0002_10wk_17_sw1_Q1.08522.08522.2	R.FEK[170.11]EMIDR.L	sp|Q9CQ62|DECR_MOUSE	1108.52	1907	8522	2	1108.53	555.268	2,4-dienoyl-CoA reductase, mitochondrial OS=Mus musculus GN=Decr1 PE=1 SV=1	4.68	0	4.4048	0.99485	15	0	1.0546	12.6506	[unavailable]	[unavailable]	[unavailable]	[unavailable]	[unavailable]	[unavailable]	[unavailable]	[unavailable]	[unavailable]	[unavailable]	[unavailable]	2	1	0.0049	3.5471
0.999999	1	ANVAK(0.000)PGLVDDFEK(0.500)K(0.500)	150824_0002_10wk_17_sw1_Q1.08536.08536.3	R.ANVAKPGLVDDFEK[170.11]K.Y	sp|Q9DCX2|ATP5H_MOUSE	1671.88	1238	8536	3	1671.89	558.302	ATP synthase subunit d, mitochondrial OS=Mus musculus GN=Atp5h PE=1 SV=3	6.16	0	4.9284	0.276	15	2	2	15.5063	[unavailable]	[unavailable]	[unavailable]	[unavailable]	[unavailable]	[unavailable]	[unavailable]	[unavailable]	[unavailable]	[unavailable]	[unavailable]	2	0	0.0082	11.495
0.988827	0.6928	[unavailable]	150824_0002_10wk_17_sw1_Q1.08553.08553.2	R.WYVAPGVK[170.11]R.L	sp|Q91X34|BAAT_MOUSE	1116.61	916	8553	2	1116.61	559.311	Bile acid-CoA:amino acid N-acyltransferase OS=Mus musculus GN=Baat PE=1 SV=1	9.99	2855.1	5.7603	0.8007	15	0	0	3.4026	1.19	0.302	0	163	1	[unavailable]	[unavailable]	[unavailable]	[unavailable]	0.357	1.19	2	0	0.0064	-3.97
0.999999	1	VGAFTVVCK(1.000)DAEEAK(0.000)	150824_0002_10wk_17_sw1_Q1.08565.08565.3	R.VGAFTVVC[160.03]K[170.11]DAEEAK.R	sp|P05202|AATM_MOUSE	1664.81	1514	8565	3	1664.82	555.943	Aspartate aminotransferase, mitochondrial OS=Mus musculus GN=Got2 PE=1 SV=1	4.68	0	5.0594	0.9939	15	0.999999	0	20	[unavailable]	[unavailable]	[unavailable]	[unavailable]	[unavailable]	[unavailable]	[unavailable]	[unavailable]	[unavailable]	[unavailable]	[unavailable]	2	1	0.0084	6.3094
0.999999	1	DGLQNEK(1.000)SIVPTPVK(0.000)	150824_0002_10wk_17_sw1_Q1.08568.08568.3	R.DGLQNEK[170.11]SIVPTPVK.L	sp|P38060|HMGCL_MOUSE	1665.89	1537	8568	3	1665.9	556.305	Hydroxymethylglutaryl-CoA lyase, mitochondrial OS=Mus musculus GN=Hmgcl PE=1 SV=2	6.07	0	6.1552	0.9856	15	2	0	7.1372	[unavailable]	[unavailable]	[unavailable]	[unavailable]	[unavailable]	[unavailable]	[unavailable]	[unavailable]	[unavailable]	[unavailable]	[unavailable]	2	1	0.0103	6.0837
0.999999	1	HTISK(1.000)FLQENLAPK(0.000)	150824_0002_10wk_17_sw1_Q1.08570.08570.3	R.HTISK[170.11]FLQENLAPK.A	sp|Q9JHI5|IVD_MOUSE	1666.9	1777	8570	3	1666.91	556.642	Isovaleryl-CoA dehydrogenase, mitochondrial OS=Mus musculus GN=Ivd PE=1 SV=1	8.6	0	2.7462	0.499999	15	1.9978	0	6.90569	[unavailable]	[unavailable]	[unavailable]	[unavailable]	[unavailable]	[unavailable]	[unavailable]	[unavailable]	[unavailable]	[unavailable]	[unavailable]	2	1	0.0046	4.3514
0.999999	1	VPETNILGK(1.000)IGHGYK(0.000)	150824_0002_10wk_17_sw1_Q1.08571.08571.3	K.VPETNILGK[170.11]IGHGYK.Y	sp|Q9DBL1|ACDSB_MOUSE	1666.9	2075	8571	3	1666.91	556.642	Short\branched chain specific acyl-CoA dehydrogenase, mitochondrial OS=Mus musculus GN=Acadsb PE=1 SV=1	8.48	0	3.0757	0.9806	15	0	0	4.8684	[unavailable]	[unavailable]	[unavailable]	[unavailable]	[unavailable]	[unavailable]	[unavailable]	[unavailable]	[unavailable]	[unavailable]	[unavailable]	2	1	0.0051	2.4144
0.999999	1	ISGASEK(1.000)DIVHSGLAYTMER, ISGASEKDIVHSGLAYTM(1.000)ER	150824_0002_10wk_17_sw1_Q1.08577.08577.4	R.ISGASEK[170.11]DIVHSGLAYTM[147.04]ER.S	sp|DHE3_BOVIN|,sp|P26443|DHE3_MOUSE	2221.07	1761	8577	4	2221.08	556.274	sp|DHE3_BOVIN|	5.45	0	5.7159	0.9869	15	2	1.8344	20	[unavailable]	[unavailable]	[unavailable]	[unavailable]	[unavailable]	[unavailable]	[unavailable]	[unavailable]	[unavailable]	[unavailable]	[unavailable]	2	1	0.0127	4.4416
0.999999	1	DGLQNEK(1.000)SIVPTPVK(0.000)	150824_0002_10wk_17_sw1_Q1.08578.08578.3	R.DGLQNEK[170.11]SIVPTPVK.L	sp|P38060|HMGCL_MOUSE	1665.89	1759	8578	3	1665.9	556.305	Hydroxymethylglutaryl-CoA lyase, mitochondrial OS=Mus musculus GN=Hmgcl PE=1 SV=2	6.07	0	6.0453	0.9741	15	2	0	7.1372	[unavailable]	[unavailable]	[unavailable]	[unavailable]	[unavailable]	[unavailable]	[unavailable]	[unavailable]	[unavailable]	[unavailable]	[unavailable]	2	1	0.0101	4.4716
0.999999	1	[unavailable]	150824_0002_10wk_17_sw1_Q1.08591.08591.3	R.HVPGASFFDIEEC[160.03]R.D	sp|P52196|THTR_MOUSE	1662.75	919	8591	3	1662.77	555.256	Thiosulfate sulfurtransferase OS=Mus musculus GN=Tst PE=1 SV=3	4.65	3408	13.2492	0.1749	9.33988	0	0	11.0835	1.77	0.59	0	84.1	1	[unavailable]	[unavailable]	[unavailable]	[unavailable]	8.71e-05	1.77	2	0	0.022	4.3485
0.999999	1	IGSSMK(1.000)SVGEVMAIGR	150824_0002_10wk_17_sw1_Q1.08600.08600.3	R.IGSSMK[170.11]SVGEVMAIGR.T	sp|Q8C196|CPSM_MOUSE	1662.84	1627	8600	3	1662.85	555.288	Carbamoyl-phosphate synthase [ammonia], mitochondrial OS=Mus musculus GN=Cps1 PE=1 SV=2	8.75	0	5.2856	0.99225	15	0.999999	4.4929	20	[unavailable]	[unavailable]	[unavailable]	[unavailable]	[unavailable]	[unavailable]	[unavailable]	[unavailable]	[unavailable]	[unavailable]	[unavailable]	2	1	0.0088	5.3342
0.999999	1	K(0.000)HNLK(1.000)LGFMSAFVK(0.000)	150824_0002_10wk_17_sw1_Q1.08605.08605.3	K.KHNLK[170.11]LGFMSAFVK.A	sp|Q9D2G2|ODO2_MOUSE	1660.91	1329	8605	3	1660.92	554.645	Dihydrolipoyllysine-residue succinyltransferase component of 2-oxoglutarate dehydrogenase complex, mitochondrial OS=Mus musculus GN=Dlst PE=1 SV=1	10.3	0	1.6537	0.8474	15	0.999999	0	5.8103	[unavailable]	[unavailable]	[unavailable]	[unavailable]	[unavailable]	[unavailable]	[unavailable]	[unavailable]	[unavailable]	[unavailable]	[unavailable]	2	1	0.0027	8.5104
0.999999	0.9975	[unavailable]	150824_0002_10wk_17_sw1_Q1.08613.08613.3	R.TPIGSFLGSLASQPATK.L	sp|Q8QZT1|THIL_MOUSE	1673.9	2120	8613	3	1673.91	558.974	Acetyl-CoA acetyltransferase, mitochondrial OS=Mus musculus GN=Acat1 PE=1 SV=1	8.41	0	4.8131	0.998499	15	0.999999	0	20	[unavailable]	[unavailable]	[unavailable]	[unavailable]	[unavailable]	[unavailable]	[unavailable]	[unavailable]	[unavailable]	[unavailable]	[unavailable]	2	0	0.0081	2.1443
0.999999	1	MQLLEIITTDK(1.000)TSK(0.000)	150824_0002_10wk_17_sw1_Q1.08619.08619.3	K.MQLLEIITTDK[170.11]TSK.D	sp|Q8BMS1|ECHA_MOUSE	1661.89	1307	8619	3	1661.9	554.971	Trifunctional enzyme subunit alpha, mitochondrial OS=Mus musculus GN=Hadha PE=1 SV=1	5.82	0	2.7545	0.9634	15	0	0	20	[unavailable]	[unavailable]	[unavailable]	[unavailable]	[unavailable]	[unavailable]	[unavailable]	[unavailable]	[unavailable]	[unavailable]	[unavailable]	2	1	0.0046	8.9882
0.999999	1	[unavailable]	150824_0002_10wk_17_sw1_Q1.08621.08621.2	K.FSVLVPLLAR.G	sp|Q99P30|NUDT7_MOUSE	1113.69	922	8621	2	1113.69	557.853	Peroxisomal coenzyme A diphosphatase NUDT7 OS=Mus musculus GN=Nudt7 PE=1 SV=2	9.75	4421.8	3.1705	0.985	15	0	0	0.7321	1.439	0.379	0	191	1	[unavailable]	[unavailable]	[unavailable]	[unavailable]	6.31e-06	1.439	2	0	0.0035	6.9734
0.999999	1	SFLSPNQILK(1.000)LEIK(0.000)	150824_0002_10wk_17_sw1_Q1.08622.08622.3	K.SFLSPNQILK[170.11]LEIK.T	sp|Q9DB20|ATPO_MOUSE	1670.96	2061	8622	3	1670.97	557.994	ATP synthase subunit O, mitochondrial OS=Mus musculus GN=Atp5o PE=1 SV=1	8.31	0	2.8491	0.8654	15	0.999999	0	15.6557	[unavailable]	[unavailable]	[unavailable]	[unavailable]	[unavailable]	[unavailable]	[unavailable]	[unavailable]	[unavailable]	[unavailable]	[unavailable]	2	1	0.0048	2.5394
0.999999	1	[unavailable]	150824_0002_10wk_17_sw1_Q1.08629.08629.3	R.THQVSAAPTSSAGDGFK.A	sp|P32020|NLTP_MOUSE	1659.79	1584	8629	3	1659.79	554.269	Non-specific lipid-transfer protein OS=Mus musculus GN=Scp2 PE=1 SV=3	6.41	0	2.2064	0.996499	15	0.999999	0.999999	20	[unavailable]	[unavailable]	[unavailable]	[unavailable]	[unavailable]	[unavailable]	[unavailable]	[unavailable]	[unavailable]	[unavailable]	[unavailable]	2	0	0.0037	5.6884
0.999999	1	AMK(1.000)QVAGTMK(0.000)	150824_0002_10wk_17_sw1_Q1.08632.08632.2	R.AMK[170.11]QVAGTMK.L	sp|Q03265|ATPA_MOUSE	1105.56	1463	8632	2	1105.57	553.788	ATP synthase subunit alpha, mitochondrial OS=Mus musculus GN=Atp5a1 PE=1 SV=1	10	0	3.8645	0.9959	15	0	2	20	[unavailable]	[unavailable]	[unavailable]	[unavailable]	[unavailable]	[unavailable]	[unavailable]	[unavailable]	[unavailable]	[unavailable]	[unavailable]	2	1	0.0043	6.8154
0.999999	1	LTSDSVK(1.000)LAK(0.000)	150824_0002_10wk_17_sw1_Q1.08634.08634.2	R.LTSDSVK[170.11]LAK.Q	sp|Q05920|PYC_MOUSE	1102.62	1680	8634	2	1102.63	552.319	Pyruvate carboxylase, mitochondrial OS=Mus musculus GN=Pc PE=1 SV=1	8.59	0	4.9819	0.9866	15	0	0	20	[unavailable]	[unavailable]	[unavailable]	[unavailable]	[unavailable]	[unavailable]	[unavailable]	[unavailable]	[unavailable]	[unavailable]	[unavailable]	2	1	0.0055	4.9719
0.999845	0.9943	SQLETSLK(1.000)R	150824_0002_10wk_17_sw1_Q1.08635.08635.2	R.SQLETSLK[170.11]R.L	sp|Q8CG76|ARK72_MOUSE	1102.6	924	8635	2	1102.6	552.306	Aflatoxin B1 aldehyde reductase member 2 OS=Mus musculus GN=Akr7a2 PE=1 SV=3	8.46	2128.7	5.4499	0.9649	15	0	0	1.2697	2.269	0.261	0	367.6	1	[unavailable]	[unavailable]	[unavailable]	[unavailable]	0.0138	2.269	2	0	0.006	-0.7169
0.999999	1	ELDSLK(1.000)SDR	150824_0002_10wk_17_sw1_Q1.08651.08651.2	K.ELDSLK[170.11]SDR.L	sp|Q80XN0|BDH_MOUSE	1103.55	1935	8651	2	1103.55	552.78	D-beta-hydroxybutyrate dehydrogenase, mitochondrial OS=Mus musculus GN=Bdh1 PE=1 SV=2	4.56	0	5.199	0.9627	15	0	0	9.81009	[unavailable]	[unavailable]	[unavailable]	[unavailable]	[unavailable]	[unavailable]	[unavailable]	[unavailable]	[unavailable]	[unavailable]	[unavailable]	2	1	0.0057	3.3532
0.999999	1	AVVPEMEK(1.000)R	150824_0002_10wk_17_sw1_Q1.08653.08653.2	K.AVVPEMEK[170.11]R.G	sp|Q99LB2|DHRS4_MOUSE	1099.57	1936	8653	2	1099.57	550.792	Dehydrogenase\reductase SDR family member 4 OS=Mus musculus GN=Dhrs4 PE=1 SV=3	6.19	0	3.2195	0.99045	15	0	0	7.064	[unavailable]	[unavailable]	[unavailable]	[unavailable]	[unavailable]	[unavailable]	[unavailable]	[unavailable]	[unavailable]	[unavailable]	[unavailable]	2	0	0.0035	3.3528
0.999999	1	ELNK(1.000)MLEGK(0.000)	150824_0002_10wk_17_sw1_Q1.08664.08664.2	K.ELNK[170.11]MLEGK.G	sp|Q8BMF4|ODP2_MOUSE	1102.57	1840	8664	2	1102.57	552.292	Dihydrolipoyllysine-residue acetyltransferase component of pyruvate dehydrogenase complex, mitochondrial OS=Mus musculus GN=Dlat PE=1 SV=2	6.24	0	3.875	0.9819	15	0	0	2.2141	[unavailable]	[unavailable]	[unavailable]	[unavailable]	[unavailable]	[unavailable]	[unavailable]	[unavailable]	[unavailable]	[unavailable]	[unavailable]	2	1	0.0043	4.0213
0.999999	1	[unavailable]	150824_0002_10wk_17_sw1_Q1.08667.08667.2	K.QNLIAEVSTK.D	sp|Q8C196|CPSM_MOUSE	1101.6	1835	8667	2	1101.61	551.809	Carbamoyl-phosphate synthase [ammonia], mitochondrial OS=Mus musculus GN=Cps1 PE=1 SV=2	6	0	4.3216	0.9964	15	0	0	20	[unavailable]	[unavailable]	[unavailable]	[unavailable]	[unavailable]	[unavailable]	[unavailable]	[unavailable]	[unavailable]	[unavailable]	[unavailable]	2	0	0.0048	4.0317
0.999836	0.8092	[unavailable]	150824_0002_10wk_17_sw1_Q1.08668.08668.2	R.FIGPSPEVVR.K	sp|Q05920|PYC_MOUSE	1099.6	260	8668	2	1099.61	550.809	Pyruvate carboxylase, mitochondrial OS=Mus musculus GN=Pc PE=1 SV=1	6	2648.4	6.5478	0.7892	15	0	0	20	[unavailable]	[unavailable]	[unavailable]	[unavailable]	[unavailable]	390	321	0	1	0.71	[unavailable]	2	0	0.0072	2.5111
0.999999	1	[unavailable]	150824_0002_10wk_17_sw1_Q1.08669.08669.2	R.TIAQDYGVLK.A	sp|PRDX1_HUMAN|,sp|P35700|PRDX1_MOUSE	1106.6	1913	8669	2	1106.6	554.306	sp|PRDX1_HUMAN|	5.5	0	5.6259	0.9861	7.7724	0	0	2.9041	[unavailable]	[unavailable]	[unavailable]	[unavailable]	[unavailable]	[unavailable]	[unavailable]	[unavailable]	[unavailable]	[unavailable]	[unavailable]	2	0	0.0062	3.5173
0.999999	1	AIINK(1.000)MNMK(0.000)	150824_0002_10wk_17_sw1_Q1.08671.08671.2	R.AIINK[170.11]MNMK.E	sp|Q8VCW8|ACSF2_MOUSE	1103.58	1716	8671	2	1103.59	552.799	Acyl-CoA synthetase family member 2, mitochondrial OS=Mus musculus GN=Acsf2 PE=1 SV=1	10	0	3.5396	0.9905	15	0	1.3602	17.4273	[unavailable]	[unavailable]	[unavailable]	[unavailable]	[unavailable]	[unavailable]	[unavailable]	[unavailable]	[unavailable]	[unavailable]	[unavailable]	2	1	0.0039	4.7692
0.999999	1	MMLDLNK(1.000)AK(0.000)	150824_0002_10wk_17_sw1_Q1.08688.08688.2	K.MMLDLNK[170.11]AK.T	sp|Q99JY0|ECHB_MOUSE	1104.57	1658	8688	2	1104.57	553.291	Trifunctional enzyme subunit beta, mitochondrial OS=Mus musculus GN=Hadhb PE=1 SV=1	8.35	0	4.5311	0.6727	15	0	4.9121	14.9697	[unavailable]	[unavailable]	[unavailable]	[unavailable]	[unavailable]	[unavailable]	[unavailable]	[unavailable]	[unavailable]	[unavailable]	[unavailable]	2	1	0.005	5.1145
0.999999	1	ACALSIAESCRPGDK(1.000)VPSIK(0.000)	150824_0002_10wk_17_sw1_Q1.08689.08689.4	R.AC[160.03]ALSIAESC[160.03]RPGDK[170.11]VPSIK.A	sp|Q8K2B3|SDHA_MOUSE	2200.1	1729	8689	4	2200.11	551.032	Succinate dehydrogenase [ubiquinone] flavoprotein subunit, mitochondrial OS=Mus musculus GN=Sdha PE=1 SV=1	8.09	0	4.5497	0.4421	15	0.999999	0	20	[unavailable]	[unavailable]	[unavailable]	[unavailable]	[unavailable]	[unavailable]	[unavailable]	[unavailable]	[unavailable]	[unavailable]	[unavailable]	2	1	0.01	4.6906
0.999999	1	FEVIDK(1.000)PQS	150824_0002_10wk_17_sw1_Q1.08691.08691.2	K.FEVIDK[170.11]PQS.-	sp|P97450|ATP5J_MOUSE	1103.55	928	8691	2	1103.56	552.782	ATP synthase-coupling factor 6, mitochondrial OS=Mus musculus GN=Atp5j PE=1 SV=1	4.37	3093.5	5.7596	0.9966	15	0	0	5.98849	2.458	0.566	0	691.6	1	[unavailable]	[unavailable]	[unavailable]	[unavailable]	0.000252	2.458	2	0	0.0064	3.2861
0.999999	1	[unavailable]	150824_0002_10wk_17_sw1_Q1.08696.08696.3	R.LVLEVAQHLGESTVR.T	sp|P56480|ATPB_MOUSE	1649.91	1339	8696	3	1649.92	550.977	ATP synthase subunit beta, mitochondrial OS=Mus musculus GN=Atp5b PE=1 SV=2	5.4	0	4.8831	0.99995	15	0.5246	0	20	[unavailable]	[unavailable]	[unavailable]	[unavailable]	[unavailable]	[unavailable]	[unavailable]	[unavailable]	[unavailable]	[unavailable]	[unavailable]	2	0	0.0081	8.2932
0.99998	0.9714	[unavailable]	150824_0002_10wk_17_sw1_Q1.08701.08701.2	R.IVNAAGFWAR.E	sp|Q9DBT9|M2GD_MOUSE	1103.59	929	8701	2	1103.59	552.801	Dimethylglycine dehydrogenase, mitochondrial OS=Mus musculus GN=Dmgdh PE=1 SV=1	9.75	3279	2.9848	0.7909	15	0	0	20	1.511	0.244	0	125.5	1	[unavailable]	[unavailable]	[unavailable]	[unavailable]	0.0371	1.511	2	0	0.0033	-1.7059
0.999987	0.9771	GIVFPK(0.886)QFK(0.114)	150824_0002_10wk_17_sw1_Q1.08704.08704.2	K.GIVFPK[170.11]QFK.T	sp|Q8VCW8|ACSF2_MOUSE	1104.63	2053	8704	2	1104.64	553.324	Acyl-CoA synthetase family member 2, mitochondrial OS=Mus musculus GN=Acsf2 PE=1 SV=1	10	0	6.0779	0.8227	15	0	0	17.4273	[unavailable]	[unavailable]	[unavailable]	[unavailable]	[unavailable]	[unavailable]	[unavailable]	[unavailable]	[unavailable]	[unavailable]	[unavailable]	2	1	0.0067	2.6037
0.999999	1	ISGASEK(1.000)DIVHSGLAYTMER	150824_0002_10wk_17_sw1_Q1.08708.08708.4	R.ISGASEK[170.11]DIVHSGLAYTMER.S	sp|DHE3_BOVIN|,sp|P26443|DHE3_MOUSE	2205.07	1359	8708	4	2205.08	552.276	sp|DHE3_BOVIN|	5.45	0	3.8751	0.999899	15	2	2.8344	20	[unavailable]	[unavailable]	[unavailable]	[unavailable]	[unavailable]	[unavailable]	[unavailable]	[unavailable]	[unavailable]	[unavailable]	[unavailable]	2	1	0.0085	7.9632
0.787611	0.2485	[unavailable]	150824_0002_10wk_17_sw1_Q1.08711.08711.2	K.AHPLFTFLR.N	sp|P11352|GPX1_MOUSE	1100.61	930	8711	2	1100.61	551.314	Glutathione peroxidase 1 OS=Mus musculus GN=Gpx1 PE=1 SV=2	9.8	3516	-0.0482	0.9214	6.2639	0	0	6.85979	0.781	0.245	0	53.1	1	[unavailable]	[unavailable]	[unavailable]	[unavailable]	0.235	0.781	2	0	-0.0001	-3.5518
0.999999	1	TGIIFMPGTTQLK(0.999)AK(0.001)	150824_0002_10wk_17_sw1_Q1.08717.08717.3	R.TGIIFMPGTTQLK[170.11]AK.D	sp|Q91VA0|ACSM1_MOUSE	1646.91	1460	8717	3	1646.91	549.976	Acyl-coenzyme A synthetase ACSM1, mitochondrial OS=Mus musculus GN=Acsm1 PE=1 SV=1	10	0	3.1131	0.28595	15	0.999999	0	13.1838	[unavailable]	[unavailable]	[unavailable]	[unavailable]	[unavailable]	[unavailable]	[unavailable]	[unavailable]	[unavailable]	[unavailable]	[unavailable]	2	1	0.0051	6.828
0.999999	1	TYK(1.000)LK(0.000)PGTMIEWGNNWAR	150824_0002_10wk_17_sw1_Q1.08719.08719.4	R.TYK[170.11]LKPGTMIEWGNNWAR.A	sp|O55125|NIPS1_MOUSE	2206.1	1414	8719	4	2206.1	552.532	Protein NipSnap homolog 1 OS=Mus musculus GN=Nipsnap1 PE=1 SV=1	9.7	0	2.324	0	1.2443	2	1.884	5.9896	[unavailable]	[unavailable]	[unavailable]	[unavailable]	[unavailable]	[unavailable]	[unavailable]	[unavailable]	[unavailable]	[unavailable]	[unavailable]	2	1	0.0051	7.3355
0.999999	1	NIDVLK(1.000)ATAEEISSK(0.000)	150824_0002_10wk_17_sw1_Q1.08731.08731.3	R.NIDVLK[170.11]ATAEEISSK.T	sp|Q9CQ62|DECR_MOUSE	1658.87	1606	8731	3	1658.88	553.965	2,4-dienoyl-CoA reductase, mitochondrial OS=Mus musculus GN=Decr1 PE=1 SV=1	4.68	0	4.5256	0.9965	15	0.999999	0.9772	12.6506	[unavailable]	[unavailable]	[unavailable]	[unavailable]	[unavailable]	[unavailable]	[unavailable]	[unavailable]	[unavailable]	[unavailable]	[unavailable]	2	1	0.0075	5.4903
0.999999	1	FNDGTDEK(0.500)K(0.500)	150824_0002_10wk_17_sw1_Q1.08745.08745.2	R.FNDGTDEK[170.11]K.K	sp|Q03265|ATPA_MOUSE	1094.49	1736	8745	2	1094.49	548.251	ATP synthase subunit alpha, mitochondrial OS=Mus musculus GN=Atp5a1 PE=1 SV=1	4.56	0	3.4575	0.8536	9.96379	0	0	20	[unavailable]	[unavailable]	[unavailable]	[unavailable]	[unavailable]	[unavailable]	[unavailable]	[unavailable]	[unavailable]	[unavailable]	[unavailable]	2	0	0.0038	4.645
0.999999	1	ADK(1.000)LAEEHGS	150824_0002_10wk_17_sw1_Q1.08750.08750.2	K.ADK[170.11]LAEEHGS.-	sp|P56480|ATPB_MOUSE	1097.5	1962	8750	2	1097.5	549.757	ATP synthase subunit beta, mitochondrial OS=Mus musculus GN=Atp5b PE=1 SV=2	4.65	0	3.1143	0.997049	15	0	0	20	[unavailable]	[unavailable]	[unavailable]	[unavailable]	[unavailable]	[unavailable]	[unavailable]	[unavailable]	[unavailable]	[unavailable]	[unavailable]	2	1	0.0034	3.1745
0.999999	1	EVCSEK(1.000)TGHAEVVR	150824_0002_10wk_17_sw1_Q1.08758.08758.3	K.EVC[160.03]SEK[170.11]TGHAEVVR.V	sp|Q9D6Y7|MSRA_MOUSE	1641.78	1520	8758	3	1641.78	548.267	Mitochondrial peptide methionine sulfoxide reductase OS=Mus musculus GN=Msra PE=1 SV=1	5.5	0	1.6729	0.973	15	0	0	3.9591	[unavailable]	[unavailable]	[unavailable]	[unavailable]	[unavailable]	[unavailable]	[unavailable]	[unavailable]	[unavailable]	[unavailable]	[unavailable]	2	1	0.0027	6.2628
0.993786	0.986	GGVEK(1.000)GPAALR	150824_0002_10wk_17_sw1_Q1.08762.08762.2	R.GGVEK[170.11]GPAALR.K	sp|Q61176|ARGI1_MOUSE	1095.6	2200	8762	2	1095.61	548.809	Arginase-1 OS=Mus musculus GN=Arg1 PE=1 SV=1	8.75	0	5.3481	0.546	15	0	0	0.1474	[unavailable]	[unavailable]	[unavailable]	[unavailable]	[unavailable]	[unavailable]	[unavailable]	[unavailable]	[unavailable]	[unavailable]	[unavailable]	2	1	0.0059	1.6914
0.999998	0.9953	[unavailable]	150824_0002_10wk_17_sw1_Q1.08776.08776.2	K.YILAGVESNK.D	Biognosys|iRT	1092.58	2109	8776	2	1092.58	547.298	Kit Fusion	6	0	3.0166	0.9622	15	0	0	11.3872	[unavailable]	[unavailable]	[unavailable]	[unavailable]	[unavailable]	[unavailable]	[unavailable]	[unavailable]	[unavailable]	[unavailable]	[unavailable]	2	0	0.0033	2.2054
0.999999	1	[unavailable]	150824_0002_10wk_17_sw1_Q1.08781.08781.2	K.YILAGVESNK.D	Biognosys|iRT	1092.58	1908	8781	2	1092.59	547.298	Kit Fusion	6	0	5.9215	0.97775	15	0	0	11.3872	[unavailable]	[unavailable]	[unavailable]	[unavailable]	[unavailable]	[unavailable]	[unavailable]	[unavailable]	[unavailable]	[unavailable]	[unavailable]	2	0	0.0065	3.5415
0.999999	1	TDFQQGCAK(1.000)TLYHSVHEK(0.000)	150824_0002_10wk_17_sw1_Q1.08802.08802.4	R.TDFQQGC[160.03]AK[170.11]TLYHSVHEK.L	sp|Q9DCM0|ETHE1_MOUSE	2190.02	1219	8802	4	2190.02	548.511	Persulfide dioxygenase ETHE1, mitochondrial OS=Mus musculus GN=Ethe1 PE=1 SV=2	6.61	0	3.0099	0.9998	15	0.999999	0	4.0837	[unavailable]	[unavailable]	[unavailable]	[unavailable]	[unavailable]	[unavailable]	[unavailable]	[unavailable]	[unavailable]	[unavailable]	[unavailable]	2	1	0.0066	13.8793
0.999999	1	QISK(1.000)CLGLTEAQTR	150824_0002_10wk_17_sw1_Q1.08814.08814.3	K.QISK[170.11]C[160.03]LGLTEAQTR.E	sp|Q8C196|CPSM_MOUSE	1645.85	1784	8814	3	1645.85	549.623	Carbamoyl-phosphate synthase [ammonia], mitochondrial OS=Mus musculus GN=Cps1 PE=1 SV=2	8.22	0	4.7839	0.9906	15	0.999999	2	20	[unavailable]	[unavailable]	[unavailable]	[unavailable]	[unavailable]	[unavailable]	[unavailable]	[unavailable]	[unavailable]	[unavailable]	[unavailable]	2	1	0.0079	4.3218
0.999999	1	K(0.000)FFQEEVIPHHTEWEK(1.000)AGEVSR	150824_0002_10wk_17_sw1_Q1.08828.08828.5	R.KFFQEEVIPHHTEWEK[170.11]AGEVSR.E	sp|P51174|ACADL_MOUSE	2724.33	1389	8828	5	2724.34	545.873	Long-chain specific acyl-CoA dehydrogenase, mitochondrial OS=Mus musculus GN=Acadl PE=1 SV=2	5.45	0	3.0245	0	15	0.999999	0	8.10349	[unavailable]	[unavailable]	[unavailable]	[unavailable]	[unavailable]	[unavailable]	[unavailable]	[unavailable]	[unavailable]	[unavailable]	[unavailable]	2	1	0.0082	7.6085
0.999988	0.9989	[unavailable]	150824_0002_10wk_17_sw1_Q1.08830.08830.2	R.TDLVFGQYR.E	sp|P50136|ODBA_MOUSE	1097.55	937	8830	2	1097.56	549.783	2-oxoisovalerate dehydrogenase subunit alpha, mitochondrial OS=Mus musculus GN=Bckdha PE=1 SV=1	5.5	3036.5	4.7451	0.9879	15	0	0	3.1881	1.809	0.539	0	367.8	1	[unavailable]	[unavailable]	[unavailable]	[unavailable]	0.000723	1.809	2	0	0.0052	2.2321
0.999998	0.9959	GFILEK(1.000)GMR	150824_0002_10wk_17_sw1_Q1.08842.08842.2	R.GFILEK[170.11]GMR.G	sp|Q60759|GCDH_MOUSE	1091.58	938	8842	2	1091.58	546.797	Glutaryl-CoA dehydrogenase, mitochondrial OS=Mus musculus GN=Gcdh PE=1 SV=2	8.75	3302.9	3.9356	0.9914	15	0	0.9957	7.85889	1.792	0.392	0	268.8	1	[unavailable]	[unavailable]	[unavailable]	[unavailable]	0.000919	1.792	2	1	0.0043	1.9922
0.999344	0.9726	GGQK(1.000)HLGLPVFNTVK(0.000)	150824_0002_10wk_17_sw1_Q1.08843.08843.3	K.GGQK[170.11]HLGLPVFNTVK.E	sp|Q9WUM5|SUCA_MOUSE	1635.91	265	8843	3	1635.92	546.311	Succinyl-CoA ligase [ADP\GDP-forming] subunit alpha, mitochondrial OS=Mus musculus GN=Suclg1 PE=1 SV=4	10	3325.45	6.0517	0	15	0.8014	0	12.1655	[unavailable]	[unavailable]	[unavailable]	[unavailable]	[unavailable]	612	495	1	1	0.2	[unavailable]	2	1	0.0099	4.3502
0.999999	1	IASAIMK(1.000)AADEVAEGK(0.000)	150824_0002_10wk_17_sw1_Q1.08861.08861.3	K.IASAIMK[170.11]AADEVAEGK.L	sp|P97807|FUMH_MOUSE	1644.84	1401	8861	3	1644.85	549.287	Fumarate hydratase, mitochondrial OS=Mus musculus GN=Fh PE=1 SV=3	4.68	0	3.8962	0.999999	15	0.999999	2	7.0194	[unavailable]	[unavailable]	[unavailable]	[unavailable]	[unavailable]	[unavailable]	[unavailable]	[unavailable]	[unavailable]	[unavailable]	[unavailable]	2	1	0.0064	7.5009
0.999999	1	YHPM(1.000)DYYWWLR	150824_0002_10wk_17_sw1_Q1.08865.08865.3	R.YHPM[147.04]DYYWWLR.M	sp|Q80XN0|BDH_MOUSE	1644.72	1499	8865	3	1644.72	549.247	D-beta-hydroxybutyrate dehydrogenase, mitochondrial OS=Mus musculus GN=Bdh1 PE=1 SV=2	6.74	0	3.0059	0.98925	15	0.999999	0.999999	9.81009	[unavailable]	[unavailable]	[unavailable]	[unavailable]	[unavailable]	[unavailable]	[unavailable]	[unavailable]	[unavailable]	[unavailable]	[unavailable]	2	0	0.0049	6.4317
0.999999	1	AQVFLK(1.000)AADMLSGPR	150824_0002_10wk_17_sw1_Q1.08868.08868.3	R.AQVFLK[170.11]AADMLSGPR.R	sp|Q8CHT0|AL4A1_MOUSE	1644.87	1327	8868	3	1644.87	549.296	Delta-1-pyrroline-5-carboxylate dehydrogenase, mitochondrial OS=Mus musculus GN=Aldh4a1 PE=1 SV=3	8.79	0	3.5622	0.999999	15	0.999999	1.1692	14.3114	[unavailable]	[unavailable]	[unavailable]	[unavailable]	[unavailable]	[unavailable]	[unavailable]	[unavailable]	[unavailable]	[unavailable]	[unavailable]	2	1	0.0059	8.5344
0.999999	1	ANTFVAELK(1.000)GLDPAR	150824_0002_10wk_17_sw1_Q1.08871.08871.3	R.ANTFVAELK[170.11]GLDPAR.V	sp|P08249|MDHM_MOUSE	1642.87	1548	8871	3	1642.87	548.63	Malate dehydrogenase, mitochondrial OS=Mus musculus GN=Mdh2 PE=1 SV=3	6.11	0	4.0124	0.99835	15	0.999999	0	20	[unavailable]	[unavailable]	[unavailable]	[unavailable]	[unavailable]	[unavailable]	[unavailable]	[unavailable]	[unavailable]	[unavailable]	[unavailable]	2	1	0.0066	5.9595
0.999999	1	ISTQQVK(1.000)NK(0.000)	150824_0002_10wk_17_sw1_Q1.08874.08874.2	K.ISTQQVK[170.11]NK.L	sp|Q9DCM2|GSTK1_MOUSE	1086.6	1730	8874	2	1086.61	544.309	Glutathione S-transferase kappa 1 OS=Mus musculus GN=Gstk1 PE=1 SV=3	10	0	4.4936	0.9825	15	0	0	13.4212	[unavailable]	[unavailable]	[unavailable]	[unavailable]	[unavailable]	[unavailable]	[unavailable]	[unavailable]	[unavailable]	[unavailable]	[unavailable]	2	1	0.0049	4.6821
0.999999	1	K(0.000)GVITVK(1.000)DGK(0.000)	150824_0002_10wk_17_sw1_Q1.08879.08879.2	R.KGVITVK[170.11]DGK.T	sp|P63038|CH60_MOUSE	1085.64	1623	8879	2	1085.65	543.83	60 kDa heat shock protein, mitochondrial OS=Mus musculus GN=Hspd1 PE=1 SV=1	9.7	0	1.4617	0.9935	15	0	0	20	[unavailable]	[unavailable]	[unavailable]	[unavailable]	[unavailable]	[unavailable]	[unavailable]	[unavailable]	[unavailable]	[unavailable]	[unavailable]	2	1	0.0016	5.3881
0.999999	1	AQQALVQK(1.000)R	150824_0002_10wk_17_sw1_Q1.08880.08880.2	K.AQQALVQK[170.11]R.H	sp|Q9CQQ7|AT5F1_MOUSE	1082.62	1813	8880	2	1082.62	542.317	ATP synthase F(0) complex subunit B1, mitochondrial OS=Mus musculus GN=Atp5f1 PE=1 SV=1	11	0	3.7209	0.99885	15	0	0	14.1984	[unavailable]	[unavailable]	[unavailable]	[unavailable]	[unavailable]	[unavailable]	[unavailable]	[unavailable]	[unavailable]	[unavailable]	[unavailable]	2	0	0.004	4.1811
0.999999	1	GSVLPNSDK(1.000)K(0.000)	150824_0002_10wk_17_sw1_Q1.08884.08884.2	K.GSVLPNSDK[170.11]K.A	sp|P32020|NLTP_MOUSE	1085.57	1758	8884	2	1085.58	543.793	Non-specific lipid-transfer protein OS=Mus musculus GN=Scp2 PE=1 SV=3	8.59	0	4.9477	0.9588	15	0	0	20	[unavailable]	[unavailable]	[unavailable]	[unavailable]	[unavailable]	[unavailable]	[unavailable]	[unavailable]	[unavailable]	[unavailable]	[unavailable]	2	0	0.0054	4.4775
0.999999	1	FIHDQTSSNPK(1.000)YR	150824_0002_10wk_17_sw1_Q1.08893.08893.3	K.FIHDQTSSNPK[170.11]YR.G	sp|Q8JZU2|TXTP_MOUSE	1633.78	1829	8893	3	1633.79	545.602	Tricarboxylate transport protein, mitochondrial OS=Mus musculus GN=Slc25a1 PE=2 SV=1	8.6	0	1.9053	0.99805	15	0	0	12.5836	[unavailable]	[unavailable]	[unavailable]	[unavailable]	[unavailable]	[unavailable]	[unavailable]	[unavailable]	[unavailable]	[unavailable]	[unavailable]	2	1	0.0031	4.0698
0.99978	0.9817	LITEEASK(1.000)R	150824_0002_10wk_17_sw1_Q1.08895.08895.2	K.LITEEASK[170.11]R.L	sp|Q9D6R2|IDH3A_MOUSE	1087.59	2220	8895	2	1087.59	544.801	Isocitrate dehydrogenase [NAD] subunit alpha, mitochondrial OS=Mus musculus GN=Idh3a PE=1 SV=1	6.14	0	5.0508	0.8469	15	0	0	4.33	[unavailable]	[unavailable]	[unavailable]	[unavailable]	[unavailable]	[unavailable]	[unavailable]	[unavailable]	[unavailable]	[unavailable]	[unavailable]	2	0	0.0055	1.5703
0.999999	1	TTGK(1.000)LIAQGR	150824_0002_10wk_17_sw1_Q1.08901.08901.2	K.TTGK[170.11]LIAQGR.H	sp|Q9CQR4|ACO13_MOUSE	1085.62	1743	8901	2	1085.62	543.817	Acyl-coenzyme A thioesterase 13 OS=Mus musculus GN=Acot13 PE=1 SV=1	11	0	4.1604	0.997999	15	0	0	7.69209	[unavailable]	[unavailable]	[unavailable]	[unavailable]	[unavailable]	[unavailable]	[unavailable]	[unavailable]	[unavailable]	[unavailable]	[unavailable]	2	1	0.0045	4.5702
0.999945	0.9963	[unavailable]	150824_0002_10wk_17_sw1_Q1.08903.08903.2	R.GYSIPEC[160.03]QK.M	sp|Q9CZU6|CISY_MOUSE	1080.49	941	8903	2	1080.5	541.253	Citrate synthase, mitochondrial OS=Mus musculus GN=Cs PE=1 SV=1	5.99	1941.8	6.2666	0.3338	15	0	0	12.8489	1.242	0.421	0	91.3	1	[unavailable]	[unavailable]	[unavailable]	[unavailable]	0.0113	1.242	2	0	0.0068	-0.517
0.999999	1	GMPGFSTSK(0.500)K(0.500)	150824_0002_10wk_17_sw1_Q1.08922.08922.2	K.GMPGFSTSK[170.11]K.L	sp|Q9JHI5|IVD_MOUSE	1080.53	1661	8922	2	1080.53	541.271	Isovaleryl-CoA dehydrogenase, mitochondrial OS=Mus musculus GN=Ivd PE=1 SV=1	10	0	4.8578	0.7068	15	0	0	6.90569	[unavailable]	[unavailable]	[unavailable]	[unavailable]	[unavailable]	[unavailable]	[unavailable]	[unavailable]	[unavailable]	[unavailable]	[unavailable]	2	0	0.0052	5.0991
0.999999	1	GLCGAIHSSVAK(1.000)QMK(0.000)	150824_0002_10wk_17_sw1_Q1.08925.08925.3	R.GLC[160.03]GAIHSSVAK[170.11]QMK.N	sp|Q91VR2|ATPG_MOUSE	1627.82	1782	8925	3	1627.82	543.613	ATP synthase subunit gamma, mitochondrial OS=Mus musculus GN=Atp5c1 PE=1 SV=1	9.31	0	2.6996	0.5662	15	0	0	11.7922	[unavailable]	[unavailable]	[unavailable]	[unavailable]	[unavailable]	[unavailable]	[unavailable]	[unavailable]	[unavailable]	[unavailable]	[unavailable]	2	1	0.0044	4.3381
0.999999	1	NSFDCFK(1.000)K(0.000)	150824_0002_10wk_17_sw1_Q1.08932.08932.2	K.NSFDC[160.03]FK[170.11]K.V	sp|Q8BH59|CMC1_MOUSE,sp|Q9QXX4|CMC2_MOUSE	1086.48	1803	8932	2	1086.48	544.247	Calcium-binding mitochondrial carrier protein Aralar1 OS=Mus musculus GN=Slc25a12 PE=1 SV=1	8.2	0	3.483	0.4519	15	0	0	20	[unavailable]	[unavailable]	[unavailable]	[unavailable]	[unavailable]	[unavailable]	[unavailable]	[unavailable]	[unavailable]	[unavailable]	[unavailable]	2	0	0.0038	4.2476
0.999999	1	GQLGDLQDYHK(1.000)YR	150824_0002_10wk_17_sw1_Q1.08937.08937.3	R.GQLGDLQDYHK[170.11]YR.Y	sp|Q8CAK1|CAF17_MOUSE	1633.78	1288	8937	3	1633.79	545.602	Putative transferase CAF17 homolog, mitochondrial OS=Mus musculus GN=Iba57 PE=1 SV=1	6.75	0	5.1554	0.991999	15	0.999999	0	0.3392	[unavailable]	[unavailable]	[unavailable]	[unavailable]	[unavailable]	[unavailable]	[unavailable]	[unavailable]	[unavailable]	[unavailable]	[unavailable]	2	1	0.0084	9.3962
0.998968	0.9732	LVPLK(0.999)ETIK(0.001)	150824_0002_10wk_17_sw1_Q1.08944.08944.2	K.LVPLK[170.11]ETIK.G	sp|P56480|ATPB_MOUSE	1081.67	268	8944	2	1081.68	541.845	ATP synthase subunit beta, mitochondrial OS=Mus musculus GN=Atp5b PE=1 SV=2	8.59	2949.65	6.379	0	15	0	0	20	[unavailable]	[unavailable]	[unavailable]	[unavailable]	[unavailable]	514	382	1	1	0.13	[unavailable]	2	1	0.0069	4.7359
0.999999	1	TFDSAVAK(1.000)ALEHHR	150824_0002_10wk_17_sw1_Q1.08948.08948.3	R.TFDSAVAK[170.11]ALEHHR.S	sp|Q8CAQ8|MIC60_MOUSE	1622.82	1635	8948	3	1622.82	541.946	MICOS complex subunit Mic60 OS=Mus musculus GN=Immt PE=1 SV=1	6.62	0	3.0465	0.9731	13.3743	0.999999	0	13.4185	[unavailable]	[unavailable]	[unavailable]	[unavailable]	[unavailable]	[unavailable]	[unavailable]	[unavailable]	[unavailable]	[unavailable]	[unavailable]	2	1	0.0049	5.2777
0.999997	0.9945	IGLFVK(1.000)AGSR	150824_0002_10wk_17_sw1_Q1.08950.08950.2	R.IGLFVK[170.11]AGSR.Y	sp|Q9DB77|QCR2_MOUSE	1088.63	269	8950	2	1088.64	545.324	Cytochrome b-c1 complex subunit 2, mitochondrial OS=Mus musculus GN=Uqcrc2 PE=1 SV=1	11	3207.89	5.0522	0.9186	15	0	0	12.8205	[unavailable]	[unavailable]	[unavailable]	[unavailable]	[unavailable]	576	402	1	2	0.11	[unavailable]	2	1	0.0055	5.7878
0.986374	0.9946	[unavailable]	150824_0002_10wk_17_sw1_Q1.08951.08951.4	K.NFHFVHSSADVDSVVSGTLR.S	sp|Q8CHT0|AL4A1_MOUSE	2173.06	945	8951	4	2173.07	544.271	Delta-1-pyrroline-5-carboxylate dehydrogenase, mitochondrial OS=Mus musculus GN=Aldh4a1 PE=1 SV=3	5.98	3254.6	6.4715	0	3.5188	0.999999	0	14.3114	1.467	0.428	0	30.7	1	[unavailable]	[unavailable]	[unavailable]	[unavailable]	0.0057	1.467	2	0	0.0141	0.1673
0.999999	0.9962	K(0.000)QWLQEVK(1.000)GMADR	150824_0002_10wk_17_sw1_Q1.08957.08957.3	R.KQWLQEVK[170.11]GMADR.L	sp|P05202|AATM_MOUSE	1629.83	270	8957	3	1629.84	544.284	Aspartate aminotransferase, mitochondrial OS=Mus musculus GN=Got2 PE=1 SV=1	8.59	3424.79	4.5404	0.9721	15	0.999999	0.3369	20	[unavailable]	[unavailable]	[unavailable]	[unavailable]	[unavailable]	695	439	1	1	0.02	[unavailable]	2	1	0.0074	8.189
0.694765	0.7965	[unavailable]	150824_0002_10wk_17_sw1_Q1.08958.08958.2	K.AGVLPTK[170.11]LLK.K	sp|Q8BGC4|ZADH2_MOUSE	1080.69	271	8958	2	1080.7	541.353	Zinc-binding alcohol dehydrogenase domain-containing protein 2 OS=Mus musculus GN=Zadh2 PE=1 SV=1	10	3388.43	4.7192	0	15	0	0	3.0913	[unavailable]	[unavailable]	[unavailable]	[unavailable]	[unavailable]	472	456	1	1	0.64	[unavailable]	2	1	0.0051	1.8916
0.999999	1	[unavailable]	150824_0002_10wk_17_sw1_Q1.08962.08962.2	K.VVDLLAPYAK.G	sp|P56480|ATPB_MOUSE	1087.63	1671	8962	2	1087.63	544.821	ATP synthase subunit beta, mitochondrial OS=Mus musculus GN=Atp5b PE=1 SV=2	5.81	0	3.4793	0.99355	10.8119	0	0	20	[unavailable]	[unavailable]	[unavailable]	[unavailable]	[unavailable]	[unavailable]	[unavailable]	[unavailable]	[unavailable]	[unavailable]	[unavailable]	2	0	0.0038	5.0252
0.999999	1	[unavailable]	150824_0002_10wk_17_sw1_Q1.08963.08963.2	K.THILLFLPK.S	sp|P09103|PDIA1_MOUSE	1080.67	1914	8963	2	1080.67	541.342	Protein disulfide-isomerase OS=Mus musculus GN=P4hb PE=1 SV=2	8.44	0	4.5183	0.999999	15	0	0	8.3725	[unavailable]	[unavailable]	[unavailable]	[unavailable]	[unavailable]	[unavailable]	[unavailable]	[unavailable]	[unavailable]	[unavailable]	[unavailable]	2	0	0.0049	3.516
0.999998	1	AVDIPHMDIEALK(0.500)K(0.500)	150824_0002_10wk_17_sw1_Q1.08966.08966.3	K.AVDIPHMDIEALK[170.11]K.L	sp|P53026|RL10A_MOUSE	1620.85	1952	8966	3	1620.86	541.292	60S ribosomal protein L10a OS=Mus musculus GN=Rpl10a PE=1 SV=3	5.38	0	2.2594	0.2007	15	0	0	1.6733	[unavailable]	[unavailable]	[unavailable]	[unavailable]	[unavailable]	[unavailable]	[unavailable]	[unavailable]	[unavailable]	[unavailable]	[unavailable]	2	0	0.0037	3.2247
0.999503	0.9508	QISK(1.000)CLGLTEAQTR	150824_0002_10wk_17_sw1_Q1.08971.08971.3	K.QISK[170.11]C[160.03]LGLTEAQTR.E	sp|Q8C196|CPSM_MOUSE	1628.82	2192	8971	3	1628.83	543.947	Carbamoyl-phosphate synthase [ammonia], mitochondrial OS=Mus musculus GN=Cps1 PE=1 SV=2	8.22	0	6.0705	0.5549	7.27889	0.999999	0.999999	20	[unavailable]	[unavailable]	[unavailable]	[unavailable]	[unavailable]	[unavailable]	[unavailable]	[unavailable]	[unavailable]	[unavailable]	[unavailable]	2	1	0.0099	1.737
0.999999	1	ALQYAFFAEK(1.000)SANK(0.000)	150824_0002_10wk_17_sw1_Q1.08972.08972.3	R.ALQYAFFAEK[170.11]SANK.W	sp|Q9DBM2|ECHP_MOUSE	1628.82	1311	8972	3	1628.83	543.947	Peroxisomal bifunctional enzyme OS=Mus musculus GN=Ehhadh PE=1 SV=4	8.54	0	4.1594	0.9818	15	0.999999	0	10.0374	[unavailable]	[unavailable]	[unavailable]	[unavailable]	[unavailable]	[unavailable]	[unavailable]	[unavailable]	[unavailable]	[unavailable]	[unavailable]	2	1	0.0068	8.828
0.999999	1	VVHAFDMEDLGDK(1.000)AVYCR	150824_0002_10wk_17_sw1_Q1.08975.08975.4	K.VVHAFDMEDLGDK[170.11]AVYC[160.03]R.C	sp|Q91WS0|CISD1_MOUSE	2165.99	1408	8975	4	2166	542.504	CDGSH iron-sulfur domain-containing protein 1 OS=Mus musculus GN=Cisd1 PE=1 SV=1	4.66	0	3.7196	0.9152	15	2	0.999999	3.2663	[unavailable]	[unavailable]	[unavailable]	[unavailable]	[unavailable]	[unavailable]	[unavailable]	[unavailable]	[unavailable]	[unavailable]	[unavailable]	2	1	0.0081	7.4124
0.999723	0.9779	MAHYLEK(1.000)ALLDMR	150824_0002_10wk_17_sw1_Q1.08984.08984.3	R.MAHYLEK[170.11]ALLDMR.T	sp|P47934|CACP_MOUSE	1631.82	272	8984	3	1631.82	544.946	Carnitine O-acetyltransferase OS=Mus musculus GN=Crat PE=1 SV=3	6.51	3960.48	2.9415	0.6995	9.83879	0	1.9972	3.214	[unavailable]	[unavailable]	[unavailable]	[unavailable]	[unavailable]	430	292	1	1	0.17	[unavailable]	2	1	0.0048	4.9388
0.999999	1	[unavailable]	150824_0002_10wk_17_sw1_Q1.08990.08990.3	R.YHPMDYYWWLR.M	sp|Q80XN0|BDH_MOUSE	1628.72	2078	8990	3	1628.73	543.915	D-beta-hydroxybutyrate dehydrogenase, mitochondrial OS=Mus musculus GN=Bdh1 PE=1 SV=2	6.74	0	4.7218	0.99635	15	0.999999	0.999999	9.81009	[unavailable]	[unavailable]	[unavailable]	[unavailable]	[unavailable]	[unavailable]	[unavailable]	[unavailable]	[unavailable]	[unavailable]	[unavailable]	2	0	0.0077	2.4149
0.999999	1	TVLK(1.000)SFLSPNQILK(0.000)	150824_0002_10wk_17_sw1_Q1.08993.08993.3	K.TVLK[170.11]SFLSPNQILK.L	sp|Q9DB20|ATPO_MOUSE	1628.95	1867	8993	3	1628.96	543.991	ATP synthase subunit O, mitochondrial OS=Mus musculus GN=Atp5o PE=1 SV=1	10	0	4.6087	0.9996	15	0.999999	0	15.6557	[unavailable]	[unavailable]	[unavailable]	[unavailable]	[unavailable]	[unavailable]	[unavailable]	[unavailable]	[unavailable]	[unavailable]	[unavailable]	2	1	0.0075	3.8351
0.999599	0.987	AQGLISHIIYAQTLAMDK(1.000)R	150824_0002_10wk_17_sw1_Q1.08994.08994.4	R.AQGLISHIIYAQTLAMDK[170.11]R.G	sp|Q5FW57|GLYAL_MOUSE	2170.16	948	8994	4	2170.16	543.547	Glycine N-acyltransferase-like protein OS=Mus musculus GN=Gm4952 PE=1 SV=3	8.64	4223.7	3.6288	0.152	8.53339	0.999999	1.1495	13.1332	2.243	0.378	0	67.7	1	[unavailable]	[unavailable]	[unavailable]	[unavailable]	0.0085	2.243	2	0	0.0079	-0.2323
0.999999	1	DIFQEIFDK(0.500)HYK(0.500)	150824_0002_10wk_17_sw1_Q1.08999.08999.3	K.DIFQEIFDK[170.11]HYK.T	sp|P54071|IDHP_MOUSE	1623.79	1779	8999	3	1623.8	542.272	Isocitrate dehydrogenase [NADP], mitochondrial OS=Mus musculus GN=Idh2 PE=1 SV=3	5.38	0	4.7361	0.14875	15	0.999999	0	20	[unavailable]	[unavailable]	[unavailable]	[unavailable]	[unavailable]	[unavailable]	[unavailable]	[unavailable]	[unavailable]	[unavailable]	[unavailable]	2	1	0.0077	4.3464
0.999999	1	LNTK(1.000)VTGATK(0.000)	150824_0002_10wk_17_sw1_Q1.09000.09000.2	K.LNTK[170.11]VTGATK.K	sp|O08749|DLDH_MOUSE	1073.61	1569	9000	2	1073.61	537.811	Dihydrolipoyl dehydrogenase, mitochondrial OS=Mus musculus GN=Dld PE=1 SV=2	10	0	2.7288	0.9966	15	0	0	11.9633	[unavailable]	[unavailable]	[unavailable]	[unavailable]	[unavailable]	[unavailable]	[unavailable]	[unavailable]	[unavailable]	[unavailable]	[unavailable]	2	1	0.0029	5.8422
0.999999	1	[unavailable]	150824_0002_10wk_17_sw1_Q1.09012.09012.2	R.TAAYVNAIEK.V	sp|DHE3_BOVIN|,sp|P26443|DHE3_MOUSE	1078.57	1613	9012	2	1078.57	540.29	sp|DHE3_BOVIN|	5.66	0	4.3008	0.99915	15	0	0	20	[unavailable]	[unavailable]	[unavailable]	[unavailable]	[unavailable]	[unavailable]	[unavailable]	[unavailable]	[unavailable]	[unavailable]	[unavailable]	2	0	0.0046	5.427
0.999999	1	TQLVSNLK(1.000)K(0.000)	150824_0002_10wk_17_sw1_Q1.09014.09014.2	R.TQLVSNLK[170.11]K.E	sp|P05202|AATM_MOUSE	1071.63	1817	9014	2	1071.63	536.822	Aspartate aminotransferase, mitochondrial OS=Mus musculus GN=Got2 PE=1 SV=1	10	0	4.7843	0.47495	15	0	0.9834	20	[unavailable]	[unavailable]	[unavailable]	[unavailable]	[unavailable]	[unavailable]	[unavailable]	[unavailable]	[unavailable]	[unavailable]	[unavailable]	2	0	0.0051	4.1545
0.999999	1	[unavailable]	150824_0002_10wk_17_sw1_Q1.09026.09026.3	K.TTGLHVTEYEDNLK.Q	sp|Q921G7|ETFD_MOUSE	1618.78	1573	9026	3	1618.79	540.602	Electron transfer flavoprotein-ubiquinone oxidoreductase, mitochondrial OS=Mus musculus GN=Etfdh PE=1 SV=1	4.65	0	3.5065	0.9985	15	0.999999	0	17.3594	[unavailable]	[unavailable]	[unavailable]	[unavailable]	[unavailable]	[unavailable]	[unavailable]	[unavailable]	[unavailable]	[unavailable]	[unavailable]	2	0	0.0057	5.7663
0.999999	0.9999	AQFLVEK(0.981)AK(0.019)	150824_0002_10wk_17_sw1_Q1.09032.09032.2	R.AQFLVEK[170.11]AK.Q	sp|O35129|PHB2_MOUSE	1074.61	1997	9032	2	1074.61	538.311	Prohibitin-2 OS=Mus musculus GN=Phb2 PE=1 SV=1	8.64	0	1.3631	0.913	15	0	0	8.0622	[unavailable]	[unavailable]	[unavailable]	[unavailable]	[unavailable]	[unavailable]	[unavailable]	[unavailable]	[unavailable]	[unavailable]	[unavailable]	2	1	0.0015	2.9753
0.999996	0.987	[unavailable]	150824_0002_10wk_17_sw1_Q1.09039.09039.2	R.HYLFDVQR.N	sp|Q9CQQ7|AT5F1_MOUSE	1076.54	950	9039	2	1076.55	539.277	ATP synthase F(0) complex subunit B1, mitochondrial OS=Mus musculus GN=Atp5f1 PE=1 SV=1	6.74	2715.7	5.1257	0.97585	15	0	0	14.1984	1.048	0.461	0	78.4	1	[unavailable]	[unavailable]	[unavailable]	[unavailable]	0.0194	1.048	2	0	0.0055	-1.0575
0.999999	0.9996	FEDDLIK(1.000)R	150824_0002_10wk_17_sw1_Q1.09041.09041.2	R.FEDDLIK[170.11]R.A	sp|Q9WVM8|AADAT_MOUSE	1076.55	951	9041	2	1076.55	539.282	Kynurenine\alpha-aminoadipate aminotransferase, mitochondrial OS=Mus musculus GN=Aadat PE=1 SV=1	4.56	2816.5	4.2933	0.9937	15	0	0	8.07989	1.761	0.425	0	298.1	1	[unavailable]	[unavailable]	[unavailable]	[unavailable]	0.00686	1.761	2	0	0.0046	-0.018
0.999999	1	AK(1.000)WDSWNK(0.000)	150824_0002_10wk_17_sw1_Q1.09053.09053.2	K.AK[170.11]WDSWNK.L	sp|P31786|ACBP_MOUSE	1075.51	1839	9053	2	1075.52	538.762	Acyl-CoA-binding protein OS=Mus musculus GN=Dbi PE=1 SV=2	8.64	0	7.1505	0.9552	15	0	0	2.5946	[unavailable]	[unavailable]	[unavailable]	[unavailable]	[unavailable]	[unavailable]	[unavailable]	[unavailable]	[unavailable]	[unavailable]	[unavailable]	2	1	0.0077	4.025
0.999999	1	SEEQLK(1.000)EEGIEFK(0.000)	150824_0002_10wk_17_sw1_Q1.09057.09057.3	K.SEEQLK[170.11]EEGIEFK.L	sp|O08749|DLDH_MOUSE	1606.77	1942	9057	3	1606.77	536.598	Dihydrolipoyl dehydrogenase, mitochondrial OS=Mus musculus GN=Dld PE=1 SV=2	4.32	0	1.3675	0.9703	15	0.999999	0	11.9633	[unavailable]	[unavailable]	[unavailable]	[unavailable]	[unavailable]	[unavailable]	[unavailable]	[unavailable]	[unavailable]	[unavailable]	[unavailable]	2	1	0.0022	3.2936
0.99999	0.994	[unavailable]	150824_0002_10wk_17_sw1_Q1.09070.09070.2	R.VVNISSMLGR.M	sp|Q80XN0|BDH_MOUSE	1074.59	955	9070	2	1074.59	538.3	D-beta-hydroxybutyrate dehydrogenase, mitochondrial OS=Mus musculus GN=Bdh1 PE=1 SV=2	9.72	3366.4	7.8942	0.7764	15	0	0	9.81009	1.555	0.34	0	235.5	1	[unavailable]	[unavailable]	[unavailable]	[unavailable]	0.011	1.555	2	0	0.0085	-0.4901
0.999999	1	FNPETDFLTGK(1.000)DGK(0.000)	150824_0002_10wk_17_sw1_Q1.09072.09072.3	K.FNPETDFLTGK[170.11]DGK.K	sp|Q99KI0|ACON_MOUSE	1609.76	1933	9072	3	1609.77	537.595	Aconitate hydratase, mitochondrial OS=Mus musculus GN=Aco2 PE=1 SV=1	4.56	0	4.0949	0.9438	15	0.999999	0	17.5931	[unavailable]	[unavailable]	[unavailable]	[unavailable]	[unavailable]	[unavailable]	[unavailable]	[unavailable]	[unavailable]	[unavailable]	[unavailable]	2	1	0.0066	3.3653
0.999999	1	QFK(1.000)TQQYYDILK(0.000)	150824_0002_10wk_17_sw1_Q1.09073.09073.3	K.QFK[170.11]TQQYYDILK.Q	sp|Q8VCW8|ACSF2_MOUSE	1615.82	1700	9073	3	1615.83	539.615	Acyl-CoA synthetase family member 2, mitochondrial OS=Mus musculus GN=Acsf2 PE=1 SV=1	8.43	0	5.7793	0.983	15	0.999999	1.9932	17.4273	[unavailable]	[unavailable]	[unavailable]	[unavailable]	[unavailable]	[unavailable]	[unavailable]	[unavailable]	[unavailable]	[unavailable]	[unavailable]	2	1	0.0093	4.8632
0.993861	0.9991	ARNVIK(1.000)TLD	150824_0002_10wk_17_sw1_Q1.09076.09076.2	K.ARNVIK[170.11]TLD.P	sp|Q8BIL5|HOOK1_MOUSE	1070.61	277	9076	2	1070.61	536.312	Protein Hook homolog 1 OS=Mus musculus GN=Hook1 PE=1 SV=2	8.79	3689.2	0.7472	0	12.1695	0	0	0.2095	[unavailable]	[unavailable]	[unavailable]	[unavailable]	[unavailable]	576	261	1	1	0.012	[unavailable]	1	2	0.0008	8.4516
0.999999	1	ADLIAYLK(1.000)K(0.000)	150824_0002_10wk_17_sw1_Q1.09077.09077.2	R.ADLIAYLK[170.11]K.A	sp|CYC_HUMAN|,sp|P62897|CYC_MOUSE	1075.63	1856	9077	2	1075.63	538.821	sp|CYC_HUMAN|	8.54	0	2.1563	0.48325	15	0	0	9.47229	[unavailable]	[unavailable]	[unavailable]	[unavailable]	[unavailable]	[unavailable]	[unavailable]	[unavailable]	[unavailable]	[unavailable]	[unavailable]	2	0	0.0023	3.9048
0.999999	1	K(0.000)GQYIFK(1.000)EIPLLK(0.000)	150824_0002_10wk_17_sw1_Q1.09085.09085.3	R.KGQYIFK[170.11]EIPLLK.Q	sp|Q9DCM2|GSTK1_MOUSE	1617.95	1879	9085	3	1617.96	540.324	Glutathione S-transferase kappa 1 OS=Mus musculus GN=Gstk1 PE=1 SV=3	9.53	0	3.8478	0.9225	15	0.0946	0	13.4212	[unavailable]	[unavailable]	[unavailable]	[unavailable]	[unavailable]	[unavailable]	[unavailable]	[unavailable]	[unavailable]	[unavailable]	[unavailable]	2	1	0.0062	3.7561
0.999999	0.9995	K(1.000)FLPLFDR	150824_0002_10wk_17_sw1_Q1.09088.09088.2	R.K[170.11]FLPLFDR.V	sp|Q64433|CH10_MOUSE	1076.6	959	9088	2	1076.61	539.308	10 kDa heat shock protein, mitochondrial OS=Mus musculus GN=Hspe1 PE=1 SV=2	8.75	4076.7	5.5545	0.9873	15	0	0	8.2142	1.645	0.563	0	226	1	[unavailable]	[unavailable]	[unavailable]	[unavailable]	0.000554	1.645	2	0	0.006	2.4983
0.999939	0.9903	K(1.000)QLATK(1.000)AAR	150824_0002_10wk_17_sw1_Q1.09095.09095.2	R.K[170.11]QLATK[170.11]AAR.K	sp|P68433|H31_MOUSE,sp|P84228|H32_MOUSE,sp|P84244|H33_MOUSE	1069.62	2104	9095	2	1069.63	535.819	Histone H3.1 OS=Mus musculus GN=Hist1h3a PE=1 SV=2	11.17	0	2.5107	0.91155	15	0	0.9925	3.6731	[unavailable]	[unavailable]	[unavailable]	[unavailable]	[unavailable]	[unavailable]	[unavailable]	[unavailable]	[unavailable]	[unavailable]	[unavailable]	2	1	0.0027	2.2565
0.997103	0.9943	LTQAIQK(1.000)AR	150824_0002_10wk_17_sw1_Q1.09098.09098.2	K.LTQAIQK[170.11]AR.E	sp|Q99N84|RT18B_MOUSE	1069.62	2134	9098	2	1069.63	535.819	28S ribosomal protein S18b, mitochondrial OS=Mus musculus GN=Mrps18b PE=2 SV=1	11	0	3.1955	0.95075	7.5693	0	0	1.1935	[unavailable]	[unavailable]	[unavailable]	[unavailable]	[unavailable]	[unavailable]	[unavailable]	[unavailable]	[unavailable]	[unavailable]	[unavailable]	2	1	0.0034	2.0933
0.999999	1	HHPSIQPTLEGGK(1.000)R	150824_0002_10wk_17_sw1_Q1.09100.09100.3	K.HHPSIQPTLEGGK[170.11]R.L	sp|Q921G7|ETFD_MOUSE	1597.83	1828	9100	3	1597.84	533.618	Electron transfer flavoprotein-ubiquinone oxidoreductase, mitochondrial OS=Mus musculus GN=Etfdh PE=1 SV=1	8.76	0	2.9795	0.982749	15	0.7074	0	17.3594	[unavailable]	[unavailable]	[unavailable]	[unavailable]	[unavailable]	[unavailable]	[unavailable]	[unavailable]	[unavailable]	[unavailable]	[unavailable]	2	0	0.0048	4.072
0.999999	1	YVDMSAK(1.000)SK(0.000)	150824_0002_10wk_17_sw1_Q1.09101.09101.2	K.YVDMSAK[170.11]SK.L	sp|Q9DB20|ATPO_MOUSE	1069.51	1641	9101	2	1069.51	535.763	ATP synthase subunit O, mitochondrial OS=Mus musculus GN=Atp5o PE=1 SV=1	8.5	0	2.8534	0.4794	15	0	0.999999	15.6557	[unavailable]	[unavailable]	[unavailable]	[unavailable]	[unavailable]	[unavailable]	[unavailable]	[unavailable]	[unavailable]	[unavailable]	[unavailable]	2	1	0.0031	5.2502
0.999999	1	GLEK(1.000)NLGIGK(0.000)	150824_0002_10wk_17_sw1_Q1.09136.09136.2	K.GLEK[170.11]NLGIGK.L	sp|P08249|MDHM_MOUSE	1069.61	1886	9136	2	1069.62	535.814	Malate dehydrogenase, mitochondrial OS=Mus musculus GN=Mdh2 PE=1 SV=3	8.59	0	5.2498	0.9892	15	0	0	20	[unavailable]	[unavailable]	[unavailable]	[unavailable]	[unavailable]	[unavailable]	[unavailable]	[unavailable]	[unavailable]	[unavailable]	[unavailable]	2	1	0.0056	3.6927
0.999999	1	[unavailable]	150824_0002_10wk_17_sw1_Q1.09146.09146.2	K.SQYILSISR.E	sp|Q91WN4|KMO_MOUSE	1065.58	961	9146	2	1065.59	533.798	Kynurenine 3-monooxygenase OS=Mus musculus GN=Kmo PE=2 SV=1	8.46	2932	7.5902	0.95695	15	0	0	4.9644	1.619	0.338	0	200.7	1	[unavailable]	[unavailable]	[unavailable]	[unavailable]	0.000143	1.619	2	0	0.0081	3.8527
0.999999	1	[unavailable]	150824_0002_10wk_17_sw1_Q1.09150.09150.3	R.TFPTPIAKPPVFTGK.D	sp|P53395|ODB2_MOUSE	1599.9	1647	9150	3	1599.91	534.308	Lipoamide acyltransferase component of branched-chain alpha-keto acid dehydrogenase complex, mitochondrial OS=Mus musculus GN=Dbt PE=1 SV=2	10	0	5.1502	0.9668	15	0.9758	0.999999	7.52479	[unavailable]	[unavailable]	[unavailable]	[unavailable]	[unavailable]	[unavailable]	[unavailable]	[unavailable]	[unavailable]	[unavailable]	[unavailable]	2	0	0.0082	5.2087
0.999999	1	K(1.000)FFQEEVIPHHTEWEK(0.000)	150824_0002_10wk_17_sw1_Q1.09151.09151.4	R.K[170.11]FFQEEVIPHHTEWEK.A	sp|P51174|ACADL_MOUSE	2125.03	1664	9151	4	2125.04	532.264	Long-chain specific acyl-CoA dehydrogenase, mitochondrial OS=Mus musculus GN=Acadl PE=1 SV=2	5.4	0	5.6295	0.8414	15	0	0.0607	8.10349	[unavailable]	[unavailable]	[unavailable]	[unavailable]	[unavailable]	[unavailable]	[unavailable]	[unavailable]	[unavailable]	[unavailable]	[unavailable]	2	0	0.012	5.076
0.999995	0.9903	GELLEAIK(1.000)R	150824_0002_10wk_17_sw1_Q1.09155.09155.2	K.GELLEAIK[170.11]R.D	sp|P09671|SODM_MOUSE	1069.61	283	9155	2	1069.62	535.814	Superoxide dismutase [Mn], mitochondrial OS=Mus musculus GN=Sod2 PE=1 SV=3	6.14	3194.35	6.7314	0.94015	15	0	0	11.5044	[unavailable]	[unavailable]	[unavailable]	[unavailable]	[unavailable]	675	459	1	2	0.25	[unavailable]	2	0	0.0072	6.7615
0.999999	1	VLAIHK(1.000)QHLSPVDTAYFR	150824_0002_10wk_17_sw1_Q1.09156.09156.4	R.VLAIHK[170.11]QHLSPVDTAYFR.K	sp|Q3UEG6|AGT2_MOUSE	2136.15	962	9156	4	2136.16	535.044	Alanine--glyoxylate aminotransferase 2, mitochondrial OS=Mus musculus GN=Agxt2 PE=1 SV=1	8.58	3170.9	5.208	0.88515	15	1.07	0	8.4389	3.892	0.614	0	389.1	1	[unavailable]	[unavailable]	[unavailable]	[unavailable]	1.15e-07	3.892	2	1	0.0111	10.9783
0.993364	0.8883	TSEWIGTLVK(1.000)QHR	150824_0002_10wk_17_sw1_Q1.09167.09167.3	K.TSEWIGTLVK[170.11]QHR.E	sp|Q61694|3BHS5_MOUSE	1595.84	2107	9167	3	1595.88	532.955	3 beta-hydroxysteroid dehydrogenase type 5 OS=Mus musculus GN=Hsd3b5 PE=1 SV=4	8.44	0	22.3741	0	15	0	0	12.6826	[unavailable]	[unavailable]	[unavailable]	[unavailable]	[unavailable]	[unavailable]	[unavailable]	[unavailable]	[unavailable]	[unavailable]	[unavailable]	2	1	0.0357	2.2365
0.999999	1	HLGLPVFNTVK(1.000)EAK(0.000)	150824_0002_10wk_17_sw1_Q1.09172.09172.3	K.HLGLPVFNTVK[170.11]EAK.E	sp|Q9WUM5|SUCA_MOUSE	1593.89	1316	9172	3	1593.89	532.303	Succinyl-CoA ligase [ADP\GDP-forming] subunit alpha, mitochondrial OS=Mus musculus GN=Suclg1 PE=1 SV=4	8.6	0	4.4803	0.482	15	0.9998	0	12.1655	[unavailable]	[unavailable]	[unavailable]	[unavailable]	[unavailable]	[unavailable]	[unavailable]	[unavailable]	[unavailable]	[unavailable]	[unavailable]	2	1	0.0071	8.7062
0.999999	1	QVGYENAGTVEFLVDK(1.000)HGK(0.000)	150824_0002_10wk_17_sw1_Q1.09175.09175.4	K.QVGYENAGTVEFLVDK[170.11]HGK.H	sp|Q05920|PYC_MOUSE	2132.05	1346	9175	4	2132.06	534.021	Pyruvate carboxylase, mitochondrial OS=Mus musculus GN=Pc PE=1 SV=1	5.45	0	4.4659	0.2866	15	0.999999	0	20	[unavailable]	[unavailable]	[unavailable]	[unavailable]	[unavailable]	[unavailable]	[unavailable]	[unavailable]	[unavailable]	[unavailable]	[unavailable]	2	1	0.0095	8.1515
0.999999	1	SDGK(0.916)ISEQSDAK(0.842)LK(0.242)	150824_0002_10wk_17_sw1_Q1.09202.09202.3	R.SDGK[170.11]ISEQSDAK[170.11]LK.E	sp|Q03265|ATPA_MOUSE	1588.79	1559	9202	3	1588.81	530.605	ATP synthase subunit alpha, mitochondrial OS=Mus musculus GN=Atp5a1 PE=1 SV=1	5.84	0	7.1454	0.154	15	0.999999	0.0578	20	[unavailable]	[unavailable]	[unavailable]	[unavailable]	[unavailable]	[unavailable]	[unavailable]	[unavailable]	[unavailable]	[unavailable]	[unavailable]	2	2	0.0114	5.8819
0.999738	0.9779	[unavailable]	150824_0002_10wk_17_sw1_Q1.09207.09207.2	K.TVGLPTAMAAK.M	sp|Q99K67|AASS_MOUSE	1058.58	288	9207	2	1058.59	530.297	Alpha-aminoadipic semialdehyde synthase, mitochondrial OS=Mus musculus GN=Aass PE=1 SV=1	8.41	2556.7	5.479	0.5842	9.3917	0	0	15.1213	[unavailable]	[unavailable]	[unavailable]	[unavailable]	[unavailable]	443	343	1	1	2.7	[unavailable]	2	0	0.0058	3.6679
0.999624	0.9936	YK(1.000)FQCLR	150824_0002_10wk_17_sw1_Q1.09211.09211.2	R.YK[170.11]FQC[160.03]LR.H	sp|Q8BGA8|ACSM5_MOUSE	1055.52	2025	9211	2	1055.53	528.768	Acyl-coenzyme A synthetase ACSM5, mitochondrial OS=Mus musculus GN=Acsm5 PE=1 SV=1	9.31	0	6.592	0.4569	15	0	0	5.7119	[unavailable]	[unavailable]	[unavailable]	[unavailable]	[unavailable]	[unavailable]	[unavailable]	[unavailable]	[unavailable]	[unavailable]	[unavailable]	2	1	0.007	2.8336
0.999999	0.9998	EK(1.000)LITTALK(0.000)	150824_0002_10wk_17_sw1_Q1.09213.09213.2	R.EK[170.11]LITTALK.R	sp|Q99LB2|DHRS4_MOUSE	1057.64	2004	9213	2	1057.64	529.827	Dehydrogenase\reductase SDR family member 4 OS=Mus musculus GN=Dhrs4 PE=1 SV=3	8.69	0	4.8475	0.9848	15	0	0	7.064	[unavailable]	[unavailable]	[unavailable]	[unavailable]	[unavailable]	[unavailable]	[unavailable]	[unavailable]	[unavailable]	[unavailable]	[unavailable]	2	1	0.0051	2.9334
0.999999	1	[unavailable]	150824_0002_10wk_17_sw1_Q1.09216.09216.3	K.LVRPPVQVYGIEGR.Y	sp|Q9DB20|ATPO_MOUSE	1581.9	967	9216	3	1581.9	528.307	ATP synthase subunit O, mitochondrial OS=Mus musculus GN=Atp5o PE=1 SV=1	8.75	2896.5	0.9862	0.99035	15	0.9594	0	15.6557	1.654	0.6	0	120.7	1	[unavailable]	[unavailable]	[unavailable]	[unavailable]	0.000252	1.654	2	0	0.0016	3.2861
0.999999	1	AGIATHFVDSEK(1.000)LR	150824_0002_10wk_17_sw1_Q1.09217.09217.3	R.AGIATHFVDSEK[170.11]LR.V	sp|Q8QZS1|HIBCH_MOUSE	1584.83	1263	9217	3	1584.83	529.283	3-hydroxyisobutyryl-CoA hydrolase, mitochondrial OS=Mus musculus GN=Hibch PE=1 SV=1	6.8	0	4.6215	0.9993	15	0.999999	0.999999	8.3017	[unavailable]	[unavailable]	[unavailable]	[unavailable]	[unavailable]	[unavailable]	[unavailable]	[unavailable]	[unavailable]	[unavailable]	[unavailable]	2	1	0.0073	10.2575
0.999999	1	GYSIPECQK(1.000)MLPK(0.000)	150824_0002_10wk_17_sw1_Q1.09228.09228.3	R.GYSIPEC[160.03]QK[170.11]MLPK.A	sp|Q9CZU6|CISY_MOUSE	1591.77	1297	9228	3	1591.78	531.599	Citrate synthase, mitochondrial OS=Mus musculus GN=Cs PE=1 SV=1	8.18	0	3.9111	0.9303	15	0.999999	0	12.8489	[unavailable]	[unavailable]	[unavailable]	[unavailable]	[unavailable]	[unavailable]	[unavailable]	[unavailable]	[unavailable]	[unavailable]	[unavailable]	2	1	0.0062	9.3046
0.999999	1	[unavailable]	150824_0002_10wk_17_sw1_Q1.09232.09232.3	R.FLGVAEQLHNEGFK.L	sp|Q8C196|CPSM_MOUSE	1587.8	2054	9232	3	1587.81	530.275	Carbamoyl-phosphate synthase [ammonia], mitochondrial OS=Mus musculus GN=Cps1 PE=1 SV=2	5.4	0	4.7281	0.3221	15	0.999999	0.9975	20	[unavailable]	[unavailable]	[unavailable]	[unavailable]	[unavailable]	[unavailable]	[unavailable]	[unavailable]	[unavailable]	[unavailable]	[unavailable]	2	0	0.0075	2.5947
0.999999	1	LNEEK(1.000)IAQLEEVK(0.000)	150824_0002_10wk_17_sw1_Q1.09240.09240.3	K.LNEEK[170.11]IAQLEEVK.Q	sp|Q9CQQ7|AT5F1_MOUSE	1583.84	2017	9240	3	1583.85	528.954	ATP synthase F(0) complex subunit B1, mitochondrial OS=Mus musculus GN=Atp5f1 PE=1 SV=1	4.49	0	5.4336	0.9606	15	0.999999	0	14.1984	[unavailable]	[unavailable]	[unavailable]	[unavailable]	[unavailable]	[unavailable]	[unavailable]	[unavailable]	[unavailable]	[unavailable]	[unavailable]	2	1	0.0086	2.8652
0.999999	1	[unavailable]	150824_0002_10wk_17_sw1_Q1.09246.09246.3	R.HNAWYAALALSPGSK.A	sp|Q7TNG8|LDHD_MOUSE	1584.8	2020	9246	3	1584.81	529.276	Probable D-lactate dehydrogenase, mitochondrial OS=Mus musculus GN=Ldhd PE=1 SV=1	8.6	0	4.506	0.99815	15	0.999999	0.0775	2.0678	[unavailable]	[unavailable]	[unavailable]	[unavailable]	[unavailable]	[unavailable]	[unavailable]	[unavailable]	[unavailable]	[unavailable]	[unavailable]	2	0	0.0071	2.855
0.999908	0.9959	LFGLDIK(1.000)GR	150824_0002_10wk_17_sw1_Q1.09250.09250.2	R.LFGLDIK[170.11]GR.D	sp|Q922Q1|MARC2_MOUSE	1059.61	289	9250	2	1059.61	530.811	Mitochondrial amidoxime reducing component 2 OS=Mus musculus GN=Marc2 PE=1 SV=1	8.75	3885.6	5.0962	0.7977	15	0	0	3.6963	[unavailable]	[unavailable]	[unavailable]	[unavailable]	[unavailable]	564	366	1	1	0.06	[unavailable]	2	1	0.0054	6.2174
0.999996	0.9955	LAQLIK(1.000)ESL	150824_0002_10wk_17_sw1_Q1.09252.09252.2	R.LAQLIK[170.11]ESL.-	sp|Q9WVM8|AADAT_MOUSE	1055.62	290	9252	2	1055.63	528.819	Kynurenine\alpha-aminoadipate aminotransferase, mitochondrial OS=Mus musculus GN=Aadat PE=1 SV=1	6	3915.39	4.5471	0.994	15	0	0	8.07989	[unavailable]	[unavailable]	[unavailable]	[unavailable]	[unavailable]	601	417	2	1	0.0063	[unavailable]	2	1	0.0048	6.0407
0.999999	1	YFDEK(1.000)IAK(0.000)	150824_0002_10wk_17_sw1_Q1.09271.09271.2	K.YFDEK[170.11]IAK.M	sp|Q80XN0|BDH_MOUSE	1054.53	1891	9271	2	1054.54	528.274	D-beta-hydroxybutyrate dehydrogenase, mitochondrial OS=Mus musculus GN=Bdh1 PE=1 SV=2	6.07	0	3.9358	0.18565	15	0	0	9.81009	[unavailable]	[unavailable]	[unavailable]	[unavailable]	[unavailable]	[unavailable]	[unavailable]	[unavailable]	[unavailable]	[unavailable]	[unavailable]	2	1	0.0042	3.6538
0.999999	1	VSGLYK(1.000)TLK(0.000)	150824_0002_10wk_17_sw1_Q1.09273.09273.2	R.VSGLYK[170.11]TLK.S	sp|Q9DBT9|M2GD_MOUSE	1049.61	1812	9273	2	1049.62	525.813	Dimethylglycine dehydrogenase, mitochondrial OS=Mus musculus GN=Dmgdh PE=1 SV=1	9.7	0	5.0009	0.9848	15	0	0	20	[unavailable]	[unavailable]	[unavailable]	[unavailable]	[unavailable]	[unavailable]	[unavailable]	[unavailable]	[unavailable]	[unavailable]	[unavailable]	2	1	0.0052	4.1863
0.989193	0.9387	[unavailable]	150824_0002_10wk_17_sw1_Q1.09287.09287.2	K.LFK[170.11]IAC[160.03]EK.H	sp|P97742|CPT1A_MOUSE	1049.56	295	9287	2	1049.56	525.786	Carnitine O-palmitoyltransferase 1, liver isoform OS=Mus musculus GN=Cpt1a PE=1 SV=4	8.2	2716.31	4.5734	0	15	0	0	7.4734	[unavailable]	[unavailable]	[unavailable]	[unavailable]	[unavailable]	425	347	0	1	0.29	[unavailable]	2	1	0.0048	3.0049
0.999999	1	GLFHHISK(1.000)LDGGVR	150824_0002_10wk_17_sw1_Q1.09289.09289.3	R.GLFHHISK[170.11]LDGGVR.F	sp|Q99J39|DCMC_MOUSE	1576.85	1630	9289	3	1576.85	526.623	Malonyl-CoA decarboxylase, mitochondrial OS=Mus musculus GN=Mlycd PE=1 SV=1	8.76	0	4.4126	0.96595	11.9527	0	0	3.2867	[unavailable]	[unavailable]	[unavailable]	[unavailable]	[unavailable]	[unavailable]	[unavailable]	[unavailable]	[unavailable]	[unavailable]	[unavailable]	2	1	0.007	5.2955
0.999999	1	NWK(1.000)WSCK(0.000)	150824_0002_10wk_17_sw1_Q1.09292.09292.2	R.NWK[170.11]WSC[160.03]K.G	sp|P34914|HYES_MOUSE	1049.48	1881	9292	2	1049.48	525.745	Bifunctional epoxide hydrolase 2 OS=Mus musculus GN=Ephx2 PE=1 SV=2	9.31	0	4.5363	0.9865	15	0	0	4.6337	[unavailable]	[unavailable]	[unavailable]	[unavailable]	[unavailable]	[unavailable]	[unavailable]	[unavailable]	[unavailable]	[unavailable]	[unavailable]	2	1	0.0048	3.7502
[truncated: 142,254 more rows]
