# Supplementary material for: Temporal dynamics of liver mitochondrial protein acetylation and succinylation and metabolites due to high fat diet and/or excess glucose or fructose
Source: PLoS One. 2018 Dec 26;13(12):e0208973. doi: 10.1371/journal.pone.0208973 (PMC6306174; doi:10.1371/journal.pone.0208973)
Supplement: S3 Table — (XLSX) [file pone.0208973.s003.xlsx]

## Sheet: Table_S3
Supplemental Figure 3: Details of succinylated peptide idenfitications from searches combined by iProphet as part of the PIQED analysis.
iprobability	probability	ptm_peptide	spectrum	peptide	protein	calc_neutral_pep_mass	index	start_scan	assumed_charge	precursor_neutral_mass	MZratio	protein_descr	pI	retention_time_sec	ppm	nss	nrs	nsi	nsm	nsp	xcorr	deltacn	deltacnstar	spscore	sprank	hyperscore	nextscore	bscore	yscore	expect	xcorr	num_tol_term	num_missed_cleavages	massdiff	fval
0.999999	1	GK(1.000)PDVVVK(0.000)EDEEYK(0.000)R	160322_0002_Ksuc_10w33_Q1.00299.00299.2	K.GK[228.11]PDVVVKEDEEYKR.V	sp|Q8QZT1|THIL_MOUSE	1889.94	1122	299	2	1889.95	945.976	Acetyl-CoA acetyltransferase, mitochondrial OS=Mus musculus GN=Acat1 PE=1 SV=1	4.94	0	5.1026	0.9791	15	2	0.999999	20	[unavailable]	[unavailable]	[unavailable]	[unavailable]	[unavailable]	[unavailable]	[unavailable]	[unavailable]	[unavailable]	[unavailable]	[unavailable]	2	1	0.0096	7.7628
0.712442	0.3021	[unavailable]	160322_0002_Ksuc_10w33_Q1.00313.00313.2	R.TIAPC[160.03]QKAM[147.04]QDAEVSK[228.11].S	sp|P38647|GRP75_MOUSE	1891.87	1	313	2	1891.87	946.94	Stress-70 protein, mitochondrial OS=Mus musculus GN=Hspa9 PE=1 SV=3	5.73	1960.51	3.7001	0	0	0.999999	2.0853	20	[unavailable]	[unavailable]	[unavailable]	[unavailable]	[unavailable]	263	236	0	1	3.5	[unavailable]	2	1	0.007	-0.2316
0.999999	1	NQVTATK(1.000)ADGSTQVIDTK(0.000)	160322_0002_Ksuc_10w33_Q1.00315.00315.2	K.NQVTATK[228.11]ADGSTQVIDTK.N	sp|O08749|DLDH_MOUSE	1975.97	961	315	2	1975.98	988.992	Dihydrolipoyl dehydrogenase, mitochondrial OS=Mus musculus GN=Dld PE=1 SV=2	5.96	0	4.448	0.9982	15	0.999999	0.9982	20	[unavailable]	[unavailable]	[unavailable]	[unavailable]	[unavailable]	[unavailable]	[unavailable]	[unavailable]	[unavailable]	[unavailable]	[unavailable]	2	1	0.0088	11.9823
0.999983	0.9936	AK(1.000)IIAEGANGPTTPEADK(0.000)	160322_0002_Ksuc_10w33_Q1.00328.00328.2	K.AK[228.11]IIAEGANGPTTPEADK.L	sp|P26443|DHE3_MOUSE,sp|DHE3_BOVIN|	1881.93	2	328	2	1881.94	941.973	Glutamate dehydrogenase 1, mitochondrial OS=Mus musculus GN=Glud1 PE=1 SV=1	4.68	2076.79	5.6325	0	15	0.999999	0	20	[unavailable]	[unavailable]	[unavailable]	[unavailable]	[unavailable]	445	289	1	1	0.0077	[unavailable]	2	1	0.0106	5.0484
0.999999	1	VDEYDYSK(1.000)PIQGQQK(0.000)	160322_0002_Ksuc_10w33_Q1.00337.00337.2	R.VDEYDYSK[228.11]PIQGQQK.K	sp|Q8K2B3|SDHA_MOUSE	1896.87	1113	337	2	1896.89	949.444	Succinate dehydrogenase [ubiquinone] flavoprotein subunit, mitochondrial OS=Mus musculus GN=Sdha PE=1 SV=1	4.56	0	7.2719	0.9994	15	0.999999	1.8761	20	[unavailable]	[unavailable]	[unavailable]	[unavailable]	[unavailable]	[unavailable]	[unavailable]	[unavailable]	[unavailable]	[unavailable]	[unavailable]	2	0	0.0138	7.8788
0.999999	1	GK(1.000)VVGNTTSGSYSYSIQK(0.000)	160322_0002_Ksuc_10w33_Q1.00339.00339.2	K.GK[228.11]VVGNTTSGSYSYSIQK.S	sp|Q9DBT9|M2GD_MOUSE	1974.95	980	339	2	1974.96	988.484	Dimethylglycine dehydrogenase, mitochondrial OS=Mus musculus GN=Dmgdh PE=1 SV=1	9.53	0	4.4503	0.9994	15	0.999999	0.999999	20	[unavailable]	[unavailable]	[unavailable]	[unavailable]	[unavailable]	[unavailable]	[unavailable]	[unavailable]	[unavailable]	[unavailable]	[unavailable]	2	1	0.0088	10.7027
0.999999	1	[unavailable]	160322_0002_Ksuc_10w33_Q1.00346.00346.2	K.TNVSGGAIALGHPLGGSGSR.L	sp|Q8BWT1|THIM_MOUSE	1806.93	1373	346	2	1806.94	904.474	3-ketoacyl-CoA thiolase, mitochondrial OS=Mus musculus GN=Acaa2 PE=1 SV=3	9.44	0	2.3645	0.9992	15	2	0.999999	20	[unavailable]	[unavailable]	[unavailable]	[unavailable]	[unavailable]	[unavailable]	[unavailable]	[unavailable]	[unavailable]	[unavailable]	[unavailable]	2	0	0.0043	5.649
0.999999	0.9776	YTALVDQEEK(1.000)EDVK(0.000)	160322_0002_Ksuc_10w33_Q1.00354.00354.2	K.YTALVDQEEK[228.11]EDVK.S	sp|Q9DCX2|ATP5H_MOUSE	1765.83	2207	354	2	1765.83	883.92	ATP synthase subunit d, mitochondrial OS=Mus musculus GN=Atp5h PE=1 SV=3	4.18	0	4.0786	0.7308	14.3042	0.999999	0.999999	16.4838	[unavailable]	[unavailable]	[unavailable]	[unavailable]	[unavailable]	[unavailable]	[unavailable]	[unavailable]	[unavailable]	[unavailable]	[unavailable]	2	1	0.0072	1.6584
0.999999	1	ETGVDLTK(1.000)DNMALQR, ETGVDLTKDNM(1.000)ALQR	160322_0002_Ksuc_10w33_Q1.00365.00365.2	R.ETGVDLTK[228.11]DNM[147.04]ALQR.V	sp|P38647|GRP75_MOUSE	1805.85	1402	365	2	1805.85	903.931	Stress-70 protein, mitochondrial OS=Mus musculus GN=Hspa9 PE=1 SV=3	4.56	0	2.2307	0.99995	15	0.999999	2.9977	20	[unavailable]	[unavailable]	[unavailable]	[unavailable]	[unavailable]	[unavailable]	[unavailable]	[unavailable]	[unavailable]	[unavailable]	[unavailable]	2	1	0.004	5.4717
0.999999	1	TIAPCQK(1.000)AMQDAEVSK(0.000)	160322_0002_Ksuc_10w33_Q1.00370.00370.2	R.TIAPC[160.03]QK[228.11]AMQDAEVSK.S	sp|P38647|GRP75_MOUSE	1875.87	1907	370	2	1875.88	938.943	Stress-70 protein, mitochondrial OS=Mus musculus GN=Hspa9 PE=1 SV=3	5.73	0	5.9217	0.999	15	0.999999	2.3874	20	[unavailable]	[unavailable]	[unavailable]	[unavailable]	[unavailable]	[unavailable]	[unavailable]	[unavailable]	[unavailable]	[unavailable]	[unavailable]	2	1	0.0111	3.0567
0.999999	1	VPQSTK(1.000)AEMDAAVESCK(0.000)	160322_0002_Ksuc_10w33_Q1.00376.00376.2	R.VPQSTK[228.11]AEMDAAVESC[160.03]K.R	sp|Q9EQ20|MMSA_MOUSE	1949.87	1050	376	2	1949.88	975.943	Methylmalonate-semialdehyde dehydrogenase [acylating], mitochondrial OS=Mus musculus GN=Aldh6a1 PE=1 SV=1	4.68	0	6.01	0.9987	15	0.999999	2.1222	20	[unavailable]	[unavailable]	[unavailable]	[unavailable]	[unavailable]	[unavailable]	[unavailable]	[unavailable]	[unavailable]	[unavailable]	[unavailable]	2	1	0.0117	8.7889
0.900569	0.1429	[unavailable]	160322_0002_Ksuc_10w33_Q1.00379.00379.2	K.NQVAVVTGGGTGIGK[228.11]AVSR.E	sp|Q99MZ7|PECR_MOUSE	1869.99	534	379	2	1870.01	936.003	Peroxisomal trans-2-enoyl-CoA reductase OS=Mus musculus GN=Pecr PE=1 SV=1	11	2405	7.5979	0	15	0.999999	0.7771	7.13019	0.975	0.255	0	29.8	1	[unavailable]	[unavailable]	[unavailable]	[unavailable]	0.209	0.975	2	1	0.0142	-3.4346
0.999999	1	VGVVDEVVPEDQVHSK(1.000)AR	160322_0002_Ksuc_10w33_Q1.00382.00382.2	K.VGVVDEVVPEDQVHSK[228.11]AR.S	sp|P42125|ECI1_MOUSE	2062.03	1829	382	2	2062.04	1032.02	Enoyl-CoA delta isomerase 1, mitochondrial OS=Mus musculus GN=Eci1 PE=1 SV=2	4.75	0	5.3279	0.48275	15	2	1.0764	14.9294	[unavailable]	[unavailable]	[unavailable]	[unavailable]	[unavailable]	[unavailable]	[unavailable]	[unavailable]	[unavailable]	[unavailable]	[unavailable]	2	1	0.011	3.3867
0.999999	1	VEPVDASGTEK(1.000)AFEPATGR	160322_0002_Ksuc_10w33_Q1.00398.00398.2	R.VEPVDASGTEK[228.11]AFEPATGR.V	sp|Q9JLJ2|AL9A1_MOUSE	2059.97	537	398	2	2059.98	1030.99	4-trimethylaminobutyraldehyde dehydrogenase OS=Mus musculus GN=Aldh9a1 PE=1 SV=1	4.41	2508.9	6.0282	0.69665	15	0.999999	1.9832	14.1437	1.754	0.52	0	70.9	1	[unavailable]	[unavailable]	[unavailable]	[unavailable]	0.000182	1.754	2	1	0.0124	3.6115
0.999999	1	AQEIDQTNDFK(1.000)NLR	160322_0002_Ksuc_10w33_Q1.00403.00403.2	K.AQEIDQTNDFK[228.11]NLR.E	sp|Q9JHI5|IVD_MOUSE	1790.84	986	403	2	1790.85	896.429	Isovaleryl-CoA dehydrogenase, mitochondrial OS=Mus musculus GN=Ivd PE=1 SV=1	4.56	0	4.6351	0.99925	15	0.999999	0.999999	14.4948	[unavailable]	[unavailable]	[unavailable]	[unavailable]	[unavailable]	[unavailable]	[unavailable]	[unavailable]	[unavailable]	[unavailable]	[unavailable]	2	1	0.0083	10.2213
0.999999	1	VGAFTVVCK(0.913)DAEEAK(0.087)R	160322_0002_Ksuc_10w33_Q1.00409.00409.2	R.VGAFTVVC[160.03]K[228.11]DAEEAKR.V	sp|P05202|AATM_MOUSE	1878.91	1625	409	2	1878.92	940.465	Aspartate aminotransferase, mitochondrial OS=Mus musculus GN=Got2 PE=1 SV=1	6.15	0	5.2625	0.35025	15	2	0.5164	20	[unavailable]	[unavailable]	[unavailable]	[unavailable]	[unavailable]	[unavailable]	[unavailable]	[unavailable]	[unavailable]	[unavailable]	[unavailable]	2	1	0.0099	4.299
0.704526	0.262	[unavailable]	160322_0002_Ksuc_10w33_Q1.00415.00415.2	R.Q[111.03]PLPK[228.11]TEVNQIHEDC[160.03]K.D	sp|Q3UEG6|AGT2_MOUSE	2017.94	3	415	2	2017.95	1009.98	Alanine--glyoxylate aminotransferase 2, mitochondrial OS=Mus musculus GN=Agxt2 PE=1 SV=1	5.45	2556.96	5.9467	0	2.5542	0.999999	2.094	13.1045	[unavailable]	[unavailable]	[unavailable]	[unavailable]	[unavailable]	301	260	0	1	1.1	[unavailable]	2	1	0.012	0.7962
0.999999	1	CK(1.000)SQFTITPGSEQIR	160322_0002_Ksuc_10w33_Q1.00420.00420.2	K.C[160.03]K[228.11]SQFTITPGSEQIR.A	sp|Q99KI0|ACON_MOUSE	1850.88	1966	420	2	1850.89	926.449	Aconitate hydratase, mitochondrial OS=Mus musculus GN=Aco2 PE=1 SV=1	8.22	0	5.7379	0	0.883199	0.999999	0	20	[unavailable]	[unavailable]	[unavailable]	[unavailable]	[unavailable]	[unavailable]	[unavailable]	[unavailable]	[unavailable]	[unavailable]	[unavailable]	2	1	0.0106	2.8269
0.999999	1	ETGVDLTK(1.000)DNMALQR	160322_0002_Ksuc_10w33_Q1.00440.00440.2	R.ETGVDLTK[228.11]DNMALQR.V	sp|P38647|GRP75_MOUSE	1789.85	1069	440	2	1789.86	895.933	Stress-70 protein, mitochondrial OS=Mus musculus GN=Hspa9 PE=1 SV=3	4.56	0	5.3879	0.998449	15	0.999999	2.9977	20	[unavailable]	[unavailable]	[unavailable]	[unavailable]	[unavailable]	[unavailable]	[unavailable]	[unavailable]	[unavailable]	[unavailable]	[unavailable]	2	1	0.0096	8.5047
0.999999	1	LGGEVSCLVAGTK(1.000)CDK(0.000)	160322_0002_Ksuc_10w33_Q1.00443.00443.2	R.LGGEVSC[160.03]LVAGTK[228.11]C[160.03]DK.V	sp|Q99LC5|ETFA_MOUSE	1792.83	1262	443	2	1792.84	897.424	Electron transfer flavoprotein subunit alpha, mitochondrial OS=Mus musculus GN=Etfa PE=1 SV=2	6.05	0	4.2895	0.9195	15	0.999999	0	20	[unavailable]	[unavailable]	[unavailable]	[unavailable]	[unavailable]	[unavailable]	[unavailable]	[unavailable]	[unavailable]	[unavailable]	[unavailable]	2	1	0.0077	6.4479
0.999999	1	ANLEK(1.000)AQSELSGAADEAAR	160322_0002_Ksuc_10w33_Q1.00450.00450.2	R.ANLEK[228.11]AQSELSGAADEAAR.A	sp|Q9D3D9|ATPD_MOUSE	2029.96	1385	450	2	2029.96	1015.98	ATP synthase subunit delta, mitochondrial OS=Mus musculus GN=Atp5d PE=1 SV=1	4.41	0	3.4878	0.98585	15	2	2	3	[unavailable]	[unavailable]	[unavailable]	[unavailable]	[unavailable]	[unavailable]	[unavailable]	[unavailable]	[unavailable]	[unavailable]	[unavailable]	2	1	0.0071	5.5975
0.999999	1	TLK(1.000)GLNSDSVTEETLR	160322_0002_Ksuc_10w33_Q1.00452.00452.2	K.TLK[228.11]GLNSDSVTEETLR.K	sp|Q8C196|CPSM_MOUSE	1861.93	971	452	2	1861.94	931.971	Carbamoyl-phosphate synthase [ammonia], mitochondrial OS=Mus musculus GN=Cps1 PE=1 SV=2	4.68	0	4.4582	0.999699	15	0.999999	1.9466	20	[unavailable]	[unavailable]	[unavailable]	[unavailable]	[unavailable]	[unavailable]	[unavailable]	[unavailable]	[unavailable]	[unavailable]	[unavailable]	2	1	0.0083	11.421
0.999999	1	K(1.000)PEEVDDEVFYSPR	160322_0002_Ksuc_10w33_Q1.00453.00453.2	R.K[228.11]PEEVDDEVFYSPR.S	sp|P11725|OTC_MOUSE	1808.81	1697	453	2	1808.82	905.413	Ornithine carbamoyltransferase, mitochondrial OS=Mus musculus GN=Otc PE=1 SV=1	4.18	0	4.7915	0.63535	15	0.999999	1.6635	20	[unavailable]	[unavailable]	[unavailable]	[unavailable]	[unavailable]	[unavailable]	[unavailable]	[unavailable]	[unavailable]	[unavailable]	[unavailable]	2	0	0.0087	3.9542
0.995104	0.2389	FNNVEAGK(1.000)YTVGLGQTR	160322_0002_Ksuc_10w33_Q1.00457.00457.2	K.FNNVEAGK[228.11]YTVGLGQTR.M	sp|P54869|HMCS2_MOUSE	1952.96	539	457	2	1952.97	977.487	Hydroxymethylglutaryl-CoA synthase, mitochondrial OS=Mus musculus GN=Hmgcs2 PE=1 SV=2	8.59	2730.1	5.8588	0	15	0.999999	0.999999	20	0.996	0.222	0	52.4	1	[unavailable]	[unavailable]	[unavailable]	[unavailable]	0.242	0.996	2	1	0.0114	-3.5812
0.999999	1	SQGK(1.000)VLQATVVAVGSGGK(0.000)	160322_0002_Ksuc_10w33_Q1.00460.00460.2	K.SQGK[228.11]VLQATVVAVGSGGK.G	sp|Q64433|CH10_MOUSE	1784.96	1134	460	2	1784.97	893.489	10 kDa heat shock protein, mitochondrial OS=Mus musculus GN=Hspe1 PE=1 SV=2	10	0	4.0349	0.49995	15	0.999999	0.4993	11.2509	[unavailable]	[unavailable]	[unavailable]	[unavailable]	[unavailable]	[unavailable]	[unavailable]	[unavailable]	[unavailable]	[unavailable]	[unavailable]	2	1	0.0072	7.6184
0.999999	1	DELGLNK(1.000)YMESDGIK(0.000), DELGLNKYM(1.000)ESDGIK	160322_0002_Ksuc_10w33_Q1.00472.00472.2	R.DELGLNK[228.11]YM[147.04]ESDGIK.V	sp|Q8C196|CPSM_MOUSE	1826.82	1209	472	2	1826.83	914.419	Carbamoyl-phosphate synthase [ammonia], mitochondrial OS=Mus musculus GN=Cps1 PE=1 SV=2	4.32	0	5.0116	0.9982	15	0.999999	1.0966	20	[unavailable]	[unavailable]	[unavailable]	[unavailable]	[unavailable]	[unavailable]	[unavailable]	[unavailable]	[unavailable]	[unavailable]	[unavailable]	2	1	0.0092	6.9086
0.999999	1	[unavailable]	160322_0002_Ksuc_10w33_Q1.00474.00474.2	R.GANAVGYTNYPDNVVFK.F	sp|Q05920|PYC_MOUSE	1827.88	1889	474	2	1827.89	914.947	Pyruvate carboxylase, mitochondrial OS=Mus musculus GN=Pc PE=1 SV=1	5.83	0	3.2723	0.969	15	0.999999	0.999999	20	[unavailable]	[unavailable]	[unavailable]	[unavailable]	[unavailable]	[unavailable]	[unavailable]	[unavailable]	[unavailable]	[unavailable]	[unavailable]	2	0	0.006	3.154
0.999999	1	ITNK(1.000)VFANPEDCAGFGK(0.000)	160322_0002_Ksuc_10w33_Q1.00497.00497.2	R.ITNK[228.11]VFANPEDC[160.03]AGFGK.G	sp|Q91VS7|MGST1_MOUSE	1966.91	1795	497	2	1966.92	984.462	Microsomal glutathione S-transferase 1 OS=Mus musculus GN=Mgst1 PE=1 SV=3	6.06	0	5.8338	0.8299	15	0.999999	0.999999	4.0711	[unavailable]	[unavailable]	[unavailable]	[unavailable]	[unavailable]	[unavailable]	[unavailable]	[unavailable]	[unavailable]	[unavailable]	[unavailable]	2	1	0.0115	3.5338
0.999999	1	VVDALGNAIDGK(1.000)GPIGSK(0.000)	160322_0002_Ksuc_10w33_Q1.00508.00508.2	R.VVDALGNAIDGK[228.11]GPIGSK.T	sp|Q03265|ATPA_MOUSE	1809.95	951	508	2	1809.95	905.981	ATP synthase subunit alpha, mitochondrial OS=Mus musculus GN=Atp5a1 PE=1 SV=1	5.93	0	4.249	0.9997	15	0.999999	0	20	[unavailable]	[unavailable]	[unavailable]	[unavailable]	[unavailable]	[unavailable]	[unavailable]	[unavailable]	[unavailable]	[unavailable]	[unavailable]	2	1	0.0077	13.2189
0.999999	1	K(1.000)LGESCIFAPANVTSEK(0.000)	160322_0002_Ksuc_10w33_Q1.00521.00521.2	K.K[228.11]LGESC[160.03]IFAPANVTSEK.E	sp|O08756|HCD2_MOUSE	1949.94	1619	521	2	1949.95	975.977	3-hydroxyacyl-CoA dehydrogenase type-2 OS=Mus musculus GN=Hsd17b10 PE=1 SV=4	6.14	0	3.7561	0.9997	15	0.999999	0.999999	6.70149	[unavailable]	[unavailable]	[unavailable]	[unavailable]	[unavailable]	[unavailable]	[unavailable]	[unavailable]	[unavailable]	[unavailable]	[unavailable]	2	0	0.0073	4.312
0.999999	1	LALNCVGGK(1.000)SSTELLR	160322_0002_Ksuc_10w33_Q1.00536.00536.2	R.LALNC[160.03]VGGK[228.11]SSTELLR.H	sp|Q9DCS3|MECR_MOUSE	1816.94	1001	536	2	1816.94	909.475	Trans-2-enoyl-CoA reductase, mitochondrial OS=Mus musculus GN=Mecr PE=1 SV=2	8.22	0	5.0389	0.9989	15	0.999999	0	6.95709	[unavailable]	[unavailable]	[unavailable]	[unavailable]	[unavailable]	[unavailable]	[unavailable]	[unavailable]	[unavailable]	[unavailable]	[unavailable]	2	1	0.0092	9.7187
0.999999	0.9996	YLSAQK(1.000)PLLNDSQFR	160322_0002_Ksuc_10w33_Q1.00550.00550.2	R.YLSAQK[228.11]PLLNDSQFR.K	sp|P52825|CPT2_MOUSE	1878.95	2112	550	2	1878.96	940.481	Carnitine O-palmitoyltransferase 2, mitochondrial OS=Mus musculus GN=Cpt2 PE=1 SV=2	8.59	0	5.5222	0.4785	8.77239	0.999999	0.999999	17.7538	[unavailable]	[unavailable]	[unavailable]	[unavailable]	[unavailable]	[unavailable]	[unavailable]	[unavailable]	[unavailable]	[unavailable]	[unavailable]	2	0	0.0104	2.1166
0.999999	1	AK(1.000)EVGEVLCTDPLVSK(0.000)	160322_0002_Ksuc_10w33_Q1.00556.00556.2	K.AK[228.11]EVGEVLC[160.03]TDPLVSK.L	sp|Q8BWF0|SSDH_MOUSE	1843.92	1000	556	2	1843.93	922.969	Succinate-semialdehyde dehydrogenase, mitochondrial OS=Mus musculus GN=Aldh5a1 PE=1 SV=1	4.68	0	6.0905	0.9959	15	0.999999	0	12.6132	[unavailable]	[unavailable]	[unavailable]	[unavailable]	[unavailable]	[unavailable]	[unavailable]	[unavailable]	[unavailable]	[unavailable]	[unavailable]	2	1	0.0112	9.7205
0.917999	0.2752	[unavailable]	160322_0002_Ksuc_10w33_Q1.00569.00569.2	K.VTLVSAAPEK[228.11]LIC[160.03]EM[147.04]K.V	sp|Q9CQR4|ACO13_MOUSE	1903.96	5	569	2	1903.97	952.989	Acyl-coenzyme A thioesterase 13 OS=Mus musculus GN=Acot13 PE=1 SV=1	6.11	3153.33	5.5673	0.9252	0.49	0.999999	2	5.9329	[unavailable]	[unavailable]	[unavailable]	[unavailable]	[unavailable]	288	247	0	1	0.53	[unavailable]	2	1	0.0106	0.6463
0.993969	0.8373	[unavailable]	160322_0002_Ksuc_10w33_Q1.00576.00576.2	K.TASAQPVSSVGVLGLGTMGR.G	sp|Q9DBM2|ECHP_MOUSE	1886.99	6	576	2	1887	944.502	Peroxisomal bifunctional enzyme OS=Mus musculus GN=Ehhadh PE=1 SV=4	9.41	3217.13	5.8294	0.7676	-0.281	0.999999	0.8064	19.0699	[unavailable]	[unavailable]	[unavailable]	[unavailable]	[unavailable]	370	267	0	1	0.039	[unavailable]	2	0	0.011	3.3566
0.999999	1	DELGLNK(1.000)YMESDGIK(0.000)	160322_0002_Ksuc_10w33_Q1.00577.00577.2	R.DELGLNK[228.11]YMESDGIK.V	sp|Q8C196|CPSM_MOUSE	1810.83	1488	577	2	1810.84	906.422	Carbamoyl-phosphate synthase [ammonia], mitochondrial OS=Mus musculus GN=Cps1 PE=1 SV=2	4.32	0	4.9884	0.9886	15	0.999999	1.0966	20	[unavailable]	[unavailable]	[unavailable]	[unavailable]	[unavailable]	[unavailable]	[unavailable]	[unavailable]	[unavailable]	[unavailable]	[unavailable]	2	1	0.009	4.9923
0.998441	0.2075	VGLQVVAVK(1.000)APGFGDNR	160322_0002_Ksuc_10w33_Q1.00587.00587.2	K.VGLQVVAVK[228.11]APGFGDNR.K	sp|P63038|CH60_MOUSE	1825.97	544	587	2	1825.98	913.992	60 kDa heat shock protein, mitochondrial OS=Mus musculus GN=Hspd1 PE=1 SV=1	8.72	3256	4.8522	0.4616	15	0.999999	0.1502	20	0.712	0.17	0	4.1	24	[unavailable]	[unavailable]	[unavailable]	[unavailable]	0.791	0.712	2	1	0.0089	-4.7655
0.999937	0.8786	K(1.000)YPYWPHQPIENL	160322_0002_Ksuc_10w33_Q1.00595.00595.2	K.K[228.11]YPYWPHQPIENL.-	sp|Q9DCX2|ATP5H_MOUSE	1783.86	545	595	2	1783.86	892.936	ATP synthase subunit d, mitochondrial OS=Mus musculus GN=Atp5h PE=1 SV=3	6.75	3387.5	4.3025	0	15	0.999999	1.9549	16.4838	1.238	0.348	0	106.4	1	[unavailable]	[unavailable]	[unavailable]	[unavailable]	0.158	1.238	2	0	0.0077	-3.1548
0.999999	1	GTTITSVLPK(1.000)PALVASR	160322_0002_Ksuc_10w33_Q1.00598.00598.2	K.GTTITSVLPK[228.11]PALVASR.V	sp|Q8C196|CPSM_MOUSE	1810.02	1917	598	2	1810.03	906.017	Carbamoyl-phosphate synthase [ammonia], mitochondrial OS=Mus musculus GN=Cps1 PE=1 SV=2	11	0	4.1814	0.9997	15	2	2	20	[unavailable]	[unavailable]	[unavailable]	[unavailable]	[unavailable]	[unavailable]	[unavailable]	[unavailable]	[unavailable]	[unavailable]	[unavailable]	2	0	0.0076	3.0223
0.999999	0.9999	VLDSGAPIK(1.000)IPVGPETLGR	160322_0002_Ksuc_10w33_Q1.00607.00607.2	K.VLDSGAPIK[228.11]IPVGPETLGR.L	sp|P56480|ATPB_MOUSE	2018.1	546	607	2	2018.11	1010.06	ATP synthase subunit beta, mitochondrial OS=Mus musculus GN=Atp5b PE=1 SV=2	6.04	3468.4	4.3803	0.9995	15	2	2	20	1.981	0.553	0	114.6	1	[unavailable]	[unavailable]	[unavailable]	[unavailable]	0.000388	1.981	2	1	0.0088	2.8545
0.997972	0.9974	TYYM(1.000)SAGLQPVPIVFR	160322_0002_Ksuc_10w33_Q1.00612.00612.2	K.TYYM[147.04]SAGLQPVPIVFR.G	sp|Q9D051|ODPB_MOUSE	1856.95	547	612	2	1856.95	929.482	Pyruvate dehydrogenase E1 component subunit beta, mitochondrial OS=Mus musculus GN=Pdhb PE=1 SV=1	8.25	3499.7	2.7841	0	5.96779	0.999999	0.999999	7.1478	1.321	0.459	0	91.7	1	[unavailable]	[unavailable]	[unavailable]	[unavailable]	0.0132	1.321	2	0	0.0052	-0.6725
0.999999	0.9981	ETECTYFSTPLLLGK(0.500)K(0.500)	160322_0002_Ksuc_10w33_Q1.00620.00620.2	K.ETEC[160.03]TYFSTPLLLGK[228.11]K.G	sp|P08249|MDHM_MOUSE	1985.97	2023	620	2	1985.97	993.99	Malate dehydrogenase, mitochondrial OS=Mus musculus GN=Mdh2 PE=1 SV=3	6.23	0	3.5036	0	15	0.999999	1.9043	20	[unavailable]	[unavailable]	[unavailable]	[unavailable]	[unavailable]	[unavailable]	[unavailable]	[unavailable]	[unavailable]	[unavailable]	[unavailable]	2	0	0.007	2.5603
0.999996	0.9972	VTLVSAAPEK(1.000)LICEMK(0.000)	160322_0002_Ksuc_10w33_Q1.00623.00623.2	K.VTLVSAAPEK[228.11]LIC[160.03]EMK.V	sp|Q9CQR4|ACO13_MOUSE	1887.97	2142	623	2	1887.98	944.992	Acyl-coenzyme A thioesterase 13 OS=Mus musculus GN=Acot13 PE=1 SV=1	6.11	0	3.5561	0.3671	15	0.999999	2	5.9329	[unavailable]	[unavailable]	[unavailable]	[unavailable]	[unavailable]	[unavailable]	[unavailable]	[unavailable]	[unavailable]	[unavailable]	[unavailable]	2	1	0.0067	1.9652
0.999999	1	[unavailable]	160322_0002_Ksuc_10w33_Q1.00824.00824.2	R.TVAVYSEQDTGQMHR.Q	sp|Q05920|PYC_MOUSE	1720.78	1942	824	2	1720.79	861.399	Pyruvate carboxylase, mitochondrial OS=Mus musculus GN=Pc PE=1 SV=1	5.29	0	3.8307	0.9773	13.6687	0.999999	1.2004	20	[unavailable]	[unavailable]	[unavailable]	[unavailable]	[unavailable]	[unavailable]	[unavailable]	[unavailable]	[unavailable]	[unavailable]	[unavailable]	2	0	0.0066	2.9348
0.999999	1	AAQNISK(1.000)TIATSQNR	160322_0002_Ksuc_10w33_Q1.00830.00830.2	R.AAQNISK[228.11]TIATSQNR.L	sp|O35129|PHB2_MOUSE	1701.86	995	830	2	1701.87	851.94	Prohibitin-2 OS=Mus musculus GN=Phb2 PE=1 SV=1	11	0	2.7974	0.99985	15	0.999999	0.999999	16.0839	[unavailable]	[unavailable]	[unavailable]	[unavailable]	[unavailable]	[unavailable]	[unavailable]	[unavailable]	[unavailable]	[unavailable]	[unavailable]	2	1	0.0048	9.8123
0.999986	0.9957	GK(1.000)PDVVVK(0.000)EDEEYK(0.000)	160322_0002_Ksuc_10w33_Q1.00833.00833.2	K.GK[228.11]PDVVVKEDEEYK.R	sp|Q8QZT1|THIL_MOUSE	1733.84	2002	833	2	1733.85	867.925	Acetyl-CoA acetyltransferase, mitochondrial OS=Mus musculus GN=Acat1 PE=1 SV=1	4.51	0	6.8997	0	12.9455	0.999999	0	20	[unavailable]	[unavailable]	[unavailable]	[unavailable]	[unavailable]	[unavailable]	[unavailable]	[unavailable]	[unavailable]	[unavailable]	[unavailable]	2	1	0.012	2.6544
0.999999	1	TEQGPQVDETQFK(0.000)K(1.000)	160322_0002_Ksuc_10w33_Q1.00837.00837.2	R.TEQGPQVDETQFKK[228.11].L	sp|P47738|ALDH2_MOUSE	1733.81	1124	837	2	1733.82	867.913	Aldehyde dehydrogenase, mitochondrial OS=Mus musculus GN=Aldh2 PE=1 SV=1	4.68	0	4.2948	0.9625	15	0.999999	0	20	[unavailable]	[unavailable]	[unavailable]	[unavailable]	[unavailable]	[unavailable]	[unavailable]	[unavailable]	[unavailable]	[unavailable]	[unavailable]	2	0	0.0074	7.7245
0.999999	1	AVIMGAPGSGK(1.000)GTVSSR	160322_0002_Ksuc_10w33_Q1.00839.00839.2	R.AVIMGAPGSGK[228.11]GTVSSR.L	sp|Q9WTP7|KAD3_MOUSE	1673.84	1381	839	2	1673.85	837.928	GTP:AMP phosphotransferase AK3, mitochondrial OS=Mus musculus GN=Ak3 PE=1 SV=3	11	0	6.126	0.998549	15	0.999999	0.7066	11.4932	[unavailable]	[unavailable]	[unavailable]	[unavailable]	[unavailable]	[unavailable]	[unavailable]	[unavailable]	[unavailable]	[unavailable]	[unavailable]	2	1	0.0103	5.6229
0.999999	1	INPK(1.000)NYTDNELEK(0.000)	160322_0002_Ksuc_10w33_Q1.00847.00847.2	K.INPK[228.11]NYTDNELEK.L	sp|DHE3_BOVIN|,sp|P26443|DHE3_MOUSE	1676.79	1032	847	2	1676.8	839.402	sp|DHE3_BOVIN|	4.68	0	5.0232	0.9989	15	0.999999	0	20	[unavailable]	[unavailable]	[unavailable]	[unavailable]	[unavailable]	[unavailable]	[unavailable]	[unavailable]	[unavailable]	[unavailable]	[unavailable]	2	1	0.0084	9.1973
0.999999	1	YGK(1.000)WTTTQYTEAK(0.000)	160322_0002_Ksuc_10w33_Q1.00854.00854.2	R.YGK[228.11]WTTTQYTEAK.A	sp|Q9DBT9|M2GD_MOUSE	1675.77	978	854	2	1675.78	838.894	Dimethylglycine dehydrogenase, mitochondrial OS=Mus musculus GN=Dmgdh PE=1 SV=1	8.43	0	5.0991	0.9967	15	0.999999	0	20	[unavailable]	[unavailable]	[unavailable]	[unavailable]	[unavailable]	[unavailable]	[unavailable]	[unavailable]	[unavailable]	[unavailable]	[unavailable]	2	1	0.0085	10.8552
0.999999	1	HHAAYVNNLNATEEK(1.000)YHEALAK(0.000)	160322_0002_Ksuc_10w33_Q1.00855.00855.3	K.HHAAYVNNLNATEEK[228.11]YHEALAK.G	sp|P09671|SODM_MOUSE	2622.25	965	855	3	2622.26	875.089	Superoxide dismutase [Mn], mitochondrial OS=Mus musculus GN=Sod2 PE=1 SV=3	6.27	0	5.656	0.9853	15	2	0.999999	13.5658	[unavailable]	[unavailable]	[unavailable]	[unavailable]	[unavailable]	[unavailable]	[unavailable]	[unavailable]	[unavailable]	[unavailable]	[unavailable]	2	1	0.0148	11.7054
0.999999	1	ANVAK(0.000)PGLVDDFEK(0.500)K(0.500)	160322_0002_Ksuc_10w33_Q1.00858.00858.2	R.ANVAKPGLVDDFEK[228.11]K.Y	sp|Q9DCX2|ATP5H_MOUSE	1729.89	1552	858	2	1729.9	865.952	ATP synthase subunit d, mitochondrial OS=Mus musculus GN=Atp5h PE=1 SV=3	6.16	0	5.2924	0.8624	15	0.999999	0	16.4838	[unavailable]	[unavailable]	[unavailable]	[unavailable]	[unavailable]	[unavailable]	[unavailable]	[unavailable]	[unavailable]	[unavailable]	[unavailable]	2	0	0.0092	4.6701
0.999999	1	QISK(1.000)CLGLTEAQTR	160322_0002_Ksuc_10w33_Q1.00867.00867.2	K.QISK[228.11]C[160.03]LGLTEAQTR.E	sp|Q8C196|CPSM_MOUSE	1703.85	1037	867	2	1703.86	852.933	Carbamoyl-phosphate synthase [ammonia], mitochondrial OS=Mus musculus GN=Cps1 PE=1 SV=2	8.22	0	5.1584	0.9997	15	0.999999	3.1143	20	[unavailable]	[unavailable]	[unavailable]	[unavailable]	[unavailable]	[unavailable]	[unavailable]	[unavailable]	[unavailable]	[unavailable]	[unavailable]	2	1	0.0088	9.1125
0.99442	0.9888	LCVFMGK(1.000)TDPQAPR, LCVFM(1.000)GKTDPQAPR	160322_0002_Ksuc_10w33_Q1.00874.00874.2	K.LC[160.03]VFM[147.04]GK[228.11]TDPQAPR.H	sp|Q8K370|ACD10_MOUSE	1734.81	2014	874	2	1734.82	868.411	Acyl-CoA dehydrogenase family member 10 OS=Mus musculus GN=Acad10 PE=1 SV=1	8.22	0	6.2625	0.5177	3.12	0	2	9.2191	[unavailable]	[unavailable]	[unavailable]	[unavailable]	[unavailable]	[unavailable]	[unavailable]	[unavailable]	[unavailable]	[unavailable]	[unavailable]	2	1	0.0109	2.584
0.999996	0.9976	SEEQLK(1.000)EEGIEFK(0.000)	160322_0002_Ksuc_10w33_Q1.00884.00884.2	K.SEEQLK[228.11]EEGIEFK.L	sp|O08749|DLDH_MOUSE	1664.78	2076	884	2	1664.78	833.396	Dihydrolipoyl dehydrogenase, mitochondrial OS=Mus musculus GN=Dld PE=1 SV=2	4.32	0	3.5196	0	15	0.999999	0.8883	20	[unavailable]	[unavailable]	[unavailable]	[unavailable]	[unavailable]	[unavailable]	[unavailable]	[unavailable]	[unavailable]	[unavailable]	[unavailable]	2	1	0.0059	2.2711
0.999999	0.9992	[unavailable]	160322_0002_Ksuc_10w33_Q1.00885.00885.2	K.HGGTIPVVPTAEFQDR.L	sp|P26443|DHE3_MOUSE	1722.87	2127	885	2	1722.87	862.442	Glutamate dehydrogenase 1, mitochondrial OS=Mus musculus GN=Glud1 PE=1 SV=1	5.32	0	3.1884	0.9964	15	2	0.6822	20	[unavailable]	[unavailable]	[unavailable]	[unavailable]	[unavailable]	[unavailable]	[unavailable]	[unavailable]	[unavailable]	[unavailable]	[unavailable]	2	0	0.0055	2.0235
0.999999	1	IGSSMK(1.000)SVGEVMAIGR, IGSSM(0.000)KSVGEVM(1.000)AIGR	160322_0002_Ksuc_10w33_Q1.00886.00886.2	R.IGSSMK[228.11]SVGEVM[147.04]AIGR.T	sp|Q8C196|CPSM_MOUSE	1736.84	1086	886	2	1736.85	869.429	Carbamoyl-phosphate synthase [ammonia], mitochondrial OS=Mus musculus GN=Cps1 PE=1 SV=2	8.75	0	4.0061	0.999499	15	0.999999	4.1165	20	[unavailable]	[unavailable]	[unavailable]	[unavailable]	[unavailable]	[unavailable]	[unavailable]	[unavailable]	[unavailable]	[unavailable]	[unavailable]	2	1	0.007	8.2207
0.999998	1	LVTDPTFK(1.000)PCQMK(0.000)	160322_0002_Ksuc_10w33_Q1.00889.00889.2	K.LVTDPTFK[228.11]PC[160.03]QMK.T	sp|Q8K411|PREP_MOUSE	1663.79	1931	889	2	1663.8	832.905	Presequence protease, mitochondrial OS=Mus musculus GN=Pitrm1 PE=1 SV=1	8.2	0	4.769	0.6933	1.9248	0	0	9.53199	[unavailable]	[unavailable]	[unavailable]	[unavailable]	[unavailable]	[unavailable]	[unavailable]	[unavailable]	[unavailable]	[unavailable]	[unavailable]	2	0	0.0079	2.9684
0.999999	1	K(1.000)MMADEALDSGLVSR, KM(1.000)M(0.000)ADEALDSGLVSR	160322_0002_Ksuc_10w33_Q1.00891.00891.2	R.K[228.11]M[147.04]MADEALDSGLVSR.V	sp|O35459|ECH1_MOUSE	1737.79	1568	891	2	1737.8	869.903	Delta(3,5)-Delta(2,4)-dienoyl-CoA isomerase, mitochondrial OS=Mus musculus GN=Ech1 PE=1 SV=1	4.56	0	4.3552	0.999799	15	0.999999	2	8.3994	[unavailable]	[unavailable]	[unavailable]	[unavailable]	[unavailable]	[unavailable]	[unavailable]	[unavailable]	[unavailable]	[unavailable]	[unavailable]	2	0	0.0076	4.5534
0.999904	0.8376	NGVK(1.000)IMGTSPLQIDR, NGVKIM(1.000)GTSPLQIDR	160322_0002_Ksuc_10w33_Q1.00899.00899.2	K.NGVK[228.11]IM[147.04]GTSPLQIDR.A	sp|Q8C196|CPSM_MOUSE	1743.88	550	899	2	1743.88	872.948	Carbamoyl-phosphate synthase [ammonia], mitochondrial OS=Mus musculus GN=Cps1 PE=1 SV=2	8.75	2677	1.277	0	15	0.903	2	20	1.179	0.228	0	62.3	1	[unavailable]	[unavailable]	[unavailable]	[unavailable]	0.129	1.179	2	1	0.0022	-2.9521
0.965951	0.2251	[unavailable]	160322_0002_Ksuc_10w33_Q1.00900.00900.2	R.DNGLLAK[228.11]PTHGDIIR.L	sp|P29758|OAT_MOUSE	1718.9	9	900	2	1718.9	860.455	Ornithine aminotransferase, mitochondrial OS=Mus musculus GN=Oat PE=1 SV=1	6.75	2680.72	2.1525	0.8558	2.0686	0.999999	0.999999	16.3533	[unavailable]	[unavailable]	[unavailable]	[unavailable]	[unavailable]	314	312	0	1	5.5	[unavailable]	2	0	0.0037	-0.4092
0.999999	1	VGAFTVVCK(1.000)DAEEAK(0.000)	160322_0002_Ksuc_10w33_Q1.00908.00908.2	R.VGAFTVVC[160.03]K[228.11]DAEEAK.R	sp|P05202|AATM_MOUSE	1722.81	1016	908	2	1722.82	862.414	Aspartate aminotransferase, mitochondrial OS=Mus musculus GN=Got2 PE=1 SV=1	4.68	0	4.393	0.9998	15	0.999999	0	20	[unavailable]	[unavailable]	[unavailable]	[unavailable]	[unavailable]	[unavailable]	[unavailable]	[unavailable]	[unavailable]	[unavailable]	[unavailable]	2	1	0.0076	9.4417
0.999999	1	IGSSMK(1.000)SVGEVMAIGR, IGSSM(1.000)KSVGEVM(0.000)AIGR	160322_0002_Ksuc_10w33_Q1.00921.00921.2	R.IGSSM[147.04]K[228.11]SVGEVMAIGR.T	sp|Q8C196|CPSM_MOUSE	1736.84	1078	921	2	1736.85	869.429	Carbamoyl-phosphate synthase [ammonia], mitochondrial OS=Mus musculus GN=Cps1 PE=1 SV=2	8.75	0	3.8656	0.9994	15	0.999999	4.1165	20	[unavailable]	[unavailable]	[unavailable]	[unavailable]	[unavailable]	[unavailable]	[unavailable]	[unavailable]	[unavailable]	[unavailable]	[unavailable]	2	1	0.0067	8.3023
0.999999	1	LCVFMGK(1.000)TDPQAPR	160322_0002_Ksuc_10w33_Q1.00935.00935.2	K.LC[160.03]VFMGK[228.11]TDPQAPR.H	sp|Q8K370|ACD10_MOUSE	1718.81	1073	935	2	1718.82	860.413	Acyl-CoA dehydrogenase family member 10 OS=Mus musculus GN=Acad10 PE=1 SV=1	8.22	0	3.622	0.9985	15	0.999999	2	9.2191	[unavailable]	[unavailable]	[unavailable]	[unavailable]	[unavailable]	[unavailable]	[unavailable]	[unavailable]	[unavailable]	[unavailable]	[unavailable]	2	1	0.0062	8.4155
0.999999	1	CAVVDVPFGGAK(1.000)AGVK(0.000)	160322_0002_Ksuc_10w33_Q1.00944.00944.2	K.C[160.03]AVVDVPFGGAK[228.11]AGVK.L	sp|DHE3_BOVIN|,sp|P26443|DHE3_MOUSE	1673.84	1511	944	2	1673.85	837.93	sp|DHE3_BOVIN|	8.2	0	5.3238	0.9375	15	0.999999	1.7848	20	[unavailable]	[unavailable]	[unavailable]	[unavailable]	[unavailable]	[unavailable]	[unavailable]	[unavailable]	[unavailable]	[unavailable]	[unavailable]	2	1	0.0089	4.8784
0.998169	0.9964	IAGTNK(1.000)GITALQADIK(0.000)	160322_0002_Ksuc_10w33_Q1.00945.00945.2	K.IAGTNK[228.11]GITALQADIK.L	sp|Q8K1R3|PNPT1_MOUSE	1712.93	2016	945	2	1712.94	857.473	Polyribonucleotide nucleotidyltransferase 1, mitochondrial OS=Mus musculus GN=Pnpt1 PE=1 SV=1	8.59	0	5.131	0.2117	4.3123	0.999999	0	10.7564	[unavailable]	[unavailable]	[unavailable]	[unavailable]	[unavailable]	[unavailable]	[unavailable]	[unavailable]	[unavailable]	[unavailable]	[unavailable]	2	1	0.0088	2.5797
0.999999	1	K(1.000)MMADEALDSGLVSR	160322_0002_Ksuc_10w33_Q1.00947.00947.2	R.K[228.11]MMADEALDSGLVSR.V	sp|O35459|ECH1_MOUSE	1721.8	1015	947	2	1721.81	861.905	Delta(3,5)-Delta(2,4)-dienoyl-CoA isomerase, mitochondrial OS=Mus musculus GN=Ech1 PE=1 SV=1	4.56	0	5.0337	0.99995	15	0.999999	4	8.3994	[unavailable]	[unavailable]	[unavailable]	[unavailable]	[unavailable]	[unavailable]	[unavailable]	[unavailable]	[unavailable]	[unavailable]	[unavailable]	2	0	0.0087	9.4672
0.999999	1	ANAGEESVMNLDK(1.000)LR	160322_0002_Ksuc_10w33_Q1.00959.00959.2	K.ANAGEESVMNLDK[228.11]LR.F	sp|Q8K2B3|SDHA_MOUSE	1745.83	1191	959	2	1745.84	873.92	Succinate dehydrogenase [ubiquinone] flavoprotein subunit, mitochondrial OS=Mus musculus GN=Sdha PE=1 SV=1	4.68	0	8.6003	0.9899	15	0.999999	1.9989	20	[unavailable]	[unavailable]	[unavailable]	[unavailable]	[unavailable]	[unavailable]	[unavailable]	[unavailable]	[unavailable]	[unavailable]	[unavailable]	2	1	0.015	7.0769
0.999999	1	DNGLLAK(1.000)PTHGDIIR	160322_0002_Ksuc_10w33_Q1.00962.00962.2	R.DNGLLAK[228.11]PTHGDIIR.L	sp|P29758|OAT_MOUSE	1701.87	552	962	2	1701.88	851.942	Ornithine aminotransferase, mitochondrial OS=Mus musculus GN=Oat PE=1 SV=1	6.75	3009.6	4.8934	0	15	0.999999	0.999999	16.3533	2.184	0.524	0	231.5	1	[unavailable]	[unavailable]	[unavailable]	[unavailable]	0.000144	2.184	2	0	0.0083	3.8457
0.999999	1	IASAIMK(1.000)AADEVAEGK(0.000), IASAIM(1.000)KAADEVAEGK	160322_0002_Ksuc_10w33_Q1.00963.00963.2	K.IASAIM[147.04]K[228.11]AADEVAEGK.L	sp|P97807|FUMH_MOUSE	1718.84	1076	963	2	1718.85	860.427	Fumarate hydratase, mitochondrial OS=Mus musculus GN=Fh PE=1 SV=3	4.68	0	6.4627	0.9925	15	0.999999	0.999999	16.4494	[unavailable]	[unavailable]	[unavailable]	[unavailable]	[unavailable]	[unavailable]	[unavailable]	[unavailable]	[unavailable]	[unavailable]	[unavailable]	2	1	0.0111	8.3168
0.999999	0.9922	[unavailable]	160322_0002_Ksuc_10w33_Q1.00967.00967.2	K.TQEFILNSPTVTSIK.W	sp|Q9R0H0|ACOX1_MOUSE	1676.9	2087	967	2	1676.91	839.457	Peroxisomal acyl-coenzyme A oxidase 1 OS=Mus musculus GN=Acox1 PE=1 SV=5	5.66	0	7.3523	0.987499	15	0.999999	0	16.3341	[unavailable]	[unavailable]	[unavailable]	[unavailable]	[unavailable]	[unavailable]	[unavailable]	[unavailable]	[unavailable]	[unavailable]	[unavailable]	2	0	0.0123	2.2039
0.999999	1	FNPETDFLTGK(1.000)DGK(0.000)	160322_0002_Ksuc_10w33_Q1.00969.00969.2	K.FNPETDFLTGK[228.11]DGK.K	sp|Q99KI0|ACON_MOUSE	1667.77	997	969	2	1667.78	834.891	Aconitate hydratase, mitochondrial OS=Mus musculus GN=Aco2 PE=1 SV=1	4.56	0	5.27	0.9801	15	0.999999	0	20	[unavailable]	[unavailable]	[unavailable]	[unavailable]	[unavailable]	[unavailable]	[unavailable]	[unavailable]	[unavailable]	[unavailable]	[unavailable]	2	1	0.0088	9.7824
0.999999	1	IASAIMK(1.000)AADEVAEGK(0.000), IASAIM(1.000)KAADEVAEGK	160322_0002_Ksuc_10w33_Q1.00970.00970.2	K.IASAIM[147.04]K[228.11]AADEVAEGK.L	sp|P97807|FUMH_MOUSE	1718.84	1322	970	2	1718.85	860.427	Fumarate hydratase, mitochondrial OS=Mus musculus GN=Fh PE=1 SV=3	4.68	0	5.2554	0.997	15	0.999999	0.999999	16.4494	[unavailable]	[unavailable]	[unavailable]	[unavailable]	[unavailable]	[unavailable]	[unavailable]	[unavailable]	[unavailable]	[unavailable]	[unavailable]	2	1	0.009	5.9553
0.999999	1	QISK(1.000)CLGLTEAQTR	160322_0002_Ksuc_10w33_Q1.00974.00974.2	K.QISK[228.11]C[160.03]LGLTEAQTR.E	sp|Q8C196|CPSM_MOUSE	1686.82	1509	974	2	1686.84	844.42	Carbamoyl-phosphate synthase [ammonia], mitochondrial OS=Mus musculus GN=Cps1 PE=1 SV=2	8.22	0	6.3683	0.9996	15	0.999999	2.1143	20	[unavailable]	[unavailable]	[unavailable]	[unavailable]	[unavailable]	[unavailable]	[unavailable]	[unavailable]	[unavailable]	[unavailable]	[unavailable]	2	1	0.0107	4.8858
0.999999	1	QWK(1.000)IEGTPLETVQK(0.000)	160322_0002_Ksuc_10w33_Q1.00978.00978.2	R.QWK[228.11]IEGTPLETVQK.K	sp|Q9CQZ6|NDUB3_MOUSE	1755.9	1365	978	2	1755.91	878.959	NADH dehydrogenase [ubiquinone] 1 beta subcomplex subunit 3 OS=Mus musculus GN=Ndufb3 PE=1 SV=1	6.14	0	5.075	0.8821	15	0.9984	0.6351	1.3886	[unavailable]	[unavailable]	[unavailable]	[unavailable]	[unavailable]	[unavailable]	[unavailable]	[unavailable]	[unavailable]	[unavailable]	[unavailable]	2	1	0.0089	5.6871
0.999999	1	NGVK(1.000)IMGTSPLQIDR	160322_0002_Ksuc_10w33_Q1.00979.00979.2	K.NGVK[228.11]IMGTSPLQIDR.A	sp|Q8C196|CPSM_MOUSE	1727.89	1371	979	2	1727.9	864.951	Carbamoyl-phosphate synthase [ammonia], mitochondrial OS=Mus musculus GN=Cps1 PE=1 SV=2	8.75	0	4.804	0.999149	15	0.999999	2	20	[unavailable]	[unavailable]	[unavailable]	[unavailable]	[unavailable]	[unavailable]	[unavailable]	[unavailable]	[unavailable]	[unavailable]	[unavailable]	2	1	0.0083	5.6573
0.999999	1	[unavailable]	160322_0002_Ksuc_10w33_Q1.00983.00983.2	K.TSAC[160.03]FEPSLDYMVTK.L	sp|Q8C196|CPSM_MOUSE	1747.78	1121	983	2	1747.79	874.897	Carbamoyl-phosphate synthase [ammonia], mitochondrial OS=Mus musculus GN=Cps1 PE=1 SV=2	4.37	0	5.0985	0.998499	15	0.999999	1.9366	20	[unavailable]	[unavailable]	[unavailable]	[unavailable]	[unavailable]	[unavailable]	[unavailable]	[unavailable]	[unavailable]	[unavailable]	[unavailable]	2	0	0.0089	7.7801
0.999999	1	QFK(1.000)TQQYYDILK(0.000)	160322_0002_Ksuc_10w33_Q1.00984.00984.2	K.QFK[228.11]TQQYYDILK.Q	sp|Q8VCW8|ACSF2_MOUSE	1673.83	1632	984	2	1673.84	837.922	Acyl-CoA synthetase family member 2, mitochondrial OS=Mus musculus GN=Acsf2 PE=1 SV=1	8.43	0	5.3967	0.998	15	0.999999	2	18.9276	[unavailable]	[unavailable]	[unavailable]	[unavailable]	[unavailable]	[unavailable]	[unavailable]	[unavailable]	[unavailable]	[unavailable]	[unavailable]	2	1	0.009	4.2611
0.999999	1	IGSSMK(1.000)SVGEVMAIGR	160322_0002_Ksuc_10w33_Q1.00992.00992.2	R.IGSSMK[228.11]SVGEVMAIGR.T	sp|Q8C196|CPSM_MOUSE	1720.85	1025	992	2	1720.86	861.432	Carbamoyl-phosphate synthase [ammonia], mitochondrial OS=Mus musculus GN=Cps1 PE=1 SV=2	8.75	0	6.1005	0.99555	15	0.999999	4.1165	20	[unavailable]	[unavailable]	[unavailable]	[unavailable]	[unavailable]	[unavailable]	[unavailable]	[unavailable]	[unavailable]	[unavailable]	[unavailable]	2	1	0.0105	9.3326
0.998005	0.4359	QATK(1.000)DAGQISGLNVLR	160322_0002_Ksuc_10w33_Q1.01005.01005.2	R.QATK[228.11]DAGQISGLNVLR.V	sp|P38647|GRP75_MOUSE	1752.9	554	1005	2	1752.91	877.458	Stress-70 protein, mitochondrial OS=Mus musculus GN=Hspa9 PE=1 SV=3	8.75	3254.5	4.6894	0	15	0.999999	0.999999	20	1.068	0.187	0.001	54.1	1	[unavailable]	[unavailable]	[unavailable]	[unavailable]	0.408	1.068	2	1	0.0082	-4.1035
0.971443	0.8994	[unavailable]	160322_0002_Ksuc_10w33_Q1.01013.01013.2	K.ELMK[228.11]LPSDVVTSVR.G	sp|P29758|OAT_MOUSE	1672.87	555	1013	2	1672.87	837.443	Ornithine aminotransferase, mitochondrial OS=Mus musculus GN=Oat PE=1 SV=1	6.17	3317.1	1.5387	0	4.358	0.999999	0.9847	16.3533	1.418	0.323	0	138.3	1	[unavailable]	[unavailable]	[unavailable]	[unavailable]	0.0665	1.418	2	1	0.0026	-2.2894
0.999999	1	TGIIFMPGTTQLK(0.500)AK(0.500)	160322_0002_Ksuc_10w33_Q1.01020.01020.2	R.TGIIFMPGTTQLK[228.11]AK.D	sp|Q91VA0|ACSM1_MOUSE	1704.91	1879	1020	2	1704.92	853.463	Acyl-coenzyme A synthetase ACSM1, mitochondrial OS=Mus musculus GN=Acsm1 PE=1 SV=1	10	0	3.8664	0.9213	15	0.999999	0	18.6472	[unavailable]	[unavailable]	[unavailable]	[unavailable]	[unavailable]	[unavailable]	[unavailable]	[unavailable]	[unavailable]	[unavailable]	[unavailable]	2	1	0.0066	3.1833
0.999999	1	IASAIMK(1.000)AADEVAEGK(0.000)	160322_0002_Ksuc_10w33_Q1.01029.01029.2	K.IASAIMK[228.11]AADEVAEGK.L	sp|P97807|FUMH_MOUSE	1702.84	1097	1029	2	1702.85	852.43	Fumarate hydratase, mitochondrial OS=Mus musculus GN=Fh PE=1 SV=3	4.68	0	3.5843	0.999999	15	0.999999	0.999999	16.4494	[unavailable]	[unavailable]	[unavailable]	[unavailable]	[unavailable]	[unavailable]	[unavailable]	[unavailable]	[unavailable]	[unavailable]	[unavailable]	2	1	0.0061	8.077
0.999999	1	SVMTK(1.000)WLAIPDHSR	160322_0002_Ksuc_10w33_Q1.01031.01031.2	R.SVMTK[228.11]WLAIPDHSR.Q	sp|P42125|ECI1_MOUSE	1739.87	1084	1031	2	1739.87	870.941	Enoyl-CoA delta isomerase 1, mitochondrial OS=Mus musculus GN=Eci1 PE=1 SV=2	8.49	0	3.7887	0.99975	15	2	1.8586	14.9294	[unavailable]	[unavailable]	[unavailable]	[unavailable]	[unavailable]	[unavailable]	[unavailable]	[unavailable]	[unavailable]	[unavailable]	[unavailable]	2	1	0.0066	8.2257
0.999999	1	[unavailable]	160322_0002_Ksuc_10w33_Q1.01042.01042.2	K.TFDTFC[160.03]PLGPALVTK.D	sp|Q3TC72|FAHD2_MOUSE	1665.84	1867	1042	2	1665.85	833.929	Fumarylacetoacetate hydrolase domain-containing protein 2A OS=Mus musculus GN=Fahd2 PE=1 SV=1	5.5	0	4.6165	0.9245	15	0	0	3.4283	[unavailable]	[unavailable]	[unavailable]	[unavailable]	[unavailable]	[unavailable]	[unavailable]	[unavailable]	[unavailable]	[unavailable]	[unavailable]	2	0	0.0077	3.2376
0.999999	1	GATPYGGVK(1.000)LEDLIVK(0.000)	160322_0002_Ksuc_10w33_Q1.01048.01048.2	R.GATPYGGVK[228.11]LEDLIVK.D	sp|Q8QZT1|THIL_MOUSE	1758.94	1008	1048	2	1758.95	880.477	Acetyl-CoA acetyltransferase, mitochondrial OS=Mus musculus GN=Acat1 PE=1 SV=1	6.07	0	3.4006	0.9995	15	0.999999	0	20	[unavailable]	[unavailable]	[unavailable]	[unavailable]	[unavailable]	[unavailable]	[unavailable]	[unavailable]	[unavailable]	[unavailable]	[unavailable]	2	1	0.006	9.5654
0.999999	1	[unavailable]	160322_0002_Ksuc_10w33_Q1.01053.01053.2	R.TPIGSFLGSLASQPATK.L	sp|Q8QZT1|THIL_MOUSE	1673.9	1031	1053	2	1673.9	837.957	Acetyl-CoA acetyltransferase, mitochondrial OS=Mus musculus GN=Acat1 PE=1 SV=1	8.41	0	3.2817	0.999699	15	0.999999	0	20	[unavailable]	[unavailable]	[unavailable]	[unavailable]	[unavailable]	[unavailable]	[unavailable]	[unavailable]	[unavailable]	[unavailable]	[unavailable]	2	0	0.0055	9.227
0.999999	1	TVLK(1.000)SFLSPNQILK(0.000)	160322_0002_Ksuc_10w33_Q1.01056.01056.2	K.TVLK[228.11]SFLSPNQILK.L	sp|Q9DB20|ATPO_MOUSE	1686.96	1166	1056	2	1686.96	844.485	ATP synthase subunit O, mitochondrial OS=Mus musculus GN=Atp5o PE=1 SV=1	10	0	2.3156	0.9998	15	0.999999	0	20	[unavailable]	[unavailable]	[unavailable]	[unavailable]	[unavailable]	[unavailable]	[unavailable]	[unavailable]	[unavailable]	[unavailable]	[unavailable]	2	1	0.0039	7.2152
0.999999	0.9919	[unavailable]	160322_0002_Ksuc_10w33_Q1.01093.01093.2	R.THQVSAAPTSSAGDGFK.A	sp|P32020|NLTP_MOUSE	1659.79	558	1093	2	1659.79	830.9	Non-specific lipid-transfer protein OS=Mus musculus GN=Scp2 PE=1 SV=3	6.41	1412.4	5.5332	0.7204	15	0.999999	0.999999	20	1.414	0.533	0	38.4	1	[unavailable]	[unavailable]	[unavailable]	[unavailable]	0.000938	1.414	2	0	0.0092	1.9718
0.999999	1	K(1.000)TGQAAGFSYTDANK(0.000)	160322_0002_Ksuc_10w33_Q1.01099.01099.2	R.K[228.11]TGQAAGFSYTDANK.N	sp|P62897|CYC_MOUSE	1657.76	964	1099	2	1657.77	829.886	Cytochrome c, somatic OS=Mus musculus GN=Cycs PE=1 SV=2	8.5	0	5.1545	0.4996	15	0.999999	0.999999	9.91319	[unavailable]	[unavailable]	[unavailable]	[unavailable]	[unavailable]	[unavailable]	[unavailable]	[unavailable]	[unavailable]	[unavailable]	[unavailable]	2	0	0.0085	11.7613
0.999999	1	QK(1.000)SSGLNLCTGTGSK(0.000)	160322_0002_Ksuc_10w33_Q1.01100.01100.2	K.QK[228.11]SSGLNLC[160.03]TGTGSK.A	sp|Q8C5H8|NAKD2_MOUSE	1636.77	1517	1100	2	1636.78	819.394	NAD kinase 2, mitochondrial OS=Mus musculus GN=Nadk2 PE=1 SV=2	9.31	0	2.0137	0.8445	15	0.999999	1.7605	5.094	[unavailable]	[unavailable]	[unavailable]	[unavailable]	[unavailable]	[unavailable]	[unavailable]	[unavailable]	[unavailable]	[unavailable]	[unavailable]	2	1	0.0033	4.8409
0.999983	0.9938	DAEEAK(1.000)RVESQLK(0.000)	160322_0002_Ksuc_10w33_Q1.01106.01106.2	K.DAEEAK[228.11]RVESQLK.L	sp|P05202|AATM_MOUSE	1601.79	13	1106	2	1601.8	801.902	Aspartate aminotransferase, mitochondrial OS=Mus musculus GN=Got2 PE=1 SV=1	4.87	2115.64	4.932	0	15	0.999999	0	20	[unavailable]	[unavailable]	[unavailable]	[unavailable]	[unavailable]	546	423	2	1	0.19	[unavailable]	2	1	0.0079	4.6893
0.920031	0.9967	[unavailable]	160322_0002_Ksuc_10w33_Q1.01107.01107.2	K.EK[228.11]GAPLNTPVTEDR.F	sp|Q921G7|ETFD_MOUSE	1625.79	2144	1107	2	1625.8	813.902	Electron transfer flavoprotein-ubiquinone oxidoreductase, mitochondrial OS=Mus musculus GN=Etfdh PE=1 SV=1	4.68	0	3.9044	0.1075	-1.8266	0	0	20	[unavailable]	[unavailable]	[unavailable]	[unavailable]	[unavailable]	[unavailable]	[unavailable]	[unavailable]	[unavailable]	[unavailable]	[unavailable]	2	1	0.0063	1.9572
0.999999	1	[unavailable]	160322_0002_Ksuc_10w33_Q1.01110.01110.2	K.TTGLHVTEYEDNLK.Q	sp|Q921G7|ETFD_MOUSE	1618.78	1936	1110	2	1618.79	810.399	Electron transfer flavoprotein-ubiquinone oxidoreductase, mitochondrial OS=Mus musculus GN=Etfdh PE=1 SV=1	4.65	0	5.1278	0.9557	15	0.999999	0	20	[unavailable]	[unavailable]	[unavailable]	[unavailable]	[unavailable]	[unavailable]	[unavailable]	[unavailable]	[unavailable]	[unavailable]	[unavailable]	2	0	0.0083	2.952
0.999999	1	IAQLEEVK(1.000)QSSMK(0.000), IAQLEEVKQSSM(1.000)K	160322_0002_Ksuc_10w33_Q1.01111.01111.2	K.IAQLEEVK[228.11]QSSM[147.04]K.Q	sp|Q9CQQ7|AT5F1_MOUSE	1605.79	1502	1111	2	1605.8	803.903	ATP synthase F(0) complex subunit B1, mitochondrial OS=Mus musculus GN=Atp5f1 PE=1 SV=1	6.14	0	3.1168	0.9977	15	0.9793	0.999999	14.2835	[unavailable]	[unavailable]	[unavailable]	[unavailable]	[unavailable]	[unavailable]	[unavailable]	[unavailable]	[unavailable]	[unavailable]	[unavailable]	2	1	0.005	4.9194
0.999768	0.9527	[unavailable]	160322_0002_Ksuc_10w33_Q1.01120.01120.2	K.TSQVTSSDLESTLEK.L	sp|Q6PB66|LPPRC_MOUSE	1623.78	560	1120	2	1623.79	812.899	Leucine-rich PPR motif-containing protein, mitochondrial OS=Mus musculus GN=Lrpprc PE=1 SV=2	4.14	2379.3	3.8928	0.7556	15	0.0513	0.1509	8.7646	1.111	0.429	0	43.5	1	[unavailable]	[unavailable]	[unavailable]	[unavailable]	0.0363	1.111	2	0	0.0063	-1.6841
0.999999	1	AFAAGADIK(1.000)EMQNR	160322_0002_Ksuc_10w33_Q1.01136.01136.2	K.AFAAGADIK[228.11]EMQNR.T	sp|Q8BH95|ECHM_MOUSE	1620.76	1052	1136	2	1620.76	811.386	Enoyl-CoA hydratase, mitochondrial OS=Mus musculus GN=Echs1 PE=1 SV=1	6.11	0	5.0462	0.999999	15	0.999999	1.9616	16.6027	[unavailable]	[unavailable]	[unavailable]	[unavailable]	[unavailable]	[unavailable]	[unavailable]	[unavailable]	[unavailable]	[unavailable]	[unavailable]	2	1	0.0082	8.7702
0.998098	0.3554	AGIATHFVDSEK(1.000)LR	160322_0002_Ksuc_10w33_Q1.01139.01139.2	R.AGIATHFVDSEK[228.11]LR.V	sp|Q8QZS1|HIBCH_MOUSE	1642.83	15	1139	2	1642.84	822.423	3-hydroxyisobutyryl-CoA hydrolase, mitochondrial OS=Mus musculus GN=Hibch PE=1 SV=1	6.8	2554.47	3.774	0.4481	15	0.999999	0	11.4745	[unavailable]	[unavailable]	[unavailable]	[unavailable]	[unavailable]	280	255	0	1	1.1	[unavailable]	2	1	0.0062	-0.0696
0.999533	0.9971	[unavailable]	160322_0002_Ksuc_10w33_Q1.01144.01144.2	K.TEQGPPSSEYIFER.E	sp|P29758|OAT_MOUSE	1638.75	562	1144	2	1638.76	820.384	Ornithine aminotransferase, mitochondrial OS=Mus musculus GN=Oat PE=1 SV=1	4.25	2579.5	3.8328	0.8835	2.8903	0	0	16.3559	1.44	0.5	0	95.1	1	[unavailable]	[unavailable]	[unavailable]	[unavailable]	0.000915	1.44	2	0	0.0063	1.9966
0.999999	1	WLSSEIEETK(1.000)PAK(0.000)	160322_0002_Ksuc_10w33_Q1.01147.01147.2	R.WLSSEIEETK[228.11]PAK.T	sp|Q9DC69|NDUA9_MOUSE	1616.79	1198	1147	2	1616.8	809.404	NADH dehydrogenase [ubiquinone] 1 alpha subcomplex subunit 9, mitochondrial OS=Mus musculus GN=Ndufa9 PE=1 SV=2	4.79	0	4.3036	0.9889	15	0.999999	0.0711	10.254	[unavailable]	[unavailable]	[unavailable]	[unavailable]	[unavailable]	[unavailable]	[unavailable]	[unavailable]	[unavailable]	[unavailable]	[unavailable]	2	0	0.007	7.0298
0.999999	1	VVAVDCGIK(1.000)NNVIR	160322_0002_Ksuc_10w33_Q1.01150.01150.2	K.VVAVDC[160.03]GIK[228.11]NNVIR.L	sp|Q8C196|CPSM_MOUSE	1655.87	1103	1150	2	1655.87	828.941	Carbamoyl-phosphate synthase [ammonia], mitochondrial OS=Mus musculus GN=Cps1 PE=1 SV=2	8.19	0	4.7918	0.9997	15	0.999999	0	20	[unavailable]	[unavailable]	[unavailable]	[unavailable]	[unavailable]	[unavailable]	[unavailable]	[unavailable]	[unavailable]	[unavailable]	[unavailable]	2	1	0.0079	8.0139
0.999999	1	ECSEVQPK(1.000)LWAR	160322_0002_Ksuc_10w33_Q1.01160.01160.2	R.EC[160.03]SEVQPK[228.11]LWAR.Y	sp|Q9CQ75|NDUA2_MOUSE	1601.75	1404	1160	2	1601.76	801.883	NADH dehydrogenase [ubiquinone] 1 alpha subcomplex subunit 2 OS=Mus musculus GN=Ndufa2 PE=1 SV=3	6.23	0	3.3533	0.9999	15	0.999999	0	3.2629	[unavailable]	[unavailable]	[unavailable]	[unavailable]	[unavailable]	[unavailable]	[unavailable]	[unavailable]	[unavailable]	[unavailable]	[unavailable]	2	1	0.0054	5.4694
0.999999	1	GYSIPECQK(1.000)MLPK(0.000)	160322_0002_Ksuc_10w33_Q1.01161.01161.2	R.GYSIPEC[160.03]QK[228.11]MLPK.A	sp|Q9CZU6|CISY_MOUSE	1649.78	1305	1161	2	1649.79	825.897	Citrate synthase, mitochondrial OS=Mus musculus GN=Cs PE=1 SV=1	8.18	0	3.7736	0.9793	15	0.999999	1.9469	19.4682	[unavailable]	[unavailable]	[unavailable]	[unavailable]	[unavailable]	[unavailable]	[unavailable]	[unavailable]	[unavailable]	[unavailable]	[unavailable]	2	1	0.0062	6.1397
0.999999	1	AHVYVEEVPWK(1.000)R	160322_0002_Ksuc_10w33_Q1.01164.01164.2	R.AHVYVEEVPWK[228.11]R.F	sp|P25688|URIC_MOUSE	1611.8	1887	1164	2	1611.81	806.909	Uricase OS=Mus musculus GN=Uox PE=1 SV=2	6.8	0	4.4684	0.80675	15	1.9873	0.5813	20	[unavailable]	[unavailable]	[unavailable]	[unavailable]	[unavailable]	[unavailable]	[unavailable]	[unavailable]	[unavailable]	[unavailable]	[unavailable]	2	0	0.0072	3.1693
0.99999	0.9938	SVAQYTGGIIK(1.000)VER	160322_0002_Ksuc_10w33_Q1.01168.01168.2	R.SVAQYTGGIIK[228.11]VER.D	sp|Q9DC61|MPPA_MOUSE	1619.85	563	1168	2	1619.86	810.933	Mitochondrial-processing peptidase subunit alpha OS=Mus musculus GN=Pmpca PE=1 SV=1	8.31	2767	2.2724	0.88745	15	0.999999	0.0904	3.9677	1.987	0.514	0	265.5	1	[unavailable]	[unavailable]	[unavailable]	[unavailable]	0.00594	1.987	2	1	0.0037	0.126
0.999999	1	APSMVAAAVTYSK(1.000)PR	160322_0002_Ksuc_10w33_Q1.01169.01169.2	K.APSMVAAAVTYSK[228.11]PR.L	sp|Q9CPQ8|ATP5L_MOUSE	1647.83	1863	1169	2	1647.84	824.922	ATP synthase subunit g, mitochondrial OS=Mus musculus GN=Atp5l PE=1 SV=1	9.99	0	4.0744	0.97225	15	0.999999	0	6.4024	[unavailable]	[unavailable]	[unavailable]	[unavailable]	[unavailable]	[unavailable]	[unavailable]	[unavailable]	[unavailable]	[unavailable]	[unavailable]	2	0	0.0067	3.2554
0.999999	1	MYK(1.000)EEGLNAFYK(0.000), M(1.000)YKEEGLNAFYK	160322_0002_Ksuc_10w33_Q1.01173.01173.2	K.M[147.04]YK[228.11]EEGLNAFYK.G	sp|Q8VEM8|MPCP_MOUSE	1607.72	1837	1173	2	1607.72	804.866	Phosphate carrier protein, mitochondrial OS=Mus musculus GN=Slc25a3 PE=1 SV=1	5.9	0	2.8853	0.8623	15	0.8764	2.1069	12.3013	[unavailable]	[unavailable]	[unavailable]	[unavailable]	[unavailable]	[unavailable]	[unavailable]	[unavailable]	[unavailable]	[unavailable]	[unavailable]	2	1	0.0046	3.3503
0.996569	0.8394	[unavailable]	160322_0002_Ksuc_10w33_Q1.01182.01182.2	R.TFPTPIAKPPVFTGK.D	sp|P53395|ODB2_MOUSE	1599.9	17	1182	2	1599.91	800.958	Lipoamide acyltransferase component of branched-chain alpha-keto acid dehydrogenase complex, mitochondrial OS=Mus musculus GN=Dbt PE=1 SV=2	10	2815.26	2.7502	0	10.9932	0.999999	0	9.73899	[unavailable]	[unavailable]	[unavailable]	[unavailable]	[unavailable]	315	249	0	1	0.47	[unavailable]	2	0	0.0044	1.8172
0.999999	1	MLGEALSK(1.000)NPGYIK(0.000)	160322_0002_Ksuc_10w33_Q1.01183.01183.2	K.MLGEALSK[228.11]NPGYIK.L	sp|O35129|PHB2_MOUSE	1619.82	1521	1183	2	1619.83	810.919	Prohibitin-2 OS=Mus musculus GN=Phb2 PE=1 SV=1	8.25	0	2.1854	0.9015	15	0.999999	0.3203	16.0839	[unavailable]	[unavailable]	[unavailable]	[unavailable]	[unavailable]	[unavailable]	[unavailable]	[unavailable]	[unavailable]	[unavailable]	[unavailable]	2	1	0.0035	4.823
0.999999	1	ANVAK(1.000)PGLVDDFEK(0.000)	160322_0002_Ksuc_10w33_Q1.01188.01188.2	R.ANVAK[228.11]PGLVDDFEK.K	sp|Q9DCX2|ATP5H_MOUSE	1601.79	1196	1188	2	1601.8	801.904	ATP synthase subunit d, mitochondrial OS=Mus musculus GN=Atp5h PE=1 SV=3	4.56	0	4.1153	0.9986	15	0.999999	1.0625	16.4838	[unavailable]	[unavailable]	[unavailable]	[unavailable]	[unavailable]	[unavailable]	[unavailable]	[unavailable]	[unavailable]	[unavailable]	[unavailable]	2	0	0.0066	7.0556
0.999999	1	LNEEK(1.000)IAQLEEVK(0.000)	160322_0002_Ksuc_10w33_Q1.01212.01212.2	K.LNEEK[228.11]IAQLEEVK.Q	sp|Q9CQQ7|AT5F1_MOUSE	1641.85	1139	1212	2	1641.85	821.93	ATP synthase F(0) complex subunit B1, mitochondrial OS=Mus musculus GN=Atp5f1 PE=1 SV=1	4.49	0	5.0558	0.9991	15	0.999999	0	14.2835	[unavailable]	[unavailable]	[unavailable]	[unavailable]	[unavailable]	[unavailable]	[unavailable]	[unavailable]	[unavailable]	[unavailable]	[unavailable]	2	1	0.0083	7.5914
0.999999	1	VPK(1.000)ENVLIGEGAGFK(0.000)	160322_0002_Ksuc_10w33_Q1.01214.01214.2	R.VPK[228.11]ENVLIGEGAGFK.L	sp|P45952|ACADM_MOUSE	1656.87	1070	1214	2	1656.88	829.443	Medium-chain specific acyl-CoA dehydrogenase, mitochondrial OS=Mus musculus GN=Acadm PE=1 SV=1	6.11	0	5.3783	0.9793	15	0.999999	0	16.6577	[unavailable]	[unavailable]	[unavailable]	[unavailable]	[unavailable]	[unavailable]	[unavailable]	[unavailable]	[unavailable]	[unavailable]	[unavailable]	2	1	0.0089	8.4977
0.999999	1	TFYTK(1.000)VLNEEER	160322_0002_Ksuc_10w33_Q1.01219.01219.2	R.TFYTK[228.11]VLNEEER.K	sp|P24270|CATA_MOUSE	1627.77	1331	1219	2	1627.78	814.894	Catalase OS=Mus musculus GN=Cat PE=1 SV=4	4.78	0	6.8993	0.998099	15	0.999999	0.6052	20	[unavailable]	[unavailable]	[unavailable]	[unavailable]	[unavailable]	[unavailable]	[unavailable]	[unavailable]	[unavailable]	[unavailable]	[unavailable]	2	1	0.0112	5.9051
0.999999	1	FVDLYGAQK(1.000)VVDR	160322_0002_Ksuc_10w33_Q1.01227.01227.2	R.FVDLYGAQK[228.11]VVDR.L	sp|Q8BMS1|ECHA_MOUSE	1608.81	1212	1227	2	1608.82	805.415	Trifunctional enzyme subunit alpha, mitochondrial OS=Mus musculus GN=Hadha PE=1 SV=1	5.96	0	5.4631	0.99925	15	0.999999	0	20	[unavailable]	[unavailable]	[unavailable]	[unavailable]	[unavailable]	[unavailable]	[unavailable]	[unavailable]	[unavailable]	[unavailable]	[unavailable]	2	1	0.0088	6.8975
0.999944	0.993	GQIGAPMPGK(1.000)VIDIK(0.000)	160322_0002_Ksuc_10w33_Q1.01234.01234.2	K.GQIGAPMPGK[228.11]VIDIK.V	sp|Q05920|PYC_MOUSE	1622.87	2031	1234	2	1622.88	812.442	Pyruvate carboxylase, mitochondrial OS=Mus musculus GN=Pc PE=1 SV=1	8.59	0	4.9644	0.7898	4.3006	0.999999	0	20	[unavailable]	[unavailable]	[unavailable]	[unavailable]	[unavailable]	[unavailable]	[unavailable]	[unavailable]	[unavailable]	[unavailable]	[unavailable]	2	1	0.0081	2.519
0.999999	1	DGLTDVYNK(0.799)IHMGNCAENTAK(0.201), DGLTDVYNKIHM(1.000)GNCAENTAK	160322_0002_Ksuc_10w33_Q1.01236.01236.3	K.DGLTDVYNK[228.11]IHM[147.04]GNC[160.03]AENTAK.K	sp|Q8QZT1|THIL_MOUSE	2466.08	2018	1236	3	2466.09	823.034	Acetyl-CoA acetyltransferase, mitochondrial OS=Mus musculus GN=Acat1 PE=1 SV=1	5.38	0	4.9747	0	15	0.999999	0.999999	20	[unavailable]	[unavailable]	[unavailable]	[unavailable]	[unavailable]	[unavailable]	[unavailable]	[unavailable]	[unavailable]	[unavailable]	[unavailable]	2	1	0.0123	2.5727
0.999083	0.996	EVNLAVENAK(1.000)AAFK(0.000)	160322_0002_Ksuc_10w33_Q1.01238.01238.2	K.EVNLAVENAK[228.11]AAFK.L	sp|Q9JLJ2|AL9A1_MOUSE	1602.83	2110	1238	2	1602.82	802.42	4-trimethylaminobutyraldehyde dehydrogenase OS=Mus musculus GN=Aldh9a1 PE=1 SV=1	6.24	0	-1.0662	0.3804	3.4014	0.999999	0	14.1437	[unavailable]	[unavailable]	[unavailable]	[unavailable]	[unavailable]	[unavailable]	[unavailable]	[unavailable]	[unavailable]	[unavailable]	[unavailable]	2	1	-0.0017	2.122
0.999999	0.9994	FK(1.000)LEAPDADELPR	160322_0002_Ksuc_10w33_Q1.01239.01239.2	K.FK[228.11]LEAPDADELPR.S	sp|Q99KI0|ACON_MOUSE	1599.78	2102	1239	2	1599.79	800.896	Aconitate hydratase, mitochondrial OS=Mus musculus GN=Aco2 PE=1 SV=1	4.32	0	5.5702	0.98655	15	0.999999	0	20	[unavailable]	[unavailable]	[unavailable]	[unavailable]	[unavailable]	[unavailable]	[unavailable]	[unavailable]	[unavailable]	[unavailable]	[unavailable]	2	1	0.0089	2.1435
0.699042	0.9994	[unavailable]	160322_0002_Ksuc_10w33_Q1.01249.01249.2	R.VPGPK[228.11]QDSVVNFLK.S	sp|P47934|CACP_MOUSE	1626.86	19	1249	2	1626.87	814.438	Carnitine O-acetyltransferase OS=Mus musculus GN=Crat PE=1 SV=3	8.56	3243.71	5.4707	0	0	0	0	4.8723	[unavailable]	[unavailable]	[unavailable]	[unavailable]	[unavailable]	501	329	1	1	0.032	[unavailable]	2	1	0.0089	5.5515
0.999999	0.9998	MIAEAIPELK(0.004)ASIK(0.996), M(1.000)IAEAIPELKASIK	160322_0002_Ksuc_10w33_Q1.01257.01257.2	K.M[147.04]IAEAIPELKASIK[228.11].K	sp|P08249|MDHM_MOUSE	1628.87	2101	1257	2	1628.88	815.442	Malate dehydrogenase, mitochondrial OS=Mus musculus GN=Mdh2 PE=1 SV=3	5.9	0	4.2717	0.9379	15	0.999999	2	20	[unavailable]	[unavailable]	[unavailable]	[unavailable]	[unavailable]	[unavailable]	[unavailable]	[unavailable]	[unavailable]	[unavailable]	[unavailable]	2	1	0.007	2.1428
0.999999	1	ANDSK(1.000)YGLAAAVFTK(0.000)	160322_0002_Ksuc_10w33_Q1.01262.01262.2	R.ANDSK[228.11]YGLAAAVFTK.D	sp|P47738|ALDH2_MOUSE	1654.82	1111	1262	2	1654.83	828.417	Aldehyde dehydrogenase, mitochondrial OS=Mus musculus GN=Aldh2 PE=1 SV=1	8.54	0	4.0572	0.9985	15	0.999999	0	20	[unavailable]	[unavailable]	[unavailable]	[unavailable]	[unavailable]	[unavailable]	[unavailable]	[unavailable]	[unavailable]	[unavailable]	[unavailable]	2	1	0.0067	7.9044
0.999999	1	SAVSASSK(1.000)WLDGFR	160322_0002_Ksuc_10w33_Q1.01266.01266.2	R.SAVSASSK[228.11]WLDGFR.K	sp|Q9D855|QCR7_MOUSE	1609.77	1311	1266	2	1609.78	805.894	Cytochrome b-c1 complex subunit 7 OS=Mus musculus GN=Uqcrb PE=1 SV=3	8.46	0	3.6399	0.994449	15	0.999999	0	8.47419	[unavailable]	[unavailable]	[unavailable]	[unavailable]	[unavailable]	[unavailable]	[unavailable]	[unavailable]	[unavailable]	[unavailable]	[unavailable]	2	1	0.0059	6.0754
0.992826	0.6037	YHPM(1.000)DYYWWLR	160322_0002_Ksuc_10w33_Q1.01267.01267.2	R.YHPM[147.04]DYYWWLR.M	sp|Q80XN0|BDH_MOUSE	1644.72	566	1267	2	1644.72	823.366	D-beta-hydroxybutyrate dehydrogenase, mitochondrial OS=Mus musculus GN=Bdh1 PE=1 SV=2	6.74	3437.8	3.704	0	10.3882	0.999999	0.999999	10.4213	0.746	0.314	0	15.7	1	[unavailable]	[unavailable]	[unavailable]	[unavailable]	0.4	0.746	2	0	0.0061	-4.0837
0.999999	1	GASIVEDK(1.000)LVEDLK(0.000)	160322_0002_Ksuc_10w33_Q1.01272.01272.2	R.GASIVEDK[228.11]LVEDLK.T	sp|DHE3_BOVIN|,sp|P26443|DHE3_MOUSE	1614.84	1253	1272	2	1614.84	808.425	sp|DHE3_BOVIN|	4.32	0	5.1403	0.9977	15	0.999999	0	20	[unavailable]	[unavailable]	[unavailable]	[unavailable]	[unavailable]	[unavailable]	[unavailable]	[unavailable]	[unavailable]	[unavailable]	[unavailable]	2	1	0.0083	6.562
0.999776	0.8739	[unavailable]	160322_0002_Ksuc_10w33_Q1.01276.01276.2	R.TGAIVDVPVGEELLGR.V	sp|Q03265|ATPA_MOUSE	1623.88	567	1276	2	1623.89	812.949	ATP synthase subunit alpha, mitochondrial OS=Mus musculus GN=Atp5a1 PE=1 SV=1	4.14	3511.5	4.6438	0	15	0.999999	0.9957	20	1.414	0.306	0	181.4	1	[unavailable]	[unavailable]	[unavailable]	[unavailable]	0.171	1.414	2	0	0.0075	-3.2339
0.999983	1	SFTPVFLGSALK(0.037)NK(0.963)	160322_0002_Ksuc_10w33_Q1.01281.01281.2	R.SFTPVFLGSALKNK[228.11].G	sp|Q8K0D5|EFGM_MOUSE	1607.86	1388	1281	2	1607.86	804.935	Elongation factor G, mitochondrial OS=Mus musculus GN=Gfm1 PE=2 SV=1	10	0	2.885	0.9389	-0.4601	0	0	3.2718	[unavailable]	[unavailable]	[unavailable]	[unavailable]	[unavailable]	[unavailable]	[unavailable]	[unavailable]	[unavailable]	[unavailable]	[unavailable]	2	1	0.0046	5.5635
0.999999	1	IHMGNCAENTAK(0.500)K(0.500)	160322_0002_Ksuc_10w33_Q1.01313.01313.2	K.IHMGNC[160.03]AENTAK[228.11]K.M	sp|Q8QZT1|THIL_MOUSE	1572.7	1252	1313	2	1572.7	787.359	Acetyl-CoA acetyltransferase, mitochondrial OS=Mus musculus GN=Acat1 PE=1 SV=1	8.21	0	0.7762	0.8831	3.6196	0.999999	0	20	[unavailable]	[unavailable]	[unavailable]	[unavailable]	[unavailable]	[unavailable]	[unavailable]	[unavailable]	[unavailable]	[unavailable]	[unavailable]	2	0	0.0012	6.5789
0.999999	0.9927	QK(1.000)LIHGGNEETLR	160322_0002_Ksuc_10w33_Q1.01317.01317.2	R.QK[228.11]LIHGGNEETLR.K	sp|P52825|CPT2_MOUSE	1593.81	568	1317	2	1593.82	797.913	Carnitine O-palmitoyltransferase 2, mitochondrial OS=Mus musculus GN=Cpt2 PE=1 SV=2	6.76	1809.9	3.5531	0.9853	15	0.999999	1.9987	17.7538	1.407	0.445	0	68.2	1	[unavailable]	[unavailable]	[unavailable]	[unavailable]	0.0051	1.407	2	1	0.0057	0.2785
0.999578	0.9753	YFNNEK(1.000)YEAQR	160322_0002_Ksuc_10w33_Q1.01327.01327.2	K.YFNNEK[228.11]YEAQR.Y	sp|Q61102|ABCB7_MOUSE	1560.68	572	1327	2	1560.69	781.35	ATP-binding cassette sub-family B member 7, mitochondrial OS=Mus musculus GN=Abcb7 PE=1 SV=3	6.14	1916.7	5.8699	0.9059	14.6197	0.0778	0	4.4448	1.308	0.434	0	69	1	[unavailable]	[unavailable]	[unavailable]	[unavailable]	0.00889	1.308	2	1	0.0092	-0.2772
0.999999	1	HGK(1.000)HYFIEVNSR	160322_0002_Ksuc_10w33_Q1.01329.01329.2	K.HGK[228.11]HYFIEVNSR.L	sp|Q05920|PYC_MOUSE	1585.76	1422	1329	2	1585.77	793.889	Pyruvate carboxylase, mitochondrial OS=Mus musculus GN=Pc PE=1 SV=1	8.6	0	5.3115	0.999899	4.565	0.999999	0	20	[unavailable]	[unavailable]	[unavailable]	[unavailable]	[unavailable]	[unavailable]	[unavailable]	[unavailable]	[unavailable]	[unavailable]	[unavailable]	2	1	0.0084	5.3511
0.998864	0.9796	K(0.000)HTLSYVDIK(1.000)TGK(0.000)	160322_0002_Ksuc_10w33_Q1.01331.01331.2	R.KHTLSYVDIK[228.11]TGK.V	sp|Q8K2B3|SDHA_MOUSE	1588.85	2229	1331	2	1588.85	795.43	Succinate dehydrogenase [ubiquinone] flavoprotein subunit, mitochondrial OS=Mus musculus GN=Sdha PE=1 SV=1	9.53	0	4.1488	0.7353	-0.437001	0.999999	0.1188	20	[unavailable]	[unavailable]	[unavailable]	[unavailable]	[unavailable]	[unavailable]	[unavailable]	[unavailable]	[unavailable]	[unavailable]	[unavailable]	2	1	0.0066	1.5601
0.999999	1	NVESYTK(1.000)LGNPSR	160322_0002_Ksuc_10w33_Q1.01338.01338.2	R.NVESYTK[228.11]LGNPSR.S	sp|Q91YQ5|RPN1_MOUSE	1563.75	1618	1338	2	1563.76	782.884	Dolichyl-diphosphooligosaccharide--protein glycosyltransferase subunit 1 OS=Mus musculus GN=Rpn1 PE=1 SV=1	8.59	0	3.0444	0.5775	15	0.9981	0	2.3983	[unavailable]	[unavailable]	[unavailable]	[unavailable]	[unavailable]	[unavailable]	[unavailable]	[unavailable]	[unavailable]	[unavailable]	[unavailable]	2	1	0.0048	4.3198
0.856361	0.109	[unavailable]	160322_0002_Ksuc_10w33_Q1.01340.01340.2	R.KK[228.11]VMEAFEQAER.K	sp|P50136|ODBA_MOUSE	1564.76	21	1340	2	1564.76	783.385	2-oxoisovalerate dehydrogenase subunit alpha, mitochondrial OS=Mus musculus GN=Bckdha PE=1 SV=1	6.23	2283.8	5.8156	0	15	0.999999	1.9689	3.5603	[unavailable]	[unavailable]	[unavailable]	[unavailable]	[unavailable]	318	312	0	1	1.5	[unavailable]	2	1	0.0091	-0.211
0.999999	1	ILGYIK(1.000)SGQQEGAK(0.000)	160322_0002_Ksuc_10w33_Q1.01344.01344.2	K.ILGYIK[228.11]SGQQEGAK.L	sp|P47738|ALDH2_MOUSE	1590.83	1183	1344	2	1590.83	796.42	Aldehyde dehydrogenase, mitochondrial OS=Mus musculus GN=Aldh2 PE=1 SV=1	8.5	0	5.9852	0	15	0.999999	0.1666	20	[unavailable]	[unavailable]	[unavailable]	[unavailable]	[unavailable]	[unavailable]	[unavailable]	[unavailable]	[unavailable]	[unavailable]	[unavailable]	2	1	0.0095	7.1147
0.999999	1	QK(1.000)LIHGGNEETLR	160322_0002_Ksuc_10w33_Q1.01346.01346.2	R.QK[228.11]LIHGGNEETLR.K	sp|P52825|CPT2_MOUSE	1576.78	1324	1346	2	1576.79	789.399	Carnitine O-palmitoyltransferase 2, mitochondrial OS=Mus musculus GN=Cpt2 PE=1 SV=2	6.76	0	3.8709	0.9964	15	0.999999	0.999999	17.7538	[unavailable]	[unavailable]	[unavailable]	[unavailable]	[unavailable]	[unavailable]	[unavailable]	[unavailable]	[unavailable]	[unavailable]	[unavailable]	2	1	0.0061	5.9532
0.820602	0.7652	[unavailable]	160322_0002_Ksuc_10w33_Q1.01349.01349.2	K.IPGESTQK[228.11]LSEVAK.E	sp|Q9JHW2|NIT2_MOUSE	1585.82	22	1349	2	1585.83	793.917	Omega-amidase NIT2 OS=Mus musculus GN=Nit2 PE=1 SV=1	6.14	2313.7	3.3421	0	15	0.8251	0	1.6893	[unavailable]	[unavailable]	[unavailable]	[unavailable]	[unavailable]	311	259	0	1	0.67	[unavailable]	2	1	0.0053	1.2939
0.999999	1	TSK(1.000)DTTASAVAVGLR	160322_0002_Ksuc_10w33_Q1.01350.01350.2	K.TSK[228.11]DTTASAVAVGLR.Q	sp|Q8BMS1|ECHA_MOUSE	1575.81	976	1350	2	1575.82	788.913	Trifunctional enzyme subunit alpha, mitochondrial OS=Mus musculus GN=Hadha PE=1 SV=1	8.41	0	3.7183	0.999999	15	0.999999	0.999999	20	[unavailable]	[unavailable]	[unavailable]	[unavailable]	[unavailable]	[unavailable]	[unavailable]	[unavailable]	[unavailable]	[unavailable]	[unavailable]	2	1	0.0059	10.9562
0.999999	1	SISVQQEK(1.000)ETIAK(0.000)	160322_0002_Ksuc_10w33_Q1.01358.01358.2	K.SISVQQEK[228.11]ETIAK.C	sp|Q9CQQ7|AT5F1_MOUSE	1559.8	1481	1358	2	1559.81	780.909	ATP synthase F(0) complex subunit B1, mitochondrial OS=Mus musculus GN=Atp5f1 PE=1 SV=1	5.86	0	4.3826	0.9972	15	0.999999	0	14.2835	[unavailable]	[unavailable]	[unavailable]	[unavailable]	[unavailable]	[unavailable]	[unavailable]	[unavailable]	[unavailable]	[unavailable]	[unavailable]	2	1	0.0068	5.027
0.999999	1	ITDSYK(1.000)QYDFGK(0.000)	160322_0002_Ksuc_10w33_Q1.01361.01361.2	K.ITDSYK[228.11]QYDFGK.V	sp|Q8BIJ6|SYIM_MOUSE	1563.71	1119	1361	2	1563.73	782.862	Isoleucine--tRNA ligase, mitochondrial OS=Mus musculus GN=Iars2 PE=1 SV=1	5.96	0	14.5981	0.9587	15	0.999999	0	12.022	[unavailable]	[unavailable]	[unavailable]	[unavailable]	[unavailable]	[unavailable]	[unavailable]	[unavailable]	[unavailable]	[unavailable]	[unavailable]	2	1	0.0228	7.8105
0.999999	1	IAQLEEVK(1.000)QSSMK(0.000)	160322_0002_Ksuc_10w33_Q1.01371.01371.2	K.IAQLEEVK[228.11]QSSMK.Q	sp|Q9CQQ7|AT5F1_MOUSE	1589.8	1522	1371	2	1589.8	795.906	ATP synthase F(0) complex subunit B1, mitochondrial OS=Mus musculus GN=Atp5f1 PE=1 SV=1	6.14	0	4.8374	0.9997	15	0.999999	0.999999	14.2835	[unavailable]	[unavailable]	[unavailable]	[unavailable]	[unavailable]	[unavailable]	[unavailable]	[unavailable]	[unavailable]	[unavailable]	[unavailable]	2	1	0.0077	4.811
0.999999	1	TLNLEK(1.000)AGISTNPK(0.000)	160322_0002_Ksuc_10w33_Q1.01377.01377.2	R.TLNLEK[228.11]AGISTNPK.N	sp|Q9JLT4|TRXR2_MOUSE	1584.84	1138	1377	2	1584.84	793.425	Thioredoxin reductase 2, mitochondrial OS=Mus musculus GN=Txnrd2 PE=1 SV=4	8.26	0	3.4661	0.9996	15	0	0	9.42719	[unavailable]	[unavailable]	[unavailable]	[unavailable]	[unavailable]	[unavailable]	[unavailable]	[unavailable]	[unavailable]	[unavailable]	[unavailable]	2	1	0.0055	7.6015
0.999999	1	QASLK(1.000)DYEETIGK(0.000)	160322_0002_Ksuc_10w33_Q1.01389.01389.2	R.QASLK[228.11]DYEETIGK.A	sp|Q9DBF1|AL7A1_MOUSE	1580.76	1056	1389	2	1580.76	791.386	Alpha-aminoadipic semialdehyde dehydrogenase OS=Mus musculus GN=Aldh7a1 PE=1 SV=4	4.68	0	3.475	0.999	15	0.999999	2	17.5534	[unavailable]	[unavailable]	[unavailable]	[unavailable]	[unavailable]	[unavailable]	[unavailable]	[unavailable]	[unavailable]	[unavailable]	[unavailable]	2	1	0.0055	8.7222
0.999999	0.9988	VGDK(1.000)VLLPEYGGTK(0.000)	160322_0002_Ksuc_10w33_Q1.01395.01395.2	K.VGDK[228.11]VLLPEYGGTK.V	sp|Q64433|CH10_MOUSE	1574.82	23	1395	2	1574.83	788.417	10 kDa heat shock protein, mitochondrial OS=Mus musculus GN=Hspe1 PE=1 SV=2	6.04	2808.13	4.318	0.992	15	0	0	11.2509	[unavailable]	[unavailable]	[unavailable]	[unavailable]	[unavailable]	556	411	1	2	0.011	[unavailable]	2	1	0.0068	5.1649
0.999999	1	LVEVIK(1.000)TPMTSQK(0.000)	160322_0002_Ksuc_10w33_Q1.01397.01397.2	K.LVEVIK[228.11]TPMTSQK.T	sp|Q61425|HCDH_MOUSE	1572.84	1247	1397	2	1572.85	787.429	Hydroxyacyl-coenzyme A dehydrogenase, mitochondrial OS=Mus musculus GN=Hadh PE=1 SV=2	8.59	0	3.1044	0.9993	15	0.999999	1.8115	16.0736	[unavailable]	[unavailable]	[unavailable]	[unavailable]	[unavailable]	[unavailable]	[unavailable]	[unavailable]	[unavailable]	[unavailable]	[unavailable]	2	1	0.0049	6.6112
0.999999	1	NYTDNELEK(1.000)ITR	160322_0002_Ksuc_10w33_Q1.01399.01399.2	K.NYTDNELEK[228.11]ITR.R	sp|DHE3_BOVIN|,sp|P26443|DHE3_MOUSE	1594.75	1482	1399	2	1594.75	798.381	sp|DHE3_BOVIN|	4.68	0	3.368	0.7116	15	0.999999	0.999999	20	[unavailable]	[unavailable]	[unavailable]	[unavailable]	[unavailable]	[unavailable]	[unavailable]	[unavailable]	[unavailable]	[unavailable]	[unavailable]	2	1	0.0054	5.0275
0.999999	1	[unavailable]	160322_0002_Ksuc_10w33_Q1.01400.01400.2	R.SAYALGGLGSGIC[160.03]PNK.E	sp|Q8C196|CPSM_MOUSE	1563.77	1087	1400	2	1563.78	782.893	Carbamoyl-phosphate synthase [ammonia], mitochondrial OS=Mus musculus GN=Cps1 PE=1 SV=2	7.92	0	3.9031	0.999999	15	0.999999	0	20	[unavailable]	[unavailable]	[unavailable]	[unavailable]	[unavailable]	[unavailable]	[unavailable]	[unavailable]	[unavailable]	[unavailable]	[unavailable]	2	0	0.0061	8.2116
0.999999	1	DFAPGK(0.000)PLK(0.000)CVIK(1.000)	160322_0002_Ksuc_10w33_Q1.01409.01409.2	K.DFAPGKPLKC[160.03]VIK[228.11].H	sp|Q99KI0|ACON_MOUSE	1571.84	1859	1409	2	1571.84	786.926	Aconitate hydratase, mitochondrial OS=Mus musculus GN=Aco2 PE=1 SV=1	9.2	0	2.7958	0.6539	3.8497	0.999999	0	20	[unavailable]	[unavailable]	[unavailable]	[unavailable]	[unavailable]	[unavailable]	[unavailable]	[unavailable]	[unavailable]	[unavailable]	[unavailable]	2	1	0.0044	3.2672
0.999999	1	K(1.000)NDFEQGELYLK(0.000)	160322_0002_Ksuc_10w33_Q1.01416.01416.2	K.K[228.11]NDFEQGELYLK.E	sp|Q9EP89|LACTB_MOUSE	1582.75	1693	1416	2	1582.76	792.383	Serine beta-lactamase-like protein LACTB, mitochondrial OS=Mus musculus GN=Lactb PE=1 SV=1	4.68	0	3.0079	0.449	15	0.999999	0	6.0458	[unavailable]	[unavailable]	[unavailable]	[unavailable]	[unavailable]	[unavailable]	[unavailable]	[unavailable]	[unavailable]	[unavailable]	[unavailable]	2	0	0.0048	3.9606
0.999999	1	VLEK(1.000)VTLVSAAPEK(0.000)	160322_0002_Ksuc_10w33_Q1.01423.01423.2	R.VLEK[228.11]VTLVSAAPEK.L	sp|Q9CQR4|ACO13_MOUSE	1582.88	1018	1423	2	1582.89	792.448	Acyl-coenzyme A thioesterase 13 OS=Mus musculus GN=Acot13 PE=1 SV=1	6.11	0	3.239	0.999999	15	0.999999	0	5.9329	[unavailable]	[unavailable]	[unavailable]	[unavailable]	[unavailable]	[unavailable]	[unavailable]	[unavailable]	[unavailable]	[unavailable]	[unavailable]	2	1	0.0051	9.4283
0.999999	1	SAQLGFK(1.000)TVCIEK(0.000)	160322_0002_Ksuc_10w33_Q1.01432.01432.2	K.SAQLGFK[228.11]TVC[160.03]IEK.N	sp|O08749|DLDH_MOUSE	1579.79	1135	1432	2	1579.8	790.903	Dihydrolipoyl dehydrogenase, mitochondrial OS=Mus musculus GN=Dld PE=1 SV=2	7.92	0	6.1816	0.9968	15	0.999999	0	20	[unavailable]	[unavailable]	[unavailable]	[unavailable]	[unavailable]	[unavailable]	[unavailable]	[unavailable]	[unavailable]	[unavailable]	[unavailable]	2	1	0.0098	7.6107
0.999999	1	MYK(1.000)EEGLNAFYK(0.000)	160322_0002_Ksuc_10w33_Q1.01439.01439.2	K.MYK[228.11]EEGLNAFYK.G	sp|Q8VEM8|MPCP_MOUSE	1591.72	1049	1439	2	1591.73	796.869	Phosphate carrier protein, mitochondrial OS=Mus musculus GN=Slc25a3 PE=1 SV=1	5.9	0	4.8315	0.9976	15	0.999999	2.1069	12.3013	[unavailable]	[unavailable]	[unavailable]	[unavailable]	[unavailable]	[unavailable]	[unavailable]	[unavailable]	[unavailable]	[unavailable]	[unavailable]	2	1	0.0077	8.8102
0.999999	1	ALTGGIAHLFK(1.000)QNK(0.000)	160322_0002_Ksuc_10w33_Q1.01451.01451.2	K.ALTGGIAHLFK[228.11]QNK.V	sp|O08749|DLDH_MOUSE	1596.86	1080	1451	2	1596.86	799.438	Dihydrolipoyl dehydrogenase, mitochondrial OS=Mus musculus GN=Dld PE=1 SV=2	10	0	-1.5289	0.8843	15	0.999999	0	20	[unavailable]	[unavailable]	[unavailable]	[unavailable]	[unavailable]	[unavailable]	[unavailable]	[unavailable]	[unavailable]	[unavailable]	[unavailable]	2	1	-0.0024	8.2969
0.999999	1	ALSCLYGK(1.000)IYQR	160322_0002_Ksuc_10w33_Q1.01453.01453.2	K.ALSC[160.03]LYGK[228.11]IYQR.Q	sp|Q71RI9|KAT3_MOUSE	1570.78	1435	1453	2	1570.79	786.398	Kynurenine--oxoglutarate transaminase 3 OS=Mus musculus GN=Ccbl2 PE=1 SV=1	9.2	0	5.4399	0.763	11.3087	0.999999	0	3.6442	[unavailable]	[unavailable]	[unavailable]	[unavailable]	[unavailable]	[unavailable]	[unavailable]	[unavailable]	[unavailable]	[unavailable]	[unavailable]	2	1	0.0085	5.2648
0.899829	0.9726	[unavailable]	160322_0002_Ksuc_10w33_Q1.01458.01458.2	K.EK[228.11]LTGTIQNDILK.E	sp|P16332|MUTA_MOUSE	1571.84	2197	1458	2	1571.85	786.928	Methylmalonyl-CoA mutase, mitochondrial OS=Mus musculus GN=Mut PE=1 SV=2	6.17	0	4.5043	0.8475	0.553898	0	0	6.6659	[unavailable]	[unavailable]	[unavailable]	[unavailable]	[unavailable]	[unavailable]	[unavailable]	[unavailable]	[unavailable]	[unavailable]	[unavailable]	2	1	0.0071	1.6869
0.995382	0.9752	[unavailable]	160322_0002_Ksuc_10w33_Q1.01459.01459.2	R.HNAWYAALALSPGSK.A	sp|Q7TNG8|LDHD_MOUSE	1584.8	579	1459	2	1584.8	793.41	Probable D-lactate dehydrogenase, mitochondrial OS=Mus musculus GN=Ldhd PE=1 SV=1	8.6	3060.2	-1.0279	0.2859	7.22879	0.999999	0.9445	6.501	1.084	0.479	0	12.2	4	[unavailable]	[unavailable]	[unavailable]	[unavailable]	0.00877	1.084	2	0	-0.0016	-0.2636
0.999999	1	ALLK(1.000)ASLDMFNQK(0.000), ALLKASLDM(1.000)FNQK	160322_0002_Ksuc_10w33_Q1.01463.01463.2	K.ALLK[228.11]ASLDM[147.04]FNQK.T	sp|P54869|HMCS2_MOUSE	1593.81	1727	1463	2	1593.82	797.911	Hydroxymethylglutaryl-CoA synthase, mitochondrial OS=Mus musculus GN=Hmgcs2 PE=1 SV=2	8.64	0	4.9784	0.9926	11.1456	0.999999	0.999999	20	[unavailable]	[unavailable]	[unavailable]	[unavailable]	[unavailable]	[unavailable]	[unavailable]	[unavailable]	[unavailable]	[unavailable]	[unavailable]	2	1	0.0079	3.8635
0.999999	1	QASLK(0.500)DYEETIGK(0.500)	160322_0002_Ksuc_10w33_Q1.01464.01464.2	R.QASLK[228.11]DYEETIGK.A	sp|Q9DBF1|AL7A1_MOUSE	1563.73	1777	1464	2	1563.74	782.872	Alpha-aminoadipic semialdehyde dehydrogenase OS=Mus musculus GN=Aldh7a1 PE=1 SV=4	4.68	0	4.9961	0.982	15	0	0.999999	17.5534	[unavailable]	[unavailable]	[unavailable]	[unavailable]	[unavailable]	[unavailable]	[unavailable]	[unavailable]	[unavailable]	[unavailable]	[unavailable]	2	1	0.0078	3.6407
0.999999	1	[unavailable]	160322_0002_Ksuc_10w33_Q1.01467.01467.2	K.TYAEILEPFHPVR.-	sp|Q9CQ54|NDUC2_MOUSE	1570.81	1629	1467	2	1570.82	786.414	NADH dehydrogenase [ubiquinone] 1 subunit C2 OS=Mus musculus GN=Ndufc2 PE=1 SV=1	5.37	0	5.5175	0.99995	11.7141	0.999999	0	1.4491	[unavailable]	[unavailable]	[unavailable]	[unavailable]	[unavailable]	[unavailable]	[unavailable]	[unavailable]	[unavailable]	[unavailable]	[unavailable]	2	0	0.0087	4.2722
0.999989	0.8897	IFTPSAEIVK(0.500)YTK(0.500)	160322_0002_Ksuc_10w33_Q1.01468.01468.2	K.IFTPSAEIVK[228.11]YTK.L	sp|Q8K1R3|PNPT1_MOUSE	1595.84	25	1468	2	1595.85	798.93	Polyribonucleotide nucleotidyltransferase 1, mitochondrial OS=Mus musculus GN=Pnpt1 PE=1 SV=1	8.5	3152.69	2.6945	0.9996	14.3459	0.8905	0	10.7564	[unavailable]	[unavailable]	[unavailable]	[unavailable]	[unavailable]	534	534	1	2	0.029	[unavailable]	2	1	0.0043	2.1287
0.999999	1	TNFNSLAK(1.000)AMVQR	160322_0002_Ksuc_10w33_Q1.01473.01473.2	K.TNFNSLAK[228.11]AMVQR.T	sp|Q8K4F5|ABHDB_MOUSE	1578.78	1071	1473	2	1578.79	790.399	Alpha\beta hydrolase domain-containing protein 11 OS=Mus musculus GN=Abhd11 PE=1 SV=1	11	0	5.1031	0.998749	15	0.999999	2.0794	1.9276	[unavailable]	[unavailable]	[unavailable]	[unavailable]	[unavailable]	[unavailable]	[unavailable]	[unavailable]	[unavailable]	[unavailable]	[unavailable]	2	1	0.0081	8.4789
0.999999	1	[unavailable]	160322_0002_Ksuc_10w33_Q1.01477.01477.2	K.TIQNLASIQSFQIK.H	sp|Q91XE0|GLYAT_MOUSE	1589.88	1028	1477	2	1589.89	795.946	Glycine N-acyltransferase OS=Mus musculus GN=Glyat PE=1 SV=1	8.41	0	5.1442	0.999999	15	0.999999	0.999999	16.2251	[unavailable]	[unavailable]	[unavailable]	[unavailable]	[unavailable]	[unavailable]	[unavailable]	[unavailable]	[unavailable]	[unavailable]	[unavailable]	2	0	0.0082	9.288
0.995231	0.6252	[unavailable]	160322_0002_Ksuc_10w33_Q1.01486.01486.2	K.TPILLGSLAHQIYR.M	sp|Q99L13|3HIDH_MOUSE	1580.9	26	1486	2	1580.91	791.459	3-hydroxyisobutyrate dehydrogenase, mitochondrial OS=Mus musculus GN=Hibadh PE=1 SV=1	8.44	3362.8	3.5423	0	10.1693	0.999999	0	18.379	[unavailable]	[unavailable]	[unavailable]	[unavailable]	[unavailable]	262	209	0	1	1.3	[unavailable]	2	0	0.0056	0.8339
0.999999	1	DVLSNLIPK(1.000)EQAR	160322_0002_Ksuc_10w33_Q1.01487.01487.2	K.DVLSNLIPK[228.11]EQAR.L	sp|Q9CZU6|CISY_MOUSE	1581.84	1945	1487	2	1581.84	791.925	Citrate synthase, mitochondrial OS=Mus musculus GN=Cs PE=1 SV=1	6.07	0	2.7781	0.999699	15	0.999999	0	19.4682	[unavailable]	[unavailable]	[unavailable]	[unavailable]	[unavailable]	[unavailable]	[unavailable]	[unavailable]	[unavailable]	[unavailable]	[unavailable]	2	1	0.0044	2.9287
0.999999	1	YDLLEK(1.000)NINIVR	160322_0002_Ksuc_10w33_Q1.01488.01488.2	R.YDLLEK[228.11]NINIVR.K	sp|Q99KI0|ACON_MOUSE	1588.85	1186	1488	2	1588.85	795.43	Aconitate hydratase, mitochondrial OS=Mus musculus GN=Aco2 PE=1 SV=1	6.07	0	3.15	0.999999	15	0.999999	0.999999	20	[unavailable]	[unavailable]	[unavailable]	[unavailable]	[unavailable]	[unavailable]	[unavailable]	[unavailable]	[unavailable]	[unavailable]	[unavailable]	2	1	0.005	7.1016
0.999999	1	ALVSTK(1.000)WLAESIR	160322_0002_Ksuc_10w33_Q1.01493.01493.2	R.ALVSTK[228.11]WLAESIR.S	sp|P52196|THTR_MOUSE	1572.85	1151	1493	2	1572.85	787.433	Thiosulfate sulfurtransferase OS=Mus musculus GN=Tst PE=1 SV=3	8.79	0	2.3283	0.999999	15	0.999999	0	12.966	[unavailable]	[unavailable]	[unavailable]	[unavailable]	[unavailable]	[unavailable]	[unavailable]	[unavailable]	[unavailable]	[unavailable]	[unavailable]	2	1	0.0037	7.4318
0.999999	1	LYVPK(1.000)SLWPQIK(0.000)	160322_0002_Ksuc_10w33_Q1.01496.01496.2	R.LYVPK[228.11]SLWPQIK.G	sp|Q8CHT0|AL4A1_MOUSE	1570.88	1556	1496	2	1570.88	786.445	Delta-1-pyrroline-5-carboxylate dehydrogenase, mitochondrial OS=Mus musculus GN=Aldh4a1 PE=1 SV=3	9.7	0	1.7873	0.9992	15	0.999999	0	19.5445	[unavailable]	[unavailable]	[unavailable]	[unavailable]	[unavailable]	[unavailable]	[unavailable]	[unavailable]	[unavailable]	[unavailable]	[unavailable]	2	1	0.0028	4.624
0.999999	1	AQFEGIVTDLIK(1.000)R	160322_0002_Ksuc_10w33_Q1.01499.01499.2	R.AQFEGIVTDLIK[228.11]R.T	sp|P38647|GRP75_MOUSE	1588.85	1319	1499	2	1588.85	795.43	Stress-70 protein, mitochondrial OS=Mus musculus GN=Hspa9 PE=1 SV=3	6.11	0	1.9207	0.99985	15	0.999999	0.999999	20	[unavailable]	[unavailable]	[unavailable]	[unavailable]	[unavailable]	[unavailable]	[unavailable]	[unavailable]	[unavailable]	[unavailable]	[unavailable]	2	0	0.0031	6.0131
0.999999	1	[unavailable]	160322_0002_Ksuc_10w33_Q1.01512.01512.2	R.HNPSNQSYTLSGTK.T	sp|Q60759|GCDH_MOUSE	1532.72	1769	1512	2	1532.72	767.368	Glutaryl-CoA dehydrogenase, mitochondrial OS=Mus musculus GN=Gcdh PE=1 SV=2	8.6	0	0.8761	0.969	12.5198	0.999999	0	8.84009	[unavailable]	[unavailable]	[unavailable]	[unavailable]	[unavailable]	[unavailable]	[unavailable]	[unavailable]	[unavailable]	[unavailable]	[unavailable]	2	0	0.0013	3.6924
0.999999	1	LEETYTNK(1.000)DVDK(0.000)	160322_0002_Ksuc_10w33_Q1.01515.01515.2	K.LEETYTNK[228.11]DVDK.A	sp|P54869|HMCS2_MOUSE	1553.71	1398	1515	2	1553.71	777.862	Hydroxymethylglutaryl-CoA synthase, mitochondrial OS=Mus musculus GN=Hmgcs2 PE=1 SV=2	4.32	0	1.2571	0.9976	15	0.999999	0.999999	20	[unavailable]	[unavailable]	[unavailable]	[unavailable]	[unavailable]	[unavailable]	[unavailable]	[unavailable]	[unavailable]	[unavailable]	[unavailable]	2	1	0.002	5.5098
0.999999	1	TAHIVLEDGTK(0.500)MK(0.500), TAHIVLEDGTKM(1.000)K	160322_0002_Ksuc_10w33_Q1.01516.01516.2	K.TAHIVLEDGTK[228.11]M[147.04]K.G	sp|Q8C196|CPSM_MOUSE	1557.77	1735	1516	2	1557.77	779.893	Carbamoyl-phosphate synthase [ammonia], mitochondrial OS=Mus musculus GN=Cps1 PE=1 SV=2	6.42	0	2.586	0.9442	4.3457	0.999999	2	20	[unavailable]	[unavailable]	[unavailable]	[unavailable]	[unavailable]	[unavailable]	[unavailable]	[unavailable]	[unavailable]	[unavailable]	[unavailable]	2	1	0.004	3.8323
0.999999	1	EHGPVGLVHVGAHTNTTDK(1.000)PR	160322_0002_Ksuc_10w33_Q1.01518.01518.3	K.EHGPVGLVHVGAHTNTTDK[228.11]PR.E	sp|A2AS89|SPEB_MOUSE	2321.15	1384	1518	3	2321.16	774.724	Agmatinase, mitochondrial OS=Mus musculus GN=Agmat PE=1 SV=1	7.12	0	3.5499	0.5547	15	2	1.9945	4.5293	[unavailable]	[unavailable]	[unavailable]	[unavailable]	[unavailable]	[unavailable]	[unavailable]	[unavailable]	[unavailable]	[unavailable]	[unavailable]	2	0	0.0082	5.5995
0.999999	1	YYNEVGQK(1.000)PTMK(0.000)	160322_0002_Ksuc_10w33_Q1.01528.01528.2	R.YYNEVGQK[228.11]PTMK.W	sp|P22315|HEMH_MOUSE	1556.72	1974	1528	2	1556.72	779.366	Ferrochelatase, mitochondrial OS=Mus musculus GN=Fech PE=1 SV=2	8.43	0	3.9208	0.7667	15	0.999999	0.998	7.58659	[unavailable]	[unavailable]	[unavailable]	[unavailable]	[unavailable]	[unavailable]	[unavailable]	[unavailable]	[unavailable]	[unavailable]	[unavailable]	2	0	0.0061	2.8149
0.999999	1	TAHIVLEDGTK(1.000)MK(0.000)	160322_0002_Ksuc_10w33_Q1.01529.01529.2	K.TAHIVLEDGTK[228.11]MK.G	sp|Q8C196|CPSM_MOUSE	1541.78	1147	1529	2	1541.78	771.895	Carbamoyl-phosphate synthase [ammonia], mitochondrial OS=Mus musculus GN=Cps1 PE=1 SV=2	6.42	0	5.3047	0.9696	15	0.999999	2	20	[unavailable]	[unavailable]	[unavailable]	[unavailable]	[unavailable]	[unavailable]	[unavailable]	[unavailable]	[unavailable]	[unavailable]	[unavailable]	2	1	0.0082	7.4769
0.999999	1	QMK(1.000)NEVAALTAAGK(0.000), QM(1.000)KNEVAALTAAGK	160322_0002_Ksuc_10w33_Q1.01536.01536.2	K.QM[147.04]K[228.11]NEVAALTAAGK.E	sp|Q91VR2|ATPG_MOUSE	1546.77	989	1536	2	1546.77	774.39	ATP synthase subunit gamma, mitochondrial OS=Mus musculus GN=Atp5c1 PE=1 SV=1	8.59	0	4.5773	0.9999	15	0.999999	2.9986	18.9246	[unavailable]	[unavailable]	[unavailable]	[unavailable]	[unavailable]	[unavailable]	[unavailable]	[unavailable]	[unavailable]	[unavailable]	[unavailable]	2	1	0.0071	10.0563
0.999999	1	GNPTK(1.000)VVAVDCGIK(0.000)	160322_0002_Ksuc_10w33_Q1.01545.01545.2	K.GNPTK[228.11]VVAVDC[160.03]GIK.N	sp|Q8C196|CPSM_MOUSE	1556.79	979	1545	2	1556.79	779.401	Carbamoyl-phosphate synthase [ammonia], mitochondrial OS=Mus musculus GN=Cps1 PE=1 SV=2	8.2	0	3.4501	0.9999	15	0.999999	0	20	[unavailable]	[unavailable]	[unavailable]	[unavailable]	[unavailable]	[unavailable]	[unavailable]	[unavailable]	[unavailable]	[unavailable]	[unavailable]	2	1	0.0054	10.7755
0.999999	1	SGEIEPVSVK(1.000)VGDK(0.000)	160322_0002_Ksuc_10w33_Q1.01550.01550.2	K.SGEIEPVSVK[228.11]VGDK.V	sp|Q64433|CH10_MOUSE	1542.78	1500	1550	2	1542.78	772.396	10 kDa heat shock protein, mitochondrial OS=Mus musculus GN=Hspe1 PE=1 SV=2	4.68	0	4.4309	0.9924	15	0.999999	0	11.2509	[unavailable]	[unavailable]	[unavailable]	[unavailable]	[unavailable]	[unavailable]	[unavailable]	[unavailable]	[unavailable]	[unavailable]	[unavailable]	2	1	0.0068	4.9238
0.999999	1	NLSTFAVDGK(1.000)DCK(0.000)	160322_0002_Ksuc_10w33_Q1.01556.01556.2	K.NLSTFAVDGK[228.11]DC[160.03]K.V	sp|Q9D172|ES1_MOUSE	1553.7	1064	1556	2	1553.71	777.859	ES1 protein homolog, mitochondrial OS=Mus musculus GN=D10Jhu81e PE=1 SV=1	5.95	0	4.5569	0.8648	15	0.9848	0	9.18039	[unavailable]	[unavailable]	[unavailable]	[unavailable]	[unavailable]	[unavailable]	[unavailable]	[unavailable]	[unavailable]	[unavailable]	[unavailable]	2	1	0.0071	8.6255
0.727992	0.785	[unavailable]	160322_0002_Ksuc_10w33_Q1.01557.01557.2	K.GFYIYQEGSK[228.11]NK.S	sp|Q8BMS1|ECHA_MOUSE	1532.71	31	1557	2	1532.72	767.365	Trifunctional enzyme subunit alpha, mitochondrial OS=Mus musculus GN=Hadha PE=1 SV=1	8.43	2495.26	3.0012	0	2.05609	0.906	0	20	[unavailable]	[unavailable]	[unavailable]	[unavailable]	[unavailable]	365	327	0	1	0.31	[unavailable]	2	1	0.0046	1.3934
0.999999	1	QMK(1.000)NEVAALTAAGK(0.000), QM(1.000)KNEVAALTAAGK	160322_0002_Ksuc_10w33_Q1.01567.01567.2	K.QM[147.04]K[228.11]NEVAALTAAGK.E	sp|Q91VR2|ATPG_MOUSE	1546.77	1626	1567	2	1546.74	774.39	ATP synthase subunit gamma, mitochondrial OS=Mus musculus GN=Atp5c1 PE=1 SV=1	8.59	0	-17.9148	0	15	0.999999	2.9986	18.9246	[unavailable]	[unavailable]	[unavailable]	[unavailable]	[unavailable]	[unavailable]	[unavailable]	[unavailable]	[unavailable]	[unavailable]	[unavailable]	2	1	-0.0277	4.2912
0.999999	1	EYLLQYNDPK(1.000)R	160322_0002_Ksuc_10w33_Q1.01570.01570.2	R.EYLLQYNDPK[228.11]R.V	sp|Q9CQC7|NDUB4_MOUSE	1537.74	1648	1570	2	1537.75	769.878	NADH dehydrogenase [ubiquinone] 1 beta subcomplex subunit 4 OS=Mus musculus GN=Ndufb4 PE=1 SV=3	6.17	0	3.9691	0.99395	13.2752	0	0	3.5721	[unavailable]	[unavailable]	[unavailable]	[unavailable]	[unavailable]	[unavailable]	[unavailable]	[unavailable]	[unavailable]	[unavailable]	[unavailable]	2	0	0.0061	4.1869
0.999999	1	AANEAGYFNEEMAPIEVK(0.500)TK(0.500), AANEAGYFNEEM(1.000)APIEVKTK	160322_0002_Ksuc_10w33_Q1.01585.01585.3	K.AANEAGYFNEEM[147.04]APIEVK[228.11]TK.K	sp|Q8BWT1|THIM_MOUSE	2327.06	1405	1585	3	2327.07	776.695	3-ketoacyl-CoA thiolase, mitochondrial OS=Mus musculus GN=Acaa2 PE=1 SV=3	4.49	0	3.5408	0.4474	12.8679	0	2.7716	20	[unavailable]	[unavailable]	[unavailable]	[unavailable]	[unavailable]	[unavailable]	[unavailable]	[unavailable]	[unavailable]	[unavailable]	[unavailable]	2	1	0.0082	5.4457
0.999999	1	QNLIAEVSTK(1.000)DVK(0.000)	160322_0002_Ksuc_10w33_Q1.01592.01592.2	K.QNLIAEVSTK[228.11]DVK.V	sp|Q8C196|CPSM_MOUSE	1543.81	1091	1592	2	1543.81	772.912	Carbamoyl-phosphate synthase [ammonia], mitochondrial OS=Mus musculus GN=Cps1 PE=1 SV=2	6.07	0	3.4	0.9871	15	0.999999	1.4	20	[unavailable]	[unavailable]	[unavailable]	[unavailable]	[unavailable]	[unavailable]	[unavailable]	[unavailable]	[unavailable]	[unavailable]	[unavailable]	2	1	0.0052	8.1172
0.999999	1	AK(1.000)VNTIPGFDGVVK(0.000)	160322_0002_Ksuc_10w33_Q1.01605.01605.2	R.AK[228.11]VNTIPGFDGVVK.D	sp|Q91ZA3|PCCA_MOUSE	1543.82	1368	1605	2	1543.83	772.92	Propionyl-CoA carboxylase alpha chain, mitochondrial OS=Mus musculus GN=Pcca PE=1 SV=2	8.64	0	5.0605	0.9958	15	0.999999	0.7308	16.4368	[unavailable]	[unavailable]	[unavailable]	[unavailable]	[unavailable]	[unavailable]	[unavailable]	[unavailable]	[unavailable]	[unavailable]	[unavailable]	2	1	0.0078	5.672
0.999999	1	[unavailable]	160322_0002_Ksuc_10w33_Q1.01607.01607.2	K.TSNHAIVLAQLITR.G	sp|Q9R0H0|ACOX1_MOUSE	1535.88	582	1607	2	1535.89	768.947	Peroxisomal acyl-coenzyme A oxidase 1 OS=Mus musculus GN=Acox1 PE=1 SV=5	9.44	3049.5	6.2056	0.95095	15	0.999999	0	16.3341	1.612	0.35	0	163.1	1	[unavailable]	[unavailable]	[unavailable]	[unavailable]	0.000125	1.612	2	0	0.0095	3.9872
0.999934	0.9798	[unavailable]	160322_0002_Ksuc_10w33_Q1.01608.01608.2	K.TYIITC[160.03]QYDVLR.D	sp|Q99PG0|AAAD_MOUSE	1543.77	2061	1608	2	1543.78	772.893	Arylacetamide deacetylase OS=Mus musculus GN=Aadac PE=1 SV=3	5.5	0	6.0095	0.89315	15	0.999999	0	2.4567	[unavailable]	[unavailable]	[unavailable]	[unavailable]	[unavailable]	[unavailable]	[unavailable]	[unavailable]	[unavailable]	[unavailable]	[unavailable]	2	0	0.0093	2.3399
0.999999	1	K(0.000)YESAYGTQFTPCQLLLDHANNSSK(0.500)K(0.500)	160322_0002_Ksuc_10w33_Q1.01610.01610.4	R.KYESAYGTQFTPC[160.03]QLLLDHANNSSK[228.11]K.F	sp|Q8BMS1|ECHA_MOUSE	3099.46	1993	1610	4	3099.48	775.872	Trifunctional enzyme subunit alpha, mitochondrial OS=Mus musculus GN=Hadha PE=1 SV=1	8.15	0	7.0104	0	15	0	0	20	[unavailable]	[unavailable]	[unavailable]	[unavailable]	[unavailable]	[unavailable]	[unavailable]	[unavailable]	[unavailable]	[unavailable]	[unavailable]	2	0	0.0217	2.7087
0.984853	0.9917	[unavailable]	160322_0002_Ksuc_10w33_Q1.01614.01614.2	K.PSK[228.11]TNEFLENFK.N	sp|Q9CQE1|NPS3B_MOUSE	1552.74	2004	1614	2	1552.75	777.378	Protein NipSnap homolog 3B OS=Mus musculus GN=Nipsnap3b PE=1 SV=1	6.56	0	5.739	0	7.28319	0	0	11.4112	[unavailable]	[unavailable]	[unavailable]	[unavailable]	[unavailable]	[unavailable]	[unavailable]	[unavailable]	[unavailable]	[unavailable]	[unavailable]	1	1	0.0089	2.6484
0.999999	1	LLAQGLIK(1.000)GQTFR	160322_0002_Ksuc_10w33_Q1.01615.01615.2	K.LLAQGLIK[228.11]GQTFR.L	sp|Q8VDC0|SYLM_MOUSE	1543.87	1271	1615	2	1543.87	772.943	Probable leucine--tRNA ligase, mitochondrial OS=Mus musculus GN=Lars2 PE=1 SV=1	11	0	1.7395	0.99475	15	0.999999	0	3.8957	[unavailable]	[unavailable]	[unavailable]	[unavailable]	[unavailable]	[unavailable]	[unavailable]	[unavailable]	[unavailable]	[unavailable]	[unavailable]	2	1	0.0027	6.3674
0.992457	0.9855	NTWAK(1.000)AYNNLIK(0.000)	160322_0002_Ksuc_10w33_Q1.01617.01617.2	R.NTWAK[228.11]AYNNLIK.D	sp|P47934|CACP_MOUSE	1534.78	2174	1617	2	1534.78	768.396	Carnitine O-acetyltransferase OS=Mus musculus GN=Crat PE=1 SV=3	9.7	0	3.6587	0.778	7.42259	0	0	4.8717	[unavailable]	[unavailable]	[unavailable]	[unavailable]	[unavailable]	[unavailable]	[unavailable]	[unavailable]	[unavailable]	[unavailable]	[unavailable]	2	1	0.0056	1.825
0.883436	0.3517	[unavailable]	160322_0002_Ksuc_10w33_Q1.01622.01622.2	K.QNNLYK[228.11]GLEAFR.G	sp|P54869|HMCS2_MOUSE	1551.77	583	1622	2	1551.78	776.891	Hydroxymethylglutaryl-CoA synthase, mitochondrial OS=Mus musculus GN=Hmgcs2 PE=1 SV=2	8.59	3251.3	5.4712	0	10.3933	0.0858	0.6033	20	0.76	0.206	0	25	1	[unavailable]	[unavailable]	[unavailable]	[unavailable]	0.257	0.76	2	1	0.0085	-3.6413
0.999999	1	GQK(1.000)VLDSGAPIK(0.000)IPVGPETLGR	160322_0002_Ksuc_10w33_Q1.01624.01624.3	R.GQK[228.11]VLDSGAPIKIPVGPETLGR.L	sp|P56480|ATPB_MOUSE	2331.28	994	1624	3	2331.29	778.101	ATP synthase subunit beta, mitochondrial OS=Mus musculus GN=Atp5b PE=1 SV=2	8.59	0	5.1053	0.9931	15	0.999999	0.0663	20	[unavailable]	[unavailable]	[unavailable]	[unavailable]	[unavailable]	[unavailable]	[unavailable]	[unavailable]	[unavailable]	[unavailable]	[unavailable]	2	2	0.0119	9.819
0.999999	1	NLGIGK(1.000)ITPFEEK(0.000)	160322_0002_Ksuc_10w33_Q1.01628.01628.2	K.NLGIGK[228.11]ITPFEEK.M	sp|P08249|MDHM_MOUSE	1544.81	1130	1628	2	1544.82	773.412	Malate dehydrogenase, mitochondrial OS=Mus musculus GN=Mdh2 PE=1 SV=3	6.14	0	5.0573	0.998	15	0	0	20	[unavailable]	[unavailable]	[unavailable]	[unavailable]	[unavailable]	[unavailable]	[unavailable]	[unavailable]	[unavailable]	[unavailable]	[unavailable]	2	1	0.0078	7.6683
0.999999	1	LVPGWTK(1.000)PITIGR	160322_0002_Ksuc_10w33_Q1.01638.01638.2	R.LVPGWTK[228.11]PITIGR.H	sp|P54071|IDHP_MOUSE	1536.87	1095	1638	2	1536.87	769.441	Isocitrate dehydrogenase [NADP], mitochondrial OS=Mus musculus GN=Idh2 PE=1 SV=3	11	0	4.0508	0.99975	15	0.999999	0.999999	20	[unavailable]	[unavailable]	[unavailable]	[unavailable]	[unavailable]	[unavailable]	[unavailable]	[unavailable]	[unavailable]	[unavailable]	[unavailable]	2	0	0.0062	8.1026
0.999999	1	TAAYVNAIEK(1.000)VFK(0.000)	160322_0002_Ksuc_10w33_Q1.01646.01646.2	R.TAAYVNAIEK[228.11]VFK.V	sp|P26443|DHE3_MOUSE	1552.81	1321	1646	2	1552.82	777.414	Glutamate dehydrogenase 1, mitochondrial OS=Mus musculus GN=Glud1 PE=1 SV=1	8.17	0	4.1665	0.9953	15	0.999999	0	20	[unavailable]	[unavailable]	[unavailable]	[unavailable]	[unavailable]	[unavailable]	[unavailable]	[unavailable]	[unavailable]	[unavailable]	[unavailable]	2	1	0.0065	6.0099
0.999999	1	[unavailable]	160322_0002_Ksuc_10w33_Q1.01647.01647.2	K.FLLQFGAQGSPLFK.L	Biognosys|iRT	1551.84	1392	1647	2	1551.85	776.93	Kit Fusion	8.75	0	3.3038	0.999449	15	0.999999	0.9926	11.0096	[unavailable]	[unavailable]	[unavailable]	[unavailable]	[unavailable]	[unavailable]	[unavailable]	[unavailable]	[unavailable]	[unavailable]	[unavailable]	2	0	0.0051	5.542
0.999833	0.8487	TPIK(0.000)DAATGAVK(0.500)EK(0.500)	160322_0002_Ksuc_10w33_Q1.01666.01666.2	K.TPIKDAATGAVK[228.11]EK.L	sp|P50544|ACADV_MOUSE	1527.81	34	1666	2	1527.82	764.914	Very long-chain specific acyl-CoA dehydrogenase, mitochondrial OS=Mus musculus GN=Acadvl PE=1 SV=3	8.17	1597.42	3.0108	0.9825	6.29849	0.999999	0	20	[unavailable]	[unavailable]	[unavailable]	[unavailable]	[unavailable]	498	498	1	1	0.0021	[unavailable]	2	2	0.0046	1.786
0.999999	1	TYFSCTSAHTSTGDGTAM(1.000)VTR	160322_0002_Ksuc_10w33_Q1.01669.01669.3	R.TYFSC[160.03]TSAHTSTGDGTAM[147.04]VTR.A	sp|Q8K2B3|SDHA_MOUSE	2265.96	1242	1669	3	2265.97	756.328	Succinate dehydrogenase [ubiquinone] flavoprotein subunit, mitochondrial OS=Mus musculus GN=Sdha PE=1 SV=1	6.4	0	3.8787	0.8071	15	0	0.999999	20	[unavailable]	[unavailable]	[unavailable]	[unavailable]	[unavailable]	[unavailable]	[unavailable]	[unavailable]	[unavailable]	[unavailable]	[unavailable]	2	0	0.0088	6.6203
0.999999	0.9957	INSPNSK(1.000)VNTLNK(0.000)	160322_0002_Ksuc_10w33_Q1.01671.01671.2	R.INSPNSK[228.11]VNTLNK.E	sp|Q8BMS1|ECHA_MOUSE	1527.79	2066	1671	2	1527.79	764.902	Trifunctional enzyme subunit alpha, mitochondrial OS=Mus musculus GN=Hadha PE=1 SV=1	10	0	3.196	0.668	15	0.999999	0	20	[unavailable]	[unavailable]	[unavailable]	[unavailable]	[unavailable]	[unavailable]	[unavailable]	[unavailable]	[unavailable]	[unavailable]	[unavailable]	2	1	0.0049	2.3169
0.999999	1	INSPNSK(1.000)VNTLNK(0.000)	160322_0002_Ksuc_10w33_Q1.01674.01674.2	R.INSPNSK[228.11]VNTLNK.E	sp|Q8BMS1|ECHA_MOUSE	1527.79	1013	1674	2	1527.79	764.902	Trifunctional enzyme subunit alpha, mitochondrial OS=Mus musculus GN=Hadha PE=1 SV=1	10	0	3.6754	0.49985	15	0.999999	0	20	[unavailable]	[unavailable]	[unavailable]	[unavailable]	[unavailable]	[unavailable]	[unavailable]	[unavailable]	[unavailable]	[unavailable]	[unavailable]	2	1	0.0056	9.5014
0.999999	1	STMNFK(1.000)IGGATER, STM(1.000)NFKIGGATER	160322_0002_Ksuc_10w33_Q1.01681.01681.2	R.STM[147.04]NFK[228.11]IGGATER.M	sp|P97807|FUMH_MOUSE	1526.7	1072	1681	2	1526.71	764.359	Fumarate hydratase, mitochondrial OS=Mus musculus GN=Fh PE=1 SV=3	8.46	0	3.1183	0.999549	15	0	2	16.4494	[unavailable]	[unavailable]	[unavailable]	[unavailable]	[unavailable]	[unavailable]	[unavailable]	[unavailable]	[unavailable]	[unavailable]	[unavailable]	2	1	0.0048	8.4176
0.999999	1	ISAQDAK(1.000)QAGLVSK(0.000)	160322_0002_Ksuc_10w33_Q1.01684.01684.2	R.ISAQDAK[228.11]QAGLVSK.L	sp|Q8BH95|ECHM_MOUSE	1514.79	1002	1684	2	1514.8	758.404	Enoyl-CoA hydratase, mitochondrial OS=Mus musculus GN=Echs1 PE=1 SV=1	8.59	0	5.1575	0.9984	15	0.999999	0	16.6027	[unavailable]	[unavailable]	[unavailable]	[unavailable]	[unavailable]	[unavailable]	[unavailable]	[unavailable]	[unavailable]	[unavailable]	[unavailable]	2	1	0.0078	9.6815
0.999999	1	ESNYTK(0.000)PGGTLEPPVK(1.000)TPAGK(0.000)	160322_0002_Ksuc_10w33_Q1.01687.01687.3	R.ESNYTKPGGTLEPPVK[228.11]TPAGK.V	sp|Q8VDK1|NIT1_MOUSE	2270.14	1301	1687	3	2270.15	757.722	Nitrilase homolog 1 OS=Mus musculus GN=Nit1 PE=2 SV=2	8.53	0	3.7103	0.9734	15	0	0	3.1434	[unavailable]	[unavailable]	[unavailable]	[unavailable]	[unavailable]	[unavailable]	[unavailable]	[unavailable]	[unavailable]	[unavailable]	[unavailable]	2	1	0.0084	6.157
0.999999	1	DYTEMNDLQK(1.000)R	160322_0002_Ksuc_10w33_Q1.01696.01696.2	R.DYTEMNDLQK[228.11]R.L	sp|P11352|GPX1_MOUSE	1511.66	1168	1696	2	1511.66	756.835	Glutathione peroxidase 1 OS=Mus musculus GN=Gpx1 PE=1 SV=2	4.56	0	4.0376	0.9992	15	0.999999	0.999999	8.49609	[unavailable]	[unavailable]	[unavailable]	[unavailable]	[unavailable]	[unavailable]	[unavailable]	[unavailable]	[unavailable]	[unavailable]	[unavailable]	2	0	0.0061	7.2131
0.999994	1	LINYEMSK(1.000)RPSA	160322_0002_Ksuc_10w33_Q1.01700.01700.2	R.LINYEMSK[228.11]RPSA.-	sp|P63030|MPC1_MOUSE	1507.73	1897	1700	2	1507.74	754.874	Mitochondrial pyruvate carrier 1 OS=Mus musculus GN=Mpc1 PE=1 SV=1	8.59	0	5.0197	0.9474	3.2284	0	0	2.9946	[unavailable]	[unavailable]	[unavailable]	[unavailable]	[unavailable]	[unavailable]	[unavailable]	[unavailable]	[unavailable]	[unavailable]	[unavailable]	2	1	0.0076	3.1074
0.999999	1	K(1.000)VAVADYVEPSPR	160322_0002_Ksuc_10w33_Q1.01707.01707.2	K.K[228.11]VAVADYVEPSPR.G	sp|Q9JLT4|TRXR2_MOUSE	1529.77	1425	1707	2	1529.78	765.894	Thioredoxin reductase 2, mitochondrial OS=Mus musculus GN=Txnrd2 PE=1 SV=4	6.07	0	2.8727	0.9998	15	0.999999	0	9.42719	[unavailable]	[unavailable]	[unavailable]	[unavailable]	[unavailable]	[unavailable]	[unavailable]	[unavailable]	[unavailable]	[unavailable]	[unavailable]	2	0	0.0044	5.3295
0.999999	1	[unavailable]	160322_0002_Ksuc_10w33_Q1.01715.01715.2	K.TVSLNNLSADEVTR.A	sp|Q9CQ75|NDUA2_MOUSE	1517.77	1256	1715	2	1517.77	759.891	NADH dehydrogenase [ubiquinone] 1 alpha subcomplex subunit 2 OS=Mus musculus GN=Ndufa2 PE=1 SV=3	4.37	0	3.2171	0.999149	15	0.8778	0	3.2629	[unavailable]	[unavailable]	[unavailable]	[unavailable]	[unavailable]	[unavailable]	[unavailable]	[unavailable]	[unavailable]	[unavailable]	[unavailable]	2	0	0.0049	6.5521
0.999999	1	STMNFK(1.000)IGGATER	160322_0002_Ksuc_10w33_Q1.01718.01718.2	R.STMNFK[228.11]IGGATER.M	sp|P97807|FUMH_MOUSE	1510.71	1079	1718	2	1510.72	756.362	Fumarate hydratase, mitochondrial OS=Mus musculus GN=Fh PE=1 SV=3	8.46	0	5.0098	0.998599	15	0.999999	0.999999	16.4494	[unavailable]	[unavailable]	[unavailable]	[unavailable]	[unavailable]	[unavailable]	[unavailable]	[unavailable]	[unavailable]	[unavailable]	[unavailable]	2	1	0.0076	8.3021
0.999999	1	VIESLGATNLGK(1.000)VK(0.000)	160322_0002_Ksuc_10w33_Q1.01723.01723.2	K.VIESLGATNLGK[228.11]VK.H	sp|Q9DCY0|KEG1_MOUSE	1527.85	1259	1723	2	1527.85	764.933	Glycine N-acyltransferase-like protein Keg1 OS=Mus musculus GN=Keg1 PE=1 SV=1	8.56	0	2.0773	0.9841	15	0.999999	0	14.4706	[unavailable]	[unavailable]	[unavailable]	[unavailable]	[unavailable]	[unavailable]	[unavailable]	[unavailable]	[unavailable]	[unavailable]	[unavailable]	2	1	0.0032	6.5071
0.999999	1	QMK(1.000)NEVAALTAAGK(0.000)	160322_0002_Ksuc_10w33_Q1.01725.01725.2	K.QMK[228.11]NEVAALTAAGK.E	sp|Q91VR2|ATPG_MOUSE	1530.77	983	1725	2	1530.78	766.393	ATP synthase subunit gamma, mitochondrial OS=Mus musculus GN=Atp5c1 PE=1 SV=1	8.59	0	3.3493	0.9991	15	0.999999	3	18.9246	[unavailable]	[unavailable]	[unavailable]	[unavailable]	[unavailable]	[unavailable]	[unavailable]	[unavailable]	[unavailable]	[unavailable]	[unavailable]	2	1	0.0051	10.559
0.999999	1	LIDYEK(1.000)MVDHR	160322_0002_Ksuc_10w33_Q1.01728.01728.2	R.LIDYEK[228.11]MVDHR.G	sp|Q99K67|AASS_MOUSE	1517.72	1798	1728	2	1517.73	759.866	Alpha-aminoadipic semialdehyde synthase, mitochondrial OS=Mus musculus GN=Aass PE=1 SV=1	5.38	0	9.8125	0	15	0.999999	0.999999	20	[unavailable]	[unavailable]	[unavailable]	[unavailable]	[unavailable]	[unavailable]	[unavailable]	[unavailable]	[unavailable]	[unavailable]	[unavailable]	2	1	0.0149	3.5155
0.996895	0.8821	QMK(1.000)NEVAALTAAGK(0.000), QM(1.000)KNEVAALTAAGK, Q(1.000)MKNEVAALTAAGK	160322_0002_Ksuc_10w33_Q1.01734.01734.2	K.Q[111.03]M[147.04]K[228.11]NEVAALTAAGK.E	sp|Q91VR2|ATPG_MOUSE	1529.74	38	1734	2	1529.74	765.877	ATP synthase subunit gamma, mitochondrial OS=Mus musculus GN=Atp5c1 PE=1 SV=1	8.59	2692.73	3.3339	0	2.775	0.999999	3	18.9246	[unavailable]	[unavailable]	[unavailable]	[unavailable]	[unavailable]	336	268	0	1	0.034	[unavailable]	2	1	0.0051	2.0563
0.999999	1	ISQLYGDLK(1.000)HLK(0.000)	160322_0002_Ksuc_10w33_Q1.01747.01747.2	K.ISQLYGDLK[228.11]HLK.T	sp|Q8K2B3|SDHA_MOUSE	1513.81	1140	1747	2	1513.82	757.914	Succinate dehydrogenase [ubiquinone] flavoprotein subunit, mitochondrial OS=Mus musculus GN=Sdha PE=1 SV=1	8.51	0	3.7093	0.4997	15	0.999999	0	20	[unavailable]	[unavailable]	[unavailable]	[unavailable]	[unavailable]	[unavailable]	[unavailable]	[unavailable]	[unavailable]	[unavailable]	[unavailable]	2	1	0.0056	7.5814
0.999999	1	ISGASEK(1.000)DIVHSGLAYTMER, ISGASEKDIVHSGLAYTM(1.000)ER	160322_0002_Ksuc_10w33_Q1.01749.01749.3	R.ISGASEK[228.11]DIVHSGLAYTM[147.04]ER.S	sp|DHE3_BOVIN|,sp|P26443|DHE3_MOUSE	2279.07	949	1749	3	2279.08	760.699	sp|DHE3_BOVIN|	5.45	0	4.0974	0.999049	15	2	2.5844	20	[unavailable]	[unavailable]	[unavailable]	[unavailable]	[unavailable]	[unavailable]	[unavailable]	[unavailable]	[unavailable]	[unavailable]	[unavailable]	2	1	0.0093	13.8148
0.999999	1	TAMK(1.000)YNLGLDLR, TAM(1.000)KYNLGLDLR	160322_0002_Ksuc_10w33_Q1.01765.01765.2	R.TAM[147.04]K[228.11]YNLGLDLR.T	sp|DHE3_BOVIN|,sp|P26443|DHE3_MOUSE	1509.75	1125	1765	2	1509.76	755.882	sp|DHE3_BOVIN|	8.25	0	5.4173	0.99995	15	0.999999	0.999999	20	[unavailable]	[unavailable]	[unavailable]	[unavailable]	[unavailable]	[unavailable]	[unavailable]	[unavailable]	[unavailable]	[unavailable]	[unavailable]	2	1	0.0082	7.7152
0.999999	1	IVPNILLEQGK(0.001)AK(0.999)	160322_0002_Ksuc_10w33_Q1.01767.01767.2	K.IVPNILLEQGKAK[228.11].N	sp|Q9CZU6|CISY_MOUSE	1521.88	1639	1767	2	1521.88	761.946	Citrate synthase, mitochondrial OS=Mus musculus GN=Cs PE=1 SV=1	8.59	0	3.8501	0.5505	2.2467	0.9989	0	19.4682	[unavailable]	[unavailable]	[unavailable]	[unavailable]	[unavailable]	[unavailable]	[unavailable]	[unavailable]	[unavailable]	[unavailable]	[unavailable]	2	1	0.0059	4.232
0.999999	1	ISGASEK(1.000)DIVHSGLAYTMER	160322_0002_Ksuc_10w33_Q1.01773.01773.3	R.ISGASEK[228.11]DIVHSGLAYTMER.S	sp|DHE3_BOVIN|,sp|P26443|DHE3_MOUSE	2263.08	943	1773	3	2263.09	755.367	sp|DHE3_BOVIN|	5.45	0	5.0973	0.999999	15	2	3.5844	20	[unavailable]	[unavailable]	[unavailable]	[unavailable]	[unavailable]	[unavailable]	[unavailable]	[unavailable]	[unavailable]	[unavailable]	[unavailable]	2	1	0.0115	17.2551
0.999999	1	AGK(1.000)QGLLGINIAEK(0.000)	160322_0002_Ksuc_10w33_Q1.01778.01778.2	K.AGK[228.11]QGLLGINIAEK.H	sp|P51174|ACADL_MOUSE	1510.84	1220	1778	2	1510.84	756.425	Long-chain specific acyl-CoA dehydrogenase, mitochondrial OS=Mus musculus GN=Acadl PE=1 SV=2	8.64	0	5.171	0.499	15	0.999999	0	17.8231	[unavailable]	[unavailable]	[unavailable]	[unavailable]	[unavailable]	[unavailable]	[unavailable]	[unavailable]	[unavailable]	[unavailable]	[unavailable]	2	1	0.0078	6.8343
0.966083	0.7222	[unavailable]	160322_0002_Ksuc_10w33_Q1.01781.01781.2	K.IWPHVYSFLQTK.V	sp|Q9WTP7|KAD3_MOUSE	1517.8	41	1781	2	1517.81	759.909	GTP:AMP phosphotransferase AK3, mitochondrial OS=Mus musculus GN=Ak3 PE=1 SV=3	8.6	3312.14	3.426	0.7543	0.4256	0.999999	0.0833	11.4932	[unavailable]	[unavailable]	[unavailable]	[unavailable]	[unavailable]	404	388	0	1	1.7	[unavailable]	2	0	0.0052	1.1899
0.999999	1	PEQWK(1.000)EIASVVK(0.000)	160322_0002_Ksuc_10w33_Q1.01783.01783.2	R.PEQWK[228.11]EIASVVK.K	sp|P05202|AATM_MOUSE	1512.78	1101	1783	2	1512.79	757.399	Aspartate aminotransferase, mitochondrial OS=Mus musculus GN=Got2 PE=1 SV=1	6.56	0	5.0836	0	15	0.999999	0	20	[unavailable]	[unavailable]	[unavailable]	[unavailable]	[unavailable]	[unavailable]	[unavailable]	[unavailable]	[unavailable]	[unavailable]	[unavailable]	1	1	0.0077	8.0226
0.999999	1	[unavailable]	160322_0002_Ksuc_10w33_Q1.01791.01791.2	K.TIPIDGDFFSYTR.H	sp|P47738|ALDH2_MOUSE	1530.74	1110	1791	2	1530.74	766.375	Aldehyde dehydrogenase, mitochondrial OS=Mus musculus GN=Aldh2 PE=1 SV=1	4.21	0	4.386	0.998449	15	0.999999	0.999999	20	[unavailable]	[unavailable]	[unavailable]	[unavailable]	[unavailable]	[unavailable]	[unavailable]	[unavailable]	[unavailable]	[unavailable]	[unavailable]	2	0	0.0067	7.91
0.998997	0.8686	K(1.000)ILVPALMVTAEK(0.000)	160322_0002_Ksuc_10w33_Q1.01793.01793.2	R.K[228.11]ILVPALMVTAEK.D	sp|P34914|HYES_MOUSE	1511.86	43	1793	2	1511.87	756.939	Bifunctional epoxide hydrolase 2 OS=Mus musculus GN=Ephx2 PE=1 SV=2	8.59	3642.31	2.8442	0	15	0.999999	0.9796	9.1503	[unavailable]	[unavailable]	[unavailable]	[unavailable]	[unavailable]	420	378	1	1	0.73	[unavailable]	2	0	0.0043	2.0379
0.999999	1	ELDPVQK(1.000)LFVDK(0.000)	160322_0002_Ksuc_10w33_Q1.01796.01796.2	K.ELDPVQK[228.11]LFVDK.L	sp|P97450|ATP5J_MOUSE	1529.8	1355	1796	2	1529.8	765.906	ATP synthase-coupling factor 6, mitochondrial OS=Mus musculus GN=Atp5j PE=1 SV=1	4.56	0	1.9151	0.9994	15	0.999999	0.999999	5.9765	[unavailable]	[unavailable]	[unavailable]	[unavailable]	[unavailable]	[unavailable]	[unavailable]	[unavailable]	[unavailable]	[unavailable]	[unavailable]	2	1	0.0029	5.772
0.999999	1	LTSIDK(1.000)WFLYK(0.000)	160322_0002_Ksuc_10w33_Q1.01798.01798.2	R.LTSIDK[228.11]WFLYK.M	sp|Q8C196|CPSM_MOUSE	1512.79	1293	1798	2	1512.79	757.4	Carbamoyl-phosphate synthase [ammonia], mitochondrial OS=Mus musculus GN=Cps1 PE=1 SV=2	8.5	0	1.6138	0.9991	15	0.999999	0.999999	20	[unavailable]	[unavailable]	[unavailable]	[unavailable]	[unavailable]	[unavailable]	[unavailable]	[unavailable]	[unavailable]	[unavailable]	[unavailable]	2	1	0.0024	6.2416
0.999999	1	GDASK(1.000)EDIDTAMK(0.000), GDASKEDIDTAM(1.000)K	160322_0002_Ksuc_10w33_Q1.01810.01810.2	R.GDASK[228.11]EDIDTAM[147.04]K.L	sp|Q61425|HCDH_MOUSE	1495.63	1610	1810	2	1495.64	748.825	Hydroxyacyl-coenzyme A dehydrogenase, mitochondrial OS=Mus musculus GN=Hadh PE=1 SV=2	4.23	0	2.4485	0.9988	15	0.9912	2	16.0736	[unavailable]	[unavailable]	[unavailable]	[unavailable]	[unavailable]	[unavailable]	[unavailable]	[unavailable]	[unavailable]	[unavailable]	[unavailable]	2	1	0.0037	4.3628
0.999999	1	HVVK(1.000)SISVQQEK(0.000)	160322_0002_Ksuc_10w33_Q1.01816.01816.2	K.HVVK[228.11]SISVQQEK.E	sp|Q9CQQ7|AT5F1_MOUSE	1480.79	1089	1816	2	1480.79	741.402	ATP synthase F(0) complex subunit B1, mitochondrial OS=Mus musculus GN=Atp5f1 PE=1 SV=1	8.6	0	2.4731	0.9997	15	0.999999	0	14.2835	[unavailable]	[unavailable]	[unavailable]	[unavailable]	[unavailable]	[unavailable]	[unavailable]	[unavailable]	[unavailable]	[unavailable]	[unavailable]	2	1	0.0037	8.1721
0.999999	1	K(0.000)AEAQIAAK(1.000)NLDK(0.000)	160322_0002_Ksuc_10w33_Q1.01818.01818.2	R.KAEAQIAAK[228.11]NLDK.E	sp|P05202|AATM_MOUSE	1498.8	1062	1818	2	1498.8	750.407	Aspartate aminotransferase, mitochondrial OS=Mus musculus GN=Got2 PE=1 SV=1	8.5	0	2.2805	0.49965	15	0.999999	0	20	[unavailable]	[unavailable]	[unavailable]	[unavailable]	[unavailable]	[unavailable]	[unavailable]	[unavailable]	[unavailable]	[unavailable]	[unavailable]	2	1	0.0034	8.6414
0.999999	1	[unavailable]	160322_0002_Ksuc_10w33_Q1.01823.01823.2	R.TEQGPQVDETQFK.K	sp|P47738|ALDH2_MOUSE	1505.7	1021	1823	2	1505.7	753.857	Aldehyde dehydrogenase, mitochondrial OS=Mus musculus GN=Aldh2 PE=1 SV=1	4.14	0	3.324	0.999999	15	0.999999	0.999999	20	[unavailable]	[unavailable]	[unavailable]	[unavailable]	[unavailable]	[unavailable]	[unavailable]	[unavailable]	[unavailable]	[unavailable]	[unavailable]	2	0	0.005	9.3771
0.999999	1	AK(1.000)TAHIVLEDGTK(0.000)	160322_0002_Ksuc_10w33_Q1.01827.01827.2	K.AK[228.11]TAHIVLEDGTK.M	sp|Q8C196|CPSM_MOUSE	1481.77	1057	1827	2	1481.78	741.894	Carbamoyl-phosphate synthase [ammonia], mitochondrial OS=Mus musculus GN=Cps1 PE=1 SV=2	6.8	0	3.3776	0.999999	15	0.999999	0.1183	20	[unavailable]	[unavailable]	[unavailable]	[unavailable]	[unavailable]	[unavailable]	[unavailable]	[unavailable]	[unavailable]	[unavailable]	[unavailable]	2	1	0.005	8.7125
0.999999	1	VAASSAK(0.000)MGLVETK(1.000), VAASSAKM(1.000)GLVETK	160322_0002_Ksuc_10w33_Q1.01829.01829.2	R.VAASSAKM[147.04]GLVETK[228.11].L	sp|Q9JLZ3|AUHM_MOUSE	1506.76	993	1829	2	1506.76	754.387	Methylglutaconyl-CoA hydratase, mitochondrial OS=Mus musculus GN=Auh PE=1 SV=1	8.56	0	3.3216	0.9995	15	0.999999	0.999999	10.2662	[unavailable]	[unavailable]	[unavailable]	[unavailable]	[unavailable]	[unavailable]	[unavailable]	[unavailable]	[unavailable]	[unavailable]	[unavailable]	2	1	0.005	9.835
0.999999	1	GDASK(1.000)EDIDTAMK(0.000)	160322_0002_Ksuc_10w33_Q1.01842.01842.2	R.GDASK[228.11]EDIDTAMK.L	sp|Q61425|HCDH_MOUSE	1479.64	1045	1842	2	1479.65	740.827	Hydroxyacyl-coenzyme A dehydrogenase, mitochondrial OS=Mus musculus GN=Hadh PE=1 SV=2	4.23	0	4.785	0.9986	15	0.999999	2	16.0736	[unavailable]	[unavailable]	[unavailable]	[unavailable]	[unavailable]	[unavailable]	[unavailable]	[unavailable]	[unavailable]	[unavailable]	[unavailable]	2	1	0.0071	8.946
0.999999	1	[unavailable]	160322_0002_Ksuc_10w33_Q1.01843.01843.3	R.TYFSC[160.03]TSAHTSTGDGTAMVTR.A	sp|Q8K2B3|SDHA_MOUSE	2249.97	942	1843	3	2249.98	750.997	Succinate dehydrogenase [ubiquinone] flavoprotein subunit, mitochondrial OS=Mus musculus GN=Sdha PE=1 SV=1	6.4	0	5.2898	0.99985	15	0.999999	2	20	[unavailable]	[unavailable]	[unavailable]	[unavailable]	[unavailable]	[unavailable]	[unavailable]	[unavailable]	[unavailable]	[unavailable]	[unavailable]	2	0	0.0119	18.93
0.999999	1	[unavailable]	160322_0002_Ksuc_10w33_Q1.01851.01851.2	R.GAQVIENC[160.03]AVTGIR.V	sp|Q99LB7|SARDH_MOUSE	1486.76	1378	1851	2	1486.76	744.385	Sarcosine dehydrogenase, mitochondrial OS=Mus musculus GN=Sardh PE=1 SV=1	5.99	0	3.941	0.999799	15	0.999999	0	20	[unavailable]	[unavailable]	[unavailable]	[unavailable]	[unavailable]	[unavailable]	[unavailable]	[unavailable]	[unavailable]	[unavailable]	[unavailable]	2	0	0.0059	5.6353
0.999999	1	VAASSAK(1.000)MGLVETK(0.000)	160322_0002_Ksuc_10w33_Q1.01866.01866.2	R.VAASSAK[228.11]MGLVETK.L	sp|Q9JLZ3|AUHM_MOUSE	1490.77	985	1866	2	1490.77	746.39	Methylglutaconyl-CoA hydratase, mitochondrial OS=Mus musculus GN=Auh PE=1 SV=1	8.56	0	3.4391	0.9997	15	0.999999	0.999999	10.2662	[unavailable]	[unavailable]	[unavailable]	[unavailable]	[unavailable]	[unavailable]	[unavailable]	[unavailable]	[unavailable]	[unavailable]	[unavailable]	2	1	0.0051	10.338
0.999999	1	LASSLTTK(1.000)GASSFK(0.000)	160322_0002_Ksuc_10w33_Q1.01867.01867.2	R.LASSLTTK[228.11]GASSFK.L	sp|Q9DB77|QCR2_MOUSE	1496.77	1022	1867	2	1496.78	749.393	Cytochrome b-c1 complex subunit 2, mitochondrial OS=Mus musculus GN=Uqcrc2 PE=1 SV=1	10	0	3.1807	0.999999	15	0.999999	0	20	[unavailable]	[unavailable]	[unavailable]	[unavailable]	[unavailable]	[unavailable]	[unavailable]	[unavailable]	[unavailable]	[unavailable]	[unavailable]	2	1	0.0048	9.3582
0.999999	1	[unavailable]	160322_0002_Ksuc_10w33_Q1.01869.01869.3	K.TITVSQDEGVRPSTTMQGLAK.L	sp|Q8VCH0|THIKB_MOUSE,sp|Q921H8|THIKA_MOUSE	2218.13	1689	1869	3	2218.14	740.383	3-ketoacyl-CoA thiolase B, peroxisomal OS=Mus musculus GN=Acaa1b PE=1 SV=1	5.74	0	4.7879	0.44825	15	0	0.5822	11.1501	[unavailable]	[unavailable]	[unavailable]	[unavailable]	[unavailable]	[unavailable]	[unavailable]	[unavailable]	[unavailable]	[unavailable]	[unavailable]	2	0	0.0106	3.9831
0.999999	1	VYK(1.000)QSDLDTLAK(0.000)	160322_0002_Ksuc_10w33_Q1.01873.01873.2	R.VYK[228.11]QSDLDTLAK.E	sp|P11725|OTC_MOUSE	1479.75	1100	1873	2	1479.75	740.88	Ornithine carbamoyltransferase, mitochondrial OS=Mus musculus GN=Otc PE=1 SV=1	5.93	0	4.2072	0.9986	15	0.999999	0	20	[unavailable]	[unavailable]	[unavailable]	[unavailable]	[unavailable]	[unavailable]	[unavailable]	[unavailable]	[unavailable]	[unavailable]	[unavailable]	2	1	0.0062	8.023
0.999999	1	NQGYYDYVK(1.000)PR	160322_0002_Ksuc_10w33_Q1.01874.01874.2	K.NQGYYDYVK[228.11]PR.L	sp|Q60597|ODO1_MOUSE	1501.68	1289	1874	2	1501.69	751.849	2-oxoglutarate dehydrogenase, mitochondrial OS=Mus musculus GN=Ogdh PE=1 SV=3	8.43	0	4.5522	0.99995	15	0.999999	2	9.3401	[unavailable]	[unavailable]	[unavailable]	[unavailable]	[unavailable]	[unavailable]	[unavailable]	[unavailable]	[unavailable]	[unavailable]	[unavailable]	2	0	0.0068	6.2777
0.999999	1	[unavailable]	160322_0002_Ksuc_10w33_Q1.01881.01881.2	K.GILAADESVGTMGNR.L	sp|Q91Y97|ALDOB_MOUSE	1489.72	1903	1881	2	1489.72	745.867	Fructose-bisphosphate aldolase B OS=Mus musculus GN=Aldob PE=1 SV=3	4.37	0	1.8847	0.969499	15	0.7493	0	12.7895	[unavailable]	[unavailable]	[unavailable]	[unavailable]	[unavailable]	[unavailable]	[unavailable]	[unavailable]	[unavailable]	[unavailable]	[unavailable]	2	0	0.0028	3.0706
0.999999	1	AHYHDNYGK(1.000)NDEVEFVR	160322_0002_Ksuc_10w33_Q1.01885.01885.3	M.AHYHDNYGK[228.11]NDEVEFVR.T	sp|P25688|URIC_MOUSE	2233.97	2048	1885	3	2233.98	745.663	Uricase OS=Mus musculus GN=Uox PE=1 SV=2	5.31	0	6.2293	0	15	0.8606	0.999999	20	[unavailable]	[unavailable]	[unavailable]	[unavailable]	[unavailable]	[unavailable]	[unavailable]	[unavailable]	[unavailable]	[unavailable]	[unavailable]	2	1	0.0139	2.426
0.997561	0.2428	[unavailable]	160322_0002_Ksuc_10w33_Q1.01891.01891.2	R.HWLNQNLPISSGK.S	sp|Q99J99|THTM_MOUSE	1492.78	44	1891	2	1492.78	747.397	3-mercaptopyruvate sulfurtransferase OS=Mus musculus GN=Mpst PE=1 SV=3	8.76	2499.18	1.8757	0.7231	13.4312	0.999999	0	7.589	[unavailable]	[unavailable]	[unavailable]	[unavailable]	[unavailable]	266	243	0	1	1.9	[unavailable]	2	0	0.0028	-0.3521
0.999999	1	VVQDLCK(1.000)VAGVAK(0.000)	160322_0002_Ksuc_10w33_Q1.01895.01895.2	K.VVQDLC[160.03]K[228.11]VAGVAK.V	sp|Q99LC5|ETFA_MOUSE	1485.79	1007	1895	2	1485.8	743.9	Electron transfer flavoprotein subunit alpha, mitochondrial OS=Mus musculus GN=Etfa PE=1 SV=2	8.17	0	5.9976	0.9922	15	0.999999	0	20	[unavailable]	[unavailable]	[unavailable]	[unavailable]	[unavailable]	[unavailable]	[unavailable]	[unavailable]	[unavailable]	[unavailable]	[unavailable]	2	1	0.0089	9.6415
0.993865	0.8939	K(1.000)HGCAFLVDEVQTGGGCTGK(0.000)	160322_0002_Ksuc_10w33_Q1.01908.01908.3	R.K[228.11]HGC[160.03]AFLVDEVQTGGGC[160.03]TGK.F	sp|P61922|GABT_MOUSE	2219.99	45	1908	3	2220	741.005	4-aminobutyrate aminotransferase, mitochondrial OS=Mus musculus GN=Abat PE=1 SV=1	6.73	2513.32	2.2523	0	15	0	0.3523	15.0517	[unavailable]	[unavailable]	[unavailable]	[unavailable]	[unavailable]	419	343	1	1	1.9	[unavailable]	2	0	0.005	2.2851
0.999999	1	K(1.000)EWDLK(0.000)PMADR	160322_0002_Ksuc_10w33_Q1.01909.01909.2	R.K[228.11]EWDLKPMADR.A	sp|Q8CHT0|AL4A1_MOUSE	1487.71	1925	1909	2	1487.71	744.861	Delta-1-pyrroline-5-carboxylate dehydrogenase, mitochondrial OS=Mus musculus GN=Aldh4a1 PE=1 SV=3	6.12	0	3.9385	0.9282	15	0.999999	1.3418	19.5445	[unavailable]	[unavailable]	[unavailable]	[unavailable]	[unavailable]	[unavailable]	[unavailable]	[unavailable]	[unavailable]	[unavailable]	[unavailable]	2	0	0.0059	2.9942
0.999999	1	NAVFGK(1.000)VAQNSIR	160322_0002_Ksuc_10w33_Q1.01916.01916.2	R.NAVFGK[228.11]VAQNSIR.R	sp|Q61102|ABCB7_MOUSE	1502.78	1357	1916	2	1502.79	752.399	ATP-binding cassette sub-family B member 7, mitochondrial OS=Mus musculus GN=Abcb7 PE=1 SV=3	11	0	4.0615	0.99835	15	0.999999	0.999999	4.4448	[unavailable]	[unavailable]	[unavailable]	[unavailable]	[unavailable]	[unavailable]	[unavailable]	[unavailable]	[unavailable]	[unavailable]	[unavailable]	2	1	0.0061	5.7403
0.999999	1	LQHGSILGFPK(0.993)AK(0.007)	160322_0002_Ksuc_10w33_Q1.01922.01922.2	K.LQHGSILGFPK[228.11]AK.V	sp|P26443|DHE3_MOUSE	1494.82	1118	1922	2	1494.82	748.417	Glutamate dehydrogenase 1, mitochondrial OS=Mus musculus GN=Glud1 PE=1 SV=1	10	0	3.4298	0.9855	15	0.999999	0	20	[unavailable]	[unavailable]	[unavailable]	[unavailable]	[unavailable]	[unavailable]	[unavailable]	[unavailable]	[unavailable]	[unavailable]	[unavailable]	2	1	0.0051	7.8104
0.999999	1	ELQPGSHVQSDK(1.000)EIDAFVR	160322_0002_Ksuc_10w33_Q1.01940.01940.3	K.ELQPGSHVQSDK[228.11]EIDAFVR.A	sp|Q8BJ64|CHDH_MOUSE	2254.09	1201	1940	3	2254.09	752.369	Choline dehydrogenase, mitochondrial OS=Mus musculus GN=Chdh PE=1 SV=1	4.75	0	3.1681	0.99635	15	0	1.9178	11.7685	[unavailable]	[unavailable]	[unavailable]	[unavailable]	[unavailable]	[unavailable]	[unavailable]	[unavailable]	[unavailable]	[unavailable]	[unavailable]	2	1	0.0071	7.006
0.999999	1	GWYQYDK(1.000)PLGR	160322_0002_Ksuc_10w33_Q1.01946.01946.2	K.GWYQYDK[228.11]PLGR.L	sp|Q9DBM2|ECHP_MOUSE	1481.69	1445	1946	2	1481.7	741.854	Peroxisomal bifunctional enzyme OS=Mus musculus GN=Ehhadh PE=1 SV=4	8.5	0	3.7074	0.999899	15	0.999999	0.999999	19.0699	[unavailable]	[unavailable]	[unavailable]	[unavailable]	[unavailable]	[unavailable]	[unavailable]	[unavailable]	[unavailable]	[unavailable]	[unavailable]	2	0	0.0055	5.2046
0.999999	1	LGYK(1.000)VLIQPSNR	160322_0002_Ksuc_10w33_Q1.01949.01949.2	K.LGYK[228.11]VLIQPSNR.R	sp|Q99K67|AASS_MOUSE	1486.81	592	1949	2	1486.82	744.414	Alpha-aminoadipic semialdehyde synthase, mitochondrial OS=Mus musculus GN=Aass PE=1 SV=1	9.99	2852.5	3.2748	0.9991	15	0.999999	0	20	1.891	0.397	0	531.3	1	[unavailable]	[unavailable]	[unavailable]	[unavailable]	5.46e-05	1.891	2	1	0.0049	4.8155
0.999999	1	VAK(1.000)ENGVDAVHPGYGFLSER	160322_0002_Ksuc_10w33_Q1.01953.01953.3	K.VAK[228.11]ENGVDAVHPGYGFLSER.A	sp|Q05920|PYC_MOUSE	2244.08	1400	1953	3	2244.09	749.034	Pyruvate carboxylase, mitochondrial OS=Mus musculus GN=Pc PE=1 SV=1	5.44	0	2.611	0.9327	15	0	0.999999	20	[unavailable]	[unavailable]	[unavailable]	[unavailable]	[unavailable]	[unavailable]	[unavailable]	[unavailable]	[unavailable]	[unavailable]	[unavailable]	2	1	0.0059	5.4833
0.824553	0.3277	[unavailable]	160322_0002_Ksuc_10w33_Q1.01981.01981.2	R.YLNIFGESQPNPK.T	sp|Q9QXX4|CMC2_MOUSE	1505.75	595	1981	2	1505.76	753.883	Calcium-binding mitochondrial carrier protein Aralar2 OS=Mus musculus GN=Slc25a13 PE=1 SV=1	6	3001	3.4023	0	6.5765	0.8876	0.7863	20	1.158	0.107	0	103	1	[unavailable]	[unavailable]	[unavailable]	[unavailable]	0.984	1.158	2	0	0.0051	-4.9839
0.99995	0.9937	[unavailable]	160322_0002_Ksuc_10w33_Q1.01982.01982.2	R.TWGLQATNAVSPLK.E	sp|Q8R1S0|COQ6_MOUSE	1484.8	50	1982	2	1484.8	743.407	Ubiquinone biosynthesis monooxygenase COQ6, mitochondrial OS=Mus musculus GN=Coq6 PE=1 SV=3	8.41	2981.4	3.7042	0.9881	15	0	0	5.2116	[unavailable]	[unavailable]	[unavailable]	[unavailable]	[unavailable]	477	348	1	1	0.14	[unavailable]	2	0	0.0055	4.5174
0.999999	1	WTFEELGK(1.000)QSR	160322_0002_Ksuc_10w33_Q1.01994.01994.2	K.WTFEELGK[228.11]QSR.K	sp|Q8BGA8|ACSM5_MOUSE	1479.7	1234	1994	2	1479.7	740.857	Acyl-coenzyme A synthetase ACSM5, mitochondrial OS=Mus musculus GN=Acsm5 PE=1 SV=1	6.14	0	2.0624	0.99545	15	0.999999	0.3036	13.557	[unavailable]	[unavailable]	[unavailable]	[unavailable]	[unavailable]	[unavailable]	[unavailable]	[unavailable]	[unavailable]	[unavailable]	[unavailable]	2	1	0.0031	6.7188
0.999999	0.9926	GGGEPK(1.000)GELLEAIK(0.000)	160322_0002_Ksuc_10w33_Q1.01997.01997.2	K.GGGEPK[228.11]GELLEAIK.R	sp|P09671|SODM_MOUSE	1496.77	2046	1997	2	1496.78	749.393	Superoxide dismutase [Mn], mitochondrial OS=Mus musculus GN=Sod2 PE=1 SV=3	4.79	0	4.2409	0.999999	15	0.999999	0	13.5658	[unavailable]	[unavailable]	[unavailable]	[unavailable]	[unavailable]	[unavailable]	[unavailable]	[unavailable]	[unavailable]	[unavailable]	[unavailable]	2	1	0.0063	2.4438
0.999999	1	GYNK(1.000)VSPFFVPK(0.000)	160322_0002_Ksuc_10w33_Q1.02012.02012.2	K.GYNK[228.11]VSPFFVPK.L	sp|Q9D404|OXSM_MOUSE	1481.76	1221	2012	2	1481.76	741.885	3-oxoacyl-[acyl-carrier-protein] synthase, mitochondrial OS=Mus musculus GN=Oxsm PE=1 SV=1	9.7	0	5.1901	0.49855	15	0.999999	0	0.064	[unavailable]	[unavailable]	[unavailable]	[unavailable]	[unavailable]	[unavailable]	[unavailable]	[unavailable]	[unavailable]	[unavailable]	[unavailable]	2	1	0.0077	6.8343
0.999999	1	IAEMTDIK(1.000)PILR	160322_0002_Ksuc_10w33_Q1.02014.02014.2	R.IAEMTDIK[228.11]PILR.K	sp|Q8K411|PREP_MOUSE	1498.81	1304	2014	2	1498.81	750.41	Presequence protease, mitochondrial OS=Mus musculus GN=Pitrm1 PE=1 SV=1	6.07	0	5.0496	0.9991	15	0.7125	0	9.53199	[unavailable]	[unavailable]	[unavailable]	[unavailable]	[unavailable]	[unavailable]	[unavailable]	[unavailable]	[unavailable]	[unavailable]	[unavailable]	2	0	0.0076	6.1432
0.999999	1	DAVDLMK(1.000)ALQFK(0.000), DAVDLM(1.000)KALQFK	160322_0002_Ksuc_10w33_Q1.02022.02022.2	K.DAVDLM[147.04]K[228.11]ALQFK.Q	sp|Q8R164|BPHL_MOUSE	1493.74	1753	2022	2	1493.75	747.879	Valacyclovir hydrolase OS=Mus musculus GN=Bphl PE=1 SV=1	5.96	0	2.942	0.9991	15	0.8644	0.999999	14.9874	[unavailable]	[unavailable]	[unavailable]	[unavailable]	[unavailable]	[unavailable]	[unavailable]	[unavailable]	[unavailable]	[unavailable]	[unavailable]	2	1	0.0044	3.7804
0.999999	1	[unavailable]	160322_0002_Ksuc_10w33_Q1.02027.02027.2	R.LMFNDFLSSSSDK.Q	sp|P54869|HMCS2_MOUSE	1489.68	1535	2027	2	1489.68	745.845	Hydroxymethylglutaryl-CoA synthase, mitochondrial OS=Mus musculus GN=Hmgcs2 PE=1 SV=2	4.21	0	4.5069	0.999	15	0.999999	0.999999	20	[unavailable]	[unavailable]	[unavailable]	[unavailable]	[unavailable]	[unavailable]	[unavailable]	[unavailable]	[unavailable]	[unavailable]	[unavailable]	2	0	0.0067	4.7247
0.999999	1	EIADK(1.000)FINEVVK(0.000)	160322_0002_Ksuc_10w33_Q1.02030.02030.2	K.EIADK[228.11]FINEVVK.Q	sp|Q9JLJ2|AL9A1_MOUSE	1503.78	1902	2030	2	1503.79	752.898	4-trimethylaminobutyraldehyde dehydrogenase OS=Mus musculus GN=Aldh9a1 PE=1 SV=1	4.68	0	3.9776	0.49615	15	0.999999	0.999999	14.1437	[unavailable]	[unavailable]	[unavailable]	[unavailable]	[unavailable]	[unavailable]	[unavailable]	[unavailable]	[unavailable]	[unavailable]	[unavailable]	2	1	0.006	3.0748
0.999999	1	AFFK(1.000)GAWSNVLR	160322_0002_Ksuc_10w33_Q1.02032.02032.2	K.AFFK[228.11]GAWSNVLR.G	sp|P51881|ADT2_MOUSE,sp|P48962|ADT1_MOUSE	1494.76	1364	2032	2	1494.76	748.388	ADP\ATP translocase 2 OS=Mus musculus GN=Slc25a5 PE=1 SV=3	11	0	1.96	0.999899	15	0.999999	0.999999	20	[unavailable]	[unavailable]	[unavailable]	[unavailable]	[unavailable]	[unavailable]	[unavailable]	[unavailable]	[unavailable]	[unavailable]	[unavailable]	2	1	0.0029	5.7048
0.999999	1	AEMDAAVESCK(1.000)R	160322_0002_Ksuc_10w33_Q1.02068.02068.2	K.AEMDAAVESC[160.03]K[228.11]R.A	sp|Q9EQ20|MMSA_MOUSE	1465.62	1141	2068	2	1465.62	733.816	Methylmalonate-semialdehyde dehydrogenase [acylating], mitochondrial OS=Mus musculus GN=Aldh6a1 PE=1 SV=1	4.68	0	2.8318	0.9984	15	0.9925	1.9576	20	[unavailable]	[unavailable]	[unavailable]	[unavailable]	[unavailable]	[unavailable]	[unavailable]	[unavailable]	[unavailable]	[unavailable]	[unavailable]	2	0	0.0042	7.5487
0.999402	0.8516	[unavailable]	160322_0002_Ksuc_10w33_Q1.02072.02072.2	R.TRPTVAAGAVGLAQR.A	sp|P45952|ACADM_MOUSE	1466.83	600	2072	2	1466.84	734.423	Medium-chain specific acyl-CoA dehydrogenase, mitochondrial OS=Mus musculus GN=Acadm PE=1 SV=1	12	1852.4	3.8225	0	14.5301	0.999999	0	16.6577	0.948	0.212	0	94	1	[unavailable]	[unavailable]	[unavailable]	[unavailable]	0.16	0.948	2	0	0.0056	-3.1674
0.999999	1	NK(1.000)LIENTDAACK(0.000)	160322_0002_Ksuc_10w33_Q1.02074.02074.2	K.NK[228.11]LIENTDAAC[160.03]K.Y	sp|Q9DCM2|GSTK1_MOUSE	1475.69	1715	2074	2	1475.7	738.854	Glutathione S-transferase kappa 1 OS=Mus musculus GN=Gstk1 PE=1 SV=3	6.06	0	4.0533	0	15	0.999999	0	13.3508	[unavailable]	[unavailable]	[unavailable]	[unavailable]	[unavailable]	[unavailable]	[unavailable]	[unavailable]	[unavailable]	[unavailable]	[unavailable]	2	1	0.006	3.8977
0.999999	1	SVTNEDVTQEQLGGAK(1.000)THTTVSGVAHR	160322_0002_Ksuc_10w33_Q1.02089.02089.4	K.SVTNEDVTQEQLGGAK[228.11]THTTVSGVAHR.A	sp|Q99MN9|PCCB_MOUSE	2921.41	941	2089	4	2921.42	731.36	Propionyl-CoA carboxylase beta chain, mitochondrial OS=Mus musculus GN=Pccb PE=1 SV=2	5.96	0	4.262	0.997899	15	2	0	7.0898	[unavailable]	[unavailable]	[unavailable]	[unavailable]	[unavailable]	[unavailable]	[unavailable]	[unavailable]	[unavailable]	[unavailable]	[unavailable]	2	1	0.0125	23.3318
0.999999	1	[unavailable]	160322_0002_Ksuc_10w33_Q1.02093.02093.2	R.APLDNDIGVSEATR.L	sp|BGAL_ECOLI|	1456.72	1372	2093	2	1456.73	729.365	sp|BGAL_ECOLI|	4.03	0	6.7877	0.987599	10.774	0	0	12.1378	[unavailable]	[unavailable]	[unavailable]	[unavailable]	[unavailable]	[unavailable]	[unavailable]	[unavailable]	[unavailable]	[unavailable]	[unavailable]	2	0	0.0099	5.656
0.999999	1	GQQQVFK(1.000)GLNDK(0.000)	160322_0002_Ksuc_10w33_Q1.02096.02096.2	R.GQQQVFK[228.11]GLNDK.V	sp|Q8BMS1|ECHA_MOUSE	1460.73	1165	2096	2	1460.73	731.37	Trifunctional enzyme subunit alpha, mitochondrial OS=Mus musculus GN=Hadha PE=1 SV=1	8.59	0	3.4263	0.9978	15	0.999999	0	20	[unavailable]	[unavailable]	[unavailable]	[unavailable]	[unavailable]	[unavailable]	[unavailable]	[unavailable]	[unavailable]	[unavailable]	[unavailable]	2	1	0.005	7.2176
0.999999	1	SAAVAK(1.000)QALAHGLK(0.000)	160322_0002_Ksuc_10w33_Q1.02104.02104.2	R.SAAVAK[228.11]QALAHGLK.C	sp|Q99KI0|ACON_MOUSE	1463.81	1020	2104	2	1463.81	732.912	Aconitate hydratase, mitochondrial OS=Mus musculus GN=Aco2 PE=1 SV=1	10	0	2.9187	0.999999	15	0.999999	0	20	[unavailable]	[unavailable]	[unavailable]	[unavailable]	[unavailable]	[unavailable]	[unavailable]	[unavailable]	[unavailable]	[unavailable]	[unavailable]	2	1	0.0043	9.38
0.999999	1	NTK(1.000)IICQGFTGK(0.000)	160322_0002_Ksuc_10w33_Q1.02107.02107.2	K.NTK[228.11]IIC[160.03]QGFTGK.Q	sp|Q9WUM5|SUCA_MOUSE	1465.72	1063	2107	2	1465.73	733.869	Succinyl-CoA ligase [ADP\GDP-forming] subunit alpha, mitochondrial OS=Mus musculus GN=Suclg1 PE=1 SV=4	9.31	0	4.8304	0.4991	15	0.999999	0	16.9165	[unavailable]	[unavailable]	[unavailable]	[unavailable]	[unavailable]	[unavailable]	[unavailable]	[unavailable]	[unavailable]	[unavailable]	[unavailable]	2	1	0.0071	8.6378
0.999999	1	HTLSYVDIK(0.997)TGK(0.003)	160322_0002_Ksuc_10w33_Q1.02115.02115.2	K.HTLSYVDIK[228.11]TGK.V	sp|Q8K2B3|SDHA_MOUSE	1460.75	1799	2115	2	1460.76	731.383	Succinate dehydrogenase [ubiquinone] flavoprotein subunit, mitochondrial OS=Mus musculus GN=Sdha PE=1 SV=1	8.51	0	4.8469	0.6673	7.52429	0.999999	0	20	[unavailable]	[unavailable]	[unavailable]	[unavailable]	[unavailable]	[unavailable]	[unavailable]	[unavailable]	[unavailable]	[unavailable]	[unavailable]	2	1	0.0071	3.5137
0.999999	1	ADTFSK(1.000)TVSSGLR	160322_0002_Ksuc_10w33_Q1.02121.02121.2	R.ADTFSK[228.11]TVSSGLR.V	sp|Q9WVM8|AADAT_MOUSE	1467.72	1128	2121	2	1467.73	734.868	Kynurenine\alpha-aminoadipate aminotransferase, mitochondrial OS=Mus musculus GN=Aadat PE=1 SV=1	8.79	0	5.406	0.99995	15	0.999999	0	13.9836	[unavailable]	[unavailable]	[unavailable]	[unavailable]	[unavailable]	[unavailable]	[unavailable]	[unavailable]	[unavailable]	[unavailable]	[unavailable]	2	1	0.0079	7.6992
0.999999	1	LTK(1.000)EFSVYMTK(0.000), LTKEFSVYM(1.000)TK	160322_0002_Ksuc_10w33_Q1.02129.02129.2	R.LTK[228.11]EFSVYM[147.04]TK.D	sp|P05202|AATM_MOUSE	1461.71	1158	2129	2	1461.71	731.86	Aspartate aminotransferase, mitochondrial OS=Mus musculus GN=Got2 PE=1 SV=1	8.5	0	4.5097	0.9999	15	0.999999	0.999999	20	[unavailable]	[unavailable]	[unavailable]	[unavailable]	[unavailable]	[unavailable]	[unavailable]	[unavailable]	[unavailable]	[unavailable]	[unavailable]	2	1	0.0066	7.2853
0.999999	1	DTVTK(1.000)DNGIRPSSLEQMAK(0.000)	160322_0002_Ksuc_10w33_Q1.02130.02130.3	K.DTVTK[228.11]DNGIRPSSLEQMAK.L	sp|Q99JY0|ECHB_MOUSE	2189.06	999	2130	3	2189.07	730.695	Trifunctional enzyme subunit beta, mitochondrial OS=Mus musculus GN=Hadhb PE=1 SV=1	6.12	0	4.7678	0.9741	15	0	0.999999	20	[unavailable]	[unavailable]	[unavailable]	[unavailable]	[unavailable]	[unavailable]	[unavailable]	[unavailable]	[unavailable]	[unavailable]	[unavailable]	2	1	0.0104	9.7552
0.999999	1	VK(1.000)LLLQVQHASK(0.000)	160322_0002_Ksuc_10w33_Q1.02132.02132.2	R.VK[228.11]LLLQVQHASK.Q	sp|P48962|ADT1_MOUSE,sp|P51881|ADT2_MOUSE	1462.85	1145	2132	2	1462.86	732.433	ADP\ATP translocase 1 OS=Mus musculus GN=Slc25a4 PE=1 SV=4	10	0	3.8386	0.9986	15	0.999999	0	20	[unavailable]	[unavailable]	[unavailable]	[unavailable]	[unavailable]	[unavailable]	[unavailable]	[unavailable]	[unavailable]	[unavailable]	[unavailable]	2	1	0.0056	7.4814
0.879196	0.9961	[unavailable]	160322_0002_Ksuc_10w33_Q1.02134.02134.2	R.SALRDEK[228.11]GALFR.A	sp|Q9QYR9|ACOT2_MOUSE	1461.76	603	2134	2	1461.76	731.886	Acyl-coenzyme A thioesterase 2, mitochondrial OS=Mus musculus GN=Acot2 PE=1 SV=2	8.46	2592.5	3.7318	0	0	0.999999	0	5.6025	1.52	0.306	0	63.1	1	[unavailable]	[unavailable]	[unavailable]	[unavailable]	0.0106	1.52	2	2	0.0055	-0.4531
0.999988	0.9937	[unavailable]	160322_0002_Ksuc_10w33_Q1.02136.02136.2	K.THLPGFVEQAGALK.A	sp|P99029|PRDX5_MOUSE	1466.79	604	2136	2	1466.79	734.401	Peroxiredoxin-5, mitochondrial OS=Mus musculus GN=Prdx5 PE=1 SV=2	6.41	2613.4	3.6017	0.4515	15	0.999999	0	9.16139	1.183	0.292	0	50.4	1	[unavailable]	[unavailable]	[unavailable]	[unavailable]	0.0178	1.183	2	0	0.0053	-0.9714
0.999999	1	K(0.000)LDQVEK(1.000)ELLR	160322_0002_Ksuc_10w33_Q1.02142.02142.2	K.KLDQVEK[228.11]ELLR.V	sp|Q9DB20|ATPO_MOUSE	1469.81	1344	2142	2	1469.81	735.912	ATP synthase subunit O, mitochondrial OS=Mus musculus GN=Atp5o PE=1 SV=1	6.18	0	3.3221	0.999999	15	0.999999	0	20	[unavailable]	[unavailable]	[unavailable]	[unavailable]	[unavailable]	[unavailable]	[unavailable]	[unavailable]	[unavailable]	[unavailable]	[unavailable]	2	1	0.0049	5.8471
0.800308	0.3214	[unavailable]	160322_0002_Ksuc_10w33_Q1.02143.02143.3	K.GDVYK[228.11]AQIM[147.04]NVSWSADHR.V	sp|P53395|ODB2_MOUSE	2192	605	2143	3	2192.01	731.673	Lipoamide acyltransferase component of branched-chain alpha-keto acid dehydrogenase complex, mitochondrial OS=Mus musculus GN=Dbt PE=1 SV=2	6.75	2700.1	5.3463	0	11.5674	0	0.999999	9.73899	1.544	0.241	0	92.3	1	[unavailable]	[unavailable]	[unavailable]	[unavailable]	0.193	1.544	2	1	0.0117	-3.3549
0.999999	1	K(1.000)WYYNAAGFNK(0.000)	160322_0002_Ksuc_10w33_Q1.02148.02148.2	R.K[228.11]WYYNAAGFNK.L	sp|Q9D855|QCR7_MOUSE	1460.67	1249	2148	2	1460.68	731.343	Cytochrome b-c1 complex subunit 7 OS=Mus musculus GN=Uqcrb PE=1 SV=3	9.53	0	3.6771	0.9992	15	0.999999	0.999999	8.47419	[unavailable]	[unavailable]	[unavailable]	[unavailable]	[unavailable]	[unavailable]	[unavailable]	[unavailable]	[unavailable]	[unavailable]	[unavailable]	2	0	0.0054	6.6052
0.999999	1	TLLK(1.000)DTTVTGLGR	160322_0002_Ksuc_10w33_Q1.02156.02156.2	K.TLLK[228.11]DTTVTGLGR.G	sp|Q8BMS1|ECHA_MOUSE	1473.8	1083	2156	2	1473.81	737.909	Trifunctional enzyme subunit alpha, mitochondrial OS=Mus musculus GN=Hadha PE=1 SV=1	8.41	0	1.2424	0.99975	15	0	0.999999	20	[unavailable]	[unavailable]	[unavailable]	[unavailable]	[unavailable]	[unavailable]	[unavailable]	[unavailable]	[unavailable]	[unavailable]	[unavailable]	2	1	0.0018	8.2473
0.999999	1	VLAIHK(1.000)QHLSPVDTAYFR	160322_0002_Ksuc_10w33_Q1.02163.02163.3	R.VLAIHK[228.11]QHLSPVDTAYFR.K	sp|Q3UEG6|AGT2_MOUSE	2194.15	987	2163	3	2194.16	732.392	Alanine--glyoxylate aminotransferase 2, mitochondrial OS=Mus musculus GN=Agxt2 PE=1 SV=1	8.58	0	1.3352	0.983999	15	0.999999	0.3722	13.1045	[unavailable]	[unavailable]	[unavailable]	[unavailable]	[unavailable]	[unavailable]	[unavailable]	[unavailable]	[unavailable]	[unavailable]	[unavailable]	2	1	0.0029	10.1991
0.999999	1	AQAVHPGYGFLSENK(1.000)EFAK(0.000)	160322_0002_Ksuc_10w33_Q1.02167.02167.3	R.AQAVHPGYGFLSENK[228.11]EFAK.R	sp|Q91ZA3|PCCA_MOUSE	2192.05	953	2167	3	2192.06	731.692	Propionyl-CoA carboxylase alpha chain, mitochondrial OS=Mus musculus GN=Pcca PE=1 SV=2	6.8	0	3.7589	0.9887	15	0	0	16.4368	[unavailable]	[unavailable]	[unavailable]	[unavailable]	[unavailable]	[unavailable]	[unavailable]	[unavailable]	[unavailable]	[unavailable]	[unavailable]	2	1	0.0082	13.0052
0.999999	1	[unavailable]	160322_0002_Ksuc_10w33_Q1.02178.02178.2	R.TNWFEPVGSEYK.Q	sp|Q9DBT9|M2GD_MOUSE	1455.67	1651	2178	2	1455.68	728.841	Dimethylglycine dehydrogenase, mitochondrial OS=Mus musculus GN=Dmgdh PE=1 SV=1	4.53	0	5.8701	0.99605	15	0.9612	0	20	[unavailable]	[unavailable]	[unavailable]	[unavailable]	[unavailable]	[unavailable]	[unavailable]	[unavailable]	[unavailable]	[unavailable]	[unavailable]	2	0	0.0085	4.1709
0.999999	1	[unavailable]	160322_0002_Ksuc_10w33_Q1.02179.02179.3	K.TFPTVNPTTGEVIGHVAEGDR.A	sp|Q9CZS1|AL1B1_MOUSE	2196.08	1210	2179	3	2196.09	733.034	Aldehyde dehydrogenase X, mitochondrial OS=Mus musculus GN=Aldh1b1 PE=1 SV=1	4.65	0	4.6692	0.978349	3.76799	0	0	15.1228	[unavailable]	[unavailable]	[unavailable]	[unavailable]	[unavailable]	[unavailable]	[unavailable]	[unavailable]	[unavailable]	[unavailable]	[unavailable]	2	0	0.0103	6.8996
0.999999	1	FNIIQPGPIK(1.000)TK(0.000)	160322_0002_Ksuc_10w33_Q1.02182.02182.2	R.FNIIQPGPIK[228.11]TK.G	sp|Q9CQ62|DECR_MOUSE	1454.81	1497	2182	2	1454.82	728.414	2,4-dienoyl-CoA reductase, mitochondrial OS=Mus musculus GN=Decr1 PE=1 SV=1	10	0	4.1115	0.9496	15	0.999999	0	12.3015	[unavailable]	[unavailable]	[unavailable]	[unavailable]	[unavailable]	[unavailable]	[unavailable]	[unavailable]	[unavailable]	[unavailable]	[unavailable]	2	1	0.006	4.9376
0.999999	1	ALGFPLERPK(1.000)SMSTDGLMK(0.000), ALGFPLERPKSM(0.000)STDGLM(1.000)K	160322_0002_Ksuc_10w33_Q1.02196.02196.3	R.ALGFPLERPK[228.11]SMSTDGLM[147.04]K.F	sp|Q9CZU6|CISY_MOUSE	2193.08	1333	2196	3	2193.09	732.034	Citrate synthase, mitochondrial OS=Mus musculus GN=Cs PE=1 SV=1	8.63	0	5.1765	0.7127	4.265	0	0.999999	19.4682	[unavailable]	[unavailable]	[unavailable]	[unavailable]	[unavailable]	[unavailable]	[unavailable]	[unavailable]	[unavailable]	[unavailable]	[unavailable]	2	1	0.0114	5.8928
0.999999	1	PGGPALWGNAFK(1.000)R	160322_0002_Ksuc_10w33_Q1.02207.02207.2	K.PGGPALWGNAFK[228.11]R.A	sp|Q9CQE1|NPS3B_MOUSE	1469.74	1204	2207	2	1469.75	735.878	Protein NipSnap homolog 3B OS=Mus musculus GN=Nipsnap3b PE=1 SV=1	11.01	0	4.5681	0	15	0.999999	0	11.4112	[unavailable]	[unavailable]	[unavailable]	[unavailable]	[unavailable]	[unavailable]	[unavailable]	[unavailable]	[unavailable]	[unavailable]	[unavailable]	1	0	0.0067	6.9764
0.999999	1	[unavailable]	160322_0002_Ksuc_10w33_Q1.02218.02218.2	R.GYFIQPTVFGDVK.D	sp|P47738|ALDH2_MOUSE	1469.76	1982	2218	2	1469.76	735.885	Aldehyde dehydrogenase, mitochondrial OS=Mus musculus GN=Aldh2 PE=1 SV=1	5.83	0	3.9036	0.99915	15	0.999999	0	20	[unavailable]	[unavailable]	[unavailable]	[unavailable]	[unavailable]	[unavailable]	[unavailable]	[unavailable]	[unavailable]	[unavailable]	[unavailable]	2	0	0.0057	2.7701
0.999999	1	QK(0.500)GEYLPLLQGK(0.500)	160322_0002_Ksuc_10w33_Q1.02220.02220.2	K.QK[228.11]GEYLPLLQGK.S	sp|P11725|OTC_MOUSE	1455.76	1621	2220	2	1455.76	728.888	Ornithine carbamoyltransferase, mitochondrial OS=Mus musculus GN=Otc PE=1 SV=1	8.5	0	0.587	0.43895	15	0	1.7802	20	[unavailable]	[unavailable]	[unavailable]	[unavailable]	[unavailable]	[unavailable]	[unavailable]	[unavailable]	[unavailable]	[unavailable]	[unavailable]	2	1	0.0009	4.3147
0.999999	1	TVLIM(1.000)ELINNVAK	160322_0002_Ksuc_10w33_Q1.02222.02222.2	K.TVLIM[147.04]ELINNVAK.A	sp|P56480|ATPB_MOUSE	1472.83	1541	2222	2	1472.83	737.421	ATP synthase subunit beta, mitochondrial OS=Mus musculus GN=Atp5b PE=1 SV=2	5.66	0	2.9009	0.99955	15	0.999999	2	20	[unavailable]	[unavailable]	[unavailable]	[unavailable]	[unavailable]	[unavailable]	[unavailable]	[unavailable]	[unavailable]	[unavailable]	[unavailable]	2	0	0.0043	4.7173
0.999999	1	TVLIM(1.000)ELINNVAK	160322_0002_Ksuc_10w33_Q1.02224.02224.2	K.TVLIM[147.04]ELINNVAK.A	sp|P56480|ATPB_MOUSE	1472.83	1533	2224	2	1472.83	737.421	ATP synthase subunit beta, mitochondrial OS=Mus musculus GN=Atp5b PE=1 SV=2	5.66	0	3.0666	0.9964	15	0.999999	2	20	[unavailable]	[unavailable]	[unavailable]	[unavailable]	[unavailable]	[unavailable]	[unavailable]	[unavailable]	[unavailable]	[unavailable]	[unavailable]	2	0	0.0045	4.7308
0.999999	1	EVEMDAVGK(1.000)EGR, EVEM(1.000)DAVGKEGR	160322_0002_Ksuc_10w33_Q1.02235.02235.2	R.EVEM[147.04]DAVGK[228.11]EGR.V	sp|Q8C196|CPSM_MOUSE	1434.63	1239	2235	2	1434.63	718.322	Carbamoyl-phosphate synthase [ammonia], mitochondrial OS=Mus musculus GN=Cps1 PE=1 SV=2	4.41	0	2.6377	0.99935	15	0.999999	2.5357	20	[unavailable]	[unavailable]	[unavailable]	[unavailable]	[unavailable]	[unavailable]	[unavailable]	[unavailable]	[unavailable]	[unavailable]	[unavailable]	2	1	0.0038	6.6476
0.999999	1	LAEQYAK(1.000)ENGTK(0.000)	160322_0002_Ksuc_10w33_Q1.02237.02237.2	K.LAEQYAK[228.11]ENGTK.L	sp|P11725|OTC_MOUSE	1450.69	1187	2237	2	1450.7	726.354	Ornithine carbamoyltransferase, mitochondrial OS=Mus musculus GN=Otc PE=1 SV=1	6.14	0	3.9549	0.9886	15	0.999999	0.0556	20	[unavailable]	[unavailable]	[unavailable]	[unavailable]	[unavailable]	[unavailable]	[unavailable]	[unavailable]	[unavailable]	[unavailable]	[unavailable]	2	1	0.0057	7.1014
0.999999	1	ATAEEISSK(1.000)TGNK(0.000)	160322_0002_Ksuc_10w33_Q1.02244.02244.2	K.ATAEEISSK[228.11]TGNK.V	sp|Q9CQ62|DECR_MOUSE	1434.68	1142	2244	2	1434.69	718.349	2,4-dienoyl-CoA reductase, mitochondrial OS=Mus musculus GN=Decr1 PE=1 SV=1	6.19	0	3.0631	0.9777	15	0.999999	0	12.3015	[unavailable]	[unavailable]	[unavailable]	[unavailable]	[unavailable]	[unavailable]	[unavailable]	[unavailable]	[unavailable]	[unavailable]	[unavailable]	2	1	0.0044	7.5429
0.999999	1	NPTYK(1.000)EVCSEK(0.000)	160322_0002_Ksuc_10w33_Q1.02246.02246.2	R.NPTYK[228.11]EVC[160.03]SEK.T	sp|Q9D6Y7|MSRA_MOUSE	1453.64	1250	2246	2	1453.64	727.827	Mitochondrial peptide methionine sulfoxide reductase OS=Mus musculus GN=Msra PE=1 SV=1	6.13	0	1.9314	0.9958	15	0	0	5.368	[unavailable]	[unavailable]	[unavailable]	[unavailable]	[unavailable]	[unavailable]	[unavailable]	[unavailable]	[unavailable]	[unavailable]	[unavailable]	2	1	0.0028	6.5925
0.999981	1	NHVAGQMLHGGGSK(1.000)FNSGNR	160322_0002_Ksuc_10w33_Q1.02250.02250.3	R.NHVAGQMLHGGGSK[228.11]FNSGNR.W	sp|P47934|CACP_MOUSE	2167	1390	2250	3	2167.02	723.34	Carnitine O-acetyltransferase OS=Mus musculus GN=Crat PE=1 SV=3	11	0	8.6187	0.2001	1.5651	0.999999	0	4.8717	[unavailable]	[unavailable]	[unavailable]	[unavailable]	[unavailable]	[unavailable]	[unavailable]	[unavailable]	[unavailable]	[unavailable]	[unavailable]	2	1	0.0187	5.5469
0.981096	0.993	[unavailable]	160322_0002_Ksuc_10w33_Q1.02254.02254.2	K.K[228.11]AQSNGPEKQEK.E	sp|Q9QZQ1|AFAD_MOUSE	1442.7	62	2254	2	1442.7	722.357	Afadin OS=Mus musculus GN=Mllt4 PE=1 SV=3	8.5	1852.78	3.2578	0	15	0	0	3.1067	[unavailable]	[unavailable]	[unavailable]	[unavailable]	[unavailable]	447	317	1	1	0.13	[unavailable]	2	1	0.0047	4.4204
0.999999	1	TGTAEM(1.000)SSILEER	160322_0002_Ksuc_10w33_Q1.02259.02259.2	K.TGTAEM[147.04]SSILEER.L	sp|Q03265|ATPA_MOUSE	1438.66	1288	2259	2	1438.67	720.338	ATP synthase subunit alpha, mitochondrial OS=Mus musculus GN=Atp5a1 PE=1 SV=1	4.25	0	3.4788	0.999599	15	0.711	0.999999	20	[unavailable]	[unavailable]	[unavailable]	[unavailable]	[unavailable]	[unavailable]	[unavailable]	[unavailable]	[unavailable]	[unavailable]	[unavailable]	2	0	0.005	6.2773
0.999999	1	[unavailable]	160322_0002_Ksuc_10w33_Q1.02264.02264.2	K.STGSVVGQQPFGGAR.A	sp|Q8CHT0|AL4A1_MOUSE	1446.72	1680	2264	2	1446.73	724.368	Delta-1-pyrroline-5-carboxylate dehydrogenase, mitochondrial OS=Mus musculus GN=Aldh4a1 PE=1 SV=3	9.47	0	4.472	0.9982	15	0.999999	0	19.5445	[unavailable]	[unavailable]	[unavailable]	[unavailable]	[unavailable]	[unavailable]	[unavailable]	[unavailable]	[unavailable]	[unavailable]	[unavailable]	2	0	0.0065	4.0209
0.999999	1	K(1.000)YLLNCDNMR, KYLLNCDNM(1.000)R	160322_0002_Ksuc_10w33_Q1.02268.02268.2	K.K[228.11]YLLNC[160.03]DNM[147.04]R.C	sp|Q8K411|PREP_MOUSE	1441.63	1291	2268	2	1441.64	721.824	Presequence protease, mitochondrial OS=Mus musculus GN=Pitrm1 PE=1 SV=1	8.2	0	3.8104	0.9982	15	0.999999	1.3373	9.53199	[unavailable]	[unavailable]	[unavailable]	[unavailable]	[unavailable]	[unavailable]	[unavailable]	[unavailable]	[unavailable]	[unavailable]	[unavailable]	2	0	0.0055	6.2576
0.999999	1	IEGTPLETVQK(1.000)K(0.000)	160322_0002_Ksuc_10w33_Q1.02273.02273.2	K.IEGTPLETVQK[228.11]K.L	sp|Q9CQZ6|NDUB3_MOUSE	1441.77	1152	2273	2	1441.77	721.89	NADH dehydrogenase [ubiquinone] 1 beta subcomplex subunit 3 OS=Mus musculus GN=Ndufb3 PE=1 SV=1	6.14	0	2.6247	0.9503	15	0.999999	0	1.3886	[unavailable]	[unavailable]	[unavailable]	[unavailable]	[unavailable]	[unavailable]	[unavailable]	[unavailable]	[unavailable]	[unavailable]	[unavailable]	2	0	0.0038	7.407
0.997594	0.9403	VRVDEYDYSK(1.000)PIQGQQK(0.000)	160322_0002_Ksuc_10w33_Q1.02275.02275.3	K.VRVDEYDYSK[228.11]PIQGQQK.K	sp|Q8K2B3|SDHA_MOUSE	2152.04	63	2275	3	2152.05	718.355	Succinate dehydrogenase [ubiquinone] flavoprotein subunit, mitochondrial OS=Mus musculus GN=Sdha PE=1 SV=1	6.09	2228.73	2.9274	0	15	0	0	20	[unavailable]	[unavailable]	[unavailable]	[unavailable]	[unavailable]	509	433	1	1	0.24	[unavailable]	2	1	0.0063	2.6745
0.999999	1	EFSVYMTK(1.000)DGR, EFSVYM(1.000)TKDGR	160322_0002_Ksuc_10w33_Q1.02280.02280.2	K.EFSVYM[147.04]TK[228.11]DGR.L	sp|P05202|AATM_MOUSE	1447.63	1175	2280	2	1447.64	724.822	Aspartate aminotransferase, mitochondrial OS=Mus musculus GN=Got2 PE=1 SV=1	6.17	0	4.9751	0.999049	15	0.999999	2	20	[unavailable]	[unavailable]	[unavailable]	[unavailable]	[unavailable]	[unavailable]	[unavailable]	[unavailable]	[unavailable]	[unavailable]	[unavailable]	2	1	0.0072	7.1762
0.999999	1	ADVVPK(1.000)TAENFR	160322_0002_Ksuc_10w33_Q1.02282.02282.2	K.ADVVPK[228.11]TAENFR.A	sp|Q99KR7|PPIF_MOUSE,sp|Q9D868|PPIH_MOUSE	1445.72	1751	2282	2	1445.72	723.865	Peptidyl-prolyl cis-trans isomerase F, mitochondrial OS=Mus musculus GN=Ppif PE=1 SV=1	6.11	0	2.702	0.9938	15	0.999999	0	5.7995	[unavailable]	[unavailable]	[unavailable]	[unavailable]	[unavailable]	[unavailable]	[unavailable]	[unavailable]	[unavailable]	[unavailable]	[unavailable]	2	1	0.0039	3.7862
0.999999	0.9865	[unavailable]	160322_0002_Ksuc_10w33_Q1.02288.02288.2	K.GDVTTQVALQPALK.F	sp|P09671|SODM_MOUSE	1439.8	607	2288	2	1439.81	720.907	Superoxide dismutase [Mn], mitochondrial OS=Mus musculus GN=Sod2 PE=1 SV=3	5.84	2453.1	5.1209	0.9521	15	0.999999	0	13.5658	2.208	0.496	0	512.3	1	[unavailable]	[unavailable]	[unavailable]	[unavailable]	0.00224	2.208	2	0	0.0074	1.1013
0.999999	1	K(1.000)VMEAFEQAER	160322_0002_Ksuc_10w33_Q1.02292.02292.2	K.K[228.11]VMEAFEQAER.K	sp|P50136|ODBA_MOUSE	1436.66	1157	2292	2	1436.67	719.338	2-oxoisovalerate dehydrogenase subunit alpha, mitochondrial OS=Mus musculus GN=Bckdha PE=1 SV=1	4.79	0	3.6536	0.999799	15	0.999999	1.0972	3.5603	[unavailable]	[unavailable]	[unavailable]	[unavailable]	[unavailable]	[unavailable]	[unavailable]	[unavailable]	[unavailable]	[unavailable]	[unavailable]	2	0	0.0052	7.3003
0.999999	1	[unavailable]	160322_0002_Ksuc_10w33_Q1.02296.02296.2	R.TTPSVVAFTADGER.L	sp|P38647|GRP75_MOUSE	1449.71	1068	2296	2	1449.72	725.862	Stress-70 protein, mitochondrial OS=Mus musculus GN=Hspa9 PE=1 SV=3	4.37	0	4.2944	0.999999	15	0.999999	0.999999	20	[unavailable]	[unavailable]	[unavailable]	[unavailable]	[unavailable]	[unavailable]	[unavailable]	[unavailable]	[unavailable]	[unavailable]	[unavailable]	2	0	0.0062	8.5296
0.999999	0.9994	[unavailable]	160322_0002_Ksuc_10w33_Q1.02300.02300.2	K.SEDYAFPTYADR.R	sp|P19783|COX41_MOUSE	1433.61	608	2300	2	1433.62	717.812	Cytochrome c oxidase subunit 4 isoform 1, mitochondrial OS=Mus musculus GN=Cox4i1 PE=1 SV=2	4.03	2532	4.368	0.9973	15	0	0	12.9174	2.069	0.508	0	264.2	1	[unavailable]	[unavailable]	[unavailable]	[unavailable]	0.000633	2.069	2	0	0.0063	2.365
0.999999	1	VNCLAPGLIK(1.000)TR	160322_0002_Ksuc_10w33_Q1.02307.02307.2	R.VNC[160.03]LAPGLIK[228.11]TR.F	sp|Q99LB2|DHRS4_MOUSE	1440.78	1430	2307	2	1440.78	721.395	Dehydrogenase\reductase SDR family member 4 OS=Mus musculus GN=Dhrs4 PE=1 SV=3	9.51	0	3.7279	0.9999	15	0.999999	0	12.6673	[unavailable]	[unavailable]	[unavailable]	[unavailable]	[unavailable]	[unavailable]	[unavailable]	[unavailable]	[unavailable]	[unavailable]	[unavailable]	2	1	0.0054	5.2875
0.999999	1	[unavailable]	160322_0002_Ksuc_10w33_Q1.02317.02317.2	R.FVTVQTISGTGALR.V	sp|P05202|AATM_MOUSE	1448.8	1523	2317	2	1448.8	725.407	Aspartate aminotransferase, mitochondrial OS=Mus musculus GN=Got2 PE=1 SV=1	9.75	0	3.1175	0.99995	15	0.999999	0	20	[unavailable]	[unavailable]	[unavailable]	[unavailable]	[unavailable]	[unavailable]	[unavailable]	[unavailable]	[unavailable]	[unavailable]	[unavailable]	2	0	0.0045	4.7909
0.999999	0.9935	[unavailable]	160322_0002_Ksuc_10w33_Q1.02319.02319.2	K.DAVTPADFSEWSK.F	Biognosys|iRT	1451.66	2153	2319	2	1451.66	726.836	Kit Fusion	4.03	0	4.7091	0.9039	15	0.999999	0	11.0096	[unavailable]	[unavailable]	[unavailable]	[unavailable]	[unavailable]	[unavailable]	[unavailable]	[unavailable]	[unavailable]	[unavailable]	[unavailable]	2	0	0.0068	1.9131
0.999999	1	NFAAELAPK(1.000)NIR	160322_0002_Ksuc_10w33_Q1.02320.02320.2	K.NFAAELAPK[228.11]NIR.V	sp|Q99LB2|DHRS4_MOUSE	1442.75	1742	2320	2	1442.76	722.383	Dehydrogenase\reductase SDR family member 4 OS=Mus musculus GN=Dhrs4 PE=1 SV=3	8.75	0	2.7075	0.9976	15	0.999999	0	12.6673	[unavailable]	[unavailable]	[unavailable]	[unavailable]	[unavailable]	[unavailable]	[unavailable]	[unavailable]	[unavailable]	[unavailable]	[unavailable]	2	1	0.0039	3.8138
0.999999	1	[unavailable]	160322_0002_Ksuc_10w33_Q1.02329.02329.2	K.DAVTPADFSEWSK.F	Biognosys|iRT	1451.66	1218	2329	2	1451.67	726.836	Kit Fusion	4.03	0	5.8022	0.9799	15	0.999999	0	11.0096	[unavailable]	[unavailable]	[unavailable]	[unavailable]	[unavailable]	[unavailable]	[unavailable]	[unavailable]	[unavailable]	[unavailable]	[unavailable]	2	0	0.0084	6.8448
0.999999	1	SDK(1.000)WIDIHNPATNEVVGR	160322_0002_Ksuc_10w33_Q1.02340.02340.3	K.SDK[228.11]WIDIHNPATNEVVGR.V	sp|Q9EQ20|MMSA_MOUSE	2150.04	945	2340	3	2150.05	717.687	Methylmalonate-semialdehyde dehydrogenase [acylating], mitochondrial OS=Mus musculus GN=Aldh6a1 PE=1 SV=1	5.36	0	4.3434	0.997049	15	0	1.9132	20	[unavailable]	[unavailable]	[unavailable]	[unavailable]	[unavailable]	[unavailable]	[unavailable]	[unavailable]	[unavailable]	[unavailable]	[unavailable]	2	1	0.0093	15.4241
0.999999	1	[unavailable]	160322_0002_Ksuc_10w33_Q1.02344.02344.2	R.FTQAGSEVSALLGR.L	sp|P56480|ATPB_MOUSE	1434.75	1048	2344	2	1434.75	718.381	ATP synthase subunit beta, mitochondrial OS=Mus musculus GN=Atp5b PE=1 SV=2	6	0	4.5944	0.999799	15	0.999999	0	20	[unavailable]	[unavailable]	[unavailable]	[unavailable]	[unavailable]	[unavailable]	[unavailable]	[unavailable]	[unavailable]	[unavailable]	[unavailable]	2	0	0.0066	8.8181
0.999999	1	K(1.000)WYDLMIQNK(0.000)	160322_0002_Ksuc_10w33_Q1.02358.02358.2	R.K[228.11]WYDLMIQNK.D	sp|Q8BWF0|SSDH_MOUSE	1437.7	1225	2358	2	1437.7	719.855	Succinate-semialdehyde dehydrogenase, mitochondrial OS=Mus musculus GN=Aldh5a1 PE=1 SV=1	8.5	0	2.5472	0.999	15	0	1.0851	12.6132	[unavailable]	[unavailable]	[unavailable]	[unavailable]	[unavailable]	[unavailable]	[unavailable]	[unavailable]	[unavailable]	[unavailable]	[unavailable]	2	0	0.0037	6.7979
0.999999	1	[unavailable]	160322_0002_Ksuc_10w33_Q1.02365.02365.2	R.YFPTQALNFAFK.D	sp|P48962|ADT1_MOUSE,sp|P51881|ADT2_MOUSE,sp|Q3V132|ADT4_MOUSE	1445.73	1296	2365	2	1445.74	723.875	ADP\ATP translocase 1 OS=Mus musculus GN=Slc25a4 PE=1 SV=4	8.59	0	2.1953	0.99995	15	0.999999	0	20	[unavailable]	[unavailable]	[unavailable]	[unavailable]	[unavailable]	[unavailable]	[unavailable]	[unavailable]	[unavailable]	[unavailable]	[unavailable]	2	0	0.0032	6.2066
0.999999	1	GVTEAHVDQK(0.500)NK(0.500)	160322_0002_Ksuc_10w33_Q1.02374.02374.2	K.GVTEAHVDQK[228.11]NK.V	sp|Q9D172|ES1_MOUSE	1424.69	1885	2374	2	1424.69	713.352	ES1 protein homolog, mitochondrial OS=Mus musculus GN=D10Jhu81e PE=1 SV=1	6.75	0	0.5141	0.8316	0.971499	0.999999	0	9.18039	[unavailable]	[unavailable]	[unavailable]	[unavailable]	[unavailable]	[unavailable]	[unavailable]	[unavailable]	[unavailable]	[unavailable]	[unavailable]	2	1	0.0007	3.1725
0.999999	1	AIAQASK(1.000)EAGVER	160322_0002_Ksuc_10w33_Q1.02385.02385.2	R.AIAQASK[228.11]EAGVER.F	sp|Q9DC69|NDUA9_MOUSE	1428.72	1085	2385	2	1428.72	715.368	NADH dehydrogenase [ubiquinone] 1 alpha subcomplex subunit 9, mitochondrial OS=Mus musculus GN=Ndufa9 PE=1 SV=2	6.19	0	2.905	0.99985	15	0	0	10.254	[unavailable]	[unavailable]	[unavailable]	[unavailable]	[unavailable]	[unavailable]	[unavailable]	[unavailable]	[unavailable]	[unavailable]	[unavailable]	2	1	0.0042	8.2256
0.999999	1	[unavailable]	160322_0002_Ksuc_10w33_Q1.02388.02388.2	K.TGQAAGFSYTDANK.N	sp|P62897|CYC_MOUSE	1429.65	1244	2388	2	1429.65	715.831	Cytochrome c, somatic OS=Mus musculus GN=Cycs PE=1 SV=2	5.5	0	2.4762	0.997549	15	0.999999	0	9.91319	[unavailable]	[unavailable]	[unavailable]	[unavailable]	[unavailable]	[unavailable]	[unavailable]	[unavailable]	[unavailable]	[unavailable]	[unavailable]	2	0	0.0035	6.6193
0.778263	0.95	[unavailable]	160322_0002_Ksuc_10w33_Q1.02396.02396.2	K.IQEGK[228.11]TTVIEGR.L	sp|Q99N85|RT18A_MOUSE	1429.74	2220	2396	2	1429.75	715.878	28S ribosomal protein S18a, mitochondrial OS=Mus musculus GN=Mrps18a PE=2 SV=1	6.14	0	5.3789	0	15	0	0	1.2997	[unavailable]	[unavailable]	[unavailable]	[unavailable]	[unavailable]	[unavailable]	[unavailable]	[unavailable]	[unavailable]	[unavailable]	[unavailable]	2	1	0.0077	1.5961
0.997195	0.919	CPNCGTHYK(1.000)LVPHQMAH	160322_0002_Ksuc_10w33_Q1.02397.02397.3	R.C[160.03]PNC[160.03]GTHYK[228.11]LVPHQMAH.-	sp|P19536|COX5B_MOUSE	2148.93	68	2397	3	2148.94	717.317	Cytochrome c oxidase subunit 5B, mitochondrial OS=Mus musculus GN=Cox5b PE=1 SV=1	8.07	1940.47	4.6069	0	15	0.999999	1.7285	3.5554	[unavailable]	[unavailable]	[unavailable]	[unavailable]	[unavailable]	385	305	1	1	1.2	[unavailable]	2	1	0.0099	2.3412
0.999999	1	EVEMDAVGK(1.000)EGR	160322_0002_Ksuc_10w33_Q1.02399.02399.2	R.EVEMDAVGK[228.11]EGR.V	sp|Q8C196|CPSM_MOUSE	1418.63	1185	2399	2	1418.64	710.325	Carbamoyl-phosphate synthase [ammonia], mitochondrial OS=Mus musculus GN=Cps1 PE=1 SV=2	4.41	0	3.3559	0.99665	15	0.999999	3.5357	20	[unavailable]	[unavailable]	[unavailable]	[unavailable]	[unavailable]	[unavailable]	[unavailable]	[unavailable]	[unavailable]	[unavailable]	[unavailable]	2	1	0.0048	7.1017
0.999999	1	IGSNYSVK(1.000)TVEK(0.000)	160322_0002_Ksuc_10w33_Q1.02401.02401.2	K.IGSNYSVK[228.11]TVEK.T	sp|Q9R112|SQRD_MOUSE	1423.72	1827	2401	2	1423.72	712.867	Sulfide:quinone oxidoreductase, mitochondrial OS=Mus musculus GN=Sqrdl PE=1 SV=3	8.5	0	1.972	0	15	0	0	8.28019	[unavailable]	[unavailable]	[unavailable]	[unavailable]	[unavailable]	[unavailable]	[unavailable]	[unavailable]	[unavailable]	[unavailable]	[unavailable]	2	1	0.0028	3.397
0.999999	1	IAQAQGLK(1.000)DGYR	160322_0002_Ksuc_10w33_Q1.02404.02404.2	K.IAQAQGLK[228.11]DGYR.L	sp|Q9D0S9|HINT2_MOUSE	1418.72	1226	2404	2	1418.72	710.365	Histidine triad nucleotide-binding protein 2, mitochondrial OS=Mus musculus GN=Hint2 PE=1 SV=1	8.59	0	1.7209	0.99995	15	0.9991	0	6.5873	[unavailable]	[unavailable]	[unavailable]	[unavailable]	[unavailable]	[unavailable]	[unavailable]	[unavailable]	[unavailable]	[unavailable]	[unavailable]	2	1	0.0024	6.7881
0.999997	0.9921	LLIGADGHK(1.000)SGVR	160322_0002_Ksuc_10w33_Q1.02405.02405.2	K.LLIGADGHK[228.11]SGVR.Q	sp|Q8R1S0|COQ6_MOUSE	1421.76	69	2405	2	1421.77	711.889	Ubiquinone biosynthesis monooxygenase COQ6, mitochondrial OS=Mus musculus GN=Coq6 PE=1 SV=3	8.75	2006.19	4.7125	0.9888	15	0.999999	0.999999	5.2116	[unavailable]	[unavailable]	[unavailable]	[unavailable]	[unavailable]	475	344	0	2	0.21	[unavailable]	2	1	0.0067	4.555
0.999999	1	CADFGMAADK(0.500)NK(0.500)	160322_0002_Ksuc_10w33_Q1.02406.02406.2	R.C[160.03]ADFGMAADK[228.11]NK.F	sp|Q99MN9|PCCB_MOUSE	1426.59	1314	2406	2	1426.59	714.3	Propionyl-CoA carboxylase beta chain, mitochondrial OS=Mus musculus GN=Pccb PE=1 SV=2	5.95	0	3.5083	0.9257	15	0	1.7175	7.0898	[unavailable]	[unavailable]	[unavailable]	[unavailable]	[unavailable]	[unavailable]	[unavailable]	[unavailable]	[unavailable]	[unavailable]	[unavailable]	2	1	0.005	6.0485
0.999999	1	[unavailable]	160322_0002_Ksuc_10w33_Q1.02409.02409.2	K.GLNSDSVTEETLR.K	sp|Q8C196|CPSM_MOUSE	1419.68	1077	2409	2	1419.69	710.849	Carbamoyl-phosphate synthase [ammonia], mitochondrial OS=Mus musculus GN=Cps1 PE=1 SV=2	4.14	0	4.0413	0.99995	15	0.999999	0.2651	20	[unavailable]	[unavailable]	[unavailable]	[unavailable]	[unavailable]	[unavailable]	[unavailable]	[unavailable]	[unavailable]	[unavailable]	[unavailable]	2	0	0.0057	8.3111
0.999105	0.9727	CPNCGTHYK(1.000)LVPHQMAH, CPNCGTHYKLVPHQM(1.000)AH	160322_0002_Ksuc_10w33_Q1.02412.02412.3	R.C[160.03]PNC[160.03]GTHYK[228.11]LVPHQM[147.04]AH.-	sp|P19536|COX5B_MOUSE	2147.9	70	2412	3	2147.91	716.973	Cytochrome c oxidase subunit 5B, mitochondrial OS=Mus musculus GN=Cox5b PE=1 SV=1	8.07	2144.91	4.3298	0	15	0.999999	1.7285	3.5554	[unavailable]	[unavailable]	[unavailable]	[unavailable]	[unavailable]	455	346	1	1	0.16	[unavailable]	2	1	0.0093	3.7483
0.999999	1	[unavailable]	160322_0002_Ksuc_10w33_Q1.02413.02413.2	R.GNNTTSLLSQSVAK.G	sp|Q9DB77|QCR2_MOUSE	1418.74	1519	2413	2	1418.74	710.375	Cytochrome b-c1 complex subunit 2, mitochondrial OS=Mus musculus GN=Uqcrc2 PE=1 SV=1	8.75	0	2.8394	0.98195	15	0.6449	0	20	[unavailable]	[unavailable]	[unavailable]	[unavailable]	[unavailable]	[unavailable]	[unavailable]	[unavailable]	[unavailable]	[unavailable]	[unavailable]	2	0	0.004	4.8358
0.999999	1	[unavailable]	160322_0002_Ksuc_10w33_Q1.02414.02414.2	R.TWNDPSVQQDIK.F	sp|P20029|GRP78_MOUSE	1429.68	1594	2414	2	1429.69	715.849	78 kDa glucose-regulated protein OS=Mus musculus GN=Hspa5 PE=1 SV=3	4.21	0	4.4399	0.9971	15	0.999999	0	15.1511	[unavailable]	[unavailable]	[unavailable]	[unavailable]	[unavailable]	[unavailable]	[unavailable]	[unavailable]	[unavailable]	[unavailable]	[unavailable]	2	0	0.0063	4.4462
0.999999	1	FINEVVK(1.000)QTQK(0.000)	160322_0002_Ksuc_10w33_Q1.02418.02418.2	K.FINEVVK[228.11]QTQK.L	sp|Q9JLJ2|AL9A1_MOUSE	1432.76	1369	2418	2	1432.76	717.385	4-trimethylaminobutyraldehyde dehydrogenase OS=Mus musculus GN=Aldh9a1 PE=1 SV=1	8.59	0	3.5784	0.7638	15	0.999999	0	14.1437	[unavailable]	[unavailable]	[unavailable]	[unavailable]	[unavailable]	[unavailable]	[unavailable]	[unavailable]	[unavailable]	[unavailable]	[unavailable]	2	1	0.0051	5.6658
0.999999	1	IITSTLEK(1.000)EASK(0.000)	160322_0002_Ksuc_10w33_Q1.02421.02421.2	K.IITSTLEK[228.11]EASK.S	sp|Q9DBM2|ECHP_MOUSE	1418.75	1450	2421	2	1418.76	710.383	Peroxisomal bifunctional enzyme OS=Mus musculus GN=Ehhadh PE=1 SV=4	6.14	0	3.7858	0.6608	15	0	0	19.0699	[unavailable]	[unavailable]	[unavailable]	[unavailable]	[unavailable]	[unavailable]	[unavailable]	[unavailable]	[unavailable]	[unavailable]	[unavailable]	2	1	0.0054	5.1706
0.999999	1	ALCTGEK(1.000)GFGYK(0.000)	160322_0002_Ksuc_10w33_Q1.02422.02422.2	R.ALC[160.03]TGEK[228.11]GFGYK.G	sp|Q99KR7|PPIF_MOUSE	1429.65	1591	2422	2	1429.66	715.835	Peptidyl-prolyl cis-trans isomerase F, mitochondrial OS=Mus musculus GN=Ppif PE=1 SV=1	8.22	0	3.8423	0.9676	15	0	0	5.2223	[unavailable]	[unavailable]	[unavailable]	[unavailable]	[unavailable]	[unavailable]	[unavailable]	[unavailable]	[unavailable]	[unavailable]	[unavailable]	2	1	0.0055	4.4505
0.999999	1	AVLYVPGNDEK(1.000)K(0.000)	160322_0002_Ksuc_10w33_Q1.02425.02425.2	R.AVLYVPGNDEK[228.11]K.L	sp|Q8R4N0|CLYBL_MOUSE	1431.72	1528	2425	2	1431.73	716.87	Citrate lyase subunit beta-like protein, mitochondrial OS=Mus musculus GN=Clybl PE=1 SV=2	6.11	0	3.4957	0.8746	15	0.999999	0	4.9686	[unavailable]	[unavailable]	[unavailable]	[unavailable]	[unavailable]	[unavailable]	[unavailable]	[unavailable]	[unavailable]	[unavailable]	[unavailable]	2	0	0.005	4.756
0.999991	0.9999	CPNCGTHYK(1.000)LVPHQMAH	160322_0002_Ksuc_10w33_Q1.02431.02431.3	R.C[160.03]PNC[160.03]GTHYK[228.11]LVPHQMAH.-	sp|P19536|COX5B_MOUSE	2131.9	75	2431	3	2131.91	711.641	Cytochrome c oxidase subunit 5B, mitochondrial OS=Mus musculus GN=Cox5b PE=1 SV=1	8.07	2395.7	5.2066	0	15	0	2.7285	3.5554	[unavailable]	[unavailable]	[unavailable]	[unavailable]	[unavailable]	645	406	1	1	0.006	[unavailable]	2	1	0.0111	7.8568
0.999999	1	K(1.000)YLLNCDNMR	160322_0002_Ksuc_10w33_Q1.02440.02440.2	K.K[228.11]YLLNC[160.03]DNMR.C	sp|Q8K411|PREP_MOUSE	1425.64	1222	2440	2	1425.65	713.826	Presequence protease, mitochondrial OS=Mus musculus GN=Pitrm1 PE=1 SV=1	8.2	0	5.3088	0.9993	15	0.999999	1.3373	9.53199	[unavailable]	[unavailable]	[unavailable]	[unavailable]	[unavailable]	[unavailable]	[unavailable]	[unavailable]	[unavailable]	[unavailable]	[unavailable]	2	0	0.0076	6.8239
0.999999	1	VDEFK(1.000)YQMTR	160322_0002_Ksuc_10w33_Q1.02443.02443.2	R.VDEFK[228.11]YQMTR.T	sp|Q9DBT9|M2GD_MOUSE	1415.64	1181	2443	2	1415.64	708.827	Dimethylglycine dehydrogenase, mitochondrial OS=Mus musculus GN=Dmgdh PE=1 SV=1	6.04	0	3.7941	0.999449	15	0.999999	1.991	20	[unavailable]	[unavailable]	[unavailable]	[unavailable]	[unavailable]	[unavailable]	[unavailable]	[unavailable]	[unavailable]	[unavailable]	[unavailable]	2	1	0.0054	7.1248
0.999999	0.9997	[unavailable]	160322_0002_Ksuc_10w33_Q1.02446.02446.2	R.VGVPTETGALTLNR.L	sp|Q8BWT1|THIM_MOUSE	1426.78	2003	2446	2	1426.78	714.396	3-ketoacyl-CoA thiolase, mitochondrial OS=Mus musculus GN=Acaa2 PE=1 SV=3	5.97	0	3.1656	0.99665	15	0.999999	0	20	[unavailable]	[unavailable]	[unavailable]	[unavailable]	[unavailable]	[unavailable]	[unavailable]	[unavailable]	[unavailable]	[unavailable]	[unavailable]	2	0	0.0045	2.6496
0.999999	1	SHYEEGPGK(1.000)NLPFSVENK(0.000)	160322_0002_Ksuc_10w33_Q1.02456.02456.3	R.SHYEEGPGK[228.11]NLPFSVENK.W	sp|P17665|COX7C_MOUSE	2130.99	1599	2456	3	2130.99	711.336	Cytochrome c oxidase subunit 7C, mitochondrial OS=Mus musculus GN=Cox7c PE=1 SV=1	5.47	0	4.3822	0.999	15	0	0	1.8725	[unavailable]	[unavailable]	[unavailable]	[unavailable]	[unavailable]	[unavailable]	[unavailable]	[unavailable]	[unavailable]	[unavailable]	[unavailable]	2	1	0.0093	4.4011
0.999999	1	EFSVYMTK(1.000)DGR	160322_0002_Ksuc_10w33_Q1.02461.02461.2	K.EFSVYMTK[228.11]DGR.L	sp|P05202|AATM_MOUSE	1431.63	1223	2461	2	1431.64	716.824	Aspartate aminotransferase, mitochondrial OS=Mus musculus GN=Got2 PE=1 SV=1	6.17	0	2.2169	0.99985	15	0.999999	2	20	[unavailable]	[unavailable]	[unavailable]	[unavailable]	[unavailable]	[unavailable]	[unavailable]	[unavailable]	[unavailable]	[unavailable]	[unavailable]	2	1	0.0032	6.8176
0.996502	1	TQQSFEMVK(1.000)GGHTLESHK(0.000)	160322_0002_Ksuc_10w33_Q1.02465.02465.3	K.TQQSFEMVK[228.11]GGHTLESHK.G	sp|P55849|DSC1_MOUSE	2143	2028	2465	3	2143.03	715.341	Desmocollin-1 OS=Mus musculus GN=Dsc1 PE=1 SV=2	6.62	0	11.9621	0	0	0	0	1.1395	[unavailable]	[unavailable]	[unavailable]	[unavailable]	[unavailable]	[unavailable]	[unavailable]	[unavailable]	[unavailable]	[unavailable]	[unavailable]	2	1	0.0256	2.5278
0.999998	0.9949	[unavailable]	160322_0002_Ksuc_10w33_Q1.02470.02470.2	R.GGVIAGSPAPPELIR.A	sp|Q8VCW8|ACSF2_MOUSE	1432.8	613	2470	2	1432.81	717.409	Acyl-CoA synthetase family member 2, mitochondrial OS=Mus musculus GN=Acsf2 PE=1 SV=1	6	2770.1	1.6143	0.9375	15	0	0.0791	18.9276	1.682	0.559	0	192.4	1	[unavailable]	[unavailable]	[unavailable]	[unavailable]	0.00145	1.682	2	0	0.0023	1.5362
0.999999	1	MCLVEIEK(1.000)APK(0.000)	160322_0002_Ksuc_10w33_Q1.02472.02472.2	R.MC[160.03]LVEIEK[228.11]APK.V	sp|Q91VD9|NDUS1_MOUSE	1416.7	1194	2472	2	1416.7	709.357	NADH-ubiquinone oxidoreductase 75 kDa subunit, mitochondrial OS=Mus musculus GN=Ndufs1 PE=1 SV=2	5.9	0	3.7051	0.9984	15	0.999999	2	20	[unavailable]	[unavailable]	[unavailable]	[unavailable]	[unavailable]	[unavailable]	[unavailable]	[unavailable]	[unavailable]	[unavailable]	[unavailable]	2	1	0.0052	7.0664
0.999999	1	AMLSTGFK(1.000)IPQK(0.000)	160322_0002_Ksuc_10w33_Q1.02482.02482.2	K.AMLSTGFK[228.11]IPQK.G	sp|Q8C196|CPSM_MOUSE	1419.74	1229	2482	2	1419.75	710.879	Carbamoyl-phosphate synthase [ammonia], mitochondrial OS=Mus musculus GN=Cps1 PE=1 SV=2	10	0	2.5794	0.9478	15	0.999999	0.999999	20	[unavailable]	[unavailable]	[unavailable]	[unavailable]	[unavailable]	[unavailable]	[unavailable]	[unavailable]	[unavailable]	[unavailable]	[unavailable]	2	1	0.0037	6.7487
0.999999	1	LAK(1.000)EIAQQLGMK(0.000)	160322_0002_Ksuc_10w33_Q1.02484.02484.2	K.LAK[228.11]EIAQQLGMK.H	sp|Q99LC3|NDUAA_MOUSE	1428.76	1144	2484	2	1428.77	715.39	NADH dehydrogenase [ubiquinone] 1 alpha subcomplex subunit 10, mitochondrial OS=Mus musculus GN=Ndufa10 PE=1 SV=1	8.59	0	5.0408	0.9981	15	0.999999	0.999999	9.2236	[unavailable]	[unavailable]	[unavailable]	[unavailable]	[unavailable]	[unavailable]	[unavailable]	[unavailable]	[unavailable]	[unavailable]	[unavailable]	2	1	0.0072	7.4872
0.999999	1	VVDLLAPYAK(1.000)GGK(0.000)	160322_0002_Ksuc_10w33_Q1.02500.02500.2	K.VVDLLAPYAK[228.11]GGK.L	sp|P56480|ATPB_MOUSE	1429.78	1227	2500	2	1429.79	715.898	ATP synthase subunit beta, mitochondrial OS=Mus musculus GN=Atp5b PE=1 SV=2	8.47	0	4.4396	0.9336	15	0.999999	0	20	[unavailable]	[unavailable]	[unavailable]	[unavailable]	[unavailable]	[unavailable]	[unavailable]	[unavailable]	[unavailable]	[unavailable]	[unavailable]	2	1	0.0063	6.7667
0.979508	0.9577	[unavailable]	160322_0002_Ksuc_10w33_Q1.02502.02502.2	R.TIVPWDVDTVC[160.03]K.S	sp|Q6P3A8|ODBB_MOUSE	1431.71	2038	2502	2	1431.72	716.861	2-oxoisovalerate dehydrogenase subunit beta, mitochondrial OS=Mus musculus GN=Bckdhb PE=1 SV=2	4.21	0	6.821	0.5472	15	0	0	1.5711	[unavailable]	[unavailable]	[unavailable]	[unavailable]	[unavailable]	[unavailable]	[unavailable]	[unavailable]	[unavailable]	[unavailable]	[unavailable]	2	0	0.0098	2.4867
0.999999	1	[unavailable]	160322_0002_Ksuc_10w33_Q1.02505.02505.2	K.SFSTVPYIVGINK.Q	sp|Q8VCT4|CES1D_MOUSE	1423.77	1150	2505	2	1423.77	712.893	Carboxylesterase 1D OS=Mus musculus GN=Ces1d PE=1 SV=1	8.31	0	2.7436	0.9994	15	0.9085	0	7.62129	[unavailable]	[unavailable]	[unavailable]	[unavailable]	[unavailable]	[unavailable]	[unavailable]	[unavailable]	[unavailable]	[unavailable]	[unavailable]	2	0	0.0039	7.435
0.999999	1	K(1.000)ISSVQSIVPALEIANAHR	160322_0002_Ksuc_10w33_Q1.02507.02507.3	K.K[228.11]ISSVQSIVPALEIANAHR.K	sp|P63038|CH60_MOUSE	2132.16	1106	2507	3	2132.17	711.727	60 kDa heat shock protein, mitochondrial OS=Mus musculus GN=Hspd1 PE=1 SV=1	8.75	0	3.7786	0.99075	15	0.999999	0.999999	20	[unavailable]	[unavailable]	[unavailable]	[unavailable]	[unavailable]	[unavailable]	[unavailable]	[unavailable]	[unavailable]	[unavailable]	[unavailable]	2	0	0.0081	7.9432
0.999999	1	[unavailable]	160322_0002_Ksuc_10w33_Q1.02509.02509.2	K.SFNISDIPVTAIR.L	sp|Q9DBT9|M2GD_MOUSE	1431.77	1915	2509	2	1431.78	716.893	Dimethylglycine dehydrogenase, mitochondrial OS=Mus musculus GN=Dmgdh PE=1 SV=1	5.55	0	3.1546	0.9974	15	0.999999	0.999999	20	[unavailable]	[unavailable]	[unavailable]	[unavailable]	[unavailable]	[unavailable]	[unavailable]	[unavailable]	[unavailable]	[unavailable]	[unavailable]	2	0	0.0045	3.0353
0.999999	1	TPMTSQK(1.000)TFESLVDFCK(0.000), TPM(1.000)TSQKTFESLVDFCK	160322_0002_Ksuc_10w33_Q1.02513.02513.3	K.TPM[147.04]TSQK[228.11]TFESLVDFC[160.03]K.T	sp|Q61425|HCDH_MOUSE	2133.96	1553	2513	3	2133.97	712.327	Hydroxyacyl-coenzyme A dehydrogenase, mitochondrial OS=Mus musculus GN=Hadh PE=1 SV=2	5.73	0	5.2341	0.966	15	0.999999	2.9136	16.0736	[unavailable]	[unavailable]	[unavailable]	[unavailable]	[unavailable]	[unavailable]	[unavailable]	[unavailable]	[unavailable]	[unavailable]	[unavailable]	2	1	0.0112	4.6441
0.999999	1	VSK(1.000)DASPGSPLEK(0.000)	160322_0002_Ksuc_10w33_Q1.02533.02533.2	R.VSK[228.11]DASPGSPLEK.L	sp|P54869|HMCS2_MOUSE	1413.7	1058	2533	2	1413.7	707.857	Hydroxymethylglutaryl-CoA synthase, mitochondrial OS=Mus musculus GN=Hmgcs2 PE=1 SV=2	6.04	0	3.6266	0.9988	15	0.999999	0	20	[unavailable]	[unavailable]	[unavailable]	[unavailable]	[unavailable]	[unavailable]	[unavailable]	[unavailable]	[unavailable]	[unavailable]	[unavailable]	2	1	0.0051	8.6855
0.999966	0.9404	[unavailable]	160322_0002_Ksuc_10w33_Q1.02539.02539.2	R.ADFAQAC[160.03]QDAGVR.F	sp|Q05920|PYC_MOUSE	1407.62	616	2539	2	1407.63	704.817	Pyruvate carboxylase, mitochondrial OS=Mus musculus GN=Pc PE=1 SV=1	4.21	1875.6	6.8307	0.4188	15	0.999999	0	20	1.639	0.36	0	157.9	1	[unavailable]	[unavailable]	[unavailable]	[unavailable]	0.0029	1.639	2	0	0.0096	0.843
0.999999	1	IQEYEK(1.000)QLEK(0.000)	160322_0002_Ksuc_10w33_Q1.02540.02540.2	R.IQEYEK[228.11]QLEK.M	sp|Q9DCX2|ATP5H_MOUSE	1406.69	1411	2540	2	1406.7	704.354	ATP synthase subunit d, mitochondrial OS=Mus musculus GN=Atp5h PE=1 SV=3	4.79	0	2.8637	0.9998	15	0.999999	0	16.4838	[unavailable]	[unavailable]	[unavailable]	[unavailable]	[unavailable]	[unavailable]	[unavailable]	[unavailable]	[unavailable]	[unavailable]	[unavailable]	2	1	0.004	5.4174
0.999999	1	VPQSTK(1.000)AEMDAAVESCK(0.000)R	160322_0002_Ksuc_10w33_Q1.02554.02554.3	R.VPQSTK[228.11]AEMDAAVESC[160.03]KR.A	sp|Q9EQ20|MMSA_MOUSE	2105.97	1014	2554	3	2105.98	702.998	Methylmalonate-semialdehyde dehydrogenase [acylating], mitochondrial OS=Mus musculus GN=Aldh6a1 PE=1 SV=1	6.15	0	1.8259	0.9975	15	0.999999	0.999999	20	[unavailable]	[unavailable]	[unavailable]	[unavailable]	[unavailable]	[unavailable]	[unavailable]	[unavailable]	[unavailable]	[unavailable]	[unavailable]	2	1	0.0038	9.4706
0.999999	1	DVK(1.000)GQIGAPMPGK(0.000)	160322_0002_Ksuc_10w33_Q1.02556.02556.2	K.DVK[228.11]GQIGAPMPGK.V	sp|Q05920|PYC_MOUSE	1396.7	1380	2556	2	1396.69	699.358	Pyruvate carboxylase, mitochondrial OS=Mus musculus GN=Pc PE=1 SV=1	8.59	0	-9.2643	0.3429	11.5158	0	0	20	[unavailable]	[unavailable]	[unavailable]	[unavailable]	[unavailable]	[unavailable]	[unavailable]	[unavailable]	[unavailable]	[unavailable]	[unavailable]	2	1	-0.0129	5.6289
0.999999	1	[unavailable]	160322_0002_Ksuc_10w33_Q1.02561.02561.2	K.VFANPEDC[160.03]AGFGK.G	sp|Q91VS7|MGST1_MOUSE	1410.62	1840	2561	2	1410.63	706.319	Microsomal glutathione S-transferase 1 OS=Mus musculus GN=Mgst1 PE=1 SV=3	4.37	0	6.8364	0.9834	15	0.999999	0.999	4.0711	[unavailable]	[unavailable]	[unavailable]	[unavailable]	[unavailable]	[unavailable]	[unavailable]	[unavailable]	[unavailable]	[unavailable]	[unavailable]	2	0	0.0096	3.3366
0.999983	1	IVSK(1.000)EGVSGLYR	160322_0002_Ksuc_10w33_Q1.02578.02578.2	R.IVSK[228.11]EGVSGLYR.G	sp|Q8BMD8|SCMC1_MOUSE	1406.74	1419	2578	2	1406.75	704.378	Calcium-binding mitochondrial carrier protein SCaMC-1 OS=Mus musculus GN=Slc25a24 PE=1 SV=1	8.59	0	4.6859	0.999149	0.509999	0	0	2.1018	[unavailable]	[unavailable]	[unavailable]	[unavailable]	[unavailable]	[unavailable]	[unavailable]	[unavailable]	[unavailable]	[unavailable]	[unavailable]	2	1	0.0066	5.3751
0.98169	0.4016	[unavailable]	160322_0002_Ksuc_10w33_Q1.02594.02594.2	R.STPAITLENPDIK.Y	sp|Q9DCN2|NB5R3_MOUSE	1397.74	619	2594	2	1397.74	699.877	NADH-cytochrome b5 reductase 3 OS=Mus musculus GN=Cyb5r3 PE=1 SV=3	4.37	2558.9	2.6021	0.8639	15	0.0567	0	5.4058	1.149	0.112	0	63.8	1	[unavailable]	[unavailable]	[unavailable]	[unavailable]	0.734	1.149	2	0	0.0036	-4.6908
0.999999	1	[unavailable]	160322_0002_Ksuc_10w33_Q1.02600.02600.2	R.GDLDAASYYAPVR.T	Biognosys|iRT	1396.66	1099	2600	2	1396.67	699.338	Kit Fusion	4.21	0	3.3213	0.999999	15	0.999999	0.999999	11.0096	[unavailable]	[unavailable]	[unavailable]	[unavailable]	[unavailable]	[unavailable]	[unavailable]	[unavailable]	[unavailable]	[unavailable]	[unavailable]	2	0	0.0046	8.0545
0.999999	1	[unavailable]	160322_0002_Ksuc_10w33_Q1.02602.02602.2	R.GDLDAASYYAPVR.T	Biognosys|iRT	1396.66	1193	2602	2	1396.67	699.338	Kit Fusion	4.21	0	2.7968	0.999999	15	0.999999	0.999999	11.0096	[unavailable]	[unavailable]	[unavailable]	[unavailable]	[unavailable]	[unavailable]	[unavailable]	[unavailable]	[unavailable]	[unavailable]	[unavailable]	2	0	0.0039	7.0657
0.999999	1	VYGTVFHMNQGNPFK(1.000)LK(0.000), VYGTVFHM(1.000)NQGNPFKLK	160322_0002_Ksuc_10w33_Q1.02620.02620.3	K.VYGTVFHM[147.04]NQGNPFK[228.11]LK.A	sp|Q5FW57|GLYAL_MOUSE	2095.02	2056	2620	3	2095.03	699.347	Glycine N-acyltransferase-like protein OS=Mus musculus GN=Gm4952 PE=1 SV=3	9.7	0	5.5936	0	6.29459	0	2	15.2956	[unavailable]	[unavailable]	[unavailable]	[unavailable]	[unavailable]	[unavailable]	[unavailable]	[unavailable]	[unavailable]	[unavailable]	[unavailable]	2	1	0.0117	2.3802
0.992196	0.2565	[unavailable]	160322_0002_Ksuc_10w33_Q1.02622.02622.2	K.GNDVLVIEC[160.03]NLR.A	sp|Q8C196|CPSM_MOUSE	1400.71	2181	2622	2	1400.73	701.361	Carbamoyl-phosphate synthase [ammonia], mitochondrial OS=Mus musculus GN=Cps1 PE=1 SV=2	4.37	0	15.5997	0	15	0.999999	0	20	[unavailable]	[unavailable]	[unavailable]	[unavailable]	[unavailable]	[unavailable]	[unavailable]	[unavailable]	[unavailable]	[unavailable]	[unavailable]	2	0	0.0219	1.7838
0.886321	0.4284	[unavailable]	160322_0002_Ksuc_10w33_Q1.02624.02624.3	K.VNNSSLIGLGYTQTLKPGIK.L	sp|Q60932|VDAC1_MOUSE	2102.17	621	2624	3	2102.18	701.732	Voltage-dependent anion-selective channel protein 1 OS=Mus musculus GN=Vdac1 PE=1 SV=3	9.7	2966.4	3.504	0	15	0	0.9842	9.04109	1.112	0.27	0.097	43.4	1	[unavailable]	[unavailable]	[unavailable]	[unavailable]	0.518	1.112	2	0	0.0074	-4.3422
0.999999	1	[unavailable]	160322_0002_Ksuc_10w33_Q1.02634.02634.2	K.MMFMSSATAFQR.L	sp|Q91VS7|MGST1_MOUSE	1406.61	1772	2634	2	1406.62	704.314	Microsomal glutathione S-transferase 1 OS=Mus musculus GN=Mgst1 PE=1 SV=3	9.5	0	5.6409	0.9997	15	0.999999	4.9945	4.0711	[unavailable]	[unavailable]	[unavailable]	[unavailable]	[unavailable]	[unavailable]	[unavailable]	[unavailable]	[unavailable]	[unavailable]	[unavailable]	2	0	0.0079	3.6724
0.999999	1	[unavailable]	160322_0002_Ksuc_10w33_Q1.02638.02638.2	R.TGIIFMPGTTQLK.A	sp|Q91VA0|ACSM1_MOUSE	1405.76	1607	2638	2	1405.77	703.889	Acyl-coenzyme A synthetase ACSM1, mitochondrial OS=Mus musculus GN=Acsm1 PE=1 SV=1	8.41	0	4.6023	0.9966	15	0.975	0.999999	18.6472	[unavailable]	[unavailable]	[unavailable]	[unavailable]	[unavailable]	[unavailable]	[unavailable]	[unavailable]	[unavailable]	[unavailable]	[unavailable]	2	0	0.0065	4.3707
0.999999	1	SGEYPFPLIK(1.000)R	160322_0002_Ksuc_10w33_Q1.02639.02639.2	K.SGEYPFPLIK[228.11]R.A	sp|P45952|ACADM_MOUSE	1405.72	1707	2639	2	1405.73	703.869	Medium-chain specific acyl-CoA dehydrogenase, mitochondrial OS=Mus musculus GN=Acadm PE=1 SV=1	8.31	0	4.4287	0.99935	15	0.999999	0	16.6577	[unavailable]	[unavailable]	[unavailable]	[unavailable]	[unavailable]	[unavailable]	[unavailable]	[unavailable]	[unavailable]	[unavailable]	[unavailable]	2	0	0.0062	3.9343
0.999999	1	LLAK(1.000)ILNMSSGR	160322_0002_Ksuc_10w33_Q1.02643.02643.2	K.LLAK[228.11]ILNMSSGR.C	sp|Q99L13|3HIDH_MOUSE	1401.77	1280	2643	2	1401.77	701.89	3-hydroxyisobutyrate dehydrogenase, mitochondrial OS=Mus musculus GN=Hibadh PE=1 SV=1	11	0	4.18	0.99995	15	0.999999	0.999999	18.379	[unavailable]	[unavailable]	[unavailable]	[unavailable]	[unavailable]	[unavailable]	[unavailable]	[unavailable]	[unavailable]	[unavailable]	[unavailable]	2	1	0.0059	6.3156
0.999999	0.977	DVFLPK(1.000)PSWGNHTPIFR	160322_0002_Ksuc_10w33_Q1.02649.02649.3	R.DVFLPK[228.11]PSWGNHTPIFR.D	sp|P05202|AATM_MOUSE	2110.06	623	2649	3	2110.07	704.362	Aspartate aminotransferase, mitochondrial OS=Mus musculus GN=Got2 PE=1 SV=1	8.75	3672.2	3.3084	0.9907	15	2	1.9943	20	1.748	0.334	0	59	1	[unavailable]	[unavailable]	[unavailable]	[unavailable]	0.0289	1.748	2	0	0.007	-1.4561
0.999999	1	QAK(1.000)VLENAEGAR	160322_0002_Ksuc_10w33_Q1.02673.02673.2	K.QAK[228.11]VLENAEGAR.T	sp|P38647|GRP75_MOUSE	1384.69	1463	2673	2	1384.7	693.355	Stress-70 protein, mitochondrial OS=Mus musculus GN=Hspa9 PE=1 SV=3	6.14	0	2.4684	0.9993	15	0.999999	1.9288	20	[unavailable]	[unavailable]	[unavailable]	[unavailable]	[unavailable]	[unavailable]	[unavailable]	[unavailable]	[unavailable]	[unavailable]	[unavailable]	2	1	0.0034	5.1126
0.999872	0.9929	LNLEK(1.000)MMEQK(0.000), LNLEKM(0.000)M(1.000)EQK	160322_0002_Ksuc_10w33_Q1.02700.02700.2	R.LNLEK[228.11]MM[147.04]EQK.H	sp|O08749|DLDH_MOUSE	1378.65	2047	2700	2	1378.65	690.331	Dihydrolipoyl dehydrogenase, mitochondrial OS=Mus musculus GN=Dld PE=1 SV=2	6.14	0	3.2761	0.2174	11.0096	0	1.159	20	[unavailable]	[unavailable]	[unavailable]	[unavailable]	[unavailable]	[unavailable]	[unavailable]	[unavailable]	[unavailable]	[unavailable]	[unavailable]	2	1	0.0045	2.4367
0.98271	0.2137	[unavailable]	160322_0002_Ksuc_10w33_Q1.02701.02701.2	R.LNLEK[228.11]M[147.04]MEQK.H	sp|O08749|DLDH_MOUSE	1378.65	89	2701	2	1378.66	690.331	Dihydrolipoyl dehydrogenase, mitochondrial OS=Mus musculus GN=Dld PE=1 SV=2	6.14	2394.51	7.3986	0.7204	8.56729	0	1.159	20	[unavailable]	[unavailable]	[unavailable]	[unavailable]	[unavailable]	422	387	1	1	0.065	[unavailable]	2	1	0.0102	1.8755
0.999999	1	[unavailable]	160322_0002_Ksuc_10w33_Q1.02707.02707.2	K.TGTC[160.03]GYC[160.03]GLQFK.Q	sp|P52503|NDUS6_MOUSE	1390.6	1736	2707	2	1390.61	696.308	NADH dehydrogenase [ubiquinone] iron-sulfur protein 6, mitochondrial OS=Mus musculus GN=Ndufs6 PE=1 SV=2	7.72	0	3.8624	0.5781	15	0.9979	0	2.8113	[unavailable]	[unavailable]	[unavailable]	[unavailable]	[unavailable]	[unavailable]	[unavailable]	[unavailable]	[unavailable]	[unavailable]	[unavailable]	2	0	0.0054	3.8285
0.999999	1	IK(1.000)VEK(0.000)PVVEMDGDEMTR, IKVEKPVVEM(0.000)DGDEM(1.000)TR	160322_0002_Ksuc_10w33_Q1.02720.02720.3	R.IK[228.11]VEKPVVEMDGDEM[147.04]TR.L	sp|P54071|IDHP_MOUSE	2090.99	1754	2720	3	2090.99	698.003	Isocitrate dehydrogenase [NADP], mitochondrial OS=Mus musculus GN=Idh2 PE=1 SV=3	4.51	0	3.4152	0	2.9827	0	2	20	[unavailable]	[unavailable]	[unavailable]	[unavailable]	[unavailable]	[unavailable]	[unavailable]	[unavailable]	[unavailable]	[unavailable]	[unavailable]	2	1	0.0071	3.772
0.999999	1	K(1.000)LLGQQVVSPVK(0.000)	160322_0002_Ksuc_10w33_Q1.02730.02730.2	R.K[228.11]LLGQQVVSPVK.W	sp|Q8R3F5|FABD_MOUSE	1394.81	1844	2730	2	1394.82	698.414	Malonyl-CoA-acyl carrier protein transacylase, mitochondrial OS=Mus musculus GN=Mcat PE=1 SV=3	10	0	3.5882	0.49935	15	0	0	1.9336	[unavailable]	[unavailable]	[unavailable]	[unavailable]	[unavailable]	[unavailable]	[unavailable]	[unavailable]	[unavailable]	[unavailable]	[unavailable]	2	0	0.005	3.3206
0.999999	1	IK(0.500)VEK(0.500)PVVEMDGDEMTR	160322_0002_Ksuc_10w33_Q1.02747.02747.3	R.IK[228.11]VEKPVVEMDGDEMTR.L	sp|P54071|IDHP_MOUSE	2074.99	1376	2747	3	2074.99	692.671	Isocitrate dehydrogenase [NADP], mitochondrial OS=Mus musculus GN=Idh2 PE=1 SV=3	4.51	0	0.9707	0.4681	1.82379	0	4	20	[unavailable]	[unavailable]	[unavailable]	[unavailable]	[unavailable]	[unavailable]	[unavailable]	[unavailable]	[unavailable]	[unavailable]	[unavailable]	2	1	0.002	5.636
0.999999	1	[unavailable]	160322_0002_Ksuc_10w33_Q1.02765.02765.2	R.GYISPYFINTSK.G	sp|P63038|CH60_MOUSE	1388.7	1317	2765	2	1388.7	695.356	60 kDa heat shock protein, mitochondrial OS=Mus musculus GN=Hspd1 PE=1 SV=1	8.5	0	3.6919	0.99625	15	0.999999	0.0787	20	[unavailable]	[unavailable]	[unavailable]	[unavailable]	[unavailable]	[unavailable]	[unavailable]	[unavailable]	[unavailable]	[unavailable]	[unavailable]	2	0	0.0051	6.0319
0.999999	1	[unavailable]	160322_0002_Ksuc_10w33_Q1.02767.02767.2	K.TVELLSGVVDQTK.D	sp|Q9QXX4|CMC2_MOUSE	1387.76	1571	2767	2	1387.76	694.885	Calcium-binding mitochondrial carrier protein Aralar2 OS=Mus musculus GN=Slc25a13 PE=1 SV=1	4.37	0	4.574	0.9963	15	0.999999	0.1391	20	[unavailable]	[unavailable]	[unavailable]	[unavailable]	[unavailable]	[unavailable]	[unavailable]	[unavailable]	[unavailable]	[unavailable]	[unavailable]	2	0	0.0063	4.5447
0.999999	1	LFIDGK(1.000)FVESK(0.000)	160322_0002_Ksuc_10w33_Q1.02771.02771.2	K.LFIDGK[228.11]FVESK.S	sp|Q9EQ20|MMSA_MOUSE	1381.71	1441	2771	2	1381.72	691.864	Methylmalonate-semialdehyde dehydrogenase [acylating], mitochondrial OS=Mus musculus GN=Aldh6a1 PE=1 SV=1	6.07	0	3.3572	0.9892	15	0.999999	0	20	[unavailable]	[unavailable]	[unavailable]	[unavailable]	[unavailable]	[unavailable]	[unavailable]	[unavailable]	[unavailable]	[unavailable]	[unavailable]	2	1	0.0046	5.2185
0.962593	0.9817	[unavailable]	160322_0002_Ksuc_10w33_Q1.02776.02776.2	K.VVPEMTEILKK[228.11].K	sp|Q99LC5|ETFA_MOUSE	1385.75	2187	2776	2	1385.75	693.881	Electron transfer flavoprotein subunit alpha, mitochondrial OS=Mus musculus GN=Etfa PE=1 SV=2	6.11	0	4.4045	0.201	4.8852	0	0	20	[unavailable]	[unavailable]	[unavailable]	[unavailable]	[unavailable]	[unavailable]	[unavailable]	[unavailable]	[unavailable]	[unavailable]	[unavailable]	2	0	0.0061	1.7524
0.999999	1	VYGTVFHMNQGNPFK(1.000)LK(0.000)	160322_0002_Ksuc_10w33_Q1.02783.02783.3	K.VYGTVFHMNQGNPFK[228.11]LK.A	sp|Q5FW57|GLYAL_MOUSE	2079.02	948	2783	3	2079.03	694.015	Glycine N-acyltransferase-like protein OS=Mus musculus GN=Gm4952 PE=1 SV=3	9.7	0	4.1394	0.8139	15	0.8001	1.0886	15.2956	[unavailable]	[unavailable]	[unavailable]	[unavailable]	[unavailable]	[unavailable]	[unavailable]	[unavailable]	[unavailable]	[unavailable]	[unavailable]	2	1	0.0086	14.0328
0.999999	0.9931	GPLK(1.000)TPIAAGHPSMNLLLR	160322_0002_Ksuc_10w33_Q1.02787.02787.3	K.GPLK[228.11]TPIAAGHPSMNLLLR.K	sp|Q9D6R2|IDH3A_MOUSE	2085.14	92	2787	3	2085.15	696.054	Isocitrate dehydrogenase [NAD] subunit alpha, mitochondrial OS=Mus musculus GN=Idh3a PE=1 SV=1	11	3328.37	2.4459	0.9679	15	0.6723	2	6.4133	[unavailable]	[unavailable]	[unavailable]	[unavailable]	[unavailable]	517	340	1	2	0.11	[unavailable]	2	1	0.0051	6.2446
0.99946	0.7409	LK(1.000)LPAVVTADLR	160322_0002_Ksuc_10w33_Q1.02796.02796.2	R.LK[228.11]LPAVVTADLR.L	sp|Q9DCW4|ETFB_MOUSE	1394.81	628	2796	2	1394.82	698.414	Electron transfer flavoprotein subunit beta OS=Mus musculus GN=Etfb PE=1 SV=3	8.75	3548	4.539	0	15	0.999999	0.999999	20	1.061	0.283	0	73.2	1	[unavailable]	[unavailable]	[unavailable]	[unavailable]	0.197	1.061	2	1	0.0063	-3.3754
0.907126	0.2631	[unavailable]	160322_0002_Ksuc_10w33_Q1.02800.02800.2	R.LK[228.11]AFIPQLLSR.L	sp|Q9JHR7|IDE_MOUSE	1384.81	630	2800	2	1384.81	693.411	Insulin-degrading enzyme OS=Mus musculus GN=Ide PE=1 SV=1	11	3795.3	0.8745	0.4163	15	0	0	8.8047	0.764	0	0	34	1	[unavailable]	[unavailable]	[unavailable]	[unavailable]	0.62	0.764	2	1	0.0012	-4.522
0.999999	1	SDGK(1.000)ISEQSDAK(0.000)	160322_0002_Ksuc_10w33_Q1.02811.02811.2	R.SDGK[228.11]ISEQSDAK.L	sp|Q03265|ATPA_MOUSE	1363.61	1178	2811	2	1363.61	682.812	ATP synthase subunit alpha, mitochondrial OS=Mus musculus GN=Atp5a1 PE=1 SV=1	4.56	0	1.0742	0.999999	15	0.999999	0	20	[unavailable]	[unavailable]	[unavailable]	[unavailable]	[unavailable]	[unavailable]	[unavailable]	[unavailable]	[unavailable]	[unavailable]	[unavailable]	2	1	0.0015	7.1535
0.999999	1	TVDPTTAPSK(1.000)TR	160322_0002_Ksuc_10w33_Q1.02813.02813.2	K.TVDPTTAPSK[228.11]TR.K	sp|Q8BP40|PPA6_MOUSE	1372.68	1839	2813	2	1372.69	687.349	Lysophosphatidic acid phosphatase type 6 OS=Mus musculus GN=Acp6 PE=2 SV=1	8.41	0	4.5353	0.99915	15	0	0	0.5299	[unavailable]	[unavailable]	[unavailable]	[unavailable]	[unavailable]	[unavailable]	[unavailable]	[unavailable]	[unavailable]	[unavailable]	[unavailable]	2	1	0.0062	3.3402
0.999999	1	IQEAGTEVVK(0.500)AK(0.500)	160322_0002_Ksuc_10w33_Q1.02817.02817.2	R.IQEAGTEVVK[228.11]AK.A	sp|P08249|MDHM_MOUSE	1371.72	1255	2817	2	1371.73	686.87	Malate dehydrogenase, mitochondrial OS=Mus musculus GN=Mdh2 PE=1 SV=3	6.14	0	1.4238	0.9348	15	0	0.0609	20	[unavailable]	[unavailable]	[unavailable]	[unavailable]	[unavailable]	[unavailable]	[unavailable]	[unavailable]	[unavailable]	[unavailable]	[unavailable]	2	1	0.002	6.5548
0.999999	1	[unavailable]	160322_0002_Ksuc_10w33_Q1.02827.02827.2	K.VEATFGVDESANK.Y	Biognosys|iRT	1365.64	1269	2827	2	1365.65	683.828	Kit Fusion	4.14	0	3.4861	0.999499	15	0.999999	0	11.0096	[unavailable]	[unavailable]	[unavailable]	[unavailable]	[unavailable]	[unavailable]	[unavailable]	[unavailable]	[unavailable]	[unavailable]	[unavailable]	2	0	0.0048	6.4163
0.999999	1	K(1.000)LFSGATMASSR, KLFSGATM(1.000)ASSR	160322_0002_Ksuc_10w33_Q1.02832.02832.2	R.K[228.11]LFSGATM[147.04]ASSR.G	sp|Q9QZD8|DIC_MOUSE	1370.65	1650	2832	2	1370.66	686.332	Mitochondrial dicarboxylate carrier OS=Mus musculus GN=Slc25a10 PE=1 SV=2	11	0	4.0968	0.9889	8.3481	0	0.999999	7.0213	[unavailable]	[unavailable]	[unavailable]	[unavailable]	[unavailable]	[unavailable]	[unavailable]	[unavailable]	[unavailable]	[unavailable]	[unavailable]	2	0	0.0056	4.1814
0.999999	1	LADK(1.000)VNSSWQK(0.000)	160322_0002_Ksuc_10w33_Q1.02833.02833.2	K.LADK[228.11]VNSSWQK.K	sp|Q9Z2Y8|PROSC_MOUSE	1374.68	1206	2833	2	1374.68	688.346	Proline synthase co-transcribed bacterial homolog protein OS=Mus musculus GN=Prosc PE=1 SV=1	8.59	0	3.8184	0.9995	15	0.309	0	2.8979	[unavailable]	[unavailable]	[unavailable]	[unavailable]	[unavailable]	[unavailable]	[unavailable]	[unavailable]	[unavailable]	[unavailable]	[unavailable]	2	1	0.0052	6.9715
0.999999	1	GYPVYSHTEK(0.334)SNIAMQK(0.666)	160322_0002_Ksuc_10w33_Q1.02837.02837.3	R.GYPVYSHTEKSNIAMQK[228.11].M	sp|Q91XE0|GLYAT_MOUSE	2051.96	1240	2837	3	2051.97	684.995	Glycine N-acyltransferase OS=Mus musculus GN=Glyat PE=1 SV=1	8.44	0	5.3541	0	15	0	0	16.2251	[unavailable]	[unavailable]	[unavailable]	[unavailable]	[unavailable]	[unavailable]	[unavailable]	[unavailable]	[unavailable]	[unavailable]	[unavailable]	2	1	0.011	6.6384
0.999999	1	CDK(1.000)VVQDLCK(0.000)	160322_0002_Ksuc_10w33_Q1.02838.02838.2	K.C[160.03]DK[228.11]VVQDLC[160.03]K.V	sp|Q99LC5|ETFA_MOUSE	1363.61	1245	2838	2	1363.62	682.813	Electron transfer flavoprotein subunit alpha, mitochondrial OS=Mus musculus GN=Etfa PE=1 SV=2	5.95	0	4.7446	0.9994	15	0.999999	0.999999	20	[unavailable]	[unavailable]	[unavailable]	[unavailable]	[unavailable]	[unavailable]	[unavailable]	[unavailable]	[unavailable]	[unavailable]	[unavailable]	2	1	0.0065	6.6192
0.999999	0.9929	[unavailable]	160322_0002_Ksuc_10w33_Q1.02841.02841.3	K.GATLSHHNIVNNSMLIGQR.L	sp|Q8VCW8|ACSF2_MOUSE	2061.05	2141	2841	3	2061.06	688.025	Acyl-CoA synthetase family member 2, mitochondrial OS=Mus musculus GN=Acsf2 PE=1 SV=1	9.76	0	0.8884	0.4603	15	0.999999	1.6045	18.9276	[unavailable]	[unavailable]	[unavailable]	[unavailable]	[unavailable]	[unavailable]	[unavailable]	[unavailable]	[unavailable]	[unavailable]	[unavailable]	2	0	0.0018	1.9702
0.999999	1	VMIGESIDEK(1.000)R	160322_0002_Ksuc_10w33_Q1.02850.02850.2	K.VMIGESIDEK[228.11]R.L	sp|Q8C196|CPSM_MOUSE	1375.67	1438	2850	2	1375.67	688.84	Carbamoyl-phosphate synthase [ammonia], mitochondrial OS=Mus musculus GN=Cps1 PE=1 SV=2	4.68	0	3.3719	0.975449	15	0.999999	0.999999	20	[unavailable]	[unavailable]	[unavailable]	[unavailable]	[unavailable]	[unavailable]	[unavailable]	[unavailable]	[unavailable]	[unavailable]	[unavailable]	2	0	0.0046	5.2447
0.999999	1	[unavailable]	160322_0002_Ksuc_10w33_Q1.02859.02859.2	R.TPVITGAPYYER.G	Biognosys|iRT	1365.69	1690	2859	2	1365.7	683.854	Kit Fusion	5.66	0	4.7373	0.999049	15	0.999999	0	11.0096	[unavailable]	[unavailable]	[unavailable]	[unavailable]	[unavailable]	[unavailable]	[unavailable]	[unavailable]	[unavailable]	[unavailable]	[unavailable]	2	0	0.0065	3.9729
0.999999	1	VGVVDEVVPEDQVHSK(1.000)AR	160322_0002_Ksuc_10w33_Q1.02860.02860.3	K.VGVVDEVVPEDQVHSK[228.11]AR.S	sp|P42125|ECI1_MOUSE	2062.03	1123	2860	3	2062.04	688.352	Enoyl-CoA delta isomerase 1, mitochondrial OS=Mus musculus GN=Eci1 PE=1 SV=2	4.75	0	4.4399	0.4807	15	2	1.0764	14.9294	[unavailable]	[unavailable]	[unavailable]	[unavailable]	[unavailable]	[unavailable]	[unavailable]	[unavailable]	[unavailable]	[unavailable]	[unavailable]	2	1	0.0092	7.7258
0.999999	1	QAK(1.000)VLENAEGAR	160322_0002_Ksuc_10w33_Q1.02866.02866.2	K.QAK[228.11]VLENAEGAR.T	sp|P38647|GRP75_MOUSE	1367.67	1899	2866	2	1367.68	684.841	Stress-70 protein, mitochondrial OS=Mus musculus GN=Hspa9 PE=1 SV=3	6.14	0	8.3007	0.7326	13.5373	0	0.999999	20	[unavailable]	[unavailable]	[unavailable]	[unavailable]	[unavailable]	[unavailable]	[unavailable]	[unavailable]	[unavailable]	[unavailable]	[unavailable]	2	1	0.0114	3.089
0.999999	1	QK(1.000)ADEAYLIGR	160322_0002_Ksuc_10w33_Q1.02871.02871.2	R.QK[228.11]ADEAYLIGR.G	sp|Q05920|PYC_MOUSE	1362.68	1313	2871	2	1362.68	682.346	Pyruvate carboxylase, mitochondrial OS=Mus musculus GN=Pc PE=1 SV=1	6.07	0	2.0604	0.97115	15	0.8197	2.1138	20	[unavailable]	[unavailable]	[unavailable]	[unavailable]	[unavailable]	[unavailable]	[unavailable]	[unavailable]	[unavailable]	[unavailable]	[unavailable]	2	1	0.0028	6.0549
0.999999	1	YQQLIK(1.000)ENLK(0.000)	160322_0002_Ksuc_10w33_Q1.02875.02875.2	R.YQQLIK[228.11]ENLK.E	sp|Q9EQ20|MMSA_MOUSE	1375.73	1606	2875	2	1375.74	688.875	Methylmalonate-semialdehyde dehydrogenase [acylating], mitochondrial OS=Mus musculus GN=Aldh6a1 PE=1 SV=1	8.5	0	3.1943	0.9527	15	0.999999	0	20	[unavailable]	[unavailable]	[unavailable]	[unavailable]	[unavailable]	[unavailable]	[unavailable]	[unavailable]	[unavailable]	[unavailable]	[unavailable]	2	1	0.0044	4.3746
0.999999	1	VEPVDASGTEK(1.000)AFEPATGR	160322_0002_Ksuc_10w33_Q1.02879.02879.3	R.VEPVDASGTEK[228.11]AFEPATGR.V	sp|Q9JLJ2|AL9A1_MOUSE	2059.97	1443	2879	3	2059.98	687.664	4-trimethylaminobutyraldehyde dehydrogenase OS=Mus musculus GN=Aldh9a1 PE=1 SV=1	4.41	0	4.6221	0.99995	15	0.999999	1.9832	14.1437	[unavailable]	[unavailable]	[unavailable]	[unavailable]	[unavailable]	[unavailable]	[unavailable]	[unavailable]	[unavailable]	[unavailable]	[unavailable]	2	1	0.0095	5.2088
0.999999	1	WLK(1.000)DQELSPR	160322_0002_Ksuc_10w33_Q1.02880.02880.2	R.WLK[228.11]DQELSPR.E	sp|Q3UIU2|NDUB6_MOUSE	1370.68	1342	2880	2	1370.69	686.349	NADH dehydrogenase [ubiquinone] 1 beta subcomplex subunit 6 OS=Mus musculus GN=Ndufb6 PE=1 SV=3	6.07	0	3.028	0.99925	15	0.9959	0	3	[unavailable]	[unavailable]	[unavailable]	[unavailable]	[unavailable]	[unavailable]	[unavailable]	[unavailable]	[unavailable]	[unavailable]	[unavailable]	2	1	0.0042	5.8565
0.999999	1	AYEAQTEPVLQYYQK(0.500)K(0.500)	160322_0002_Ksuc_10w33_Q1.02897.02897.3	K.AYEAQTEPVLQYYQK[228.11]K.G	sp|Q9WTP7|KAD3_MOUSE	2057.99	1741	2897	3	2058	687.005	GTP:AMP phosphotransferase AK3, mitochondrial OS=Mus musculus GN=Ak3 PE=1 SV=3	6.18	0	4.7156	0.1646	7.49399	0.9985	0	11.4932	[unavailable]	[unavailable]	[unavailable]	[unavailable]	[unavailable]	[unavailable]	[unavailable]	[unavailable]	[unavailable]	[unavailable]	[unavailable]	2	0	0.0097	3.8117
0.999999	1	[unavailable]	160322_0002_Ksuc_10w33_Q1.02906.02906.2	K.LGPALATGNVVVMK.V	sp|P47738|ALDH2_MOUSE	1368.78	1883	2906	2	1368.78	685.397	Aldehyde dehydrogenase, mitochondrial OS=Mus musculus GN=Aldh2 PE=1 SV=1	8.75	0	2.5863	0.9943	15	0.999999	0.999999	20	[unavailable]	[unavailable]	[unavailable]	[unavailable]	[unavailable]	[unavailable]	[unavailable]	[unavailable]	[unavailable]	[unavailable]	[unavailable]	2	0	0.0035	3.1799
0.999593	0.8562	EFK(1.000)GLGDCLVK(0.000)	160322_0002_Ksuc_10w33_Q1.02911.02911.2	R.EFK[228.11]GLGDC[160.03]LVK.L	sp|P51881|ADT2_MOUSE	1364.66	99	2911	2	1364.67	683.34	ADP\ATP translocase 2 OS=Mus musculus GN=Slc25a5 PE=1 SV=3	6.16	2910.82	3.3708	0	15	0.999999	0.347	20	[unavailable]	[unavailable]	[unavailable]	[unavailable]	[unavailable]	393	349	0	1	1.4	[unavailable]	2	1	0.0046	1.8417
0.999999	1	YK(1.000)QIFLGGVDK(0.000)	160322_0002_Ksuc_10w33_Q1.02914.02914.2	K.YK[228.11]QIFLGGVDK.R	sp|P51881|ADT2_MOUSE	1366.71	1525	2914	2	1366.72	684.364	ADP\ATP translocase 2 OS=Mus musculus GN=Slc25a5 PE=1 SV=3	8.5	0	3.394	0.9985	15	0	0	20	[unavailable]	[unavailable]	[unavailable]	[unavailable]	[unavailable]	[unavailable]	[unavailable]	[unavailable]	[unavailable]	[unavailable]	[unavailable]	2	1	0.0046	4.7881
0.999999	1	[unavailable]	160322_0002_Ksuc_10w33_Q1.02922.02922.2	K.TIIPLISQC[160.03]TPK.V	sp|P08249|MDHM_MOUSE	1369.76	1213	2922	2	1369.77	685.889	Malate dehydrogenase, mitochondrial OS=Mus musculus GN=Mdh2 PE=1 SV=3	7.89	0	3.5647	0.99975	15	0.999999	0	20	[unavailable]	[unavailable]	[unavailable]	[unavailable]	[unavailable]	[unavailable]	[unavailable]	[unavailable]	[unavailable]	[unavailable]	[unavailable]	2	0	0.0049	6.873
0.999999	1	LNLEK(1.000)MMEQK(0.000)	160322_0002_Ksuc_10w33_Q1.02927.02927.2	R.LNLEK[228.11]MMEQK.H	sp|O08749|DLDH_MOUSE	1362.65	1348	2927	2	1362.66	682.333	Dihydrolipoyl dehydrogenase, mitochondrial OS=Mus musculus GN=Dld PE=1 SV=2	6.14	0	4.3896	0.4998	15	0.999999	2.9469	20	[unavailable]	[unavailable]	[unavailable]	[unavailable]	[unavailable]	[unavailable]	[unavailable]	[unavailable]	[unavailable]	[unavailable]	[unavailable]	2	1	0.006	5.8415
0.999999	1	GTK(1.000)FGLFTPGSR	160322_0002_Ksuc_10w33_Q1.02931.02931.2	R.GTK[228.11]FGLFTPGSR.L	sp|P36552|HEM6_MOUSE	1366.69	1683	2931	2	1366.69	684.351	Oxygen-dependent coproporphyrinogen-III oxidase, mitochondrial OS=Mus musculus GN=Cpox PE=1 SV=2	11	0	3.7514	0.99925	15	0	0	3.5117	[unavailable]	[unavailable]	[unavailable]	[unavailable]	[unavailable]	[unavailable]	[unavailable]	[unavailable]	[unavailable]	[unavailable]	[unavailable]	2	1	0.0051	4.0112
0.999999	1	GLGDCLVK(1.000)IYK(0.000)	160322_0002_Ksuc_10w33_Q1.02934.02934.2	K.GLGDC[160.03]LVK[228.11]IYK.S	sp|P51881|ADT2_MOUSE	1364.7	1938	2934	2	1364.71	683.358	ADP\ATP translocase 2 OS=Mus musculus GN=Slc25a5 PE=1 SV=3	8.18	0	4.6513	0.9743	15	0.999999	0	20	[unavailable]	[unavailable]	[unavailable]	[unavailable]	[unavailable]	[unavailable]	[unavailable]	[unavailable]	[unavailable]	[unavailable]	[unavailable]	2	1	0.0063	2.9523
0.999999	1	AIK(1.000)LTVNDFVR	160322_0002_Ksuc_10w33_Q1.02935.02935.2	K.AIK[228.11]LTVNDFVR.D	sp|Q8BH59|CMC1_MOUSE,sp|Q9QXX4|CMC2_MOUSE	1374.75	1770	2935	2	1374.75	688.383	Calcium-binding mitochondrial carrier protein Aralar1 OS=Mus musculus GN=Slc25a12 PE=1 SV=1	8.79	0	2.575	0.9199	15	0	0	20	[unavailable]	[unavailable]	[unavailable]	[unavailable]	[unavailable]	[unavailable]	[unavailable]	[unavailable]	[unavailable]	[unavailable]	[unavailable]	2	1	0.0035	3.6757
0.999999	1	AIK(1.000)LAANDFFR	160322_0002_Ksuc_10w33_Q1.02936.02936.2	K.AIK[228.11]LAANDFFR.H	sp|Q9D6M3|GHC1_MOUSE	1364.71	1891	2936	2	1364.71	683.362	Mitochondrial glutamate carrier 1 OS=Mus musculus GN=Slc25a22 PE=1 SV=1	8.79	0	3.2201	0.9969	15	0.999999	0.9515	5.9603	[unavailable]	[unavailable]	[unavailable]	[unavailable]	[unavailable]	[unavailable]	[unavailable]	[unavailable]	[unavailable]	[unavailable]	[unavailable]	2	1	0.0044	3.1476
0.999981	0.9842	[unavailable]	160322_0002_Ksuc_10w33_Q1.02938.02938.2	K.VLQPTIFPVVPR.L	sp|P41216|ACSL1_MOUSE	1364.82	2226	2938	2	1364.82	683.416	Long-chain-fatty-acid--CoA ligase 1 OS=Mus musculus GN=Acsl1 PE=1 SV=2	9.72	0	3.4882	0.2647	15	0.999999	0	20	[unavailable]	[unavailable]	[unavailable]	[unavailable]	[unavailable]	[unavailable]	[unavailable]	[unavailable]	[unavailable]	[unavailable]	[unavailable]	2	0	0.0048	1.5842
0.999999	1	[unavailable]	160322_0002_Ksuc_10w33_Q1.02954.02954.2	K.TIEAEAAHGTVTR.H	sp|P54071|IDHP_MOUSE	1354.68	1527	2954	2	1354.69	678.349	Isocitrate dehydrogenase [NADP], mitochondrial OS=Mus musculus GN=Idh2 PE=1 SV=3	5.37	0	2.8835	0.999599	15	0.999999	0	20	[unavailable]	[unavailable]	[unavailable]	[unavailable]	[unavailable]	[unavailable]	[unavailable]	[unavailable]	[unavailable]	[unavailable]	[unavailable]	2	0	0.0039	4.7628
0.999999	1	K(0.000)ATADNLIK(1.000)QR	160322_0002_Ksuc_10w33_Q1.02961.02961.2	R.KATADNLIK[228.11]QR.E	sp|P42125|ECI1_MOUSE	1356.74	1323	2961	2	1356.74	679.375	Enoyl-CoA delta isomerase 1, mitochondrial OS=Mus musculus GN=Eci1 PE=1 SV=2	9.99	0	3.239	0.9985	15	0.9834	0	14.9294	[unavailable]	[unavailable]	[unavailable]	[unavailable]	[unavailable]	[unavailable]	[unavailable]	[unavailable]	[unavailable]	[unavailable]	[unavailable]	2	1	0.0044	5.9588
0.999999	1	K(1.000)YTEQITNEK(0.000)	160322_0002_Ksuc_10w33_Q1.02962.02962.2	R.K[228.11]YTEQITNEK.L	sp|Q9CPP6|NDUA5_MOUSE	1352.65	1345	2962	2	1352.65	677.33	NADH dehydrogenase [ubiquinone] 1 alpha subcomplex subunit 5 OS=Mus musculus GN=Ndufa5 PE=1 SV=3	6.14	0	0.6317	0.9975	15	0	0	6.0692	[unavailable]	[unavailable]	[unavailable]	[unavailable]	[unavailable]	[unavailable]	[unavailable]	[unavailable]	[unavailable]	[unavailable]	[unavailable]	2	0	0.0009	5.8472
0.999999	1	EHGPVGLVHVGAHTNTTDK(0.996)PREEK(0.004)	160322_0002_Ksuc_10w33_Q1.02963.02963.4	K.EHGPVGLVHVGAHTNTTDK[228.11]PREEK.V	sp|A2AS89|SPEB_MOUSE	2707.33	1969	2963	4	2707.34	677.84	Agmatinase, mitochondrial OS=Mus musculus GN=Agmat PE=1 SV=1	6.29	0	2.2544	0	9.20588	0.999999	0	4.5293	[unavailable]	[unavailable]	[unavailable]	[unavailable]	[unavailable]	[unavailable]	[unavailable]	[unavailable]	[unavailable]	[unavailable]	[unavailable]	2	1	0.0061	2.8184
0.999996	0.9972	FK(1.000)DVAGCEEAK(0.000)	160322_0002_Ksuc_10w33_Q1.02966.02966.2	K.FK[228.11]DVAGC[160.03]EEAK.L	sp|Q8JZQ2|AFG32_MOUSE	1352.59	100	2966	2	1352.59	677.303	AFG3-like protein 2 OS=Mus musculus GN=Afg3l2 PE=1 SV=1	4.68	1734.3	1.6265	0.9749	15	0	0	9.2792	[unavailable]	[unavailable]	[unavailable]	[unavailable]	[unavailable]	494	351	1	1	0.23	[unavailable]	2	1	0.0022	4.8965
0.999999	1	K(1.000)GDEYVINGQK(0.000)	160322_0002_Ksuc_10w33_Q1.02968.02968.2	K.K[228.11]GDEYVINGQK.M	sp|P45952|ACADM_MOUSE	1349.65	1192	2968	2	1349.65	675.83	Medium-chain specific acyl-CoA dehydrogenase, mitochondrial OS=Mus musculus GN=Acadm PE=1 SV=1	6.07	0	1.7185	0.9995	15	0	0	16.6577	[unavailable]	[unavailable]	[unavailable]	[unavailable]	[unavailable]	[unavailable]	[unavailable]	[unavailable]	[unavailable]	[unavailable]	[unavailable]	2	0	0.0023	7.0717
0.999999	1	IGEK(1.000)YVDMSAK(0.000), IGEKYVDM(1.000)SAK	160322_0002_Ksuc_10w33_Q1.02970.02970.2	R.IGEK[228.11]YVDM[147.04]SAK.S	sp|Q9DB20|ATPO_MOUSE	1355.63	1155	2970	2	1355.63	678.821	ATP synthase subunit O, mitochondrial OS=Mus musculus GN=Atp5o PE=1 SV=1	6.07	0	3.3317	0.9996	15	0	0.999999	20	[unavailable]	[unavailable]	[unavailable]	[unavailable]	[unavailable]	[unavailable]	[unavailable]	[unavailable]	[unavailable]	[unavailable]	[unavailable]	2	1	0.0045	7.3515
0.962051	0.1226	[unavailable]	160322_0002_Ksuc_10w33_Q1.02974.02974.2	R.IQTQPGYANTLR.E	sp|Q8VEM8|MPCP_MOUSE	1360.71	635	2974	2	1360.7	681.362	Phosphate carrier protein, mitochondrial OS=Mus musculus GN=Slc25a3 PE=1 SV=1	8.75	1839.5	-5.0459	0	15	0.999999	0	12.3013	1.235	0.32	0	69.3	1	[unavailable]	[unavailable]	[unavailable]	[unavailable]	0.0841	1.235	2	0	-0.0069	-2.5243
0.999999	1	SILVK(1.000)DTQAMK(0.000), SILVKDTQAM(1.000)K	160322_0002_Ksuc_10w33_Q1.02976.02976.2	R.SILVK[228.11]DTQAM[147.04]K.E	sp|Q05920|PYC_MOUSE	1348.69	1336	2976	2	1348.7	675.353	Pyruvate carboxylase, mitochondrial OS=Mus musculus GN=Pc PE=1 SV=1	8.31	0	3.4394	0.9986	15	0.999999	0.999999	20	[unavailable]	[unavailable]	[unavailable]	[unavailable]	[unavailable]	[unavailable]	[unavailable]	[unavailable]	[unavailable]	[unavailable]	[unavailable]	2	1	0.0046	5.888
0.999999	1	QPLPK(1.000)TEVNQIHEDCK(0.000)	160322_0002_Ksuc_10w33_Q1.02986.02986.3	R.QPLPK[228.11]TEVNQIHEDC[160.03]K.D	sp|Q3UEG6|AGT2_MOUSE	2034.97	1003	2986	3	2034.98	679.33	Alanine--glyoxylate aminotransferase 2, mitochondrial OS=Mus musculus GN=Agxt2 PE=1 SV=1	5.45	0	4.6789	0.9174	15	0	3.094	13.1045	[unavailable]	[unavailable]	[unavailable]	[unavailable]	[unavailable]	[unavailable]	[unavailable]	[unavailable]	[unavailable]	[unavailable]	[unavailable]	2	1	0.0095	9.665
0.999999	1	[unavailable]	160322_0002_Ksuc_10w33_Q1.02988.02988.2	R.GQNQPVLNITNR.Q	sp|Q8C196|CPSM_MOUSE	1352.72	1126	2988	2	1352.72	677.365	Carbamoyl-phosphate synthase [ammonia], mitochondrial OS=Mus musculus GN=Cps1 PE=1 SV=2	9.75	0	4.873	0.9971	15	0.999999	0	20	[unavailable]	[unavailable]	[unavailable]	[unavailable]	[unavailable]	[unavailable]	[unavailable]	[unavailable]	[unavailable]	[unavailable]	[unavailable]	2	0	0.0066	7.7101
0.999999	1	LVFTPK(1.000)DGSSAK(0.000)	160322_0002_Ksuc_10w33_Q1.02996.02996.2	K.LVFTPK[228.11]DGSSAK.E	sp|P54071|IDHP_MOUSE	1348.69	1708	2996	2	1348.69	675.351	Isocitrate dehydrogenase [NADP], mitochondrial OS=Mus musculus GN=Idh2 PE=1 SV=3	8.59	0	2.7153	0.9985	15	0.999999	0	20	[unavailable]	[unavailable]	[unavailable]	[unavailable]	[unavailable]	[unavailable]	[unavailable]	[unavailable]	[unavailable]	[unavailable]	[unavailable]	2	1	0.0037	3.933
0.999999	1	EIGFSDK(1.000)QISK(0.000)	160322_0002_Ksuc_10w33_Q1.03005.03005.2	K.EIGFSDK[228.11]QISK.C	sp|Q8C196|CPSM_MOUSE	1350.67	1267	3005	2	1350.67	676.341	Carbamoyl-phosphate synthase [ammonia], mitochondrial OS=Mus musculus GN=Cps1 PE=1 SV=2	6.17	0	3.7055	0.9993	15	0.999999	0	20	[unavailable]	[unavailable]	[unavailable]	[unavailable]	[unavailable]	[unavailable]	[unavailable]	[unavailable]	[unavailable]	[unavailable]	[unavailable]	2	1	0.005	6.4265
0.999999	1	K(1.000)LFSGATMASSR	160322_0002_Ksuc_10w33_Q1.03013.03013.2	R.K[228.11]LFSGATMASSR.G	sp|Q9QZD8|DIC_MOUSE	1354.66	1108	3013	2	1354.66	678.335	Mitochondrial dicarboxylate carrier OS=Mus musculus GN=Slc25a10 PE=1 SV=2	11	0	3.7847	0.999499	15	0.999999	0.999999	7.0213	[unavailable]	[unavailable]	[unavailable]	[unavailable]	[unavailable]	[unavailable]	[unavailable]	[unavailable]	[unavailable]	[unavailable]	[unavailable]	2	0	0.0051	7.9197
0.999156	0.7626	[unavailable]	160322_0002_Ksuc_10w33_Q1.03018.03018.2	R.AHVYVEEVPWK.R	sp|P25688|URIC_MOUSE	1355.69	638	3018	2	1355.7	678.851	Uricase OS=Mus musculus GN=Uox PE=1 SV=2	5.4	2514.8	12.0382	0	15	0.999999	0	20	1.441	0.273	0	164.4	1	[unavailable]	[unavailable]	[unavailable]	[unavailable]	0.0153	1.441	2	0	0.0163	-0.8201
0.999999	1	YQK(1.000)TFTVIEK(0.000)	160322_0002_Ksuc_10w33_Q1.03019.03019.2	K.YQK[228.11]TFTVIEK.C	sp|O35459|ECH1_MOUSE	1355.7	1429	3019	2	1355.7	678.856	Delta(3,5)-Delta(2,4)-dienoyl-CoA isomerase, mitochondrial OS=Mus musculus GN=Ech1 PE=1 SV=1	8.5	0	3.7818	0.9988	15	0.999999	0	8.3994	[unavailable]	[unavailable]	[unavailable]	[unavailable]	[unavailable]	[unavailable]	[unavailable]	[unavailable]	[unavailable]	[unavailable]	[unavailable]	2	1	0.0051	5.3075
0.999999	1	ANLEK(1.000)AQSELSGAADEAAR	160322_0002_Ksuc_10w33_Q1.03038.03038.3	R.ANLEK[228.11]AQSELSGAADEAAR.A	sp|Q9D3D9|ATPD_MOUSE	2029.96	1098	3038	3	2029.96	677.659	ATP synthase subunit delta, mitochondrial OS=Mus musculus GN=Atp5d PE=1 SV=1	4.41	0	3.2473	0.997649	15	2	2	3	[unavailable]	[unavailable]	[unavailable]	[unavailable]	[unavailable]	[unavailable]	[unavailable]	[unavailable]	[unavailable]	[unavailable]	[unavailable]	2	1	0.0066	8.075
0.999999	1	K(1.000)NAISFQMYR	160322_0002_Ksuc_10w33_Q1.03050.03050.2	K.K[228.11]NAISFQMYR.D	sp|Q9WUR2|ECI2_MOUSE	1356.65	1415	3050	2	1356.65	679.332	Enoyl-CoA delta isomerase 2, mitochondrial OS=Mus musculus GN=Eci2 PE=1 SV=2	9.99	0	3.1493	0.9994	15	0.999999	0.999999	4.1918	[unavailable]	[unavailable]	[unavailable]	[unavailable]	[unavailable]	[unavailable]	[unavailable]	[unavailable]	[unavailable]	[unavailable]	[unavailable]	2	0	0.0043	5.3954
0.999999	1	[unavailable]	160322_0002_Ksuc_10w33_Q1.03066.03066.3	K.TVLMNPNIASVQTNEVGLK.Q	sp|Q8C196|CPSM_MOUSE	2027.07	1161	3066	3	2027.08	676.698	Carbamoyl-phosphate synthase [ammonia], mitochondrial OS=Mus musculus GN=Cps1 PE=1 SV=2	5.66	0	4.1552	0.999899	15	2	2	20	[unavailable]	[unavailable]	[unavailable]	[unavailable]	[unavailable]	[unavailable]	[unavailable]	[unavailable]	[unavailable]	[unavailable]	[unavailable]	2	0	0.0084	7.2475
0.999999	0.9988	[unavailable]	160322_0002_Ksuc_10w33_Q1.03079.03079.2	R.GAAAVFNMSYFGK.F	sp|Q99LB7|SARDH_MOUSE	1361.64	641	3079	2	1361.65	681.829	Sarcosine dehydrogenase, mitochondrial OS=Mus musculus GN=Sardh PE=1 SV=1	8.59	3354.7	4.4351	0.936	15	0	0.999999	20	1.529	0.447	0	179.2	1	[unavailable]	[unavailable]	[unavailable]	[unavailable]	0.000752	1.529	2	0	0.006	2.1928
0.999999	1	FLSQPFQVAEVFTGHM(1.000)GK	160322_0002_Ksuc_10w33_Q1.03086.03086.3	R.FLSQPFQVAEVFTGHM[147.04]GK.L	sp|P56480|ATPB_MOUSE	2038	1848	3086	3	2038	680.34	ATP synthase subunit beta, mitochondrial OS=Mus musculus GN=Atp5b PE=1 SV=2	6.75	0	1.9766	0.4418	15	0.2518	2	20	[unavailable]	[unavailable]	[unavailable]	[unavailable]	[unavailable]	[unavailable]	[unavailable]	[unavailable]	[unavailable]	[unavailable]	[unavailable]	2	0	0.004	3.3064
0.999999	1	[unavailable]	160322_0002_Ksuc_10w33_Q1.03111.03111.2	K.SC[160.03]AEFVSGSQLR.L	sp|Q9DCX2|ATP5H_MOUSE	1339.62	1888	3111	2	1339.62	670.817	ATP synthase subunit d, mitochondrial OS=Mus musculus GN=Atp5h PE=1 SV=3	5.72	0	3.0982	0.999999	15	0.999999	0	16.4838	[unavailable]	[unavailable]	[unavailable]	[unavailable]	[unavailable]	[unavailable]	[unavailable]	[unavailable]	[unavailable]	[unavailable]	[unavailable]	2	0	0.0042	3.1579
0.999999	1	ETHK(1.000)PLGDWR	160322_0002_Ksuc_10w33_Q1.03115.03115.2	K.ETHK[228.11]PLGDWR.Y	sp|Q8CHT0|AL4A1_MOUSE	1337.64	1476	3115	2	1337.64	669.826	Delta-1-pyrroline-5-carboxylate dehydrogenase, mitochondrial OS=Mus musculus GN=Aldh4a1 PE=1 SV=3	6.85	0	4.2891	0.99785	15	0.999999	0.9956	19.5445	[unavailable]	[unavailable]	[unavailable]	[unavailable]	[unavailable]	[unavailable]	[unavailable]	[unavailable]	[unavailable]	[unavailable]	[unavailable]	2	0	0.0057	5.0594
0.999999	1	AAK(1.000)DGANIVIAAK(0.000)	160322_0002_Ksuc_10w33_Q1.03118.03118.2	K.AAK[228.11]DGANIVIAAK.T	sp|Q2TPA8|HSDL2_MOUSE	1340.73	1114	3118	2	1340.73	671.372	Hydroxysteroid dehydrogenase-like protein 2 OS=Mus musculus GN=Hsdl2 PE=1 SV=1	8.64	0	1.821	0.9984	15	0.4631	0	4.3472	[unavailable]	[unavailable]	[unavailable]	[unavailable]	[unavailable]	[unavailable]	[unavailable]	[unavailable]	[unavailable]	[unavailable]	[unavailable]	2	1	0.0024	7.8625
0.999999	1	[unavailable]	160322_0002_Ksuc_10w33_Q1.03119.03119.2	K.TAAAVAAQSGILDR.T	sp|Q9R112|SQRD_MOUSE	1342.72	1302	3119	2	1342.73	672.368	Sulfide:quinone oxidoreductase, mitochondrial OS=Mus musculus GN=Sqrdl PE=1 SV=3	5.5	0	3.5456	0.999999	3.45239	0.999999	0	8.28019	[unavailable]	[unavailable]	[unavailable]	[unavailable]	[unavailable]	[unavailable]	[unavailable]	[unavailable]	[unavailable]	[unavailable]	[unavailable]	2	0	0.0048	6.1566
0.999999	1	MVAAVACAK(1.000)VPK(0.000)	160322_0002_Ksuc_10w33_Q1.03121.03121.2	K.MVAAVAC[160.03]AK[228.11]VPK.L	sp|Q3ULD5|MCCB_MOUSE	1343.69	1272	3121	2	1343.7	672.854	Methylcrotonoyl-CoA carboxylase beta chain, mitochondrial OS=Mus musculus GN=Mccc2 PE=1 SV=1	9.31	0	2.8163	0.9972	15	0.999999	1.9712	6.0891	[unavailable]	[unavailable]	[unavailable]	[unavailable]	[unavailable]	[unavailable]	[unavailable]	[unavailable]	[unavailable]	[unavailable]	[unavailable]	2	1	0.0038	6.3553
0.999999	1	[unavailable]	160322_0002_Ksuc_10w33_Q1.03122.03122.2	R.TPVISGGPYYER.T	Biognosys|iRT	1337.66	1387	3122	2	1337.67	669.838	Kit Fusion	5.66	0	3.4677	0.9994	15	0.999999	0	11.0096	[unavailable]	[unavailable]	[unavailable]	[unavailable]	[unavailable]	[unavailable]	[unavailable]	[unavailable]	[unavailable]	[unavailable]	[unavailable]	2	0	0.0046	5.573
0.999227	0.866	MELK(1.000)ADQLYK(0.000)	160322_0002_Ksuc_10w33_Q1.03123.03123.2	R.MELK[228.11]ADQLYK.Q	sp|P35486|ODPA_MOUSE,sp|P35487|ODPAT_MOUSE	1337.65	109	3123	2	1337.66	669.834	Pyruvate dehydrogenase E1 component subunit alpha, somatic form, mitochondrial OS=Mus musculus GN=Pdha1 PE=1 SV=1	5.82	2591.37	3.0651	0	15	0.999999	0	13.2598	[unavailable]	[unavailable]	[unavailable]	[unavailable]	[unavailable]	380	329	1	1	1.4	[unavailable]	2	1	0.0041	1.9187
0.999999	1	EPIICK(1.000)NIPR	160322_0002_Ksuc_10w33_Q1.03128.03128.2	R.EPIIC[160.03]K[228.11]NIPR.L	sp|P54071|IDHP_MOUSE	1338.7	1514	3128	2	1338.7	670.356	Isocitrate dehydrogenase [NADP], mitochondrial OS=Mus musculus GN=Idh2 PE=1 SV=3	8.32	0	3.0091	0.9997	15	0.999999	0	20	[unavailable]	[unavailable]	[unavailable]	[unavailable]	[unavailable]	[unavailable]	[unavailable]	[unavailable]	[unavailable]	[unavailable]	[unavailable]	2	1	0.004	4.8759
0.999999	1	IGEK(1.000)YVDMSAK(0.000)	160322_0002_Ksuc_10w33_Q1.03132.03132.2	R.IGEK[228.11]YVDMSAK.S	sp|Q9DB20|ATPO_MOUSE	1339.63	1176	3132	2	1339.64	670.824	ATP synthase subunit O, mitochondrial OS=Mus musculus GN=Atp5o PE=1 SV=1	6.07	0	4.465	0.49925	15	0.999999	0.999999	20	[unavailable]	[unavailable]	[unavailable]	[unavailable]	[unavailable]	[unavailable]	[unavailable]	[unavailable]	[unavailable]	[unavailable]	[unavailable]	2	1	0.006	7.1665
0.999999	1	LDMVK(1.000)AEPDVK(0.000)	160322_0002_Ksuc_10w33_Q1.03133.03133.2	K.LDMVK[228.11]AEPDVK.K	sp|Q9CPP6|NDUA5_MOUSE	1343.66	1723	3133	2	1343.67	672.839	NADH dehydrogenase [ubiquinone] 1 alpha subcomplex subunit 5 OS=Mus musculus GN=Ndufa5 PE=1 SV=3	4.56	0	4.2699	0.9508	15	0	0.2823	6.0692	[unavailable]	[unavailable]	[unavailable]	[unavailable]	[unavailable]	[unavailable]	[unavailable]	[unavailable]	[unavailable]	[unavailable]	[unavailable]	2	1	0.0057	3.8725
0.999991	0.9825	QPLPK(0.500)TEVNQIHEDCK(0.500)	160322_0002_Ksuc_10w33_Q1.03144.03144.3	R.QPLPK[228.11]TEVNQIHEDC[160.03]K.D	sp|Q3UEG6|AGT2_MOUSE	2017.94	2161	3144	3	2017.95	673.654	Alanine--glyoxylate aminotransferase 2, mitochondrial OS=Mus musculus GN=Agxt2 PE=1 SV=1	5.45	0	4.174	0	15	0.999999	2.094	13.1045	[unavailable]	[unavailable]	[unavailable]	[unavailable]	[unavailable]	[unavailable]	[unavailable]	[unavailable]	[unavailable]	[unavailable]	[unavailable]	2	1	0.0084	1.8717
0.999999	1	[unavailable]	160322_0002_Ksuc_10w33_Q1.03145.03145.2	R.TVIIEQSWGSPK.V	sp|P63038|CH60_MOUSE	1343.71	1757	3145	2	1343.71	672.862	60 kDa heat shock protein, mitochondrial OS=Mus musculus GN=Hspd1 PE=1 SV=1	5.66	0	4.2698	0.99625	15	0.999999	0.5788	20	[unavailable]	[unavailable]	[unavailable]	[unavailable]	[unavailable]	[unavailable]	[unavailable]	[unavailable]	[unavailable]	[unavailable]	[unavailable]	2	0	0.0057	3.7589
0.999999	1	LDQVEK(1.000)ELLR	160322_0002_Ksuc_10w33_Q1.03157.03157.2	K.LDQVEK[228.11]ELLR.V	sp|Q9DB20|ATPO_MOUSE	1341.71	1539	3157	2	1341.72	671.864	ATP synthase subunit O, mitochondrial OS=Mus musculus GN=Atp5o PE=1 SV=1	4.68	0	3.8212	0.995649	15	0.9797	0	20	[unavailable]	[unavailable]	[unavailable]	[unavailable]	[unavailable]	[unavailable]	[unavailable]	[unavailable]	[unavailable]	[unavailable]	[unavailable]	2	1	0.0051	4.7274
0.999999	1	DAAK(1.000)PVIELYK(0.000)	160322_0002_Ksuc_10w33_Q1.03158.03158.2	K.DAAK[228.11]PVIELYK.S	sp|Q9WUR9|KAD4_MOUSE	1345.71	1449	3158	2	1345.72	673.864	Adenylate kinase 4, mitochondrial OS=Mus musculus GN=Ak4 PE=1 SV=1	6.07	0	4.082	0.9964	15	0.2657	0	7.045	[unavailable]	[unavailable]	[unavailable]	[unavailable]	[unavailable]	[unavailable]	[unavailable]	[unavailable]	[unavailable]	[unavailable]	[unavailable]	2	0	0.0055	5.175
0.999999	1	YFLDK(1.000)TLTSR	160322_0002_Ksuc_10w33_Q1.03159.03159.2	R.YFLDK[228.11]TLTSR.L	sp|O55028|BCKD_MOUSE	1342.68	1558	3159	2	1342.69	672.346	[3-methyl-2-oxobutanoate dehydrogenase [lipoamide]] kinase, mitochondrial OS=Mus musculus GN=Bckdk PE=1 SV=1	8.59	0	7.8187	0.90315	15	0	0	3.5468	[unavailable]	[unavailable]	[unavailable]	[unavailable]	[unavailable]	[unavailable]	[unavailable]	[unavailable]	[unavailable]	[unavailable]	[unavailable]	2	1	0.0105	4.6143
0.999999	1	[unavailable]	160322_0002_Ksuc_10w33_Q1.03168.03168.2	R.PTGGAGAVAMLIGPK.A	sp|P54869|HMCS2_MOUSE	1338.73	1011	3168	2	1338.74	670.374	Hydroxymethylglutaryl-CoA synthase, mitochondrial OS=Mus musculus GN=Hmgcs2 PE=1 SV=2	9.18	0	3.8297	0	15	0.999999	0.999999	20	[unavailable]	[unavailable]	[unavailable]	[unavailable]	[unavailable]	[unavailable]	[unavailable]	[unavailable]	[unavailable]	[unavailable]	[unavailable]	1	0	0.0051	9.5083
0.999999	0.964	VLDSGAPIK(1.000)IPVGPETLGR	160322_0002_Ksuc_10w33_Q1.03170.03170.3	K.VLDSGAPIK[228.11]IPVGPETLGR.L	sp|P56480|ATPB_MOUSE	2018.1	644	3170	3	2018.11	673.709	ATP synthase subunit beta, mitochondrial OS=Mus musculus GN=Atp5b PE=1 SV=2	6.04	3079	3.9711	0.8706	15	2	2	20	2.32	0.259	0	133.4	1	[unavailable]	[unavailable]	[unavailable]	[unavailable]	0.0121	2.32	2	1	0.008	-0.5855
0.999999	1	K(0.000)VNLAELFK(0.735)GK(0.265)	160322_0002_Ksuc_10w33_Q1.03175.03175.2	K.KVNLAELFK[228.11]GK.K	sp|P99029|PRDX5_MOUSE	1345.76	1264	3175	2	1345.77	673.888	Peroxiredoxin-5, mitochondrial OS=Mus musculus GN=Prdx5 PE=1 SV=2	9.7	0	4.1725	0.9276	5.91669	0.999999	0	9.16139	[unavailable]	[unavailable]	[unavailable]	[unavailable]	[unavailable]	[unavailable]	[unavailable]	[unavailable]	[unavailable]	[unavailable]	[unavailable]	2	1	0.0056	6.4386
0.999999	1	LIK(1.000)FFIDQSK(0.000)	160322_0002_Ksuc_10w33_Q1.03179.03179.2	R.LIK[228.11]FFIDQSK.K	sp|Q9CQN1|TRAP1_MOUSE	1337.72	1467	3179	2	1337.73	669.869	Heat shock protein 75 kDa, mitochondrial OS=Mus musculus GN=Trap1 PE=1 SV=1	8.59	0	2.6463	0.9987	15	0	0	8.3513	[unavailable]	[unavailable]	[unavailable]	[unavailable]	[unavailable]	[unavailable]	[unavailable]	[unavailable]	[unavailable]	[unavailable]	[unavailable]	2	1	0.0035	5.106
0.999999	1	VLDSGAPIK(1.000)IPVGPETLGR	160322_0002_Ksuc_10w33_Q1.03180.03180.3	K.VLDSGAPIK[228.11]IPVGPETLGR.L	sp|P56480|ATPB_MOUSE	2018.1	1257	3180	3	2018.11	673.709	ATP synthase subunit beta, mitochondrial OS=Mus musculus GN=Atp5b PE=1 SV=2	6.04	0	3.9015	0.99975	15	2	2	20	[unavailable]	[unavailable]	[unavailable]	[unavailable]	[unavailable]	[unavailable]	[unavailable]	[unavailable]	[unavailable]	[unavailable]	[unavailable]	2	1	0.0079	6.5413
0.999999	1	QLAAEQGK(1.000)DIR	160322_0002_Ksuc_10w33_Q1.03204.03204.2	K.QLAAEQGK[228.11]DIR.V	sp|Q921G7|ETFD_MOUSE	1327.67	1308	3204	2	1327.68	664.844	Electron transfer flavoprotein-ubiquinone oxidoreductase, mitochondrial OS=Mus musculus GN=Etfdh PE=1 SV=1	6.07	0	3.3099	0.99925	15	0.9972	0.1278	20	[unavailable]	[unavailable]	[unavailable]	[unavailable]	[unavailable]	[unavailable]	[unavailable]	[unavailable]	[unavailable]	[unavailable]	[unavailable]	2	1	0.0044	6.1021
0.999999	0.9977	[unavailable]	160322_0002_Ksuc_10w33_Q1.03217.03217.2	R.GEGGILINSQGER.F	sp|Q8K2B3|SDHA_MOUSE	1328.67	110	3217	2	1328.67	665.341	Succinate dehydrogenase [ubiquinone] flavoprotein subunit, mitochondrial OS=Mus musculus GN=Sdha PE=1 SV=1	4.53	1970.15	2.9353	0.9963	15	0	0	20	[unavailable]	[unavailable]	[unavailable]	[unavailable]	[unavailable]	439	287	1	1	0.067	[unavailable]	2	0	0.0039	4.9347
0.999999	0.9769	VSQEHPVVLTK(1.000)	160322_0002_Ksuc_10w33_Q1.03231.03231.2	R.VSQEHPVVLTK[228.11].F	sp|Q8C196|CPSM_MOUSE	1335.7	112	3231	2	1335.71	668.859	Carbamoyl-phosphate synthase [ammonia], mitochondrial OS=Mus musculus GN=Cps1 PE=1 SV=2	6.72	2114.97	4.7915	0.9238	15	0.8369	0.999999	20	[unavailable]	[unavailable]	[unavailable]	[unavailable]	[unavailable]	514	420	1	1	0.21	[unavailable]	2	0	0.0064	3.9314
0.999999	1	VIK(1.000)GVEVTVGHEQEEGGK(0.000)	160322_0002_Ksuc_10w33_Q1.03232.03232.3	K.VIK[228.11]GVEVTVGHEQEEGGK.W	sp|Q9D172|ES1_MOUSE	1994	1006	3232	3	1994	665.673	ES1 protein homolog, mitochondrial OS=Mus musculus GN=D10Jhu81e PE=1 SV=1	4.91	0	4.4078	0.992	15	0	0	9.18039	[unavailable]	[unavailable]	[unavailable]	[unavailable]	[unavailable]	[unavailable]	[unavailable]	[unavailable]	[unavailable]	[unavailable]	[unavailable]	2	1	0.0088	9.6495
0.999999	1	AVLIDK(1.000)DQTPK(0.000)	160322_0002_Ksuc_10w33_Q1.03233.03233.2	R.AVLIDK[228.11]DQTPK.W	sp|Q8QZS1|HIBCH_MOUSE	1326.7	1341	3233	2	1326.71	664.359	3-hydroxyisobutyryl-CoA hydrolase, mitochondrial OS=Mus musculus GN=Hibch PE=1 SV=1	6	0	3.5884	0.999999	15	0	0	11.4745	[unavailable]	[unavailable]	[unavailable]	[unavailable]	[unavailable]	[unavailable]	[unavailable]	[unavailable]	[unavailable]	[unavailable]	[unavailable]	2	1	0.0048	5.8577
0.999999	1	K(1.000)ILSQWK(0.000)PEDSK(0.000)DPTK(0.000)	160322_0002_Ksuc_10w33_Q1.03234.03234.3	K.K[228.11]ILSQWKPEDSKDPTK.K	sp|Q9WVM8|AADAT_MOUSE	1999.03	1941	3234	3	1999.04	667.349	Kynurenine\alpha-aminoadipate aminotransferase, mitochondrial OS=Mus musculus GN=Aadat PE=1 SV=1	8.43	0	4.3967	0.9719	15	0.999999	0	13.9836	[unavailable]	[unavailable]	[unavailable]	[unavailable]	[unavailable]	[unavailable]	[unavailable]	[unavailable]	[unavailable]	[unavailable]	[unavailable]	2	1	0.0088	2.9404
0.999999	0.9948	K(1.000)HLIIGVSSDR	160322_0002_Ksuc_10w33_Q1.03238.03238.2	K.K[228.11]HLIIGVSSDR.G	sp|Q91VR2|ATPG_MOUSE	1323.71	646	3238	2	1323.72	662.865	ATP synthase subunit gamma, mitochondrial OS=Mus musculus GN=Atp5c1 PE=1 SV=1	8.75	2252.5	2.7068	0.9949	15	0.999999	0.0898	18.9246	1.42	0.525	0	150.2	1	[unavailable]	[unavailable]	[unavailable]	[unavailable]	0.00148	1.42	2	0	0.0036	1.5157
0.999999	1	SILVK(1.000)DTQAMK(0.000)	160322_0002_Ksuc_10w33_Q1.03250.03250.2	R.SILVK[228.11]DTQAMK.E	sp|Q05920|PYC_MOUSE	1332.7	1274	3250	2	1332.7	667.355	Pyruvate carboxylase, mitochondrial OS=Mus musculus GN=Pc PE=1 SV=1	8.31	0	4.2134	0.9985	15	0.999999	0.999999	20	[unavailable]	[unavailable]	[unavailable]	[unavailable]	[unavailable]	[unavailable]	[unavailable]	[unavailable]	[unavailable]	[unavailable]	[unavailable]	2	1	0.0056	6.3472
0.999999	1	GK(1.000)LDGNQDLIR	160322_0002_Ksuc_10w33_Q1.03254.03254.2	R.GK[228.11]LDGNQDLIR.F	sp|P54071|IDHP_MOUSE	1327.67	1334	3254	2	1327.68	664.844	Isocitrate dehydrogenase [NADP], mitochondrial OS=Mus musculus GN=Idh2 PE=1 SV=3	5.96	0	3.4938	0.9953	15	0	0	20	[unavailable]	[unavailable]	[unavailable]	[unavailable]	[unavailable]	[unavailable]	[unavailable]	[unavailable]	[unavailable]	[unavailable]	[unavailable]	2	1	0.0046	5.8943
0.999999	1	TLK(1.000)GLNSDSVTEETLRK(0.000)	160322_0002_Ksuc_10w33_Q1.03260.03260.3	K.TLK[228.11]GLNSDSVTEETLRK.A	sp|Q8C196|CPSM_MOUSE	1990.02	1026	3260	3	1990.03	664.348	Carbamoyl-phosphate synthase [ammonia], mitochondrial OS=Mus musculus GN=Cps1 PE=1 SV=2	5.85	0	4.5086	0.994	15	0.999999	0	20	[unavailable]	[unavailable]	[unavailable]	[unavailable]	[unavailable]	[unavailable]	[unavailable]	[unavailable]	[unavailable]	[unavailable]	[unavailable]	2	1	0.009	9.3041
0.999999	1	[unavailable]	160322_0002_Ksuc_10w33_Q1.03267.03267.2	K.GAPTTSLVSVAVTK.L	sp|Q9DBF1|AL7A1_MOUSE	1329.75	1518	3267	2	1329.75	665.883	Alpha-aminoadipic semialdehyde dehydrogenase OS=Mus musculus GN=Aldh7a1 PE=1 SV=4	8.75	0	2.754	0.99985	15	0	0	17.5534	[unavailable]	[unavailable]	[unavailable]	[unavailable]	[unavailable]	[unavailable]	[unavailable]	[unavailable]	[unavailable]	[unavailable]	[unavailable]	2	0	0.0037	4.8402
0.995123	0.557	LRDNGLLAK(1.000)PTHGDIIR	160322_0002_Ksuc_10w33_Q1.03271.03271.3	R.LRDNGLLAK[228.11]PTHGDIIR.L	sp|P29758|OAT_MOUSE	1988.08	113	3271	3	1988.09	663.701	Ornithine aminotransferase, mitochondrial OS=Mus musculus GN=Oat PE=1 SV=1	8.75	2491.97	3.7725	0.7353	5.79789	0.999999	0	16.3533	[unavailable]	[unavailable]	[unavailable]	[unavailable]	[unavailable]	447	414	1	1	0.69	[unavailable]	2	1	0.0075	0.6616
0.999997	1	K(1.000)QPVEVDRDQLEQFR	160322_0002_Ksuc_10w33_Q1.03275.03275.3	K.K[228.11]QPVEVDRDQLEQFR.T	sp|Q9QZA0|CAH5B_MOUSE	1985.98	1397	3275	3	1985.99	663.001	Carbonic anhydrase 5B, mitochondrial OS=Mus musculus GN=Ca5b PE=2 SV=2	4.78	0	3.0426	0.29735	15	0	0	0.4437	[unavailable]	[unavailable]	[unavailable]	[unavailable]	[unavailable]	[unavailable]	[unavailable]	[unavailable]	[unavailable]	[unavailable]	[unavailable]	2	1	0.006	5.5094
0.906074	0.9912	[unavailable]	160322_0002_Ksuc_10w33_Q1.03277.03277.2	K.YPAPVTSLK[228.11]PR.P	sp|Q9DBT9|M2GD_MOUSE	1327.71	2084	3277	2	1327.72	664.864	Dimethylglycine dehydrogenase, mitochondrial OS=Mus musculus GN=Dmgdh PE=1 SV=1	9.99	0	1.1952	0	2.3571	0	0	20	[unavailable]	[unavailable]	[unavailable]	[unavailable]	[unavailable]	[unavailable]	[unavailable]	[unavailable]	[unavailable]	[unavailable]	[unavailable]	1	0	0.0016	2.2406
0.999999	1	[unavailable]	160322_0002_Ksuc_10w33_Q1.03278.03278.2	K.GTPLDTEVPLER.V	sp|Q05920|PYC_MOUSE	1325.68	1496	3278	2	1325.69	663.849	Pyruvate carboxylase, mitochondrial OS=Mus musculus GN=Pc PE=1 SV=1	4.14	0	3.407	0.99825	15	0	0	20	[unavailable]	[unavailable]	[unavailable]	[unavailable]	[unavailable]	[unavailable]	[unavailable]	[unavailable]	[unavailable]	[unavailable]	[unavailable]	2	0	0.0045	4.9433
0.999999	1	RPNK(1.000)PLFTGLVTQCQK(0.000)	160322_0002_Ksuc_10w33_Q1.03290.03290.3	K.RPNK[228.11]PLFTGLVTQC[160.03]QK.M	sp|Q8K4Z3|NNRE_MOUSE	1986.04	1326	3290	3	1986.04	663.019	NAD(P)H-hydrate epimerase OS=Mus musculus GN=Apoa1bp PE=1 SV=1	10.06	0	3.6879	0.999999	15	0	0.9952	4.0456	[unavailable]	[unavailable]	[unavailable]	[unavailable]	[unavailable]	[unavailable]	[unavailable]	[unavailable]	[unavailable]	[unavailable]	[unavailable]	2	0	0.0073	5.9379
0.999999	1	[unavailable]	160322_0002_Ksuc_10w33_Q1.03297.03297.3	R.GC[160.03]FHAEIVPVTTTVLNDK.G	sp|Q8VCH0|THIKB_MOUSE	2000	1797	3297	3	2000.02	667.675	3-ketoacyl-CoA thiolase B, peroxisomal OS=Mus musculus GN=Acaa1b PE=1 SV=1	5.32	0	7.3242	0.52715	10.0643	0	0	9.71229	[unavailable]	[unavailable]	[unavailable]	[unavailable]	[unavailable]	[unavailable]	[unavailable]	[unavailable]	[unavailable]	[unavailable]	[unavailable]	2	0	0.0146	3.5102
0.999999	1	VSQEHPVVLTK(1.000)FVEGAR	160322_0002_Ksuc_10w33_Q1.03301.03301.3	R.VSQEHPVVLTK[228.11]FVEGAR.E	sp|Q8C196|CPSM_MOUSE	1995.04	1053	3301	3	1995.05	666.021	Carbamoyl-phosphate synthase [ammonia], mitochondrial OS=Mus musculus GN=Cps1 PE=1 SV=2	6.73	0	5.1397	0.999599	15	1.9972	0	20	[unavailable]	[unavailable]	[unavailable]	[unavailable]	[unavailable]	[unavailable]	[unavailable]	[unavailable]	[unavailable]	[unavailable]	[unavailable]	2	1	0.0103	8.7522
0.999999	1	[unavailable]	160322_0002_Ksuc_10w33_Q1.03307.03307.3	K.VYGTVYHMIHGNPFNLK.A	sp|Q91XE0|GLYAT_MOUSE	1988.99	2005	3307	3	1989	664.005	Glycine N-acyltransferase OS=Mus musculus GN=Glyat PE=1 SV=1	8.49	0	4.5109	0.1439	15	0.999999	0.999999	16.2251	[unavailable]	[unavailable]	[unavailable]	[unavailable]	[unavailable]	[unavailable]	[unavailable]	[unavailable]	[unavailable]	[unavailable]	[unavailable]	2	0	0.009	2.6267
0.999999	1	QALK(1.000)NLGEILK(0.000)	160322_0002_Ksuc_10w33_Q1.03312.03312.2	K.QALK[228.11]NLGEILK.A	sp|P52760|UK114_MOUSE	1325.76	1636	3312	2	1325.76	663.885	Ribonuclease UK114 OS=Mus musculus GN=Hrsp12 PE=1 SV=3	8.59	0	4.4196	0.9994	15	0	0.9995	3.0727	[unavailable]	[unavailable]	[unavailable]	[unavailable]	[unavailable]	[unavailable]	[unavailable]	[unavailable]	[unavailable]	[unavailable]	[unavailable]	2	1	0.0059	4.2419
0.999999	1	GK(1.000)ISVNDFIIK(0.000)	160322_0002_Ksuc_10w33_Q1.03320.03320.2	K.GK[228.11]ISVNDFIIK.A	sp|Q8BMF4|ODP2_MOUSE	1332.73	1719	3320	2	1332.73	667.372	Dihydrolipoyllysine-residue acetyltransferase component of pyruvate dehydrogenase complex, mitochondrial OS=Mus musculus GN=Dlat PE=1 SV=2	8.59	0	3.0226	0.499999	15	0.999999	0	8.2431	[unavailable]	[unavailable]	[unavailable]	[unavailable]	[unavailable]	[unavailable]	[unavailable]	[unavailable]	[unavailable]	[unavailable]	[unavailable]	2	1	0.004	3.8937
0.999999	1	IIK(1.000)PCNHVLSLSFPIR	160322_0002_Ksuc_10w33_Q1.03323.03323.3	R.IIK[228.11]PC[160.03]NHVLSLSFPIR.R	sp|DHE3_BOVIN|,sp|P26443|DHE3_MOUSE	1993.08	1075	3323	3	1993.09	665.368	sp|DHE3_BOVIN|	9.51	0	3.3992	0.9909	15	0.9059	0.999999	20	[unavailable]	[unavailable]	[unavailable]	[unavailable]	[unavailable]	[unavailable]	[unavailable]	[unavailable]	[unavailable]	[unavailable]	[unavailable]	2	0	0.0068	8.3483
0.999999	1	DAQLIK(1.000)ELGLK(0.000)	160322_0002_Ksuc_10w33_Q1.03325.03325.2	R.DAQLIK[228.11]ELGLK.L	sp|Q9DCM0|ETHE1_MOUSE	1326.74	1946	3325	2	1326.74	664.377	Persulfide dioxygenase ETHE1, mitochondrial OS=Mus musculus GN=Ethe1 PE=1 SV=2	6.07	0	2.3922	0.9994	15	0	0	5.9836	[unavailable]	[unavailable]	[unavailable]	[unavailable]	[unavailable]	[unavailable]	[unavailable]	[unavailable]	[unavailable]	[unavailable]	[unavailable]	2	1	0.0032	2.9287
0.99995	0.9938	[unavailable]	160322_0002_Ksuc_10w33_Q1.03330.03330.2	R.GLIPQLIGVAPEK.A	sp|Q8BH59|CMC1_MOUSE,sp|Q9QXX4|CMC2_MOUSE	1333.8	650	3330	2	1333.8	667.906	Calcium-binding mitochondrial carrier protein Aralar1 OS=Mus musculus GN=Slc25a12 PE=1 SV=1	6	3654.9	1.8818	0.3489	15	0.3549	0	20	1.175	0.526	0.001	105.7	1	[unavailable]	[unavailable]	[unavailable]	[unavailable]	0.00183	1.175	2	0	0.0025	1.3034
0.999999	1	DHPTAATK(1.000)MSR	160322_0002_Ksuc_10w33_Q1.03338.03338.2	K.DHPTAATK[228.11]MSR.A	sp|Q05920|PYC_MOUSE	1313.6	1786	3338	2	1313.6	657.809	Pyruvate carboxylase, mitochondrial OS=Mus musculus GN=Pc PE=1 SV=1	8.75	0	0.4646	0.99855	15	0.999999	0.999999	20	[unavailable]	[unavailable]	[unavailable]	[unavailable]	[unavailable]	[unavailable]	[unavailable]	[unavailable]	[unavailable]	[unavailable]	[unavailable]	2	1	0.0006	3.5827
0.976029	0.9038	[unavailable]	160322_0002_Ksuc_10w33_Q1.03346.03346.3	R.VPQSTK[228.11]AEM[147.04]DAAVESC[160.03]K.R	sp|Q9EQ20|MMSA_MOUSE	1965.87	116	3346	3	1966.87	656.296	Methylmalonate-semialdehyde dehydrogenase [acylating], mitochondrial OS=Mus musculus GN=Aldh6a1 PE=1 SV=1	4.68	1706.28	513.209	0	5.68509	0	2.1222	20	[unavailable]	[unavailable]	[unavailable]	[unavailable]	[unavailable]	733	412	1	2	0.00084	[unavailable]	2	1	1.0089	9.7131
0.999999	0.9934	ASIK(1.000)K(0.000)GEDFVK(0.000)	160322_0002_Ksuc_10w33_Q1.03351.03351.2	K.ASIK[228.11]KGEDFVK.N	sp|P08249|MDHM_MOUSE	1320.69	2045	3351	2	1320.7	661.354	Malate dehydrogenase, mitochondrial OS=Mus musculus GN=Mdh2 PE=1 SV=3	8.54	0	2.588	0.9963	15	0.999999	0	20	[unavailable]	[unavailable]	[unavailable]	[unavailable]	[unavailable]	[unavailable]	[unavailable]	[unavailable]	[unavailable]	[unavailable]	[unavailable]	2	1	0.0034	2.4585
0.999999	1	NQVTATK(1.000)ADGSTQVIDTK(0.000)	160322_0002_Ksuc_10w33_Q1.03358.03358.3	K.NQVTATK[228.11]ADGSTQVIDTK.N	sp|O08749|DLDH_MOUSE	1975.97	954	3358	3	1975.98	659.664	Dihydrolipoyl dehydrogenase, mitochondrial OS=Mus musculus GN=Dld PE=1 SV=2	5.96	0	2.8726	0.999999	15	0.999999	0.9982	20	[unavailable]	[unavailable]	[unavailable]	[unavailable]	[unavailable]	[unavailable]	[unavailable]	[unavailable]	[unavailable]	[unavailable]	[unavailable]	2	1	0.0057	12.9144
0.999999	1	GQK(1.000)VLDSGAPIK(0.000)	160322_0002_Ksuc_10w33_Q1.03366.03366.2	R.GQK[228.11]VLDSGAPIK.L	sp|P56480|ATPB_MOUSE	1311.7	1339	3366	2	1311.71	656.859	ATP synthase subunit beta, mitochondrial OS=Mus musculus GN=Atp5b PE=1 SV=2	8.59	0	5.0254	0.49965	15	0.999999	0	20	[unavailable]	[unavailable]	[unavailable]	[unavailable]	[unavailable]	[unavailable]	[unavailable]	[unavailable]	[unavailable]	[unavailable]	[unavailable]	2	1	0.0066	5.8728
0.999999	1	GK(1.000)VVGNTTSGSYSYSIQK(0.000)	160322_0002_Ksuc_10w33_Q1.03372.03372.3	K.GK[228.11]VVGNTTSGSYSYSIQK.S	sp|Q9DBT9|M2GD_MOUSE	1974.95	969	3372	3	1974.96	659.325	Dimethylglycine dehydrogenase, mitochondrial OS=Mus musculus GN=Dmgdh PE=1 SV=1	9.53	0	5.0993	0.999	15	0.999999	0.999999	20	[unavailable]	[unavailable]	[unavailable]	[unavailable]	[unavailable]	[unavailable]	[unavailable]	[unavailable]	[unavailable]	[unavailable]	[unavailable]	2	1	0.0101	11.4544
0.999995	0.9926	VINK(1.000)MSPTSLK(0.000)	160322_0002_Ksuc_10w33_Q1.03374.03374.2	K.VINK[228.11]MSPTSLK.L	sp|Q8QZS1|HIBCH_MOUSE	1316.7	2136	3374	2	1316.71	659.358	3-hydroxyisobutyryl-CoA hydrolase, mitochondrial OS=Mus musculus GN=Hibch PE=1 SV=1	10	0	5.6553	0.986	15	0	0	11.4745	[unavailable]	[unavailable]	[unavailable]	[unavailable]	[unavailable]	[unavailable]	[unavailable]	[unavailable]	[unavailable]	[unavailable]	[unavailable]	2	1	0.0074	1.9855
0.999999	1	LSSALK(1.000)AGVTAAK(0.000)	160322_0002_Ksuc_10w33_Q1.03375.03375.2	K.LSSALK[228.11]AGVTAAK.E	sp|P52825|CPT2_MOUSE	1315.73	1082	3375	2	1315.74	658.875	Carnitine O-palmitoyltransferase 2, mitochondrial OS=Mus musculus GN=Cpt2 PE=1 SV=2	10	0	4.4533	0.49925	15	0.999999	0	17.7538	[unavailable]	[unavailable]	[unavailable]	[unavailable]	[unavailable]	[unavailable]	[unavailable]	[unavailable]	[unavailable]	[unavailable]	[unavailable]	2	1	0.0059	8.275
0.999999	1	SVDEGLLDSK(1.000)R	160322_0002_Ksuc_10w33_Q1.03382.03382.2	R.SVDEGLLDSK[228.11]R.V	sp|A2AS89|SPEB_MOUSE	1317.64	1451	3382	2	1317.65	659.828	Agmatinase, mitochondrial OS=Mus musculus GN=Agmat PE=1 SV=1	4.56	0	3.2425	0.999149	15	0.999999	0	4.5293	[unavailable]	[unavailable]	[unavailable]	[unavailable]	[unavailable]	[unavailable]	[unavailable]	[unavailable]	[unavailable]	[unavailable]	[unavailable]	2	0	0.0043	5.1688
0.999999	1	ELEQFTK(1.000)VTK(0.000)	160322_0002_Ksuc_10w33_Q1.03390.03390.2	K.ELEQFTK[228.11]VTK.A	sp|Q9DCS9|NDUBA_MOUSE	1321.68	1416	3390	2	1321.68	661.846	NADH dehydrogenase [ubiquinone] 1 beta subcomplex subunit 10 OS=Mus musculus GN=Ndufb10 PE=1 SV=3	6.24	0	1.8472	0.46385	15	0	0	2.9402	[unavailable]	[unavailable]	[unavailable]	[unavailable]	[unavailable]	[unavailable]	[unavailable]	[unavailable]	[unavailable]	[unavailable]	[unavailable]	2	1	0.0024	5.3927
0.999999	1	HHAAYVNNLNATEEK(1.000)YHEALAK(0.000)	160322_0002_Ksuc_10w33_Q1.03397.03397.4	K.HHAAYVNNLNATEEK[228.11]YHEALAK.G	sp|P09671|SODM_MOUSE	2622.25	958	3397	4	2622.26	656.569	Superoxide dismutase [Mn], mitochondrial OS=Mus musculus GN=Sod2 PE=1 SV=3	6.27	0	3.9104	0.8984	15	2	0.999999	13.5658	[unavailable]	[unavailable]	[unavailable]	[unavailable]	[unavailable]	[unavailable]	[unavailable]	[unavailable]	[unavailable]	[unavailable]	[unavailable]	2	1	0.0103	12.1668
0.999999	1	QTK(1.000)GLYPAPLK(0.000)	160322_0002_Ksuc_10w33_Q1.03401.03401.2	K.QTK[228.11]GLYPAPLK.L	sp|Q8BMS1|ECHA_MOUSE	1314.72	1347	3401	2	1314.72	658.366	Trifunctional enzyme subunit alpha, mitochondrial OS=Mus musculus GN=Hadha PE=1 SV=1	9.7	0	1.857	0.4676	15	0	0.4897	20	[unavailable]	[unavailable]	[unavailable]	[unavailable]	[unavailable]	[unavailable]	[unavailable]	[unavailable]	[unavailable]	[unavailable]	[unavailable]	2	1	0.0024	5.8405
0.998068	0.9186	ETHK(1.000)PLGDWR	160322_0002_Ksuc_10w33_Q1.03409.03409.2	K.ETHK[228.11]PLGDWR.Y	sp|Q8CHT0|AL4A1_MOUSE	1319.63	118	3409	2	1319.63	660.82	Delta-1-pyrroline-5-carboxylate dehydrogenase, mitochondrial OS=Mus musculus GN=Aldh4a1 PE=1 SV=3	6.85	2493.26	4.6225	0	15	0	0.999999	19.5445	[unavailable]	[unavailable]	[unavailable]	[unavailable]	[unavailable]	414	342	1	1	0.28	[unavailable]	2	0	0.0061	2.7715
0.999999	1	LEETYTNK(0.000)DVDK(1.000)ALLK(0.000)	160322_0002_Ksuc_10w33_Q1.03415.03415.3	K.LEETYTNKDVDK[228.11]ALLK.A	sp|P54869|HMCS2_MOUSE	1979.01	956	3415	3	1979.02	660.677	Hydroxymethylglutaryl-CoA synthase, mitochondrial OS=Mus musculus GN=Hmgcs2 PE=1 SV=2	4.78	0	3.886	0.8993	15	0.9853	0	20	[unavailable]	[unavailable]	[unavailable]	[unavailable]	[unavailable]	[unavailable]	[unavailable]	[unavailable]	[unavailable]	[unavailable]	[unavailable]	2	2	0.0077	12.81
0.999987	1	TVDGPSGK(1.000)LWR	160322_0002_Ksuc_10w33_Q1.03420.03420.2	K.TVDGPSGK[228.11]LWR.D	sp|P16858|G3P_MOUSE	1314.66	1927	3420	2	1314.66	658.336	Glyceraldehyde-3-phosphate dehydrogenase OS=Mus musculus GN=Gapdh PE=1 SV=2	8.41	0	4.0855	0.9972	-0.3412	0	0.3806	3.0462	[unavailable]	[unavailable]	[unavailable]	[unavailable]	[unavailable]	[unavailable]	[unavailable]	[unavailable]	[unavailable]	[unavailable]	[unavailable]	2	1	0.0054	2.9878
0.999999	1	NNK(1.000)EYLEFR	160322_0002_Ksuc_10w33_Q1.03424.03424.2	K.NNK[228.11]EYLEFR.K	sp|O55125|NIPS1_MOUSE	1311.61	1554	3424	2	1311.61	656.812	Protein NipSnap homolog 1 OS=Mus musculus GN=Nipsnap1 PE=1 SV=1	6.14	0	3.0713	0.99475	15	0.999999	0	10.8441	[unavailable]	[unavailable]	[unavailable]	[unavailable]	[unavailable]	[unavailable]	[unavailable]	[unavailable]	[unavailable]	[unavailable]	[unavailable]	2	1	0.004	4.6445
0.999999	1	GILLYGTK(1.000)AQR	160322_0002_Ksuc_10w33_Q1.03429.03429.2	K.GILLYGTK[228.11]AQR.E	sp|P50544|ACADV_MOUSE	1318.72	1424	3429	2	1318.73	660.37	Very long-chain specific acyl-CoA dehydrogenase, mitochondrial OS=Mus musculus GN=Acadvl PE=1 SV=3	9.99	0	3.7952	0.9986	15	0	0	20	[unavailable]	[unavailable]	[unavailable]	[unavailable]	[unavailable]	[unavailable]	[unavailable]	[unavailable]	[unavailable]	[unavailable]	[unavailable]	2	1	0.005	5.332
0.999999	1	FGELALTK(1.000)ESK(0.000)	160322_0002_Ksuc_10w33_Q1.03433.03433.2	K.FGELALTK[228.11]ESK.A	sp|Q8BMS1|ECHA_MOUSE	1321.68	1820	3433	2	1321.68	661.846	Trifunctional enzyme subunit alpha, mitochondrial OS=Mus musculus GN=Hadha PE=1 SV=1	6.14	0	3.9715	0.6542	5.70559	0	0	20	[unavailable]	[unavailable]	[unavailable]	[unavailable]	[unavailable]	[unavailable]	[unavailable]	[unavailable]	[unavailable]	[unavailable]	[unavailable]	2	1	0.0052	3.4425
0.999999	1	AK(1.000)LLLEGVENK(0.000)	160322_0002_Ksuc_10w33_Q1.03444.03444.2	K.AK[228.11]LLLEGVENK.L	sp|P41216|ACSL1_MOUSE	1312.72	1756	3444	2	1312.73	657.369	Long-chain-fatty-acid--CoA ligase 1 OS=Mus musculus GN=Acsl1 PE=1 SV=2	6.19	0	2.6967	0.9997	15	0.999999	0	20	[unavailable]	[unavailable]	[unavailable]	[unavailable]	[unavailable]	[unavailable]	[unavailable]	[unavailable]	[unavailable]	[unavailable]	[unavailable]	2	1	0.0035	3.7743
0.999999	1	ITNK(1.000)VFANPEDCAGFGK(0.000)	160322_0002_Ksuc_10w33_Q1.03452.03452.3	R.ITNK[228.11]VFANPEDC[160.03]AGFGK.G	sp|Q91VS7|MGST1_MOUSE	1966.91	1035	3452	3	1966.92	656.644	Microsomal glutathione S-transferase 1 OS=Mus musculus GN=Mgst1 PE=1 SV=3	6.06	0	2.8859	0.9998	15	0.999999	0.999999	4.0711	[unavailable]	[unavailable]	[unavailable]	[unavailable]	[unavailable]	[unavailable]	[unavailable]	[unavailable]	[unavailable]	[unavailable]	[unavailable]	2	1	0.0057	9.135
0.999992	0.9952	LVK(1.000)TALDTFGR	160322_0002_Ksuc_10w33_Q1.03457.03457.2	K.LVK[228.11]TALDTFGR.L	sp|P51660|DHB4_MOUSE	1319.71	1989	3457	2	1319.73	660.861	Peroxisomal multifunctional enzyme type 2 OS=Mus musculus GN=Hsd17b4 PE=1 SV=3	8.75	0	15.4472	0	15	0.999999	0.996	17.5322	[unavailable]	[unavailable]	[unavailable]	[unavailable]	[unavailable]	[unavailable]	[unavailable]	[unavailable]	[unavailable]	[unavailable]	[unavailable]	2	1	0.0204	2.746
0.999999	1	LAK(1.000)LSDGVAVLK(0.000)	160322_0002_Ksuc_10w33_Q1.03459.03459.2	R.LAK[228.11]LSDGVAVLK.V	sp|P63038|CH60_MOUSE	1312.76	1258	3459	2	1312.76	657.387	60 kDa heat shock protein, mitochondrial OS=Mus musculus GN=Hspd1 PE=1 SV=1	8.59	0	1.3948	0.9991	15	0	0	20	[unavailable]	[unavailable]	[unavailable]	[unavailable]	[unavailable]	[unavailable]	[unavailable]	[unavailable]	[unavailable]	[unavailable]	[unavailable]	2	1	0.0018	6.5354
0.999999	1	[unavailable]	160322_0002_Ksuc_10w33_Q1.03462.03462.2	K.TSIAIDTIINQK.R	sp|Q03265|ATPA_MOUSE	1315.73	1484	3462	2	1315.74	658.875	ATP synthase subunit alpha, mitochondrial OS=Mus musculus GN=Atp5a1 PE=1 SV=1	5.5	0	4.5461	0.999449	15	0.9994	0	20	[unavailable]	[unavailable]	[unavailable]	[unavailable]	[unavailable]	[unavailable]	[unavailable]	[unavailable]	[unavailable]	[unavailable]	[unavailable]	2	0	0.006	5.0225
0.999999	1	EWPANLDLK(1.000)K(0.000)	160322_0002_Ksuc_10w33_Q1.03469.03469.2	K.EWPANLDLK[228.11]K.E	sp|Q8C196|CPSM_MOUSE	1312.67	1641	3469	2	1312.67	657.341	Carbamoyl-phosphate synthase [ammonia], mitochondrial OS=Mus musculus GN=Cps1 PE=1 SV=2	6.17	0	4.8357	0.8432	15	0.999999	0.9806	20	[unavailable]	[unavailable]	[unavailable]	[unavailable]	[unavailable]	[unavailable]	[unavailable]	[unavailable]	[unavailable]	[unavailable]	[unavailable]	2	0	0.0063	4.2278
0.999999	1	TVPYADPDHASLK(1.000)ILAR	160322_0002_Ksuc_10w33_Q1.03482.03482.3	R.TVPYADPDHASLK[228.11]ILAR.L	sp|Q8K411|PREP_MOUSE	1966.02	1164	3482	3	1966.02	656.346	Presequence protease, mitochondrial OS=Mus musculus GN=Pitrm1 PE=1 SV=1	6.41	0	4.098	0.414	15	0	0	9.53199	[unavailable]	[unavailable]	[unavailable]	[unavailable]	[unavailable]	[unavailable]	[unavailable]	[unavailable]	[unavailable]	[unavailable]	[unavailable]	2	1	0.0081	7.2196
0.999999	1	NK(1.000)GVVLGGCGDK(0.000)	160322_0002_Ksuc_10w33_Q1.03514.03514.2	R.NK[228.11]GVVLGGC[160.03]GDK.S	sp|P61922|GABT_MOUSE	1302.62	1595	3514	2	1302.63	652.319	4-aminobutyrate aminotransferase, mitochondrial OS=Mus musculus GN=Abat PE=1 SV=1	8.2	0	1.7805	0.9996	15	0	0	15.0517	[unavailable]	[unavailable]	[unavailable]	[unavailable]	[unavailable]	[unavailable]	[unavailable]	[unavailable]	[unavailable]	[unavailable]	[unavailable]	2	1	0.0023	4.4427
0.999999	0.9976	FVVEK(1.000)AEQQK(0.000)	160322_0002_Ksuc_10w33_Q1.03518.03518.2	R.FVVEK[228.11]AEQQK.K	sp|P67778|PHB_MOUSE	1304.66	2026	3518	2	1304.67	653.338	Prohibitin OS=Mus musculus GN=Phb PE=1 SV=1	6.14	0	2.9941	0.999999	15	0.9741	0	12.194	[unavailable]	[unavailable]	[unavailable]	[unavailable]	[unavailable]	[unavailable]	[unavailable]	[unavailable]	[unavailable]	[unavailable]	[unavailable]	2	1	0.0039	2.5616
0.999999	1	LVSSVSDLPK(1.000)R	160322_0002_Ksuc_10w33_Q1.03532.03532.2	K.LVSSVSDLPK[228.11]R.L	sp|P54869|HMCS2_MOUSE	1299.7	1562	3532	2	1299.71	650.859	Hydroxymethylglutaryl-CoA synthase, mitochondrial OS=Mus musculus GN=Hmgcs2 PE=1 SV=2	8.75	0	3.4751	0.9993	15	0.999999	0	20	[unavailable]	[unavailable]	[unavailable]	[unavailable]	[unavailable]	[unavailable]	[unavailable]	[unavailable]	[unavailable]	[unavailable]	[unavailable]	2	0	0.0045	4.601
0.999999	1	HAHGDQYK(1.000)ATDFVVDR	160322_0002_Ksuc_10w33_Q1.03534.03534.3	R.HAHGDQYK[228.11]ATDFVVDR.A	sp|P54071|IDHP_MOUSE	1957.89	1498	3534	3	1957.9	653.638	Isocitrate dehydrogenase [NADP], mitochondrial OS=Mus musculus GN=Idh2 PE=1 SV=3	5.99	0	3.6473	0.999799	15	1.8455	0	20	[unavailable]	[unavailable]	[unavailable]	[unavailable]	[unavailable]	[unavailable]	[unavailable]	[unavailable]	[unavailable]	[unavailable]	[unavailable]	2	1	0.0071	4.9232
0.999999	1	[unavailable]	160322_0002_Ksuc_10w33_Q1.03535.03535.2	R.TIYAGNALC[160.03]TVK.C	sp|Q99LC5|ETFA_MOUSE	1309.67	1338	3535	2	1309.68	655.842	Electron transfer flavoprotein subunit alpha, mitochondrial OS=Mus musculus GN=Etfa PE=1 SV=2	7.86	0	4.0079	0.999149	15	0.999999	0	20	[unavailable]	[unavailable]	[unavailable]	[unavailable]	[unavailable]	[unavailable]	[unavailable]	[unavailable]	[unavailable]	[unavailable]	[unavailable]	2	0	0.0052	5.873
0.999999	1	QPMILEK(1.000)GQR	160322_0002_Ksuc_10w33_Q1.03536.03536.2	R.QPMILEK[228.11]GQR.F	sp|Q8BFR5|EFTU_MOUSE	1298.67	1592	3536	2	1298.67	650.34	Elongation factor Tu, mitochondrial OS=Mus musculus GN=Tufm PE=1 SV=1	8.75	0	4.6058	0.75855	13.1503	0	0	9.55129	[unavailable]	[unavailable]	[unavailable]	[unavailable]	[unavailable]	[unavailable]	[unavailable]	[unavailable]	[unavailable]	[unavailable]	[unavailable]	2	1	0.006	4.4525
0.968609	0.9906	[unavailable]	160322_0002_Ksuc_10w33_Q1.03538.03538.2	M.n[43.02]SGYTPDEK[228.11]LR.L	sp|Q3UIU2|NDUB6_MOUSE	1306.6	124	3538	2	1306.61	654.309	NADH dehydrogenase [ubiquinone] 1 beta subcomplex subunit 6 OS=Mus musculus GN=Ndufb6 PE=1 SV=3	5.79	2356.94	2.8318	0.4948	8.3721	0	0	3	[unavailable]	[unavailable]	[unavailable]	[unavailable]	[unavailable]	423	295	1	1	0.019	[unavailable]	2	1	0.0037	4.2775
0.999999	1	SAHGTNPASAHMAGMK(1.000)IQPVEVDR	160322_0002_Ksuc_10w33_Q1.03539.03539.4	K.SAHGTNPASAHMAGMK[228.11]IQPVEVDR.Y	sp|Q91W43|GCSP_MOUSE	2603.22	657	3539	4	2603.23	651.813	Glycine dehydrogenase (decarboxylating), mitochondrial OS=Mus musculus GN=Gldc PE=1 SV=1	6.66	2373.9	3.3954	0.9477	15	0.999999	1.5297	14.4416	3.199	0.53	0	192.7	1	[unavailable]	[unavailable]	[unavailable]	[unavailable]	4.29e-05	3.199	2	1	0.0088	5.0566
0.999999	1	VPQSTK(1.000)AEMDAAVESCK(0.000)	160322_0002_Ksuc_10w33_Q1.03542.03542.3	R.VPQSTK[228.11]AEMDAAVESC[160.03]K.R	sp|Q9EQ20|MMSA_MOUSE	1949.87	1211	3542	3	1949.88	650.964	Methylmalonate-semialdehyde dehydrogenase [acylating], mitochondrial OS=Mus musculus GN=Aldh6a1 PE=1 SV=1	4.68	0	4.2258	0.9941	15	0.999999	2.1222	20	[unavailable]	[unavailable]	[unavailable]	[unavailable]	[unavailable]	[unavailable]	[unavailable]	[unavailable]	[unavailable]	[unavailable]	[unavailable]	2	1	0.0082	6.9004
0.999999	1	DILNMDK(1.000)TLK(0.000), DILNM(1.000)DKTLK	160322_0002_Ksuc_10w33_Q1.03546.03546.2	R.DILNM[147.04]DK[228.11]TLK.G	sp|Q8C196|CPSM_MOUSE	1305.65	1657	3546	2	1305.65	653.832	Carbamoyl-phosphate synthase [ammonia], mitochondrial OS=Mus musculus GN=Cps1 PE=1 SV=2	5.96	0	3.7398	0.9926	15	0.999999	1.9895	20	[unavailable]	[unavailable]	[unavailable]	[unavailable]	[unavailable]	[unavailable]	[unavailable]	[unavailable]	[unavailable]	[unavailable]	[unavailable]	2	1	0.0049	4.147
0.999999	1	[unavailable]	160322_0002_Ksuc_10w33_Q1.03564.03564.2	R.THSDQFLVSFK.D	sp|Q91VR2|ATPG_MOUSE	1307.65	1580	3564	2	1307.66	654.833	ATP synthase subunit gamma, mitochondrial OS=Mus musculus GN=Atp5c1 PE=1 SV=1	6.41	0	3.454	0.79745	15	0.999999	0	18.9246	[unavailable]	[unavailable]	[unavailable]	[unavailable]	[unavailable]	[unavailable]	[unavailable]	[unavailable]	[unavailable]	[unavailable]	[unavailable]	2	0	0.0045	4.5002
0.999999	1	NWLK(1.000)EGHPVTSEPSRPEPAVFK(0.000)	160322_0002_Ksuc_10w33_Q1.03565.03565.4	R.NWLK[228.11]EGHPVTSEPSRPEPAVFK.A	sp|P52196|THTR_MOUSE	2604.3	1096	3565	4	2604.31	652.082	Thiosulfate sulfurtransferase OS=Mus musculus GN=Tst PE=1 SV=3	6.76	0	3.7498	0	15	0.999999	0.9999	12.966	[unavailable]	[unavailable]	[unavailable]	[unavailable]	[unavailable]	[unavailable]	[unavailable]	[unavailable]	[unavailable]	[unavailable]	[unavailable]	2	1	0.0098	8.0903
0.999941	1	SK(1.000)NQPFCDGSHFFQR	160322_0002_Ksuc_10w33_Q1.03567.03567.3	R.SK[228.11]NQPFC[160.03]DGSHFFQR.T	sp|B1AR13|CISD3_MOUSE	1953.84	1816	3567	3	1953.85	652.288	CDGSH iron-sulfur domain-containing protein 3, mitochondrial OS=Mus musculus GN=Cisd3 PE=1 SV=1	7.97	0	4.3109	0.6721	1.1377	0	0	3	[unavailable]	[unavailable]	[unavailable]	[unavailable]	[unavailable]	[unavailable]	[unavailable]	[unavailable]	[unavailable]	[unavailable]	[unavailable]	2	1	0.0084	3.4452
0.999999	1	FAFNGEFK(1.000)NK(0.000)	160322_0002_Ksuc_10w33_Q1.03569.03569.2	K.FAFNGEFK[228.11]NK.A	sp|Q91VM9|IPYR2_MOUSE	1300.61	1423	3569	2	1300.61	651.312	Inorganic pyrophosphatase 2, mitochondrial OS=Mus musculus GN=Ppa2 PE=1 SV=1	8.59	0	4.2235	0.9495	15	0	0	6.8362	[unavailable]	[unavailable]	[unavailable]	[unavailable]	[unavailable]	[unavailable]	[unavailable]	[unavailable]	[unavailable]	[unavailable]	[unavailable]	2	1	0.0055	5.3372
0.999999	1	FNNVEAGK(1.000)YTVGLGQTR	160322_0002_Ksuc_10w33_Q1.03571.03571.3	K.FNNVEAGK[228.11]YTVGLGQTR.M	sp|P54869|HMCS2_MOUSE	1952.96	1609	3571	3	1952.97	651.994	Hydroxymethylglutaryl-CoA synthase, mitochondrial OS=Mus musculus GN=Hmgcs2 PE=1 SV=2	8.59	0	3.8441	0.993449	15	0.999999	0.999999	20	[unavailable]	[unavailable]	[unavailable]	[unavailable]	[unavailable]	[unavailable]	[unavailable]	[unavailable]	[unavailable]	[unavailable]	[unavailable]	2	1	0.0075	4.361
0.999999	1	IGK(1.000)FPFAANSR	160322_0002_Ksuc_10w33_Q1.03584.03584.2	K.IGK[228.11]FPFAANSR.A	sp|O08749|DLDH_MOUSE	1306.67	1208	3584	2	1306.67	654.341	Dihydrolipoyl dehydrogenase, mitochondrial OS=Mus musculus GN=Dld PE=1 SV=2	11	0	4.9513	0.9973	15	0.999999	0	20	[unavailable]	[unavailable]	[unavailable]	[unavailable]	[unavailable]	[unavailable]	[unavailable]	[unavailable]	[unavailable]	[unavailable]	[unavailable]	2	1	0.0065	6.9241
0.999999	1	FAEIIEK(1.000)NLK(0.000)	160322_0002_Ksuc_10w33_Q1.03587.03587.2	R.FAEIIEK[228.11]NLK.S	sp|Q9CPY7|AMPL_MOUSE	1303.7	1573	3587	2	1303.71	652.859	Cytosol aminopeptidase OS=Mus musculus GN=Lap3 PE=1 SV=3	6.14	0	3.2772	0.9946	15	0.5919	0	10.8022	[unavailable]	[unavailable]	[unavailable]	[unavailable]	[unavailable]	[unavailable]	[unavailable]	[unavailable]	[unavailable]	[unavailable]	[unavailable]	2	1	0.0043	4.5358
0.999999	1	K(1.000)LGESCIFAPANVTSEK(0.000)	160322_0002_Ksuc_10w33_Q1.03589.03589.3	K.K[228.11]LGESC[160.03]IFAPANVTSEK.E	sp|O08756|HCD2_MOUSE	1949.94	998	3589	3	1949.95	650.987	3-hydroxyacyl-CoA dehydrogenase type-2 OS=Mus musculus GN=Hsd17b10 PE=1 SV=4	6.14	0	4.9769	0.9934	15	0.999999	0.999999	6.70149	[unavailable]	[unavailable]	[unavailable]	[unavailable]	[unavailable]	[unavailable]	[unavailable]	[unavailable]	[unavailable]	[unavailable]	[unavailable]	2	0	0.0097	9.7576
0.999999	1	VGLQVVAVK(1.000)APGFGDNRK(0.000)	160322_0002_Ksuc_10w33_Q1.03592.03592.3	K.VGLQVVAVK[228.11]APGFGDNRK.N	sp|P63038|CH60_MOUSE	1954.06	1102	3592	3	1954.07	652.362	60 kDa heat shock protein, mitochondrial OS=Mus musculus GN=Hspd1 PE=1 SV=1	9.99	0	3.7482	0.9899	15	0.999999	0	20	[unavailable]	[unavailable]	[unavailable]	[unavailable]	[unavailable]	[unavailable]	[unavailable]	[unavailable]	[unavailable]	[unavailable]	[unavailable]	2	1	0.0073	8.0148
0.999999	1	SDPIMLLK(1.000)DR, SDPIM(1.000)LLKDR	160322_0002_Ksuc_10w33_Q1.03599.03599.2	K.SDPIM[147.04]LLK[228.11]DR.M	sp|P35486|ODPA_MOUSE	1302.65	1529	3599	2	1302.65	652.332	Pyruvate dehydrogenase E1 component subunit alpha, somatic form, mitochondrial OS=Mus musculus GN=Pdha1 PE=1 SV=1	5.68	0	4.5918	0.9993	15	0	0.999999	12.4638	[unavailable]	[unavailable]	[unavailable]	[unavailable]	[unavailable]	[unavailable]	[unavailable]	[unavailable]	[unavailable]	[unavailable]	[unavailable]	2	1	0.006	4.75
0.999999	1	[unavailable]	160322_0002_Ksuc_10w33_Q1.03601.03601.2	K.TLTIDAIQFQR.G	sp|P52825|CPT2_MOUSE	1304.71	1440	3601	2	1304.71	653.362	Carnitine O-palmitoyltransferase 2, mitochondrial OS=Mus musculus GN=Cpt2 PE=1 SV=2	5.5	0	-0.5614	0.99805	15	0.8372	0	17.7538	[unavailable]	[unavailable]	[unavailable]	[unavailable]	[unavailable]	[unavailable]	[unavailable]	[unavailable]	[unavailable]	[unavailable]	[unavailable]	2	0	-0.0007	5.229
0.999999	1	CIEDLK(1.000)LLAK(0.000)	160322_0002_Ksuc_10w33_Q1.03606.03606.2	K.C[160.03]IEDLK[228.11]LLAK.K	sp|Q9CQQ7|AT5F1_MOUSE	1301.69	1602	3606	2	1301.7	651.852	ATP synthase F(0) complex subunit B1, mitochondrial OS=Mus musculus GN=Atp5f1 PE=1 SV=1	6.06	0	4.5014	0.9993	15	0.999999	0.9149	14.2835	[unavailable]	[unavailable]	[unavailable]	[unavailable]	[unavailable]	[unavailable]	[unavailable]	[unavailable]	[unavailable]	[unavailable]	[unavailable]	2	1	0.0059	4.4043
0.999999	1	AGTFK(1.000)LVFTPK(0.000)	160322_0002_Ksuc_10w33_Q1.03612.03612.2	R.AGTFK[228.11]LVFTPK.D	sp|P54071|IDHP_MOUSE	1307.71	1709	3612	2	1307.72	654.864	Isocitrate dehydrogenase [NADP], mitochondrial OS=Mus musculus GN=Idh2 PE=1 SV=3	10	0	2.5204	0.9985	15	0	0	20	[unavailable]	[unavailable]	[unavailable]	[unavailable]	[unavailable]	[unavailable]	[unavailable]	[unavailable]	[unavailable]	[unavailable]	[unavailable]	2	1	0.0033	3.9331
0.999999	1	PQTTLEQLQK(1.000)LPSVFK(0.000)	160322_0002_Ksuc_10w33_Q1.03623.03623.3	R.PQTTLEQLQK[228.11]LPSVFK.K	sp|Q8BWT1|THIM_MOUSE	1956.06	1842	3623	3	1956.06	653.026	3-ketoacyl-CoA thiolase, mitochondrial OS=Mus musculus GN=Acaa2 PE=1 SV=3	9.01	0	2.4338	0	15	0.999999	0.9502	20	[unavailable]	[unavailable]	[unavailable]	[unavailable]	[unavailable]	[unavailable]	[unavailable]	[unavailable]	[unavailable]	[unavailable]	[unavailable]	1	1	0.0048	3.324
0.999999	1	AK(1.000)VIAATGSDEK(0.000)	160322_0002_Ksuc_10w33_Q1.03635.03635.2	R.AK[228.11]VIAATGSDEK.C	sp|Q3UNZ8|QORL2_MOUSE	1288.65	1630	3635	2	1288.66	645.333	Quinone oxidoreductase-like protein 2 OS=Mus musculus PE=1 SV=1	6.11	0	3.126	0.9985	15	0	0	2.64	[unavailable]	[unavailable]	[unavailable]	[unavailable]	[unavailable]	[unavailable]	[unavailable]	[unavailable]	[unavailable]	[unavailable]	[unavailable]	2	1	0.004	4.2703
0.999745	1	GK(1.000)MELQETIK(0.000), GKM(1.000)ELQETIK	160322_0002_Ksuc_10w33_Q1.03670.03670.2	K.GK[228.11]M[147.04]ELQETIK.V	sp|Q9CQZ5|NDUA6_MOUSE	1291.63	1961	3670	2	1291.64	646.824	NADH dehydrogenase [ubiquinone] 1 alpha subcomplex subunit 6 OS=Mus musculus GN=Ndufa6 PE=1 SV=1	6.14	0	1.7957	0.3205	2.0253	0	0.999999	2.2168	[unavailable]	[unavailable]	[unavailable]	[unavailable]	[unavailable]	[unavailable]	[unavailable]	[unavailable]	[unavailable]	[unavailable]	[unavailable]	2	1	0.0023	2.8562
0.730035	0.1275	[unavailable]	160322_0002_Ksuc_10w33_Q1.03673.03673.2	K.LVEEAIQC[160.03]AEK.L	sp|Q8BH95|ECHM_MOUSE	1288.63	127	3673	2	1288.64	645.324	Enoyl-CoA hydratase, mitochondrial OS=Mus musculus GN=Echs1 PE=1 SV=1	4.25	2088.76	6.5961	0	13.2228	0	0	16.6027	[unavailable]	[unavailable]	[unavailable]	[unavailable]	[unavailable]	292	237	0	1	1.8	[unavailable]	2	0	0.0085	1.2146
0.999999	0.9991	MWK(1.000)SPNGTIR	160322_0002_Ksuc_10w33_Q1.03675.03675.2	K.MWK[228.11]SPNGTIR.N	sp|P54071|IDHP_MOUSE,sp|O88844|IDHC_MOUSE	1288.62	2126	3675	2	1288.63	645.319	Isocitrate dehydrogenase [NADP], mitochondrial OS=Mus musculus GN=Idh2 PE=1 SV=3	11	0	4.4523	0.9019	15	0.999999	0.1177	20	[unavailable]	[unavailable]	[unavailable]	[unavailable]	[unavailable]	[unavailable]	[unavailable]	[unavailable]	[unavailable]	[unavailable]	[unavailable]	2	1	0.0057	2.0323
0.999999	1	PK(1.000)SMSTDGLMK(0.000)	160322_0002_Ksuc_10w33_Q1.03684.03684.2	R.PK[228.11]SMSTDGLMK.F	sp|Q9CZU6|CISY_MOUSE	1293.59	1235	3684	2	1293.6	647.804	Citrate synthase, mitochondrial OS=Mus musculus GN=Cs PE=1 SV=1	9.01	0	2.6422	0	15	0	0	19.4682	[unavailable]	[unavailable]	[unavailable]	[unavailable]	[unavailable]	[unavailable]	[unavailable]	[unavailable]	[unavailable]	[unavailable]	[unavailable]	1	1	0.0034	6.7057
0.999999	1	SGQQEGAK(1.000)LLCGGGAAADR	160322_0002_Ksuc_10w33_Q1.03688.03688.3	K.SGQQEGAK[228.11]LLC[160.03]GGGAAADR.G	sp|P47738|ALDH2_MOUSE	1944.9	1623	3688	3	1944.9	649.306	Aldehyde dehydrogenase, mitochondrial OS=Mus musculus GN=Aldh2 PE=1 SV=1	5.79	0	0.9415	0.998	15	0.9957	0	20	[unavailable]	[unavailable]	[unavailable]	[unavailable]	[unavailable]	[unavailable]	[unavailable]	[unavailable]	[unavailable]	[unavailable]	[unavailable]	2	1	0.0018	4.2985
0.999673	0.549	[unavailable]	160322_0002_Ksuc_10w33_Q1.03689.03689.3	K.VNIHGGAVSLGHPIGMSGAR.L	sp|Q8QZT1|THIL_MOUSE	1929	661	3689	3	1929	644.007	Acetyl-CoA acetyltransferase, mitochondrial OS=Mus musculus GN=Acat1 PE=1 SV=1	9.73	2244.4	-0.2737	0	15	1.6492	0.999999	20	1.538	0.348	0	65.1	1	[unavailable]	[unavailable]	[unavailable]	[unavailable]	0.09	1.538	2	0	-0.0005	-2.5921
0.99993	0.9565	LPAK(1.000)PEVSSDEDVQYR	160322_0002_Ksuc_10w33_Q1.03703.03703.3	R.LPAK[228.11]PEVSSDEDVQYR.V	sp|Q8BMS1|ECHA_MOUSE	1931.91	2184	3703	3	1931.92	644.978	Trifunctional enzyme subunit alpha, mitochondrial OS=Mus musculus GN=Hadha PE=1 SV=1	4.32	0	4.1703	0	15	0.999999	0.999999	20	[unavailable]	[unavailable]	[unavailable]	[unavailable]	[unavailable]	[unavailable]	[unavailable]	[unavailable]	[unavailable]	[unavailable]	[unavailable]	2	0	0.0081	1.7636
0.999999	1	TDPSIM(0.000)GGM(1.000)IVR	160322_0002_Ksuc_10w33_Q1.03706.03706.2	K.TDPSIMGGM[147.04]IVR.L	sp|Q9DB20|ATPO_MOUSE	1291.63	1971	3706	2	1291.63	646.821	ATP synthase subunit O, mitochondrial OS=Mus musculus GN=Atp5o PE=1 SV=1	5.5	0	4.1584	0.98835	12.5928	0	0.999999	20	[unavailable]	[unavailable]	[unavailable]	[unavailable]	[unavailable]	[unavailable]	[unavailable]	[unavailable]	[unavailable]	[unavailable]	[unavailable]	2	0	0.0054	2.8191
0.999999	1	HK(1.000)QCFLYMVCQTAK(0.000), HKQCFLYM(1.000)VCQTAK	160322_0002_Ksuc_10w33_Q1.03709.03709.3	K.HK[228.11]QC[160.03]FLYM[147.04]VC[160.03]QTAK.K	sp|Q9DCY0|KEG1_MOUSE	1928.86	1061	3709	3	1928.86	643.96	Glycine N-acyltransferase-like protein Keg1 OS=Mus musculus GN=Keg1 PE=1 SV=1	8.86	0	3.4175	0.999999	15	0.999999	2.7947	14.4706	[unavailable]	[unavailable]	[unavailable]	[unavailable]	[unavailable]	[unavailable]	[unavailable]	[unavailable]	[unavailable]	[unavailable]	[unavailable]	2	1	0.0066	8.6498
0.999999	1	[unavailable]	160322_0002_Ksuc_10w33_Q1.03725.03725.2	R.GLQGSFEELC[160.03]R.N	sp|P41216|ACSL1_MOUSE	1294.6	1823	3725	2	1294.6	648.306	Long-chain-fatty-acid--CoA ligase 1 OS=Mus musculus GN=Acsl1 PE=1 SV=2	4.53	0	2.9231	0.9602	15	0	0	20	[unavailable]	[unavailable]	[unavailable]	[unavailable]	[unavailable]	[unavailable]	[unavailable]	[unavailable]	[unavailable]	[unavailable]	[unavailable]	2	0	0.0038	3.4219
0.99762	0.5322	TIYAGNALCTVK(0.166)CDEK(0.834)	160322_0002_Ksuc_10w33_Q1.03726.03726.3	R.TIYAGNALC[160.03]TVKC[160.03]DEK[228.11].V	sp|Q99LC5|ETFA_MOUSE	1941.88	2211	3726	3	1941.89	648.301	Electron transfer flavoprotein subunit alpha, mitochondrial OS=Mus musculus GN=Etfa PE=1 SV=2	5.73	0	6.129	0	15	0.999999	0	20	[unavailable]	[unavailable]	[unavailable]	[unavailable]	[unavailable]	[unavailable]	[unavailable]	[unavailable]	[unavailable]	[unavailable]	[unavailable]	2	1	0.0119	1.633
0.999999	1	GVQK(1.000)ILQDYK(0.000)	160322_0002_Ksuc_10w33_Q1.03728.03728.2	R.GVQK[228.11]ILQDYK.S	sp|P56480|ATPB_MOUSE	1290.68	1714	3728	2	1290.69	646.348	ATP synthase subunit beta, mitochondrial OS=Mus musculus GN=Atp5b PE=1 SV=2	8.5	0	3.4048	0.9999	15	0	0	20	[unavailable]	[unavailable]	[unavailable]	[unavailable]	[unavailable]	[unavailable]	[unavailable]	[unavailable]	[unavailable]	[unavailable]	[unavailable]	2	1	0.0044	3.901
0.999999	1	[unavailable]	160322_0002_Ksuc_10w33_Q1.03734.03734.2	K.HALIIYDDLSK.Q	sp|Q03265|ATPA_MOUSE	1286.69	1705	3734	2	1286.69	644.351	ATP synthase subunit alpha, mitochondrial OS=Mus musculus GN=Atp5a1 PE=1 SV=1	5.21	0	-0.8538	0.997699	15	0.999999	0	20	[unavailable]	[unavailable]	[unavailable]	[unavailable]	[unavailable]	[unavailable]	[unavailable]	[unavailable]	[unavailable]	[unavailable]	[unavailable]	2	0	-0.0011	3.9428
0.999999	1	[unavailable]	160322_0002_Ksuc_10w33_Q1.03736.03736.2	R.SFLVGSAAQSLSK.A	sp|Q9R0H0|ACOX1_MOUSE	1293.69	1156	3736	2	1293.7	647.854	Peroxisomal acyl-coenzyme A oxidase 1 OS=Mus musculus GN=Acox1 PE=1 SV=5	8.47	0	3.3969	0.999499	15	0.999999	0	16.3341	[unavailable]	[unavailable]	[unavailable]	[unavailable]	[unavailable]	[unavailable]	[unavailable]	[unavailable]	[unavailable]	[unavailable]	[unavailable]	2	0	0.0044	7.3404
0.999999	1	GTHTAMK(1.000)SGSLAAESIFK(0.000)	160322_0002_Ksuc_10w33_Q1.03751.03751.3	K.GTHTAMK[228.11]SGSLAAESIFK.Q	sp|Q921G7|ETFD_MOUSE	1934.94	1448	3751	3	1934.95	645.987	Electron transfer flavoprotein-ubiquinone oxidoreductase, mitochondrial OS=Mus musculus GN=Etfdh PE=1 SV=1	8.6	0	3.2175	0.9997	15	0	0	20	[unavailable]	[unavailable]	[unavailable]	[unavailable]	[unavailable]	[unavailable]	[unavailable]	[unavailable]	[unavailable]	[unavailable]	[unavailable]	2	1	0.0062	5.1704
0.999999	1	EK(1.000)ITAFVVER	160322_0002_Ksuc_10w33_Q1.03756.03756.2	K.EK[228.11]ITAFVVER.S	sp|P50544|ACADV_MOUSE	1290.68	1472	3756	2	1290.69	646.348	Very long-chain specific acyl-CoA dehydrogenase, mitochondrial OS=Mus musculus GN=Acadvl PE=1 SV=3	6.24	0	4.3506	0.99565	15	0	0	20	[unavailable]	[unavailable]	[unavailable]	[unavailable]	[unavailable]	[unavailable]	[unavailable]	[unavailable]	[unavailable]	[unavailable]	[unavailable]	2	1	0.0056	5.0732
0.993822	0.9957	ANLVFK(0.968)EIEK(0.032)	160322_0002_Ksuc_10w33_Q1.03758.03758.2	K.ANLVFK[228.11]EIEK.K	sp|P32020|NLTP_MOUSE	1289.69	2148	3758	2	1289.69	645.851	Non-specific lipid-transfer protein OS=Mus musculus GN=Scp2 PE=1 SV=3	6.19	0	3.786	0.4323	3.38269	0	0	20	[unavailable]	[unavailable]	[unavailable]	[unavailable]	[unavailable]	[unavailable]	[unavailable]	[unavailable]	[unavailable]	[unavailable]	[unavailable]	2	1	0.0049	1.9389
0.999999	1	TFDK(1.000)ILIANR	160322_0002_Ksuc_10w33_Q1.03762.03762.2	K.TFDK[228.11]ILIANR.G	sp|Q91ZA3|PCCA_MOUSE	1289.7	1477	3762	2	1289.7	645.856	Propionyl-CoA carboxylase alpha chain, mitochondrial OS=Mus musculus GN=Pcca PE=1 SV=2	8.41	0	3.786	0.9142	15	0	0	16.4368	[unavailable]	[unavailable]	[unavailable]	[unavailable]	[unavailable]	[unavailable]	[unavailable]	[unavailable]	[unavailable]	[unavailable]	[unavailable]	2	1	0.0049	5.0481
0.999999	1	[unavailable]	160322_0002_Ksuc_10w33_Q1.03766.03766.3	K.VNPLGGAIALGHPLGC[160.03]TGAR.Q	sp|Q8VCH0|THIKB_MOUSE,sp|Q921H8|THIKA_MOUSE	1930.02	1928	3766	3	1930.04	644.347	3-ketoacyl-CoA thiolase B, peroxisomal OS=Mus musculus GN=Acaa1b PE=1 SV=1	8.23	0	12.2385	0.6928	14.736	0	0.7931	11.1501	[unavailable]	[unavailable]	[unavailable]	[unavailable]	[unavailable]	[unavailable]	[unavailable]	[unavailable]	[unavailable]	[unavailable]	[unavailable]	2	0	0.0236	2.9809
0.999999	1	DILNMDK(1.000)TLK(0.000)	160322_0002_Ksuc_10w33_Q1.03768.03768.2	R.DILNMDK[228.11]TLK.G	sp|Q8C196|CPSM_MOUSE	1289.65	1746	3768	2	1289.66	645.834	Carbamoyl-phosphate synthase [ammonia], mitochondrial OS=Mus musculus GN=Cps1 PE=1 SV=2	5.96	0	4.638	0.9583	15	0.999999	1.9873	20	[unavailable]	[unavailable]	[unavailable]	[unavailable]	[unavailable]	[unavailable]	[unavailable]	[unavailable]	[unavailable]	[unavailable]	[unavailable]	2	1	0.006	3.8013
0.999999	1	DVK(1.000)LAQFIEK(0.000)	160322_0002_Ksuc_10w33_Q1.03769.03769.2	R.DVK[228.11]LAQFIEK.A	sp|Q9CZL5|PHS2_MOUSE	1289.69	1654	3769	2	1289.69	645.851	Pterin-4-alpha-carbinolamine dehydratase 2 OS=Mus musculus GN=Pcbd2 PE=1 SV=2	6.07	0	-0.0947	0.9995	15	0	0	3	[unavailable]	[unavailable]	[unavailable]	[unavailable]	[unavailable]	[unavailable]	[unavailable]	[unavailable]	[unavailable]	[unavailable]	[unavailable]	2	1	-0.0001	4.1594
0.999999	1	ELFPDWK(1.000)EK(0.000)	160322_0002_Ksuc_10w33_Q1.03779.03779.2	K.ELFPDWK[228.11]EK.G	sp|Q921G7|ETFD_MOUSE	1290.61	1696	3779	2	1290.62	646.314	Electron transfer flavoprotein-ubiquinone oxidoreductase, mitochondrial OS=Mus musculus GN=Etfdh PE=1 SV=1	4.68	0	5.2021	0.45645	15	0	0	20	[unavailable]	[unavailable]	[unavailable]	[unavailable]	[unavailable]	[unavailable]	[unavailable]	[unavailable]	[unavailable]	[unavailable]	[unavailable]	2	1	0.0067	3.9612
0.999992	0.994	LQHGSILGFPK(1.000)	160322_0002_Ksuc_10w33_Q1.03786.03786.2	K.LQHGSILGFPK[228.11].A	sp|P26443|DHE3_MOUSE	1295.69	663	3786	2	1295.69	648.851	Glutamate dehydrogenase 1, mitochondrial OS=Mus musculus GN=Glud1 PE=1 SV=1	8.76	3210.9	4.6771	0.926	9.0332	0	0.999999	20	1.422	0.493	0	161.9	1	[unavailable]	[unavailable]	[unavailable]	[unavailable]	0.0175	1.422	2	0	0.0061	-0.9544
0.999999	1	SDPIMLLK(1.000)DR	160322_0002_Ksuc_10w33_Q1.03794.03794.2	K.SDPIMLLK[228.11]DR.M	sp|P35486|ODPA_MOUSE	1286.65	1572	3794	2	1286.66	644.334	Pyruvate dehydrogenase E1 component subunit alpha, somatic form, mitochondrial OS=Mus musculus GN=Pdha1 PE=1 SV=1	5.68	0	4.1745	0.99725	15	0.999999	0.999999	12.4638	[unavailable]	[unavailable]	[unavailable]	[unavailable]	[unavailable]	[unavailable]	[unavailable]	[unavailable]	[unavailable]	[unavailable]	[unavailable]	2	1	0.0054	4.5459
0.999999	1	VLGTAGSEEGK(0.500)K(0.500)	160322_0002_Ksuc_10w33_Q1.03814.03814.2	K.VLGTAGSEEGK[228.11]K.L	sp|P47199|QOR_MOUSE	1274.64	1834	3814	2	1274.64	638.325	Quinone oxidoreductase OS=Mus musculus GN=Cryz PE=1 SV=1	6.11	0	2.2985	0.778	15	0	0	2.1532	[unavailable]	[unavailable]	[unavailable]	[unavailable]	[unavailable]	[unavailable]	[unavailable]	[unavailable]	[unavailable]	[unavailable]	[unavailable]	2	0	0.0029	3.3707
0.999999	1	AMVASGSELGK(0.500)K(0.500)	160322_0002_Ksuc_10w33_Q1.03824.03824.2	R.AMVASGSELGK[228.11]K.L	sp|Q9WTP6|KAD2_MOUSE	1276.63	1622	3824	2	1276.63	639.324	Adenylate kinase 2, mitochondrial OS=Mus musculus GN=Ak2 PE=1 SV=5	8.64	0	0.1912	0.3438	12.141	0	0	7.47629	[unavailable]	[unavailable]	[unavailable]	[unavailable]	[unavailable]	[unavailable]	[unavailable]	[unavailable]	[unavailable]	[unavailable]	[unavailable]	2	0	0.0002	4.3049
0.999999	1	SSDEAYAIAK(0.500)K(0.500)	160322_0002_Ksuc_10w33_Q1.03828.03828.2	K.SSDEAYAIAK[228.11]K.L	sp|Q9Z2I9|SUCB1_MOUSE	1281.61	1310	3828	2	1281.61	641.812	Succinyl-CoA ligase [ADP-forming] subunit beta, mitochondrial OS=Mus musculus GN=Sucla2 PE=1 SV=2	5.79	0	2.8574	0.9723	14.3537	0.9392	0	9.09059	[unavailable]	[unavailable]	[unavailable]	[unavailable]	[unavailable]	[unavailable]	[unavailable]	[unavailable]	[unavailable]	[unavailable]	[unavailable]	2	0	0.0037	6.086
0.995132	0.9385	FVNQLK(1.000)GESR	160322_0002_Ksuc_10w33_Q1.03839.03839.2	K.FVNQLK[228.11]GESR.R	sp|Q8CAQ8|MIC60_MOUSE	1276.64	2201	3839	2	1276.64	639.328	MICOS complex subunit Mic60 OS=Mus musculus GN=Immt PE=1 SV=1	8.75	0	0.6693	0.91185	3.77019	0	0	19.824	[unavailable]	[unavailable]	[unavailable]	[unavailable]	[unavailable]	[unavailable]	[unavailable]	[unavailable]	[unavailable]	[unavailable]	[unavailable]	2	1	0.0009	1.675
0.999999	1	FSQICAK(1.000)AVR	160322_0002_Ksuc_10w33_Q1.03847.03847.2	R.FSQIC[160.03]AK[228.11]AVR.D	sp|P56382|ATP5E_MOUSE	1278.64	1584	3847	2	1278.64	640.327	ATP synthase subunit epsilon, mitochondrial OS=Mus musculus GN=Atp5e PE=1 SV=2	9.51	0	4.487	0.9981	15	0.999999	0	6.99999	[unavailable]	[unavailable]	[unavailable]	[unavailable]	[unavailable]	[unavailable]	[unavailable]	[unavailable]	[unavailable]	[unavailable]	[unavailable]	2	1	0.0057	4.4776
0.999999	1	ISK(1.000)GANPVEIR	160322_0002_Ksuc_10w33_Q1.03849.03849.2	K.ISK[228.11]GANPVEIR.R	sp|P63038|CH60_MOUSE	1282.69	1396	3849	2	1282.69	642.351	60 kDa heat shock protein, mitochondrial OS=Mus musculus GN=Hspd1 PE=1 SV=1	8.75	0	3.9019	0.98965	15	0.999999	0.9665	20	[unavailable]	[unavailable]	[unavailable]	[unavailable]	[unavailable]	[unavailable]	[unavailable]	[unavailable]	[unavailable]	[unavailable]	[unavailable]	2	1	0.005	5.5174
0.999999	1	VFVQK(1.000)EIADK(0.000)	160322_0002_Ksuc_10w33_Q1.03854.03854.2	R.VFVQK[228.11]EIADK.F	sp|Q9JLJ2|AL9A1_MOUSE	1275.67	1876	3854	2	1275.68	638.843	4-trimethylaminobutyraldehyde dehydrogenase OS=Mus musculus GN=Aldh9a1 PE=1 SV=1	6.04	0	3.2535	0.9999	15	0	0	14.1437	[unavailable]	[unavailable]	[unavailable]	[unavailable]	[unavailable]	[unavailable]	[unavailable]	[unavailable]	[unavailable]	[unavailable]	[unavailable]	2	1	0.0042	3.2073
0.999999	1	EK(1.000)ADWSSLSR	160322_0002_Ksuc_10w33_Q1.03864.03864.2	K.EK[228.11]ADWSSLSR.D	sp|P19783|COX41_MOUSE	1277.59	1452	3864	2	1277.59	639.802	Cytochrome c oxidase subunit 4 isoform 1, mitochondrial OS=Mus musculus GN=Cox4i1 PE=1 SV=2	6.17	0	3.6308	0.9786	15	0	0	12.9174	[unavailable]	[unavailable]	[unavailable]	[unavailable]	[unavailable]	[unavailable]	[unavailable]	[unavailable]	[unavailable]	[unavailable]	[unavailable]	2	1	0.0046	5.1696
0.933044	0.9841	[unavailable]	160322_0002_Ksuc_10w33_Q1.03878.03878.2	K.QQLAPLEK[228.11]VR.L	sp|Q3UMR5|MCU_MOUSE	1280.71	2177	3878	2	1280.71	641.362	Calcium uniporter protein, mitochondrial OS=Mus musculus GN=Mcu PE=1 SV=2	8.75	0	2.6688	0.57995	8.2346	0	0	1.2142	[unavailable]	[unavailable]	[unavailable]	[unavailable]	[unavailable]	[unavailable]	[unavailable]	[unavailable]	[unavailable]	[unavailable]	[unavailable]	2	1	0.0034	1.8104
0.739698	0.1087	[unavailable]	160322_0002_Ksuc_10w33_Q1.03898.03898.3	K.DYLHGDNSDIIPTDTIK.N	sp|P25688|URIC_MOUSE	1915.92	665	3898	3	1915.93	639.646	Uricase OS=Mus musculus GN=Uox PE=1 SV=2	4.13	2815	5.7069	0	13.3288	0	0	20	1.228	0.075	0	42.8	1	[unavailable]	[unavailable]	[unavailable]	[unavailable]	0.596	1.228	2	0	0.0109	-4.4825
0.999999	1	[unavailable]	160322_0002_Ksuc_10w33_Q1.03900.03900.2	K.TC[160.03]FSMVPALQK.E	sp|P85094|ISC2A_MOUSE	1280.63	1436	3900	2	1280.63	641.32	Isochorismatase domain-containing protein 2A, mitochondrial OS=Mus musculus GN=Isoc2a PE=1 SV=1	7.89	0	3.8128	0.99995	15	0	0.999999	2.7127	[unavailable]	[unavailable]	[unavailable]	[unavailable]	[unavailable]	[unavailable]	[unavailable]	[unavailable]	[unavailable]	[unavailable]	[unavailable]	2	0	0.0049	5.2659
0.999999	1	HK(1.000)QCFLYMVCQTAK(0.000)	160322_0002_Ksuc_10w33_Q1.03914.03914.3	K.HK[228.11]QC[160.03]FLYMVC[160.03]QTAK.K	sp|Q9DCY0|KEG1_MOUSE	1912.86	1066	3914	3	1912.87	638.628	Glycine N-acyltransferase-like protein Keg1 OS=Mus musculus GN=Keg1 PE=1 SV=1	8.86	0	4.6904	0.9994	15	2	2.7947	14.4706	[unavailable]	[unavailable]	[unavailable]	[unavailable]	[unavailable]	[unavailable]	[unavailable]	[unavailable]	[unavailable]	[unavailable]	[unavailable]	2	1	0.009	8.6066
0.991306	0.7699	K(0.000)K(1.000)YPYWPHQPIENL	160322_0002_Ksuc_10w33_Q1.03917.03917.3	K.KK[228.11]YPYWPHQPIENL.-	sp|Q9DCX2|ATP5H_MOUSE	1911.95	135	3917	3	1911.96	638.325	ATP synthase subunit d, mitochondrial OS=Mus musculus GN=Atp5h PE=1 SV=3	8.44	3044.22	3.975	0	13.8122	0.0924	0.9521	16.5813	[unavailable]	[unavailable]	[unavailable]	[unavailable]	[unavailable]	598	577	2	1	0.023	[unavailable]	2	1	0.0076	1.4116
0.999999	1	FK(1.000)TIEEVVGR	160322_0002_Ksuc_10w33_Q1.03918.03918.2	K.FK[228.11]TIEEVVGR.A	sp|P47738|ALDH2_MOUSE	1276.67	1406	3918	2	1276.67	639.341	Aldehyde dehydrogenase, mitochondrial OS=Mus musculus GN=Aldh2 PE=1 SV=1	6.14	0	4.3984	0.99835	15	0.999999	0	20	[unavailable]	[unavailable]	[unavailable]	[unavailable]	[unavailable]	[unavailable]	[unavailable]	[unavailable]	[unavailable]	[unavailable]	[unavailable]	2	1	0.0056	5.4489
0.999999	1	AIGNALK(1.000)SWNETFHAR	160322_0002_Ksuc_10w33_Q1.03939.03939.3	K.AIGNALK[228.11]SWNETFHAR.L	sp|Q9DCX2|ATP5H_MOUSE	1913.94	955	3939	3	1913.95	638.987	ATP synthase subunit d, mitochondrial OS=Mus musculus GN=Atp5h PE=1 SV=3	8.8	0	4.6878	0.99995	15	1.3688	0	16.4838	[unavailable]	[unavailable]	[unavailable]	[unavailable]	[unavailable]	[unavailable]	[unavailable]	[unavailable]	[unavailable]	[unavailable]	[unavailable]	2	1	0.009	12.8274
0.999999	1	ELWIIDEK(0.135)K(0.865)	160322_0002_Ksuc_10w33_Q1.03952.03952.2	K.ELWIIDEKK[228.11].W	sp|Q921G7|ETFD_MOUSE	1272.66	1815	3952	2	1272.66	637.337	Electron transfer flavoprotein-ubiquinone oxidoreductase, mitochondrial OS=Mus musculus GN=Etfdh PE=1 SV=1	4.68	0	3.3571	0.9036	15	0.9784	0	20	[unavailable]	[unavailable]	[unavailable]	[unavailable]	[unavailable]	[unavailable]	[unavailable]	[unavailable]	[unavailable]	[unavailable]	[unavailable]	2	0	0.0043	3.4568
0.999999	1	[unavailable]	160322_0002_Ksuc_10w33_Q1.03954.03954.2	K.TLGVDFIDVATK.V	sp|Q8C196|CPSM_MOUSE	1277.69	1720	3954	2	1277.69	639.851	Carbamoyl-phosphate synthase [ammonia], mitochondrial OS=Mus musculus GN=Cps1 PE=1 SV=2	4.21	0	3.4394	0.999899	15	0.999999	0	20	[unavailable]	[unavailable]	[unavailable]	[unavailable]	[unavailable]	[unavailable]	[unavailable]	[unavailable]	[unavailable]	[unavailable]	[unavailable]	2	0	0.0044	3.8788
0.984778	0.4336	[unavailable]	160322_0002_Ksuc_10w33_Q1.03955.03955.2	R.LLVVYPWTQR.F	sp|HBB_HUMAN|,sp|P02088|HBB1_MOUSE,sp|P02089|HBB2_MOUSE,sp|P02104|HBE_MOUSE	1273.72	666	3955	2	1273.72	637.866	[unavailable]	8.75	3444.1	-1.2923	0	15	0.999999	0	9.05079	1.028	0.307	0	74.8	1	[unavailable]	[unavailable]	[unavailable]	[unavailable]	0.106	1.028	2	0	-0.0016	-2.7557
0.999999	1	K(1.000)MGLVDQLVEPLGPGIK(0.000), KM(1.000)GLVDQLVEPLGPGIK	160322_0002_Ksuc_10w33_Q1.03957.03957.3	K.K[228.11]M[147.04]GLVDQLVEPLGPGIK.S	sp|Q8BMS1|ECHA_MOUSE	1909.02	2001	3957	3	1909.04	637.348	Trifunctional enzyme subunit alpha, mitochondrial OS=Mus musculus GN=Hadha PE=1 SV=1	6.07	0	10.7426	0.5972	15	0.999999	2.0733	20	[unavailable]	[unavailable]	[unavailable]	[unavailable]	[unavailable]	[unavailable]	[unavailable]	[unavailable]	[unavailable]	[unavailable]	[unavailable]	2	0	0.0205	2.663
0.999999	1	GK(0.000)PDVVVK(1.000)EDEEYK(0.000)R	160322_0002_Ksuc_10w33_Q1.03985.03985.3	K.GKPDVVVK[228.11]EDEEYKR.V	sp|Q8QZT1|THIL_MOUSE	1889.94	988	3985	3	1889.94	630.986	Acetyl-CoA acetyltransferase, mitochondrial OS=Mus musculus GN=Acat1 PE=1 SV=1	4.94	0	2.8096	0.9645	15	2	0.999999	20	[unavailable]	[unavailable]	[unavailable]	[unavailable]	[unavailable]	[unavailable]	[unavailable]	[unavailable]	[unavailable]	[unavailable]	[unavailable]	2	1	0.0053	10.0867
0.999999	1	GK(1.000)PDVVVK(0.000)EDEEYK(0.000)R	160322_0002_Ksuc_10w33_Q1.03996.03996.3	K.GK[228.11]PDVVVKEDEEYKR.V	sp|Q8QZT1|THIL_MOUSE	1889.94	981	3996	3	1889.94	630.986	Acetyl-CoA acetyltransferase, mitochondrial OS=Mus musculus GN=Acat1 PE=1 SV=1	4.94	0	3.5847	0.992	15	2	0.999999	20	[unavailable]	[unavailable]	[unavailable]	[unavailable]	[unavailable]	[unavailable]	[unavailable]	[unavailable]	[unavailable]	[unavailable]	[unavailable]	2	1	0.0068	10.6299
0.999999	1	LNMQK(1.000)SMQNHAAVFR, LNM(1.000)QKSM(0.000)QNHAAVFR	160322_0002_Ksuc_10w33_Q1.04003.04003.3	R.LNM[147.04]QK[228.11]SMQNHAAVFR.V	sp|Q8K2B3|SDHA_MOUSE	1889.89	1005	4003	3	1889.9	630.97	Succinate dehydrogenase [ubiquinone] flavoprotein subunit, mitochondrial OS=Mus musculus GN=Sdha PE=1 SV=1	11	0	4.5537	0.996099	15	0	2.7702	20	[unavailable]	[unavailable]	[unavailable]	[unavailable]	[unavailable]	[unavailable]	[unavailable]	[unavailable]	[unavailable]	[unavailable]	[unavailable]	2	1	0.0086	9.6528
0.839975	0.9999	[unavailable]	160322_0002_Ksuc_10w33_Q1.04004.04004.3	K.ITALLDMPDFQQVSSK[228.11].G	sp|Q5SSE9|ABCAD_MOUSE	1891.92	2069	4004	3	1891.87	631.649	ATP-binding cassette sub-family A member 13 OS=Mus musculus GN=Abca13 PE=2 SV=1	4.21	0	-27.0024	0	-0.4811	0	0.2181	2.9387	[unavailable]	[unavailable]	[unavailable]	[unavailable]	[unavailable]	[unavailable]	[unavailable]	[unavailable]	[unavailable]	[unavailable]	[unavailable]	2	0	-0.0511	2.3069
0.999743	0.9257	TIAPCQK(1.000)AMQDAEVSK(0.000), TIAPCQKAM(1.000)QDAEVSK	160322_0002_Ksuc_10w33_Q1.04005.04005.3	R.TIAPC[160.03]QK[228.11]AM[147.04]QDAEVSK.S	sp|P38647|GRP75_MOUSE	1891.87	2190	4005	3	1891.87	631.629	Stress-70 protein, mitochondrial OS=Mus musculus GN=Hspa9 PE=1 SV=3	5.73	0	3.0004	0.8571	3.0721	0.7256	2.0853	20	[unavailable]	[unavailable]	[unavailable]	[unavailable]	[unavailable]	[unavailable]	[unavailable]	[unavailable]	[unavailable]	[unavailable]	[unavailable]	2	1	0.0057	1.7325
0.999999	1	LNMQK(1.000)SMQNHAAVFR, LNM(0.000)QKSM(1.000)QNHAAVFR	160322_0002_Ksuc_10w33_Q1.04010.04010.3	R.LNMQK[228.11]SM[147.04]QNHAAVFR.V	sp|Q8K2B3|SDHA_MOUSE	1889.89	952	4010	3	1889.9	630.97	Succinate dehydrogenase [ubiquinone] flavoprotein subunit, mitochondrial OS=Mus musculus GN=Sdha PE=1 SV=1	11	0	4.6506	0.99725	15	0	2.7702	20	[unavailable]	[unavailable]	[unavailable]	[unavailable]	[unavailable]	[unavailable]	[unavailable]	[unavailable]	[unavailable]	[unavailable]	[unavailable]	2	1	0.0088	13.2123
0.999999	1	VDEYDYSK(1.000)PIQGQQK(0.000)	160322_0002_Ksuc_10w33_Q1.04014.04014.3	R.VDEYDYSK[228.11]PIQGQQK.K	sp|Q8K2B3|SDHA_MOUSE	1896.87	1349	4014	3	1896.89	633.299	Succinate dehydrogenase [ubiquinone] flavoprotein subunit, mitochondrial OS=Mus musculus GN=Sdha PE=1 SV=1	4.56	0	10.5218	0.5154	15	0.999999	1.8761	20	[unavailable]	[unavailable]	[unavailable]	[unavailable]	[unavailable]	[unavailable]	[unavailable]	[unavailable]	[unavailable]	[unavailable]	[unavailable]	2	0	0.02	5.831
0.999999	1	[unavailable]	160322_0002_Ksuc_10w33_Q1.04017.04017.4	K.HVHAFIHTPTGTHFC[160.03]EVEQMR.N	sp|P25688|URIC_MOUSE	2533.17	1712	4017	4	2533.19	634.301	Uricase OS=Mus musculus GN=Uox PE=1 SV=2	6.42	0	4.6261	0.8944	15	1.1367	0.999999	20	[unavailable]	[unavailable]	[unavailable]	[unavailable]	[unavailable]	[unavailable]	[unavailable]	[unavailable]	[unavailable]	[unavailable]	[unavailable]	2	0	0.0117	3.8972
0.999999	1	[unavailable]	160322_0002_Ksuc_10w33_Q1.04026.04026.2	R.TIAMDGTEGLVR.G	sp|P56480|ATPB_MOUSE	1261.63	1148	4026	2	1261.64	631.824	ATP synthase subunit beta, mitochondrial OS=Mus musculus GN=Atp5b PE=1 SV=2	4.37	0	4.2573	0.99975	15	0.999999	0.999999	20	[unavailable]	[unavailable]	[unavailable]	[unavailable]	[unavailable]	[unavailable]	[unavailable]	[unavailable]	[unavailable]	[unavailable]	[unavailable]	2	0	0.0054	7.4402
0.999999	1	ALK(1.000)IPAMTIAK(0.000), ALKIPAM(1.000)TIAK	160322_0002_Ksuc_10w33_Q1.04029.04029.2	R.ALK[228.11]IPAM[147.04]TIAK.N	sp|P63038|CH60_MOUSE	1271.72	1284	4029	2	1271.72	636.865	60 kDa heat shock protein, mitochondrial OS=Mus musculus GN=Hspd1 PE=1 SV=1	10	0	5.3754	0.8902	15	0.999999	0.999999	20	[unavailable]	[unavailable]	[unavailable]	[unavailable]	[unavailable]	[unavailable]	[unavailable]	[unavailable]	[unavailable]	[unavailable]	[unavailable]	2	1	0.0068	6.3113
0.999999	1	LLLQVQHASK(1.000)QITADK(0.000)	160322_0002_Ksuc_10w33_Q1.04037.04037.3	K.LLLQVQHASK[228.11]QITADK.Q	sp|P51881|ADT2_MOUSE	1892.04	2032	4037	3	1892.04	631.686	ADP\ATP translocase 2 OS=Mus musculus GN=Slc25a5 PE=1 SV=3	8.6	0	3.7743	0.3671	12.6567	0	0	20	[unavailable]	[unavailable]	[unavailable]	[unavailable]	[unavailable]	[unavailable]	[unavailable]	[unavailable]	[unavailable]	[unavailable]	[unavailable]	2	1	0.0071	2.5081
0.967543	0.9689	[unavailable]	160322_0002_Ksuc_10w33_Q1.04042.04042.3	R.ALVYGNHGDPAK[228.11]VVQLK.N	sp|Q9DCS3|MECR_MOUSE	1908.01	2175	4042	3	1908.02	637.011	Trans-2-enoyl-CoA reductase, mitochondrial OS=Mus musculus GN=Mecr PE=1 SV=2	8.55	0	3.4548	0.719	5.3224	0	0	6.95709	[unavailable]	[unavailable]	[unavailable]	[unavailable]	[unavailable]	[unavailable]	[unavailable]	[unavailable]	[unavailable]	[unavailable]	[unavailable]	2	1	0.0066	1.821
0.983602	0.896	[unavailable]	160322_0002_Ksuc_10w33_Q1.04043.04043.2	R.TVVTGIEMFHK.S	sp|Q8BFR5|EFTU_MOUSE	1260.65	2223	4043	2	1260.66	631.334	Elongation factor Tu, mitochondrial OS=Mus musculus GN=Tufm PE=1 SV=1	6.41	0	6.3908	0.0998	6.6844	0.999999	0.999999	9.55129	[unavailable]	[unavailable]	[unavailable]	[unavailable]	[unavailable]	[unavailable]	[unavailable]	[unavailable]	[unavailable]	[unavailable]	[unavailable]	2	0	0.0081	1.5877
0.999999	1	[unavailable]	160322_0002_Ksuc_10w33_Q1.04059.04059.2	R.VLSSMTDAVLAR.V	sp|P11725|OTC_MOUSE	1261.67	1453	4059	2	1261.68	631.842	Ornithine carbamoyltransferase, mitochondrial OS=Mus musculus GN=Otc PE=1 SV=1	5.81	0	5.0312	0.99935	15	0.999999	0	20	[unavailable]	[unavailable]	[unavailable]	[unavailable]	[unavailable]	[unavailable]	[unavailable]	[unavailable]	[unavailable]	[unavailable]	[unavailable]	2	0	0.0063	5.1568
0.999999	1	[unavailable]	160322_0002_Ksuc_10w33_Q1.04069.04069.2	R.IAATILTSPDLR.K	sp|P05202|AATM_MOUSE	1269.73	1937	4069	2	1269.73	635.872	Aspartate aminotransferase, mitochondrial OS=Mus musculus GN=Got2 PE=1 SV=1	5.84	0	4.134	0.9948	15	0.9988	0	20	[unavailable]	[unavailable]	[unavailable]	[unavailable]	[unavailable]	[unavailable]	[unavailable]	[unavailable]	[unavailable]	[unavailable]	[unavailable]	2	0	0.0052	2.9536
0.999999	1	[unavailable]	160322_0002_Ksuc_10w33_Q1.04075.04075.3	R.IYHTIAYLTPLPQPNR.G	sp|Q91VS7|MGST1_MOUSE	1896.03	2090	4075	3	1896.03	633.016	Microsomal glutathione S-transferase 1 OS=Mus musculus GN=Mgst1 PE=1 SV=3	8.6	0	3.5732	0.99525	15	2	0	4.0711	[unavailable]	[unavailable]	[unavailable]	[unavailable]	[unavailable]	[unavailable]	[unavailable]	[unavailable]	[unavailable]	[unavailable]	[unavailable]	2	0	0.0068	2.1967
0.999999	0.9991	[unavailable]	160322_0002_Ksuc_10w33_Q1.04092.04092.2	K.WVINPSGGLISK.G	sp|P32020|NLTP_MOUSE	1269.71	144	4092	2	1269.71	635.861	Non-specific lipid-transfer protein OS=Mus musculus GN=Scp2 PE=1 SV=3	8.75	3108.29	1.4964	0.94945	15	0	0	20	[unavailable]	[unavailable]	[unavailable]	[unavailable]	[unavailable]	504	346	1	1	0.25	[unavailable]	2	0	0.0019	5.2563
0.999999	1	VTLVSAAPEK(1.000)LICEMK(0.000), VTLVSAAPEKLICEM(1.000)K	160322_0002_Ksuc_10w33_Q1.04097.04097.3	K.VTLVSAAPEK[228.11]LIC[160.03]EM[147.04]K.V	sp|Q9CQR4|ACO13_MOUSE	1903.96	1261	4097	3	1903.97	635.662	Acyl-coenzyme A thioesterase 13 OS=Mus musculus GN=Acot13 PE=1 SV=1	6.11	0	5.1932	0.9949	15	0.9982	2	5.9329	[unavailable]	[unavailable]	[unavailable]	[unavailable]	[unavailable]	[unavailable]	[unavailable]	[unavailable]	[unavailable]	[unavailable]	[unavailable]	2	1	0.0099	6.4727
0.999999	1	[unavailable]	160322_0002_Ksuc_10w33_Q1.04106.04106.2	R.SFTPVFLGSALK.N	sp|Q8K0D5|EFGM_MOUSE	1265.7	672	4106	2	1265.71	633.858	Elongation factor G, mitochondrial OS=Mus musculus GN=Gfm1 PE=2 SV=1	8.47	3539.2	2.8229	0.9987	15	0	0	3.2718	1.543	0.349	0	133	1	[unavailable]	[unavailable]	[unavailable]	[unavailable]	4.08e-05	1.543	2	0	0.0036	5.1068
0.999999	1	AGISTNPK(1.000)NQK(0.000)	160322_0002_Ksuc_10w33_Q1.04116.04116.2	K.AGISTNPK[228.11]NQK.L	sp|Q9JLT4|TRXR2_MOUSE	1256.64	1583	4116	2	1256.64	629.325	Thioredoxin reductase 2, mitochondrial OS=Mus musculus GN=Txnrd2 PE=1 SV=4	10	0	1.8457	0.6928	15	0	0	9.42719	[unavailable]	[unavailable]	[unavailable]	[unavailable]	[unavailable]	[unavailable]	[unavailable]	[unavailable]	[unavailable]	[unavailable]	[unavailable]	2	1	0.0023	4.4836
0.999999	1	ITGK(1.000)NQVTATK(0.000)	160322_0002_Ksuc_10w33_Q1.04117.04117.2	K.ITGK[228.11]NQVTATK.A	sp|O08749|DLDH_MOUSE	1259.67	1177	4117	2	1259.67	630.843	Dihydrolipoyl dehydrogenase, mitochondrial OS=Mus musculus GN=Dld PE=1 SV=2	10	0	2.1319	0.999	15	0.999999	0	20	[unavailable]	[unavailable]	[unavailable]	[unavailable]	[unavailable]	[unavailable]	[unavailable]	[unavailable]	[unavailable]	[unavailable]	[unavailable]	2	1	0.0027	7.1636
0.999999	1	FVTNTTK(1.000)ESK(0.000)	160322_0002_Ksuc_10w33_Q1.04119.04119.2	R.FVTNTTK[228.11]ESK.K	sp|Q3UGR5|HDHD2_MOUSE	1253.61	1417	4119	2	1253.62	627.814	Haloacid dehalogenase-like hydrolase domain-containing protein 2 OS=Mus musculus GN=Hdhd2 PE=1 SV=2	8.59	0	1.8501	0.9675	15	0	0	0.8801	[unavailable]	[unavailable]	[unavailable]	[unavailable]	[unavailable]	[unavailable]	[unavailable]	[unavailable]	[unavailable]	[unavailable]	[unavailable]	2	1	0.0023	5.3852
0.999999	1	LAADVGK(1.000)AGAER	160322_0002_Ksuc_10w33_Q1.04120.04120.2	R.LAADVGK[228.11]AGAER.E	sp|P51881|ADT2_MOUSE	1256.64	1129	4120	2	1256.64	629.325	ADP\ATP translocase 2 OS=Mus musculus GN=Slc25a5 PE=1 SV=3	6.07	0	2.4285	0.99985	15	0	0	20	[unavailable]	[unavailable]	[unavailable]	[unavailable]	[unavailable]	[unavailable]	[unavailable]	[unavailable]	[unavailable]	[unavailable]	[unavailable]	2	1	0.0031	7.6723
0.999999	1	DYEETIGK(0.581)AK(0.419)	160322_0002_Ksuc_10w33_Q1.04136.04136.2	K.DYEETIGK[228.11]AK.K	sp|Q9DBF1|AL7A1_MOUSE	1252.58	1447	4136	2	1252.59	627.298	Alpha-aminoadipic semialdehyde dehydrogenase OS=Mus musculus GN=Aldh7a1 PE=1 SV=4	4.68	0	3.4109	0.9909	15	0.999999	0	17.5534	[unavailable]	[unavailable]	[unavailable]	[unavailable]	[unavailable]	[unavailable]	[unavailable]	[unavailable]	[unavailable]	[unavailable]	[unavailable]	2	1	0.0043	5.1835
0.999999	0.9813	K(0.000)GLEK(1.000)NLGIGK(0.000)	160322_0002_Ksuc_10w33_Q1.04149.04149.2	K.KGLEK[228.11]NLGIGK.L	sp|P08249|MDHM_MOUSE	1255.71	2182	4149	2	1255.72	628.864	Malate dehydrogenase, mitochondrial OS=Mus musculus GN=Mdh2 PE=1 SV=3	9.7	0	2.6247	0.9947	11.1409	0.9599	0	20	[unavailable]	[unavailable]	[unavailable]	[unavailable]	[unavailable]	[unavailable]	[unavailable]	[unavailable]	[unavailable]	[unavailable]	[unavailable]	2	1	0.0033	1.7804
0.999999	1	AK(1.000)IIAEGANGPTTPEADK(0.000)	160322_0002_Ksuc_10w33_Q1.04152.04152.3	K.AK[228.11]IIAEGANGPTTPEADK.L	sp|DHE3_BOVIN|,sp|P26443|DHE3_MOUSE	1881.93	1454	4152	3	1881.94	628.318	sp|DHE3_BOVIN|	4.68	0	3.9892	0.4984	15	0.999999	0	20	[unavailable]	[unavailable]	[unavailable]	[unavailable]	[unavailable]	[unavailable]	[unavailable]	[unavailable]	[unavailable]	[unavailable]	[unavailable]	2	1	0.0075	5.1448
0.999999	1	NTILK(1.000)AYDGR	160322_0002_Ksuc_10w33_Q1.04165.04165.2	K.NTILK[228.11]AYDGR.F	sp|P54071|IDHP_MOUSE	1249.63	1480	4165	2	1249.63	625.822	Isocitrate dehydrogenase [NADP], mitochondrial OS=Mus musculus GN=Idh2 PE=1 SV=3	8.59	0	2.2468	0.99925	15	0.999999	0	20	[unavailable]	[unavailable]	[unavailable]	[unavailable]	[unavailable]	[unavailable]	[unavailable]	[unavailable]	[unavailable]	[unavailable]	[unavailable]	2	1	0.0028	5.0327
0.999999	1	TIAPCQK(1.000)AMQDAEVSK(0.000)	160322_0002_Ksuc_10w33_Q1.04174.04174.3	R.TIAPC[160.03]QK[228.11]AMQDAEVSK.S	sp|P38647|GRP75_MOUSE	1875.87	967	4174	3	1875.89	626.298	Stress-70 protein, mitochondrial OS=Mus musculus GN=Hspa9 PE=1 SV=3	5.73	0	7.8089	0.9866	15	0.999999	2.3874	20	[unavailable]	[unavailable]	[unavailable]	[unavailable]	[unavailable]	[unavailable]	[unavailable]	[unavailable]	[unavailable]	[unavailable]	[unavailable]	2	1	0.0146	11.5492
0.999999	1	VLSGTLK(1.000)LDSK(0.000)	160322_0002_Ksuc_10w33_Q1.04177.04177.2	K.VLSGTLK[228.11]LDSK.E	sp|Q9D9V3|ECHD1_MOUSE	1259.7	1671	4177	2	1259.7	630.856	Ethylmalonyl-CoA decarboxylase OS=Mus musculus GN=Echdc1 PE=1 SV=2	8.56	0	2.2288	0.9934	7.40179	0	0	1.293	[unavailable]	[unavailable]	[unavailable]	[unavailable]	[unavailable]	[unavailable]	[unavailable]	[unavailable]	[unavailable]	[unavailable]	[unavailable]	2	1	0.0028	4.0801
0.999999	1	VGAFTVVCK(1.000)DAEEAK(0.000)R	160322_0002_Ksuc_10w33_Q1.04183.04183.3	R.VGAFTVVC[160.03]K[228.11]DAEEAKR.V	sp|P05202|AATM_MOUSE	1878.91	982	4183	3	1878.92	627.312	Aspartate aminotransferase, mitochondrial OS=Mus musculus GN=Got2 PE=1 SV=1	6.15	0	4.4828	0.9726	15	2	0.5164	20	[unavailable]	[unavailable]	[unavailable]	[unavailable]	[unavailable]	[unavailable]	[unavailable]	[unavailable]	[unavailable]	[unavailable]	[unavailable]	2	1	0.0084	10.5841
0.999999	1	[unavailable]	160322_0002_Ksuc_10w33_Q1.04191.04191.2	K.GTYQGLTATVLK.Q	sp|Q8JZU2|TXTP_MOUSE	1250.69	1442	4191	2	1250.69	626.351	Tricarboxylate transport protein, mitochondrial OS=Mus musculus GN=Slc25a1 PE=2 SV=1	8.59	0	1.464	0.999899	15	0	0	9.66189	[unavailable]	[unavailable]	[unavailable]	[unavailable]	[unavailable]	[unavailable]	[unavailable]	[unavailable]	[unavailable]	[unavailable]	[unavailable]	2	0	0.0018	5.2148
0.7608	0.7333	[unavailable]	160322_0002_Ksuc_10w33_Q1.04194.04194.3	R.LVEIAAK[228.11]NLQAQVSHR.K	sp|Q9R0H0|ACOX1_MOUSE	1876.02	673	4194	3	1876.02	626.346	Peroxisomal acyl-coenzyme A oxidase 1 OS=Mus musculus GN=Acox1 PE=1 SV=5	8.75	2648.9	2.298	0	7.51039	0	0	16.3341	1.018	0.267	0	31.8	1	[unavailable]	[unavailable]	[unavailable]	[unavailable]	0.125	1.018	2	1	0.0043	-2.9206
0.999999	1	FFVK(1.000)DPEIR	160322_0002_Ksuc_10w33_Q1.04200.04200.2	K.FFVK[228.11]DPEIR.L	sp|O35423|SPYA_MOUSE	1249.63	1604	4200	2	1249.64	625.824	Serine--pyruvate aminotransferase, mitochondrial OS=Mus musculus GN=Agxt PE=1 SV=3	6.07	0	2.5398	0.9993	15	0.999999	0	8.78139	[unavailable]	[unavailable]	[unavailable]	[unavailable]	[unavailable]	[unavailable]	[unavailable]	[unavailable]	[unavailable]	[unavailable]	[unavailable]	2	1	0.0032	4.3977
0.999999	1	QK(1.000)LFQEDNGMPVHLK(0.000)	160322_0002_Ksuc_10w33_Q1.04204.04204.3	K.QK[228.11]LFQEDNGMPVHLK.G	sp|P48771|CX7A2_MOUSE	1882.92	1316	4204	3	1882.93	628.649	Cytochrome c oxidase subunit 7A2, mitochondrial OS=Mus musculus GN=Cox7a2 PE=1 SV=2	6.75	0	3.4036	0.9764	15	0	0	2	[unavailable]	[unavailable]	[unavailable]	[unavailable]	[unavailable]	[unavailable]	[unavailable]	[unavailable]	[unavailable]	[unavailable]	[unavailable]	2	1	0.0064	6.0304
0.999999	1	YLSAQK(1.000)PLLNDSQFR	160322_0002_Ksuc_10w33_Q1.04213.04213.3	R.YLSAQK[228.11]PLLNDSQFR.K	sp|P52825|CPT2_MOUSE	1878.95	1910	4213	3	1878.95	627.323	Carnitine O-palmitoyltransferase 2, mitochondrial OS=Mus musculus GN=Cpt2 PE=1 SV=2	8.59	0	2.5337	0.99815	15	0.999999	0.999999	17.7538	[unavailable]	[unavailable]	[unavailable]	[unavailable]	[unavailable]	[unavailable]	[unavailable]	[unavailable]	[unavailable]	[unavailable]	[unavailable]	2	0	0.0048	3.0489
0.999999	1	ELSLDDFK(1.000)GK(0.000)	160322_0002_Ksuc_10w33_Q1.04214.04214.2	K.ELSLDDFK[228.11]GK.Y	sp|P20108|PRDX3_MOUSE	1250.6	1510	4214	2	1250.61	626.309	Thioredoxin-dependent peroxide reductase, mitochondrial OS=Mus musculus GN=Prdx3 PE=1 SV=1	4.56	0	5.1733	0.45245	15	0	0	5.0643	[unavailable]	[unavailable]	[unavailable]	[unavailable]	[unavailable]	[unavailable]	[unavailable]	[unavailable]	[unavailable]	[unavailable]	[unavailable]	2	1	0.0065	4.8876
0.916705	0.9958	[unavailable]	160322_0002_Ksuc_10w33_Q1.04216.04216.2	K.TPIPILTYQGR.S	sp|Q8BH86|CN159_MOUSE	1257.71	2062	4216	2	1257.71	629.861	UPF0317 protein C14orf159 homolog, mitochondrial OS=Mus musculus PE=1 SV=1	8.41	0	2.7176	0.7251	3.044	0	0	3.0368	[unavailable]	[unavailable]	[unavailable]	[unavailable]	[unavailable]	[unavailable]	[unavailable]	[unavailable]	[unavailable]	[unavailable]	[unavailable]	2	0	0.0034	2.3405
0.999999	1	MYFDK(1.000)YVLK(0.000)PATEGK(0.000)	160322_0002_Ksuc_10w33_Q1.04226.04226.3	R.MYFDK[228.11]YVLKPATEGK.Q	sp|Q925I1|ATAD3_MOUSE	1888.93	1009	4226	3	1888.93	630.65	ATPase family AAA domain-containing protein 3 OS=Mus musculus GN=Atad3 PE=1 SV=1	8.14	0	2.6173	0.9562	15	0	0.999999	5.3047	[unavailable]	[unavailable]	[unavailable]	[unavailable]	[unavailable]	[unavailable]	[unavailable]	[unavailable]	[unavailable]	[unavailable]	[unavailable]	2	1	0.0049	9.5319
0.999999	1	[unavailable]	160322_0002_Ksuc_10w33_Q1.04232.04232.3	K.TASAQPVSSVGVLGLGTMGR.G	sp|Q9DBM2|ECHP_MOUSE	1886.99	675	4232	3	1886.99	630.003	Peroxisomal bifunctional enzyme OS=Mus musculus GN=Ehhadh PE=1 SV=4	9.41	3217.2	2.6412	0.9999	15	0.9704	0.8064	19.0699	2.179	0.448	0	155.5	1	[unavailable]	[unavailable]	[unavailable]	[unavailable]	5.65e-05	2.179	2	0	0.005	4.7813
0.999999	1	[unavailable]	160322_0002_Ksuc_10w33_Q1.04233.04233.2	R.TDIANLAEEFK.D	sp|Q99KI0|ACON_MOUSE	1249.62	1366	4233	2	1249.63	625.817	Aconitate hydratase, mitochondrial OS=Mus musculus GN=Aco2 PE=1 SV=1	4.14	0	4.8843	0.9994	15	0.1564	0	20	[unavailable]	[unavailable]	[unavailable]	[unavailable]	[unavailable]	[unavailable]	[unavailable]	[unavailable]	[unavailable]	[unavailable]	[unavailable]	2	0	0.0061	5.6843
0.999997	0.9632	K(1.000)WLPELVDR	160322_0002_Ksuc_10w33_Q1.04234.04234.2	K.K[228.11]WLPELVDR.A	sp|Q9EQ20|MMSA_MOUSE	1254.66	676	4234	2	1254.67	628.338	Methylmalonate-semialdehyde dehydrogenase [acylating], mitochondrial OS=Mus musculus GN=Aldh6a1 PE=1 SV=1	6.07	3354.9	4.3111	0.7632	15	0.999999	0	20	1.245	0.211	0	156.7	1	[unavailable]	[unavailable]	[unavailable]	[unavailable]	0.0409	1.245	2	0	0.0054	-1.8034
0.999999	0.9993	GK(1.000)GLLNAIVIR	160322_0002_Ksuc_10w33_Q1.04237.04237.2	R.GK[228.11]GLLNAIVIR.E	sp|P29758|OAT_MOUSE	1252.75	152	4237	2	1252.75	627.382	Ornithine aminotransferase, mitochondrial OS=Mus musculus GN=Oat PE=1 SV=1	11	3477.08	3.2728	0.9923	15	0	0	16.3533	[unavailable]	[unavailable]	[unavailable]	[unavailable]	[unavailable]	519	275	1	1	0.014	[unavailable]	2	1	0.0041	7.1049
0.999999	1	TVFFWAPIM(1.000)K	160322_0002_Ksuc_10w33_Q1.04238.04238.2	R.TVFFWAPIM[147.04]K.W	sp|Q9D023|MPC2_MOUSE	1254.65	1784	4238	2	1254.65	628.331	Mitochondrial pyruvate carrier 2 OS=Mus musculus GN=Mpc2 PE=1 SV=1	8.41	0	2.4324	0.99785	15	0	0.999999	7.1041	[unavailable]	[unavailable]	[unavailable]	[unavailable]	[unavailable]	[unavailable]	[unavailable]	[unavailable]	[unavailable]	[unavailable]	[unavailable]	2	0	0.0031	3.5898
0.999999	1	GSDSDQLK(1.000)PAK(0.000)	160322_0002_Ksuc_10w33_Q1.04246.04246.2	K.GSDSDQLK[228.11]PAK.D	sp|Q921G7|ETFD_MOUSE	1244.59	1949	4246	2	1244.59	623.302	Electron transfer flavoprotein-ubiquinone oxidoreductase, mitochondrial OS=Mus musculus GN=Etfdh PE=1 SV=1	5.96	0	0.8827	0.4999	15	0	0	20	[unavailable]	[unavailable]	[unavailable]	[unavailable]	[unavailable]	[unavailable]	[unavailable]	[unavailable]	[unavailable]	[unavailable]	[unavailable]	2	0	0.0011	2.8991
0.999999	1	LAESGSCLGK(1.000)K(0.000)	160322_0002_Ksuc_10w33_Q1.04250.04250.2	K.LAESGSC[160.03]LGK[228.11]K.V	sp|Q8R123|FAD1_MOUSE	1248.6	1279	4250	2	1248.6	625.308	FAD synthase OS=Mus musculus GN=Flad1 PE=1 SV=1	8.2	0	1.271	0.4654	15	0	0	0.2122	[unavailable]	[unavailable]	[unavailable]	[unavailable]	[unavailable]	[unavailable]	[unavailable]	[unavailable]	[unavailable]	[unavailable]	[unavailable]	2	0	0.0016	6.3253
0.999999	1	AAASTDYYK(1.000)R	160322_0002_Ksuc_10w33_Q1.04253.04253.2	R.AAASTDYYK[228.11]R.G	sp|P35486|ODPA_MOUSE	1244.57	1290	4253	2	1244.57	623.291	Pyruvate dehydrogenase E1 component subunit alpha, somatic form, mitochondrial OS=Mus musculus GN=Pdha1 PE=1 SV=1	8.54	0	3.0406	0.99985	15	0	0	12.4638	[unavailable]	[unavailable]	[unavailable]	[unavailable]	[unavailable]	[unavailable]	[unavailable]	[unavailable]	[unavailable]	[unavailable]	[unavailable]	2	0	0.0038	6.2713
0.999999	1	ESAINVAEGK(1.000)K(0.000)	160322_0002_Ksuc_10w33_Q1.04259.04259.2	R.ESAINVAEGK[228.11]K.Q	sp|Q99JB2|STML2_MOUSE	1244.62	1359	4259	2	1244.63	623.32	Stomatin-like protein 2, mitochondrial OS=Mus musculus GN=Stoml2 PE=1 SV=1	6.24	0	1.3731	0.9198	7.92269	0	0.0715	2.6143	[unavailable]	[unavailable]	[unavailable]	[unavailable]	[unavailable]	[unavailable]	[unavailable]	[unavailable]	[unavailable]	[unavailable]	[unavailable]	2	0	0.0017	5.7348
0.999999	1	[unavailable]	160322_0002_Ksuc_10w33_Q1.04263.04263.2	R.YSTDVSVDEVK.A	sp|DHE3_BOVIN|,sp|P26443|DHE3_MOUSE	1240.58	1774	4263	2	1240.59	621.298	sp|DHE3_BOVIN|	4.03	0	2.5583	0.9981	15	0	0	20	[unavailable]	[unavailable]	[unavailable]	[unavailable]	[unavailable]	[unavailable]	[unavailable]	[unavailable]	[unavailable]	[unavailable]	[unavailable]	2	0	0.0032	3.6666
0.999999	1	NK(1.000)IWYEHR	160322_0002_Ksuc_10w33_Q1.04267.04267.2	K.NK[228.11]IWYEHR.L	sp|P54071|IDHP_MOUSE	1244.59	1546	4267	2	1244.6	623.304	Isocitrate dehydrogenase [NADP], mitochondrial OS=Mus musculus GN=Idh2 PE=1 SV=3	8.6	0	2.7463	0.86935	15	0.999999	0	20	[unavailable]	[unavailable]	[unavailable]	[unavailable]	[unavailable]	[unavailable]	[unavailable]	[unavailable]	[unavailable]	[unavailable]	[unavailable]	2	1	0.0034	4.7079
0.999999	1	FIHVSHLNASMK(1.000)SSSK(0.000)	160322_0002_Ksuc_10w33_Q1.04270.04270.3	R.FIHVSHLNASMK[228.11]SSSK.S	sp|Q9DC69|NDUA9_MOUSE	1871.92	1034	4270	3	1871.93	624.981	NADH dehydrogenase [ubiquinone] 1 alpha subcomplex subunit 9, mitochondrial OS=Mus musculus GN=Ndufa9 PE=1 SV=2	10	0	4.0105	0.9512	15	0.999999	0	10.254	[unavailable]	[unavailable]	[unavailable]	[unavailable]	[unavailable]	[unavailable]	[unavailable]	[unavailable]	[unavailable]	[unavailable]	[unavailable]	2	1	0.0075	9.1669
0.999999	1	LFAEAVQK(1.000)SR	160322_0002_Ksuc_10w33_Q1.04276.04276.2	K.LFAEAVQK[228.11]SR.T	sp|Q8C196|CPSM_MOUSE	1247.65	1421	4276	2	1247.66	624.833	Carbamoyl-phosphate synthase [ammonia], mitochondrial OS=Mus musculus GN=Cps1 PE=1 SV=2	8.75	0	3.2287	0.9868	15	0.999999	0	20	[unavailable]	[unavailable]	[unavailable]	[unavailable]	[unavailable]	[unavailable]	[unavailable]	[unavailable]	[unavailable]	[unavailable]	[unavailable]	2	1	0.004	5.3557
0.999999	1	ILSQWK(0.266)PEDSK(0.734)DPTK(0.000)	160322_0002_Ksuc_10w33_Q1.04285.04285.3	K.ILSQWKPEDSK[228.11]DPTK.K	sp|Q9WVM8|AADAT_MOUSE	1870.93	2029	4285	3	1870.94	624.651	Kynurenine\alpha-aminoadipate aminotransferase, mitochondrial OS=Mus musculus GN=Aadat PE=1 SV=1	6.12	0	2.251	0.2604	15	0	0	13.9836	[unavailable]	[unavailable]	[unavailable]	[unavailable]	[unavailable]	[unavailable]	[unavailable]	[unavailable]	[unavailable]	[unavailable]	[unavailable]	2	1	0.0042	2.5233
0.999999	1	NQVAVVTGGGTGIGK(1.000)AVSR	160322_0002_Ksuc_10w33_Q1.04288.04288.3	K.NQVAVVTGGGTGIGK[228.11]AVSR.E	sp|Q99MZ7|PECR_MOUSE	1869.99	1643	4288	3	1869.99	624.337	Peroxisomal trans-2-enoyl-CoA reductase OS=Mus musculus GN=Pecr PE=1 SV=1	11	0	1.175	0.99985	15	0.999999	0.7771	7.13019	[unavailable]	[unavailable]	[unavailable]	[unavailable]	[unavailable]	[unavailable]	[unavailable]	[unavailable]	[unavailable]	[unavailable]	[unavailable]	2	1	0.0022	4.2174
0.999999	1	LNMQK(1.000)SMQNHAAVFR	160322_0002_Ksuc_10w33_Q1.04291.04291.3	R.LNMQK[228.11]SMQNHAAVFR.V	sp|Q8K2B3|SDHA_MOUSE	1873.89	960	4291	3	1873.9	625.638	Succinate dehydrogenase [ubiquinone] flavoprotein subunit, mitochondrial OS=Mus musculus GN=Sdha PE=1 SV=1	11	0	3.42	0.996199	15	2	3.9692	20	[unavailable]	[unavailable]	[unavailable]	[unavailable]	[unavailable]	[unavailable]	[unavailable]	[unavailable]	[unavailable]	[unavailable]	[unavailable]	2	1	0.0064	12.0101
0.999999	1	K(1.000)LLDAAGANLR	160322_0002_Ksuc_10w33_Q1.04302.04302.2	K.K[228.11]LLDAAGANLR.V	sp|Q91Z53|GRHPR_MOUSE	1240.68	1307	4302	2	1240.68	621.346	Glyoxylate reductase\hydroxypyruvate reductase OS=Mus musculus GN=Grhpr PE=1 SV=1	8.75	0	3.0501	0.99895	15	0.929	0	3.8708	[unavailable]	[unavailable]	[unavailable]	[unavailable]	[unavailable]	[unavailable]	[unavailable]	[unavailable]	[unavailable]	[unavailable]	[unavailable]	2	0	0.0038	6.1211
0.999999	1	PGLVDDFEK(0.500)K(0.500)	160322_0002_Ksuc_10w33_Q1.04314.04314.2	K.PGLVDDFEK[228.11]K.Y	sp|Q9DCX2|ATP5H_MOUSE	1246.61	1418	4314	2	1246.61	624.311	ATP synthase subunit d, mitochondrial OS=Mus musculus GN=Atp5h PE=1 SV=3	4.56	0	2.6439	0	13.3647	0.999999	0.999999	16.4838	[unavailable]	[unavailable]	[unavailable]	[unavailable]	[unavailable]	[unavailable]	[unavailable]	[unavailable]	[unavailable]	[unavailable]	[unavailable]	1	0	0.0033	5.3827
0.999999	1	GYLDK(1.000)LEPSK(0.000)	160322_0002_Ksuc_10w33_Q1.04321.04321.2	R.GYLDK[228.11]LEPSK.L	sp|Q03265|ATPA_MOUSE	1248.62	1473	4321	2	1248.63	625.319	ATP synthase subunit alpha, mitochondrial OS=Mus musculus GN=Atp5a1 PE=1 SV=1	6.07	0	2.2486	0.9986	15	0.999999	0	20	[unavailable]	[unavailable]	[unavailable]	[unavailable]	[unavailable]	[unavailable]	[unavailable]	[unavailable]	[unavailable]	[unavailable]	[unavailable]	2	1	0.0028	5.072
0.999999	1	TLK(1.000)GLNSDSVTEETLR	160322_0002_Ksuc_10w33_Q1.04323.04323.3	K.TLK[228.11]GLNSDSVTEETLR.K	sp|Q8C196|CPSM_MOUSE	1861.93	1023	4323	3	1861.93	621.649	Carbamoyl-phosphate synthase [ammonia], mitochondrial OS=Mus musculus GN=Cps1 PE=1 SV=2	4.68	0	3.0486	0.999	15	0.999999	1.9466	20	[unavailable]	[unavailable]	[unavailable]	[unavailable]	[unavailable]	[unavailable]	[unavailable]	[unavailable]	[unavailable]	[unavailable]	[unavailable]	2	1	0.0057	9.335
0.999999	1	TK(1.000)LPWDAVGR	160322_0002_Ksuc_10w33_Q1.04340.04340.2	R.TK[228.11]LPWDAVGR.L	sp|P54869|HMCS2_MOUSE	1241.64	1559	4340	2	1241.65	621.827	Hydroxymethylglutaryl-CoA synthase, mitochondrial OS=Mus musculus GN=Hmgcs2 PE=1 SV=2	8.41	0	4.6207	0.98465	15	0.999999	0.999999	20	[unavailable]	[unavailable]	[unavailable]	[unavailable]	[unavailable]	[unavailable]	[unavailable]	[unavailable]	[unavailable]	[unavailable]	[unavailable]	2	1	0.0057	4.6108
0.999999	1	[unavailable]	160322_0002_Ksuc_10w33_Q1.04353.04353.2	K.TLAILQIESEK.A	sp|Q9CQH3|NDUB5_MOUSE	1243.7	1624	4353	2	1243.7	622.859	NADH dehydrogenase [ubiquinone] 1 beta subcomplex subunit 5, mitochondrial OS=Mus musculus GN=Ndufb5 PE=1 SV=1	4.53	0	1.0797	0.99685	15	0	0	1.9904	[unavailable]	[unavailable]	[unavailable]	[unavailable]	[unavailable]	[unavailable]	[unavailable]	[unavailable]	[unavailable]	[unavailable]	[unavailable]	2	0	0.0013	4.3042
0.999999	1	[unavailable]	160322_0002_Ksuc_10w33_Q1.04354.04354.2	K.TFESLVDFC[160.03]K.T	sp|Q61425|HCDH_MOUSE	1244.57	1356	4354	2	1244.58	623.295	Hydroxyacyl-coenzyme A dehydrogenase, mitochondrial OS=Mus musculus GN=Hadh PE=1 SV=2	4.37	0	4.806	0.99985	15	0.9994	0	16.0736	[unavailable]	[unavailable]	[unavailable]	[unavailable]	[unavailable]	[unavailable]	[unavailable]	[unavailable]	[unavailable]	[unavailable]	[unavailable]	2	0	0.006	5.7442
0.993935	0.8734	K(1.000)QTALVELLK(0.000)	160322_0002_Ksuc_10w33_Q1.04360.04360.2	K.K[228.11]QTALVELLK.H	sp|ALBU_BOVIN|	1241.72	156	4360	2	1241.73	621.869	[unavailable]	8.59	3252.15	4.5099	0	13.5092	0	0	20	[unavailable]	[unavailable]	[unavailable]	[unavailable]	[unavailable]	340	262	0	1	0.86	[unavailable]	2	0	0.0056	2.4086
0.999999	1	[unavailable]	160322_0002_Ksuc_10w33_Q1.04362.04362.2	R.TGFIIDPGGVIR.G	Biognosys|iRT	1243.69	1230	4362	2	1243.7	622.854	Kit Fusion	5.5	0	3.1408	0.99925	15	0.999999	0	11.0096	[unavailable]	[unavailable]	[unavailable]	[unavailable]	[unavailable]	[unavailable]	[unavailable]	[unavailable]	[unavailable]	[unavailable]	[unavailable]	2	0	0.0039	6.7283
0.999999	0.9892	[unavailable]	160322_0002_Ksuc_10w33_Q1.04363.04363.2	R.TGFIIDPGGVIR.G	Biognosys|iRT	1243.69	2172	4363	2	1243.7	622.854	Kit Fusion	5.5	0	3.0427	0.998749	15	0.999999	0	11.0096	[unavailable]	[unavailable]	[unavailable]	[unavailable]	[unavailable]	[unavailable]	[unavailable]	[unavailable]	[unavailable]	[unavailable]	[unavailable]	2	0	0.0038	1.8293
0.999999	1	SNPDPK(1.000)VPASK(0.000)	160322_0002_Ksuc_10w33_Q1.04376.04376.2	R.SNPDPK[228.11]VPASK.A	sp|P45952|ACADM_MOUSE	1238.61	1202	4376	2	1238.62	620.314	Medium-chain specific acyl-CoA dehydrogenase, mitochondrial OS=Mus musculus GN=Acadm PE=1 SV=1	8.31	0	2.1682	0.993	15	0	0	16.6577	[unavailable]	[unavailable]	[unavailable]	[unavailable]	[unavailable]	[unavailable]	[unavailable]	[unavailable]	[unavailable]	[unavailable]	[unavailable]	2	1	0.0027	6.9915
0.999999	1	K(1.000)ELSEPSSTR	160322_0002_Ksuc_10w33_Q1.04379.04379.2	K.K[228.11]ELSEPSSTR.L	sp|Q8C196|CPSM_MOUSE	1232.59	1645	4379	2	1232.59	617.302	Carbamoyl-phosphate synthase [ammonia], mitochondrial OS=Mus musculus GN=Cps1 PE=1 SV=2	6.14	0	3.0701	0.98475	15	0.999999	0	20	[unavailable]	[unavailable]	[unavailable]	[unavailable]	[unavailable]	[unavailable]	[unavailable]	[unavailable]	[unavailable]	[unavailable]	[unavailable]	2	0	0.0038	4.2092
0.999999	1	HIYIDK(1.000)NTK(0.000)	160322_0002_Ksuc_10w33_Q1.04383.04383.2	K.HIYIDK[228.11]NTK.L	sp|Q9WUM5|SUCA_MOUSE	1230.62	1487	4383	2	1230.63	616.319	Succinyl-CoA ligase [ADP\GDP-forming] subunit alpha, mitochondrial OS=Mus musculus GN=Suclg1 PE=1 SV=4	8.51	0	1.0911	0.7573	2.20229	0.999999	0	16.9165	[unavailable]	[unavailable]	[unavailable]	[unavailable]	[unavailable]	[unavailable]	[unavailable]	[unavailable]	[unavailable]	[unavailable]	[unavailable]	2	1	0.0013	5.0008
0.999999	1	ATADNLIK(1.000)QR	160322_0002_Ksuc_10w33_Q1.04401.04401.2	K.ATADNLIK[228.11]QR.E	sp|P42125|ECI1_MOUSE	1228.64	1455	4401	2	1228.64	615.328	Enoyl-CoA delta isomerase 1, mitochondrial OS=Mus musculus GN=Eci1 PE=1 SV=2	8.79	0	2.7819	0.99355	15	0	0	14.9294	[unavailable]	[unavailable]	[unavailable]	[unavailable]	[unavailable]	[unavailable]	[unavailable]	[unavailable]	[unavailable]	[unavailable]	[unavailable]	2	1	0.0034	5.1516
0.999999	1	LICEMK(1.000)VEEQHTNK(0.000)	160322_0002_Ksuc_10w33_Q1.04408.04408.3	K.LIC[160.03]EMK[228.11]VEEQHTNK.L	sp|Q9CQR4|ACO13_MOUSE	1857.86	970	4408	3	1857.87	620.294	Acyl-coenzyme A thioesterase 13 OS=Mus musculus GN=Acot13 PE=1 SV=1	5.5	0	3.6466	0.9768	15	0	1.306	5.9329	[unavailable]	[unavailable]	[unavailable]	[unavailable]	[unavailable]	[unavailable]	[unavailable]	[unavailable]	[unavailable]	[unavailable]	[unavailable]	2	1	0.0068	11.4462
0.999999	0.998	LLLQVQHASK(1.000)	160322_0002_Ksuc_10w33_Q1.04428.04428.2	K.LLLQVQHASK[228.11].Q	sp|P48962|ADT1_MOUSE,sp|P51881|ADT2_MOUSE	1235.69	2025	4428	2	1235.69	618.851	ADP\ATP translocase 1 OS=Mus musculus GN=Slc25a4 PE=1 SV=4	8.76	0	4.3466	0.9723	15	0	0.999999	20	[unavailable]	[unavailable]	[unavailable]	[unavailable]	[unavailable]	[unavailable]	[unavailable]	[unavailable]	[unavailable]	[unavailable]	[unavailable]	2	0	0.0054	2.5621
0.999999	1	TVCLIPK(1.000)SAHGTNPASAHMAGMK(0.000)	160322_0002_Ksuc_10w33_Q1.04430.04430.4	R.TVC[160.03]LIPK[228.11]SAHGTNPASAHMAGMK.L	sp|Q91W43|GCSP_MOUSE	2478.18	962	4430	4	2478.19	620.553	Glycine dehydrogenase (decarboxylating), mitochondrial OS=Mus musculus GN=Gldc PE=1 SV=1	9.3	0	4.1377	0.1808	15	0.999999	0.999999	14.4416	[unavailable]	[unavailable]	[unavailable]	[unavailable]	[unavailable]	[unavailable]	[unavailable]	[unavailable]	[unavailable]	[unavailable]	[unavailable]	2	1	0.0103	11.8322
0.999999	1	TDFDK(0.000)NK(1.000)IWYEHR	160322_0002_Ksuc_10w33_Q1.04432.04432.3	K.TDFDKNK[228.11]IWYEHR.L	sp|P54071|IDHP_MOUSE	1850.86	1896	4432	3	1850.87	617.96	Isocitrate dehydrogenase [NADP], mitochondrial OS=Mus musculus GN=Idh2 PE=1 SV=3	6.42	0	3.3636	0.5373	15	0.999999	0	20	[unavailable]	[unavailable]	[unavailable]	[unavailable]	[unavailable]	[unavailable]	[unavailable]	[unavailable]	[unavailable]	[unavailable]	[unavailable]	2	2	0.0062	3.1072
0.999999	1	ELEK(1.000)DLIDR	160322_0002_Ksuc_10w33_Q1.04435.04435.2	K.ELEK[228.11]DLIDR.H	sp|Q05920|PYC_MOUSE	1229.61	1880	4435	2	1229.62	615.814	Pyruvate carboxylase, mitochondrial OS=Mus musculus GN=Pc PE=1 SV=1	4.32	0	5.758	0.7002	15	0	0	20	[unavailable]	[unavailable]	[unavailable]	[unavailable]	[unavailable]	[unavailable]	[unavailable]	[unavailable]	[unavailable]	[unavailable]	[unavailable]	2	1	0.0071	3.1904
0.999999	1	[unavailable]	160322_0002_Ksuc_10w33_Q1.04439.04439.3	R.TNWHATEQYIIEPEK.L	sp|Q9DBT9|M2GD_MOUSE	1857.89	1922	4439	3	1857.9	620.304	Dimethylglycine dehydrogenase, mitochondrial OS=Mus musculus GN=Dmgdh PE=1 SV=1	4.75	0	6.7018	0.998549	15	0.999999	0	20	[unavailable]	[unavailable]	[unavailable]	[unavailable]	[unavailable]	[unavailable]	[unavailable]	[unavailable]	[unavailable]	[unavailable]	[unavailable]	2	0	0.0125	3.0099
0.999999	1	[unavailable]	160322_0002_Ksuc_10w33_Q1.04453.04453.2	K.WYYNAAGFNK.L	sp|Q9D855|QCR7_MOUSE	1232.56	1120	4453	2	1232.56	617.288	Cytochrome b-c1 complex subunit 7 OS=Mus musculus GN=Uqcrb PE=1 SV=3	8.5	0	2.674	0.999899	15	0	0	8.47419	[unavailable]	[unavailable]	[unavailable]	[unavailable]	[unavailable]	[unavailable]	[unavailable]	[unavailable]	[unavailable]	[unavailable]	[unavailable]	2	0	0.0033	7.8127
0.999999	1	HSENILYVSSETIK(0.500)K(0.500)	160322_0002_Ksuc_10w33_Q1.04456.04456.3	K.HSENILYVSSETIK[228.11]K.L	sp|Q91XE0|GLYAT_MOUSE	1846.93	1233	4456	3	1846.94	616.651	Glycine N-acyltransferase OS=Mus musculus GN=Glyat PE=1 SV=1	6.76	0	2.5777	0.713	9.13888	0	0.7734	16.2251	[unavailable]	[unavailable]	[unavailable]	[unavailable]	[unavailable]	[unavailable]	[unavailable]	[unavailable]	[unavailable]	[unavailable]	[unavailable]	2	0	0.0048	6.715
0.999999	1	QIFLGGVDK(1.000)R	160322_0002_Ksuc_10w33_Q1.04459.04459.2	K.QIFLGGVDK[228.11]R.T	sp|P51881|ADT2_MOUSE	1231.66	1722	4459	2	1231.66	616.835	ADP\ATP translocase 2 OS=Mus musculus GN=Slc25a5 PE=1 SV=3	8.75	0	1.5858	0.99675	15	0.9994	2.8224	20	[unavailable]	[unavailable]	[unavailable]	[unavailable]	[unavailable]	[unavailable]	[unavailable]	[unavailable]	[unavailable]	[unavailable]	[unavailable]	2	0	0.002	3.8742
0.999999	1	[unavailable]	160322_0002_Ksuc_10w33_Q1.04484.04484.2	K.SMALAWASSGVR.L	sp|Q99MZ7|PECR_MOUSE	1234.61	1734	4484	2	1234.62	618.314	Peroxisomal trans-2-enoyl-CoA reductase OS=Mus musculus GN=Pecr PE=1 SV=1	9.47	0	8.5031	0.9686	15	0	0.8202	7.13019	[unavailable]	[unavailable]	[unavailable]	[unavailable]	[unavailable]	[unavailable]	[unavailable]	[unavailable]	[unavailable]	[unavailable]	[unavailable]	2	0	0.0105	3.8348
0.999999	1	AK(1.000)EVGEVLCTDPLVSK(0.000)	160322_0002_Ksuc_10w33_Q1.04505.04505.3	K.AK[228.11]EVGEVLC[160.03]TDPLVSK.L	sp|Q8BWF0|SSDH_MOUSE	1843.92	1153	4505	3	1843.93	615.649	Succinate-semialdehyde dehydrogenase, mitochondrial OS=Mus musculus GN=Aldh5a1 PE=1 SV=1	4.68	0	3.1777	0.999999	15	0.999999	0	12.6132	[unavailable]	[unavailable]	[unavailable]	[unavailable]	[unavailable]	[unavailable]	[unavailable]	[unavailable]	[unavailable]	[unavailable]	[unavailable]	2	1	0.0059	7.3935
0.999999	1	ATSVGWLK(1.000)LR	160322_0002_Ksuc_10w33_Q1.04507.04507.2	R.ATSVGWLK[228.11]LR.S	sp|Q8BJ64|CHDH_MOUSE	1229.68	1462	4507	2	1229.68	615.846	Choline dehydrogenase, mitochondrial OS=Mus musculus GN=Chdh PE=1 SV=1	11	0	3.7723	0.9971	13.158	0	0	11.7685	[unavailable]	[unavailable]	[unavailable]	[unavailable]	[unavailable]	[unavailable]	[unavailable]	[unavailable]	[unavailable]	[unavailable]	[unavailable]	2	1	0.0046	5.1166
0.999999	1	K(1.000)WPLYLSTK(0.000)	160322_0002_Ksuc_10w33_Q1.04508.04508.2	K.K[228.11]WPLYLSTK.N	sp|P54071|IDHP_MOUSE	1234.66	1507	4508	2	1234.67	618.337	Isocitrate dehydrogenase [NADP], mitochondrial OS=Mus musculus GN=Idh2 PE=1 SV=3	9.7	0	5.0423	0.9978	15	0.999999	0	20	[unavailable]	[unavailable]	[unavailable]	[unavailable]	[unavailable]	[unavailable]	[unavailable]	[unavailable]	[unavailable]	[unavailable]	[unavailable]	2	0	0.0062	4.9115
0.999999	1	[unavailable]	160322_0002_Ksuc_10w33_Q1.04515.04515.2	R.GLSSLLYGSIPK.A	sp|Q8JZU2|TXTP_MOUSE	1233.7	1627	4515	2	1233.7	617.856	Tricarboxylate transport protein, mitochondrial OS=Mus musculus GN=Slc25a1 PE=2 SV=1	8.59	0	3.2652	0.99675	15	0	0	9.66189	[unavailable]	[unavailable]	[unavailable]	[unavailable]	[unavailable]	[unavailable]	[unavailable]	[unavailable]	[unavailable]	[unavailable]	[unavailable]	2	0	0.004	4.2783
0.999999	1	[unavailable]	160322_0002_Ksuc_10w33_Q1.04516.04516.2	R.TVFFWAPIMK.W	sp|Q9D023|MPC2_MOUSE	1238.65	1367	4516	2	1238.66	620.333	Mitochondrial pyruvate carrier 2 OS=Mus musculus GN=Mpc2 PE=1 SV=1	8.41	0	3.4493	0.99925	15	0.571	0.999999	7.1041	[unavailable]	[unavailable]	[unavailable]	[unavailable]	[unavailable]	[unavailable]	[unavailable]	[unavailable]	[unavailable]	[unavailable]	[unavailable]	2	0	0.0043	5.6818
0.999999	1	ASQTMAK(1.000)CVK(0.000)	160322_0002_Ksuc_10w33_Q1.04522.04522.2	R.ASQTMAK[228.11]C[160.03]VK.A	sp|Q91VD9|NDUS1_MOUSE	1222.57	1611	4522	2	1222.57	612.292	NADH-ubiquinone oxidoreductase 75 kDa subunit, mitochondrial OS=Mus musculus GN=Ndufs1 PE=1 SV=2	9.32	0	0.6989	0.9764	15	0	0	20	[unavailable]	[unavailable]	[unavailable]	[unavailable]	[unavailable]	[unavailable]	[unavailable]	[unavailable]	[unavailable]	[unavailable]	[unavailable]	2	1	0.0009	4.3616
0.763378	0.2413	[unavailable]	160322_0002_Ksuc_10w33_Q1.04545.04545.2	K.VEQMQTMNIK.L	DECOY0_sp_3967	1220.59	688	4545	2	1220.59	611.302	Randomized Protein Sequence	5.97	1698.8	2.5053	0.8231	12.5879	0	0	1.9613	0.989	0.188	0	55.5	1	[unavailable]	[unavailable]	[unavailable]	[unavailable]	1.39	0.989	2	0	0.0031	-5.3293
0.999999	1	ILQEGVDPK(1.000)K(0.000)	160322_0002_Ksuc_10w33_Q1.04548.04548.2	R.ILQEGVDPK[228.11]K.L	sp|Q8BMS1|ECHA_MOUSE	1225.66	1673	4548	2	1225.66	613.835	Trifunctional enzyme subunit alpha, mitochondrial OS=Mus musculus GN=Hadha PE=1 SV=1	6.07	0	3.3863	0.8529	15	0.9421	0	20	[unavailable]	[unavailable]	[unavailable]	[unavailable]	[unavailable]	[unavailable]	[unavailable]	[unavailable]	[unavailable]	[unavailable]	[unavailable]	2	0	0.0042	4.0746
0.999999	1	HLPK(1.000)DPMFK(0.000), HLPKDPM(1.000)FK	160322_0002_Ksuc_10w33_Q1.04552.04552.2	K.HLPK[228.11]DPM[147.04]FK.L	sp|Q9CZU6|CISY_MOUSE	1227.6	1913	4552	2	1227.6	614.805	Citrate synthase, mitochondrial OS=Mus musculus GN=Cs PE=1 SV=1	8.6	0	5.9663	0.9997	3.3155	0.999999	0.999999	19.4682	[unavailable]	[unavailable]	[unavailable]	[unavailable]	[unavailable]	[unavailable]	[unavailable]	[unavailable]	[unavailable]	[unavailable]	[unavailable]	2	1	0.0073	3.0533
0.999999	1	DAK(1.000)DAVDLMK(0.000), DAKDAVDLM(1.000)K	160322_0002_Ksuc_10w33_Q1.04554.04554.2	R.DAK[228.11]DAVDLM[147.04]K.A	sp|Q8R164|BPHL_MOUSE	1220.56	1664	4554	2	1220.56	611.287	Valacyclovir hydrolase OS=Mus musculus GN=Bphl PE=1 SV=1	4.43	0	4.5005	0.9997	7.82279	0.4555	0.999999	14.9874	[unavailable]	[unavailable]	[unavailable]	[unavailable]	[unavailable]	[unavailable]	[unavailable]	[unavailable]	[unavailable]	[unavailable]	[unavailable]	2	1	0.0055	4.1144
0.999999	1	K(1.000)IYSTLAGNR	160322_0002_Ksuc_10w33_Q1.04560.04560.2	R.K[228.11]IYSTLAGNR.K	sp|Q9QXX4|CMC2_MOUSE	1221.64	1713	4560	2	1221.64	611.825	Calcium-binding mitochondrial carrier protein Aralar2 OS=Mus musculus GN=Slc25a13 PE=1 SV=1	9.99	0	3.7971	0.9983	15	0.8735	0	20	[unavailable]	[unavailable]	[unavailable]	[unavailable]	[unavailable]	[unavailable]	[unavailable]	[unavailable]	[unavailable]	[unavailable]	[unavailable]	2	0	0.0046	3.9026
0.999999	1	K(0.093)GK(0.907)NSSVGLIQLNRPK(0.000)	160322_0002_Ksuc_10w33_Q1.04562.04562.3	K.KGK[228.11]NSSVGLIQLNRPK.A	sp|Q8BH95|ECHM_MOUSE	1838.04	1278	4562	3	1838.04	613.686	Enoyl-CoA hydratase, mitochondrial OS=Mus musculus GN=Echs1 PE=1 SV=1	11.26	0	2.4905	0.8231	15	0.999999	0	16.6027	[unavailable]	[unavailable]	[unavailable]	[unavailable]	[unavailable]	[unavailable]	[unavailable]	[unavailable]	[unavailable]	[unavailable]	[unavailable]	2	1	0.0046	6.3255
0.999999	1	AK(1.000)TAHIVLEDGTK(1.000)MK(0.000)	160322_0002_Ksuc_10w33_Q1.04574.04574.3	K.AK[228.11]TAHIVLEDGTK[228.11]MK.G	sp|Q8C196|CPSM_MOUSE	1840.92	1685	4574	3	1840.93	614.649	Carbamoyl-phosphate synthase [ammonia], mitochondrial OS=Mus musculus GN=Cps1 PE=1 SV=2	8.55	0	4.078	0.3685	13.1242	0	0	20	[unavailable]	[unavailable]	[unavailable]	[unavailable]	[unavailable]	[unavailable]	[unavailable]	[unavailable]	[unavailable]	[unavailable]	[unavailable]	2	2	0.0075	4.0067
0.999999	1	[unavailable]	160322_0002_Ksuc_10w33_Q1.04575.04575.2	K.FYSVNVDYSK.L	sp|Q62425|NDUA4_MOUSE	1220.57	1241	4575	2	1220.58	611.293	Cytochrome c oxidase subunit NDUFA4 OS=Mus musculus GN=Ndufa4 PE=1 SV=2	5.83	0	4.4005	0.999649	15	0	0	1.9889	[unavailable]	[unavailable]	[unavailable]	[unavailable]	[unavailable]	[unavailable]	[unavailable]	[unavailable]	[unavailable]	[unavailable]	[unavailable]	2	0	0.0054	6.6434
0.999999	1	[unavailable]	160322_0002_Ksuc_10w33_Q1.04578.04578.3	R.IMDPNIVGNEHYDVAR.G	sp|P56480|ATPB_MOUSE	1841.87	1055	4578	3	1841.88	614.965	ATP synthase subunit beta, mitochondrial OS=Mus musculus GN=Atp5b PE=1 SV=2	4.54	0	2.4853	0.99335	15	0	0.999999	20	[unavailable]	[unavailable]	[unavailable]	[unavailable]	[unavailable]	[unavailable]	[unavailable]	[unavailable]	[unavailable]	[unavailable]	[unavailable]	2	0	0.0046	8.7419
0.999999	1	VIDIK(1.000)VAAGDK(0.000)	160322_0002_Ksuc_10w33_Q1.04579.04579.2	K.VIDIK[228.11]VAAGDK.V	sp|Q05920|PYC_MOUSE	1227.67	1856	4579	2	1227.68	614.843	Pyruvate carboxylase, mitochondrial OS=Mus musculus GN=Pc PE=1 SV=1	5.93	0	3.679	0.999999	15	0	0	20	[unavailable]	[unavailable]	[unavailable]	[unavailable]	[unavailable]	[unavailable]	[unavailable]	[unavailable]	[unavailable]	[unavailable]	[unavailable]	2	1	0.0045	3.2791
0.999999	1	GK(1.000)ELQPGSHVQSDK(0.000)EIDAFVR	160322_0002_Ksuc_10w33_Q1.04580.04580.4	R.GK[228.11]ELQPGSHVQSDKEIDAFVR.A	sp|Q8BJ64|CHDH_MOUSE	2439.2	1382	4580	4	2439.21	610.808	Choline dehydrogenase, mitochondrial OS=Mus musculus GN=Chdh PE=1 SV=1	5.48	0	4.8043	0.9312	15	0.999999	0	11.7685	[unavailable]	[unavailable]	[unavailable]	[unavailable]	[unavailable]	[unavailable]	[unavailable]	[unavailable]	[unavailable]	[unavailable]	[unavailable]	2	2	0.0117	5.6065
0.999999	1	IGHGYK(1.000)YAIGSLNEGR	160322_0002_Ksuc_10w33_Q1.04584.04584.3	K.IGHGYK[228.11]YAIGSLNEGR.L	sp|Q9DBL1|ACDSB_MOUSE	1833.9	1750	4584	3	1833.9	612.308	Short\branched chain specific acyl-CoA dehydrogenase, mitochondrial OS=Mus musculus GN=Acadsb PE=1 SV=1	8.5	0	1.8971	0.9868	15	0	0	4.0885	[unavailable]	[unavailable]	[unavailable]	[unavailable]	[unavailable]	[unavailable]	[unavailable]	[unavailable]	[unavailable]	[unavailable]	[unavailable]	2	1	0.0035	3.786
0.999999	0.9999	[unavailable]	160322_0002_Ksuc_10w33_Q1.04614.04614.2	K.TGQSYLAAGLLK.N	sp|Q99MZ7|PECR_MOUSE	1220.68	170	4614	2	1220.68	611.346	Peroxisomal trans-2-enoyl-CoA reductase OS=Mus musculus GN=Pecr PE=1 SV=1	8.26	2859.77	3.5226	0.9947	15	0.999999	0	7.13019	[unavailable]	[unavailable]	[unavailable]	[unavailable]	[unavailable]	473	255	1	1	0.017	[unavailable]	2	0	0.0043	6.5485
0.999999	1	[unavailable]	160322_0002_Ksuc_10w33_Q1.04631.04631.2	K.HLGLPVFNTVK.E	sp|Q9WUM5|SUCA_MOUSE	1223.7	1172	4631	2	1223.71	612.859	Succinyl-CoA ligase [ADP\GDP-forming] subunit alpha, mitochondrial OS=Mus musculus GN=Suclg1 PE=1 SV=4	8.76	0	3.3917	0.999799	15	0.999999	0	16.9165	[unavailable]	[unavailable]	[unavailable]	[unavailable]	[unavailable]	[unavailable]	[unavailable]	[unavailable]	[unavailable]	[unavailable]	[unavailable]	2	0	0.0042	7.1856
0.999999	1	THSDQFLVSFK(1.000)DVGR	160322_0002_Ksuc_10w33_Q1.04641.04641.3	R.THSDQFLVSFK[228.11]DVGR.K	sp|Q91VR2|ATPG_MOUSE	1834.88	1112	4641	3	1834.89	612.636	ATP synthase subunit gamma, mitochondrial OS=Mus musculus GN=Atp5c1 PE=1 SV=1	6.41	0	5.1891	0.999999	15	2	0	18.9246	[unavailable]	[unavailable]	[unavailable]	[unavailable]	[unavailable]	[unavailable]	[unavailable]	[unavailable]	[unavailable]	[unavailable]	[unavailable]	2	1	0.0095	7.8846
0.999999	1	FGTK(1.000)FGLDLK(0.000)	160322_0002_Ksuc_10w33_Q1.04647.04647.2	R.FGTK[228.11]FGLDLK.L	sp|Q8BWT1|THIM_MOUSE	1224.64	1563	4647	2	1224.64	613.327	3-ketoacyl-CoA thiolase, mitochondrial OS=Mus musculus GN=Acaa2 PE=1 SV=3	8.59	0	4.4855	0.999999	15	0.999999	0	20	[unavailable]	[unavailable]	[unavailable]	[unavailable]	[unavailable]	[unavailable]	[unavailable]	[unavailable]	[unavailable]	[unavailable]	[unavailable]	2	1	0.0055	4.5881
0.989796	0.8689	[unavailable]	160322_0002_Ksuc_10w33_Q1.04668.04668.2	K.EKK[228.11]LDQVEK.E	sp|Q9DB20|ATPO_MOUSE	1215.63	174	4668	2	1215.64	608.825	ATP synthase subunit O, mitochondrial OS=Mus musculus GN=Atp5o PE=1 SV=1	6.28	1352.84	2.6324	0	6.8582	0.999999	0.3778	20	[unavailable]	[unavailable]	[unavailable]	[unavailable]	[unavailable]	363	306	1	1	0.71	[unavailable]	2	1	0.0032	1.9423
0.999999	1	ISEQSDAK(1.000)LK(0.000)	160322_0002_Ksuc_10w33_Q1.04671.04671.2	K.ISEQSDAK[228.11]LK.E	sp|Q03265|ATPA_MOUSE	1217.61	1494	4671	2	1217.62	609.814	ATP synthase subunit alpha, mitochondrial OS=Mus musculus GN=Atp5a1 PE=1 SV=1	6.07	0	3.5089	0.9866	15	0.999999	0	20	[unavailable]	[unavailable]	[unavailable]	[unavailable]	[unavailable]	[unavailable]	[unavailable]	[unavailable]	[unavailable]	[unavailable]	[unavailable]	2	1	0.0043	4.9621
0.999999	1	K(1.000)CIGK(0.000)PGGSLDNSEQK(0.000)	160322_0002_Ksuc_10w33_Q1.04677.04677.3	R.K[228.11]C[160.03]IGKPGGSLDNSEQK.C	sp|P62075|TIM13_MOUSE	1816.86	1620	4677	3	1816.87	606.628	Mitochondrial import inner membrane translocase subunit Tim13 OS=Mus musculus GN=Timm13 PE=1 SV=1	8.18	0	2.5195	0.9877	15	0	0.0711	5.3397	[unavailable]	[unavailable]	[unavailable]	[unavailable]	[unavailable]	[unavailable]	[unavailable]	[unavailable]	[unavailable]	[unavailable]	[unavailable]	2	0	0.0046	4.3116
0.999999	1	TEDGK(1.000)IYQR	160322_0002_Ksuc_10w33_Q1.04678.04678.2	R.TEDGK[228.11]IYQR.A	sp|Q8K2B3|SDHA_MOUSE	1208.57	1598	4678	2	1208.57	605.291	Succinate dehydrogenase [ubiquinone] flavoprotein subunit, mitochondrial OS=Mus musculus GN=Sdha PE=1 SV=1	5.73	0	1.8181	0.997	15	0	0	20	[unavailable]	[unavailable]	[unavailable]	[unavailable]	[unavailable]	[unavailable]	[unavailable]	[unavailable]	[unavailable]	[unavailable]	[unavailable]	2	1	0.0022	4.4235
0.999999	1	GK(1.000)HAAFQADVSQGPAAR	160322_0002_Ksuc_10w33_Q1.04684.04684.3	R.GK[228.11]HAAFQADVSQGPAAR.R	sp|P50171|DHB8_MOUSE	1809.88	1635	4684	3	1809.88	604.299	Estradiol 17-beta-dehydrogenase 8 OS=Mus musculus GN=Hsd17b8 PE=1 SV=2	8.75	0	3.8445	0.999449	15	0	0.2987	5.1872	[unavailable]	[unavailable]	[unavailable]	[unavailable]	[unavailable]	[unavailable]	[unavailable]	[unavailable]	[unavailable]	[unavailable]	[unavailable]	2	1	0.007	4.2465
0.999999	1	TGSFK(1.000)HLTVK(0.000)	160322_0002_Ksuc_10w33_Q1.04692.04692.2	K.TGSFK[228.11]HLTVK.E	sp|Q9CPQ8|ATP5L_MOUSE	1216.65	1360	4692	2	1216.65	609.33	ATP synthase subunit g, mitochondrial OS=Mus musculus GN=Atp5l PE=1 SV=1	10	0	3.612	0.9173	15	0.999999	0	6.40239	[unavailable]	[unavailable]	[unavailable]	[unavailable]	[unavailable]	[unavailable]	[unavailable]	[unavailable]	[unavailable]	[unavailable]	[unavailable]	2	1	0.0044	5.732
0.999999	1	SIDLK(1.000)DK(0.000)YK(0.000)	160322_0002_Ksuc_10w33_Q1.04695.04695.2	K.SIDLK[228.11]DKYK.N	sp|P63038|CH60_MOUSE	1208.63	1737	4695	2	1208.63	605.322	60 kDa heat shock protein, mitochondrial OS=Mus musculus GN=Hspd1 PE=1 SV=1	8.16	0	1.717	0.9844	15	0.999999	0.079	20	[unavailable]	[unavailable]	[unavailable]	[unavailable]	[unavailable]	[unavailable]	[unavailable]	[unavailable]	[unavailable]	[unavailable]	[unavailable]	2	2	0.0021	3.8322
0.999999	1	QALAHGLK(0.500)CK(0.500)	160322_0002_Ksuc_10w33_Q1.04699.04699.2	K.QALAHGLK[228.11]C[160.03]K.S	sp|Q99KI0|ACON_MOUSE	1207.6	1486	4699	2	1207.61	604.808	Aconitate hydratase, mitochondrial OS=Mus musculus GN=Aco2 PE=1 SV=1	9.31	0	4.0434	0.9994	15	0	2	20	[unavailable]	[unavailable]	[unavailable]	[unavailable]	[unavailable]	[unavailable]	[unavailable]	[unavailable]	[unavailable]	[unavailable]	[unavailable]	2	1	0.0049	5.0079
0.999999	1	HLPK(1.000)DPMFK(0.000)	160322_0002_Ksuc_10w33_Q1.04705.04705.2	K.HLPK[228.11]DPMFK.L	sp|Q9CZU6|CISY_MOUSE	1211.6	1491	4705	2	1211.61	606.808	Citrate synthase, mitochondrial OS=Mus musculus GN=Cs PE=1 SV=1	8.6	0	4.0301	0.999999	15	0.999999	0.999999	19.4682	[unavailable]	[unavailable]	[unavailable]	[unavailable]	[unavailable]	[unavailable]	[unavailable]	[unavailable]	[unavailable]	[unavailable]	[unavailable]	2	1	0.0049	4.9865
0.999999	1	ALLNNSHYYHMAHGK(1.000)DFASR	160322_0002_Ksuc_10w33_Q1.04708.04708.4	K.ALLNNSHYYHMAHGK[228.11]DFASR.G	sp|O08749|DLDH_MOUSE	2431.11	944	4708	4	2431.12	608.785	Dihydrolipoyl dehydrogenase, mitochondrial OS=Mus musculus GN=Dld PE=1 SV=2	8.56	0	2.9123	0.9157	15	2	0.999999	20	[unavailable]	[unavailable]	[unavailable]	[unavailable]	[unavailable]	[unavailable]	[unavailable]	[unavailable]	[unavailable]	[unavailable]	[unavailable]	2	1	0.0071	16.5264
0.999999	1	HPVSCK(1.000)DTPGFIVNR	160322_0002_Ksuc_10w33_Q1.04716.04716.3	K.HPVSC[160.03]K[228.11]DTPGFIVNR.L	sp|Q61425|HCDH_MOUSE	1825.88	1531	4716	3	1825.89	609.633	Hydroxyacyl-coenzyme A dehydrogenase, mitochondrial OS=Mus musculus GN=Hadh PE=1 SV=2	8.23	0	4.2119	0.9999	15	1.9995	0.9443	16.0736	[unavailable]	[unavailable]	[unavailable]	[unavailable]	[unavailable]	[unavailable]	[unavailable]	[unavailable]	[unavailable]	[unavailable]	[unavailable]	2	1	0.0077	4.7297
0.999999	1	LAGVLVK(1.000)QGVK(0.000)	160322_0002_Ksuc_10w33_Q1.04718.04718.2	K.LAGVLVK[228.11]QGVK.K	sp|Q14DH7|ACSS3_MOUSE	1210.73	1318	4718	2	1210.73	606.371	Acyl-CoA synthetase short-chain family member 3, mitochondrial OS=Mus musculus GN=Acss3 PE=1 SV=2	10	0	2.7222	0.4931	15	0	0	4.0022	[unavailable]	[unavailable]	[unavailable]	[unavailable]	[unavailable]	[unavailable]	[unavailable]	[unavailable]	[unavailable]	[unavailable]	[unavailable]	2	1	0.0033	6.024
0.999999	1	K(1.000)MNLGVGAYR	160322_0002_Ksuc_10w33_Q1.04721.04721.2	K.K[228.11]MNLGVGAYR.D	sp|P05202|AATM_MOUSE	1207.6	1263	4721	2	1207.61	604.808	Aspartate aminotransferase, mitochondrial OS=Mus musculus GN=Got2 PE=1 SV=1	9.99	0	3.6391	0.999899	15	0.999999	2	20	[unavailable]	[unavailable]	[unavailable]	[unavailable]	[unavailable]	[unavailable]	[unavailable]	[unavailable]	[unavailable]	[unavailable]	[unavailable]	2	0	0.0044	6.4476
0.998992	1	GAAQNIIPASTGAAK(1.000)AVGK(0.000)	160322_0002_Ksuc_10w33_Q1.04735.04735.3	R.GAAQNIIPASTGAAK[228.11]AVGK.V	sp|P16858|G3P_MOUSE	1823.97	1972	4735	3	1823.98	608.999	Glyceraldehyde-3-phosphate dehydrogenase OS=Mus musculus GN=Gapdh PE=1 SV=2	10	0	3.9151	0	1.9054	0	0	3.0462	[unavailable]	[unavailable]	[unavailable]	[unavailable]	[unavailable]	[unavailable]	[unavailable]	[unavailable]	[unavailable]	[unavailable]	[unavailable]	2	1	0.0071	2.8134
0.999999	1	QYDFGK(1.000)VVR	160322_0002_Ksuc_10w33_Q1.04747.04747.2	K.QYDFGK[228.11]VVR.L	sp|Q8BIJ6|SYIM_MOUSE	1210.6	1469	4747	2	1210.6	606.306	Isoleucine--tRNA ligase, mitochondrial OS=Mus musculus GN=Iars2 PE=1 SV=1	8.59	0	3.2267	0.996399	15	0	0	12.022	[unavailable]	[unavailable]	[unavailable]	[unavailable]	[unavailable]	[unavailable]	[unavailable]	[unavailable]	[unavailable]	[unavailable]	[unavailable]	2	1	0.0039	5.0956
0.999999	1	[unavailable]	160322_0002_Ksuc_10w33_Q1.04748.04748.2	K.TYAFFSHTIK.A	sp|Q99K67|AASS_MOUSE	1213.61	1483	4748	2	1213.62	607.814	Alpha-aminoadipic semialdehyde synthase, mitochondrial OS=Mus musculus GN=Aass PE=1 SV=1	8.29	0	2.9169	0.99925	9.9338	0.999999	0.1405	20	[unavailable]	[unavailable]	[unavailable]	[unavailable]	[unavailable]	[unavailable]	[unavailable]	[unavailable]	[unavailable]	[unavailable]	[unavailable]	2	0	0.0035	5.0269
0.985941	0.9988	[unavailable]	160322_0002_Ksuc_10w33_Q1.04764.04764.2	R.VPK[228.11]SPIIFSK.F	sp|Q3TC72|FAHD2_MOUSE	1214.69	2131	4764	2	1214.69	608.353	Fumarylacetoacetate hydrolase domain-containing protein 2A OS=Mus musculus GN=Fahd2 PE=1 SV=1	10	0	3.0148	0.8524	2.2	0	0	3.4283	[unavailable]	[unavailable]	[unavailable]	[unavailable]	[unavailable]	[unavailable]	[unavailable]	[unavailable]	[unavailable]	[unavailable]	[unavailable]	2	1	0.0037	2.0124
0.999999	1	DELGLNK(1.000)YMESDGIK(0.000), DELGLNKYM(1.000)ESDGIK	160322_0002_Ksuc_10w33_Q1.04769.04769.3	R.DELGLNK[228.11]YM[147.04]ESDGIK.V	sp|Q8C196|CPSM_MOUSE	1826.82	1041	4769	3	1826.83	609.949	Carbamoyl-phosphate synthase [ammonia], mitochondrial OS=Mus musculus GN=Cps1 PE=1 SV=2	4.32	0	4.9113	0.9992	15	0.999999	1.0966	20	[unavailable]	[unavailable]	[unavailable]	[unavailable]	[unavailable]	[unavailable]	[unavailable]	[unavailable]	[unavailable]	[unavailable]	[unavailable]	2	1	0.009	9.0315
0.999999	1	VVDALGNAIDGK(1.000)GPIGSK(0.000)	160322_0002_Ksuc_10w33_Q1.04774.04774.3	R.VVDALGNAIDGK[228.11]GPIGSK.T	sp|Q03265|ATPA_MOUSE	1809.95	1796	4774	3	1809.95	604.323	ATP synthase subunit alpha, mitochondrial OS=Mus musculus GN=Atp5a1 PE=1 SV=1	5.93	0	3.3385	0.49625	15	0.999999	0	20	[unavailable]	[unavailable]	[unavailable]	[unavailable]	[unavailable]	[unavailable]	[unavailable]	[unavailable]	[unavailable]	[unavailable]	[unavailable]	2	1	0.006	3.5141
0.999999	1	[unavailable]	160322_0002_Ksuc_10w33_Q1.04782.04782.2	K.TTQSGFEGFLK.D	sp|P25688|URIC_MOUSE	1213.6	1474	4782	2	1213.6	607.806	Uricase OS=Mus musculus GN=Uox PE=1 SV=2	5.66	0	3.0176	0.99995	15	0.9987	0	20	[unavailable]	[unavailable]	[unavailable]	[unavailable]	[unavailable]	[unavailable]	[unavailable]	[unavailable]	[unavailable]	[unavailable]	[unavailable]	2	0	0.0037	5.0669
0.999999	1	LALNCVGGK(1.000)SSTELLR	160322_0002_Ksuc_10w33_Q1.04798.04798.3	R.LALNC[160.03]VGGK[228.11]SSTELLR.H	sp|Q9DCS3|MECR_MOUSE	1816.94	1039	4798	3	1816.94	606.652	Trans-2-enoyl-CoA reductase, mitochondrial OS=Mus musculus GN=Mecr PE=1 SV=2	8.22	0	4.9381	0.9977	15	0.999999	0	6.95709	[unavailable]	[unavailable]	[unavailable]	[unavailable]	[unavailable]	[unavailable]	[unavailable]	[unavailable]	[unavailable]	[unavailable]	[unavailable]	2	1	0.009	9.0722
0.999999	1	LK(1.000)TSVPFLGR	160322_0002_Ksuc_10w33_Q1.04812.04812.2	K.LK[228.11]TSVPFLGR.E	sp|Q99LB7|SARDH_MOUSE	1216.68	1548	4812	2	1216.69	609.348	Sarcosine dehydrogenase, mitochondrial OS=Mus musculus GN=Sardh PE=1 SV=1	11	0	4.3142	0.9887	15	0.999999	0	20	[unavailable]	[unavailable]	[unavailable]	[unavailable]	[unavailable]	[unavailable]	[unavailable]	[unavailable]	[unavailable]	[unavailable]	[unavailable]	2	1	0.0052	4.687
0.999999	1	LTIQGLK(1.000)DFAPGK(0.000)PLK(0.000)	160322_0002_Ksuc_10w33_Q1.04820.04820.3	K.LTIQGLK[228.11]DFAPGKPLK.C	sp|Q99KI0|ACON_MOUSE	1825.03	1067	4820	3	1825.04	609.352	Aconitate hydratase, mitochondrial OS=Mus musculus GN=Aco2 PE=1 SV=1	9.7	0	3.0099	0.9958	15	1.3125	0	20	[unavailable]	[unavailable]	[unavailable]	[unavailable]	[unavailable]	[unavailable]	[unavailable]	[unavailable]	[unavailable]	[unavailable]	[unavailable]	2	1	0.0055	8.5465
0.999999	1	GTTITSVLPK(1.000)PALVASR	160322_0002_Ksuc_10w33_Q1.04824.04824.3	K.GTTITSVLPK[228.11]PALVASR.V	sp|Q8C196|CPSM_MOUSE	1810.02	977	4824	3	1810.02	604.347	Carbamoyl-phosphate synthase [ammonia], mitochondrial OS=Mus musculus GN=Cps1 PE=1 SV=2	11	0	2.7314	0.998199	15	2	2	20	[unavailable]	[unavailable]	[unavailable]	[unavailable]	[unavailable]	[unavailable]	[unavailable]	[unavailable]	[unavailable]	[unavailable]	[unavailable]	2	0	0.0049	10.8551
0.999999	1	LEK(1.000)INDAFLHVMQR	160322_0002_Ksuc_10w33_Q1.04833.04833.3	K.LEK[228.11]INDAFLHVMQR.K	sp|Q3UNZ8|QORL2_MOUSE	1812.92	1457	4833	3	1812.93	605.314	Quinone oxidoreductase-like protein 2 OS=Mus musculus PE=1 SV=1	6.75	0	7.575	0.22255	15	0	1.1218	2.64	[unavailable]	[unavailable]	[unavailable]	[unavailable]	[unavailable]	[unavailable]	[unavailable]	[unavailable]	[unavailable]	[unavailable]	[unavailable]	2	1	0.0137	5.1396
0.999999	1	EVGK(1.000)DVSDEK(0.000)	160322_0002_Ksuc_10w33_Q1.04853.04853.2	K.EVGK[228.11]DVSDEK.L	sp|Q9CZU6|CISY_MOUSE	1204.55	1703	4853	2	1204.55	603.28	Citrate synthase, mitochondrial OS=Mus musculus GN=Cs PE=1 SV=1	4.32	0	-0.7094	0.976	15	0	0	19.4682	[unavailable]	[unavailable]	[unavailable]	[unavailable]	[unavailable]	[unavailable]	[unavailable]	[unavailable]	[unavailable]	[unavailable]	[unavailable]	2	1	-0.0009	3.9507
0.997724	1	LVQQNQLK(0.818)K(0.182)	160322_0002_Ksuc_10w33_Q1.04863.04863.2	K.LVQQNQLK[228.11]K.G	sp|Q5RKZ7|MOCS1_MOUSE	1197.67	1874	4863	2	1197.66	599.843	Molybdenum cofactor biosynthesis protein 1 OS=Mus musculus GN=Mocs1 PE=1 SV=2	10	0	-10.9058	0	0.275691	0	0	2.2094	[unavailable]	[unavailable]	[unavailable]	[unavailable]	[unavailable]	[unavailable]	[unavailable]	[unavailable]	[unavailable]	[unavailable]	[unavailable]	2	0	-0.0131	3.2239
0.98753	0.9826	[unavailable]	160322_0002_Ksuc_10w33_Q1.04870.04870.2	K.ITFNRPTK[228.11]K.N	sp|Q9WUR2|ECI2_MOUSE	1203.66	2206	4870	2	1203.66	602.838	Enoyl-CoA delta isomerase 2, mitochondrial OS=Mus musculus GN=Eci2 PE=1 SV=2	11.17	0	2.0283	0.8897	0.9645	0.999999	0	4.1918	[unavailable]	[unavailable]	[unavailable]	[unavailable]	[unavailable]	[unavailable]	[unavailable]	[unavailable]	[unavailable]	[unavailable]	[unavailable]	2	0	0.0024	1.6656
0.999999	1	FDQK(1.000)GDVYK(0.000)	160322_0002_Ksuc_10w33_Q1.04873.04873.2	R.FDQK[228.11]GDVYK.A	sp|P53395|ODB2_MOUSE	1198.55	1426	4873	2	1198.55	600.283	Lipoamide acyltransferase component of branched-chain alpha-keto acid dehydrogenase complex, mitochondrial OS=Mus musculus GN=Dbt PE=1 SV=2	5.96	0	2.2407	0.9991	15	0	0	9.73899	[unavailable]	[unavailable]	[unavailable]	[unavailable]	[unavailable]	[unavailable]	[unavailable]	[unavailable]	[unavailable]	[unavailable]	[unavailable]	2	1	0.0027	5.3316
0.999999	1	YVLK(1.000)PATEGK(0.000)	160322_0002_Ksuc_10w33_Q1.04880.04880.2	K.YVLK[228.11]PATEGK.Q	sp|Q925I1|ATAD3_MOUSE	1204.63	1490	4880	2	1204.64	603.324	ATPase family AAA domain-containing protein 3 OS=Mus musculus GN=Atad3 PE=1 SV=1	8.5	0	2.432	0.9992	15	0	0	5.3047	[unavailable]	[unavailable]	[unavailable]	[unavailable]	[unavailable]	[unavailable]	[unavailable]	[unavailable]	[unavailable]	[unavailable]	[unavailable]	2	0	0.0029	4.9853
0.999999	1	VSPAK(1.000)VAEVAK(0.000)	160322_0002_Ksuc_10w33_Q1.04886.04886.2	K.VSPAK[228.11]VAEVAK.K	sp|P38060|HMGCL_MOUSE	1197.66	1232	4886	2	1197.67	599.837	Hydroxymethylglutaryl-CoA lyase, mitochondrial OS=Mus musculus GN=Hmgcl PE=1 SV=2	8.56	0	3.8731	0.999999	15	0	0	9.4473	[unavailable]	[unavailable]	[unavailable]	[unavailable]	[unavailable]	[unavailable]	[unavailable]	[unavailable]	[unavailable]	[unavailable]	[unavailable]	2	1	0.0046	6.7224
0.999999	1	VAK(1.000)FCYADK(0.000)	160322_0002_Ksuc_10w33_Q1.04888.04888.2	K.VAK[228.11]FC[160.03]YADK.A	sp|Q8CHT0|AL4A1_MOUSE	1200.55	1492	4888	2	1200.55	601.282	Delta-1-pyrroline-5-carboxylate dehydrogenase, mitochondrial OS=Mus musculus GN=Aldh4a1 PE=1 SV=3	8.15	0	4.1688	0.9992	15	0.999999	0	19.5445	[unavailable]	[unavailable]	[unavailable]	[unavailable]	[unavailable]	[unavailable]	[unavailable]	[unavailable]	[unavailable]	[unavailable]	[unavailable]	2	1	0.005	4.9774
0.999999	1	[unavailable]	160322_0002_Ksuc_10w33_Q1.04897.04897.3	K.TNVSGGAIALGHPLGGSGSR.L	sp|Q8BWT1|THIM_MOUSE	1806.93	957	4897	3	1806.94	603.318	3-ketoacyl-CoA thiolase, mitochondrial OS=Mus musculus GN=Acaa2 PE=1 SV=3	9.44	0	2.8374	0.99635	15	2	0.999999	20	[unavailable]	[unavailable]	[unavailable]	[unavailable]	[unavailable]	[unavailable]	[unavailable]	[unavailable]	[unavailable]	[unavailable]	[unavailable]	2	0	0.0051	12.1965
0.999999	1	ETGVDLTK(1.000)DNMALQR, ETGVDLTKDNM(1.000)ALQR	160322_0002_Ksuc_10w33_Q1.04904.04904.3	R.ETGVDLTK[228.11]DNM[147.04]ALQR.V	sp|P38647|GRP75_MOUSE	1805.85	1295	4904	3	1805.85	602.956	Stress-70 protein, mitochondrial OS=Mus musculus GN=Hspa9 PE=1 SV=3	4.56	0	2.3321	0.884799	15	0.999999	2.9977	20	[unavailable]	[unavailable]	[unavailable]	[unavailable]	[unavailable]	[unavailable]	[unavailable]	[unavailable]	[unavailable]	[unavailable]	[unavailable]	2	1	0.0042	6.219
0.999999	1	VK(1.000)AFAENLGR	160322_0002_Ksuc_10w33_Q1.04906.04906.2	R.VK[228.11]AFAENLGR.R	sp|Q7TNG8|LDHD_MOUSE	1203.62	1414	4906	2	1203.63	602.82	Probable D-lactate dehydrogenase, mitochondrial OS=Mus musculus GN=Ldhd PE=1 SV=1	8.72	0	3.144	0.91505	15	0	0	6.501	[unavailable]	[unavailable]	[unavailable]	[unavailable]	[unavailable]	[unavailable]	[unavailable]	[unavailable]	[unavailable]	[unavailable]	[unavailable]	2	1	0.0038	5.4058
0.999999	1	YTK(1.000)IIAMEK(0.000)	160322_0002_Ksuc_10w33_Q1.04916.04916.2	K.YTK[228.11]IIAMEK.L	sp|Q8K1R3|PNPT1_MOUSE	1195.62	1822	4916	2	1195.62	598.815	Polyribonucleotide nucleotidyltransferase 1, mitochondrial OS=Mus musculus GN=Pnpt1 PE=1 SV=1	8.5	0	1.7357	0.861	15	0	0	10.7564	[unavailable]	[unavailable]	[unavailable]	[unavailable]	[unavailable]	[unavailable]	[unavailable]	[unavailable]	[unavailable]	[unavailable]	[unavailable]	2	1	0.0021	3.4269
0.999999	1	AFVDSCLQLHETK(1.000)R	160322_0002_Ksuc_10w33_Q1.04919.04919.3	R.AFVDSC[160.03]LQLHETK[228.11]R.L	sp|P51174|ACADL_MOUSE	1802.86	1838	4919	3	1802.88	601.961	Long-chain specific acyl-CoA dehydrogenase, mitochondrial OS=Mus musculus GN=Acadl PE=1 SV=2	6.79	0	9.4454	0	15	0	0	17.8231	[unavailable]	[unavailable]	[unavailable]	[unavailable]	[unavailable]	[unavailable]	[unavailable]	[unavailable]	[unavailable]	[unavailable]	[unavailable]	2	0	0.017	3.3467
0.999999	1	AQEIDQTNDFK(1.000)NLR	160322_0002_Ksuc_10w33_Q1.04929.04929.3	K.AQEIDQTNDFK[228.11]NLR.E	sp|Q9JHI5|IVD_MOUSE	1790.84	1017	4929	3	1790.85	597.955	Isovaleryl-CoA dehydrogenase, mitochondrial OS=Mus musculus GN=Ivd PE=1 SV=1	4.56	0	3.4763	0.9971	15	0.999999	0.999999	14.4948	[unavailable]	[unavailable]	[unavailable]	[unavailable]	[unavailable]	[unavailable]	[unavailable]	[unavailable]	[unavailable]	[unavailable]	[unavailable]	2	1	0.0062	9.4355
0.961767	0.9683	[unavailable]	160322_0002_Ksuc_10w33_Q1.04932.04932.2	K.IYLPHSLPQQ.-	sp|P03930|ATP8_MOUSE	1194.64	705	4932	2	1194.64	598.327	ATP synthase protein 8 OS=Mus musculus GN=Mtatp8 PE=1 SV=1	6.74	2548.3	-1.3067	0	15	0	0	4.7857	1.726	0.48	0	325.9	1	[unavailable]	[unavailable]	[unavailable]	[unavailable]	0.0088	1.726	2	0	-0.0016	-0.267
0.999999	1	DAK(1.000)DAVDLMK(0.000)	160322_0002_Ksuc_10w33_Q1.04936.04936.2	R.DAK[228.11]DAVDLMK.A	sp|Q8R164|BPHL_MOUSE	1204.56	1577	4936	2	1204.58	603.29	Valacyclovir hydrolase OS=Mus musculus GN=Bphl PE=1 SV=1	4.43	0	14.0862	0.22	15	0	0.999999	14.9874	[unavailable]	[unavailable]	[unavailable]	[unavailable]	[unavailable]	[unavailable]	[unavailable]	[unavailable]	[unavailable]	[unavailable]	[unavailable]	2	1	0.017	4.5157
0.999999	1	LGGEVSCLVAGTK(1.000)CDK(0.000)	160322_0002_Ksuc_10w33_Q1.04949.04949.3	R.LGGEVSC[160.03]LVAGTK[228.11]C[160.03]DK.V	sp|Q99LC5|ETFA_MOUSE	1792.83	1542	4949	3	1792.85	598.618	Electron transfer flavoprotein subunit alpha, mitochondrial OS=Mus musculus GN=Etfa PE=1 SV=2	6.05	0	7.2514	0.5326	15	0.999999	0	20	[unavailable]	[unavailable]	[unavailable]	[unavailable]	[unavailable]	[unavailable]	[unavailable]	[unavailable]	[unavailable]	[unavailable]	[unavailable]	2	1	0.013	4.7069
0.999999	1	PVIELYK(1.000)SR	160322_0002_Ksuc_10w33_Q1.04954.04954.2	K.PVIELYK[228.11]SR.G	sp|Q9WUR9|KAD4_MOUSE	1203.65	1807	4954	2	1203.65	602.832	Adenylate kinase 4, mitochondrial OS=Mus musculus GN=Ak4 PE=1 SV=1	9	0	1.8255	0	15	0	0	7.045	[unavailable]	[unavailable]	[unavailable]	[unavailable]	[unavailable]	[unavailable]	[unavailable]	[unavailable]	[unavailable]	[unavailable]	[unavailable]	1	1	0.0022	3.473
0.999999	1	FYAVQK(1.000)LAR	160322_0002_Ksuc_10w33_Q1.04956.04956.2	R.FYAVQK[228.11]LAR.R	sp|Q8CAQ8|MIC60_MOUSE	1194.64	1687	4956	2	1194.64	598.327	MICOS complex subunit Mic60 OS=Mus musculus GN=Immt PE=1 SV=1	9.99	0	0.2044	0.78715	15	0	0	19.824	[unavailable]	[unavailable]	[unavailable]	[unavailable]	[unavailable]	[unavailable]	[unavailable]	[unavailable]	[unavailable]	[unavailable]	[unavailable]	2	1	0.0002	4.0054
0.999992	1	LFINNEWHDAVSK(0.500)K(0.500)	160322_0002_Ksuc_10w33_Q1.04962.04962.3	K.LFINNEWHDAVSK[228.11]K.T	sp|Q9CZS1|AL1B1_MOUSE	1799.88	1174	4962	3	1799.89	600.969	Aldehyde dehydrogenase X, mitochondrial OS=Mus musculus GN=Aldh1b1 PE=1 SV=1	6.75	0	0.5087	0.1013	3.76589	0	0	15.1228	[unavailable]	[unavailable]	[unavailable]	[unavailable]	[unavailable]	[unavailable]	[unavailable]	[unavailable]	[unavailable]	[unavailable]	[unavailable]	2	0	0.0009	7.1769
0.999999	0.9998	GIIDPTK(1.000)VVR	160322_0002_Ksuc_10w33_Q1.04963.04963.2	K.GIIDPTK[228.11]VVR.T	sp|P63038|CH60_MOUSE	1196.68	2108	4963	2	1196.68	599.346	60 kDa heat shock protein, mitochondrial OS=Mus musculus GN=Hspd1 PE=1 SV=1	8.75	0	2.3462	0.95075	15	0	0	20	[unavailable]	[unavailable]	[unavailable]	[unavailable]	[unavailable]	[unavailable]	[unavailable]	[unavailable]	[unavailable]	[unavailable]	[unavailable]	2	1	0.0028	2.1275
0.999999	1	SLGMIFEK(1.000)R, SLGM(1.000)IFEKR	160322_0002_Ksuc_10w33_Q1.04975.04975.2	K.SLGM[147.04]IFEK[228.11]R.S	sp|P11725|OTC_MOUSE	1195.59	1728	4975	2	1195.6	598.803	Ornithine carbamoyltransferase, mitochondrial OS=Mus musculus GN=Otc PE=1 SV=1	8.46	0	3.7777	0.99585	15	0.8803	0.999999	20	[unavailable]	[unavailable]	[unavailable]	[unavailable]	[unavailable]	[unavailable]	[unavailable]	[unavailable]	[unavailable]	[unavailable]	[unavailable]	2	0	0.0045	3.8595
0.999999	1	DNGK(1.000)HALIIYDDLSK(0.000)	160322_0002_Ksuc_10w33_Q1.04998.04998.3	R.DNGK[228.11]HALIIYDDLSK.Q	sp|Q03265|ATPA_MOUSE	1800.89	1224	4998	3	1800.9	601.304	ATP synthase subunit alpha, mitochondrial OS=Mus musculus GN=Atp5a1 PE=1 SV=1	5.3	0	4.067	0.9886	15	0.999999	0	20	[unavailable]	[unavailable]	[unavailable]	[unavailable]	[unavailable]	[unavailable]	[unavailable]	[unavailable]	[unavailable]	[unavailable]	[unavailable]	2	1	0.0073	6.7983
0.999999	1	DFGSFEK(1.000)FK(0.000)	160322_0002_Ksuc_10w33_Q1.05003.05003.2	R.DFGSFEK[228.11]FK.E	sp|P09671|SODM_MOUSE	1203.54	1767	5003	2	1203.55	602.78	Superoxide dismutase [Mn], mitochondrial OS=Mus musculus GN=Sod2 PE=1 SV=3	6.07	0	3.7527	0.93	15	0.9243	0	13.5658	[unavailable]	[unavailable]	[unavailable]	[unavailable]	[unavailable]	[unavailable]	[unavailable]	[unavailable]	[unavailable]	[unavailable]	[unavailable]	2	1	0.0045	3.7135
0.999999	1	DDLAK(1.000)IITAESGK(0.000)PLK(0.000)	160322_0002_Ksuc_10w33_Q1.05016.05016.3	K.DDLAK[228.11]IITAESGKPLK.E	sp|Q8BWF0|SSDH_MOUSE	1797.97	1504	5016	3	1797.98	600.331	Succinate-semialdehyde dehydrogenase, mitochondrial OS=Mus musculus GN=Aldh5a1 PE=1 SV=1	6.12	0	2.3423	0.9999	15	0	0	12.6132	[unavailable]	[unavailable]	[unavailable]	[unavailable]	[unavailable]	[unavailable]	[unavailable]	[unavailable]	[unavailable]	[unavailable]	[unavailable]	2	1	0.0042	4.9073
0.996213	0.9939	[unavailable]	160322_0002_Ksuc_10w33_Q1.05020.05020.2	R.FLYMWPNAR.L	sp|Q3ULD5|MCCB_MOUSE	1196.58	2159	5020	2	1196.58	599.297	Methylcrotonoyl-CoA carboxylase beta chain, mitochondrial OS=Mus musculus GN=Mccc2 PE=1 SV=1	8.75	0	3.1625	0	15	0	0	6.0891	[unavailable]	[unavailable]	[unavailable]	[unavailable]	[unavailable]	[unavailable]	[unavailable]	[unavailable]	[unavailable]	[unavailable]	[unavailable]	2	0	0.0038	1.8906
0.999997	1	DFLIPIGK(0.999)AK(0.001)	160322_0002_Ksuc_10w33_Q1.05026.05026.2	K.DFLIPIGK[228.11]AK.L	sp|Q9D051|ODPB_MOUSE	1200.68	1952	5026	2	1200.68	601.345	Pyruvate dehydrogenase E1 component subunit beta, mitochondrial OS=Mus musculus GN=Pdhb PE=1 SV=1	8.59	0	2.5417	0.8333	1.0859	0	0	7.1478	[unavailable]	[unavailable]	[unavailable]	[unavailable]	[unavailable]	[unavailable]	[unavailable]	[unavailable]	[unavailable]	[unavailable]	[unavailable]	2	1	0.0031	2.8956
0.999999	1	K(1.000)QGGTVVYGGK(0.000)	160322_0002_Ksuc_10w33_Q1.05038.05038.2	K.K[228.11]QGGTVVYGGK.V	sp|Q9DBF1|AL7A1_MOUSE	1192.61	1143	5038	2	1192.61	597.312	Alpha-aminoadipic semialdehyde dehydrogenase OS=Mus musculus GN=Aldh7a1 PE=1 SV=4	9.7	0	0.2047	0.8352	15	0	0	17.5534	[unavailable]	[unavailable]	[unavailable]	[unavailable]	[unavailable]	[unavailable]	[unavailable]	[unavailable]	[unavailable]	[unavailable]	[unavailable]	2	0	0.0002	7.5122
0.999999	1	LK(1.000)QLAAEQGK(0.000)	160322_0002_Ksuc_10w33_Q1.05043.05043.2	R.LK[228.11]QLAAEQGK.D	sp|Q921G7|ETFD_MOUSE	1184.64	1471	5043	2	1184.64	593.327	Electron transfer flavoprotein-ubiquinone oxidoreductase, mitochondrial OS=Mus musculus GN=Etfdh PE=1 SV=1	8.59	0	1.9578	0.9999	15	0	0	20	[unavailable]	[unavailable]	[unavailable]	[unavailable]	[unavailable]	[unavailable]	[unavailable]	[unavailable]	[unavailable]	[unavailable]	[unavailable]	2	1	0.0023	5.0768
0.999985	1	LCVFMGK(1.000)TDPQAPR	160322_0002_Ksuc_10w33_Q1.05069.05069.3	K.LC[160.03]VFMGK[228.11]TDPQAPR.H	sp|Q8K370|ACD10_MOUSE	1775.83	708	5069	3	1775.84	592.952	Acyl-CoA dehydrogenase family member 10 OS=Mus musculus GN=Acad10 PE=1 SV=1	8.22	2165.6	1.4709	0	-1.1059	0	2	9.2191	1.768	0.379	0	56.9	1	[unavailable]	[unavailable]	[unavailable]	[unavailable]	0.00221	1.768	2	1	0.0026	1.1148
0.999973	0.9993	AVK(1.000)NFTDVHPDYGAR	160322_0002_Ksuc_10w33_Q1.05082.05082.3	K.AVK[228.11]NFTDVHPDYGAR.L	sp|P24270|CATA_MOUSE	1788.84	2106	5082	3	1788.86	597.288	Catalase OS=Mus musculus GN=Cat PE=1 SV=4	6.79	0	7.0628	0	15	0	0	20	[unavailable]	[unavailable]	[unavailable]	[unavailable]	[unavailable]	[unavailable]	[unavailable]	[unavailable]	[unavailable]	[unavailable]	[unavailable]	2	1	0.0126	2.1275
0.999999	1	[unavailable]	160322_0002_Ksuc_10w33_Q1.05090.05090.2	K.GFYIYQEGSK.N	sp|Q8BMS1|ECHA_MOUSE	1190.56	1692	5090	2	1190.56	596.288	Trifunctional enzyme subunit alpha, mitochondrial OS=Mus musculus GN=Hadha PE=1 SV=1	6	0	0.8203	0.9321	15	0	0	20	[unavailable]	[unavailable]	[unavailable]	[unavailable]	[unavailable]	[unavailable]	[unavailable]	[unavailable]	[unavailable]	[unavailable]	[unavailable]	2	0	0.001	3.9675
0.999999	1	TGK(1.000)VSAIDFR	160322_0002_Ksuc_10w33_Q1.05096.05096.2	K.TGK[228.11]VSAIDFR.D	sp|Q9QXX4|CMC2_MOUSE	1192.61	1403	5096	2	1192.61	597.312	Calcium-binding mitochondrial carrier protein Aralar2 OS=Mus musculus GN=Slc25a13 PE=1 SV=1	8.41	0	2.9683	0.9969	15	0	0	20	[unavailable]	[unavailable]	[unavailable]	[unavailable]	[unavailable]	[unavailable]	[unavailable]	[unavailable]	[unavailable]	[unavailable]	[unavailable]	2	1	0.0035	5.4733
0.999999	1	[unavailable]	160322_0002_Ksuc_10w33_Q1.05097.05097.2	K.TLADAEGDVFR.G	sp|Q9EQ20|MMSA_MOUSE	1192.57	1228	5097	2	1192.58	597.293	Methylmalonate-semialdehyde dehydrogenase [acylating], mitochondrial OS=Mus musculus GN=Aldh6a1 PE=1 SV=1	4.03	0	5.8345	0.9984	15	0	0	20	[unavailable]	[unavailable]	[unavailable]	[unavailable]	[unavailable]	[unavailable]	[unavailable]	[unavailable]	[unavailable]	[unavailable]	[unavailable]	2	0	0.007	6.7661
0.999999	1	QASLK(0.000)DYEETIGK(1.000)AK(0.000)	160322_0002_Ksuc_10w33_Q1.05101.05101.3	R.QASLKDYEETIGK[228.11]AK.K	sp|Q9DBF1|AL7A1_MOUSE	1779.89	1197	5101	3	1779.89	594.304	Alpha-aminoadipic semialdehyde dehydrogenase OS=Mus musculus GN=Aldh7a1 PE=1 SV=4	6.18	0	3.1891	0.7666	15	0	0	17.5534	[unavailable]	[unavailable]	[unavailable]	[unavailable]	[unavailable]	[unavailable]	[unavailable]	[unavailable]	[unavailable]	[unavailable]	[unavailable]	2	2	0.0057	7.029
0.995706	1	NDVINFK(0.013)ALEK(0.987)ELQAALAADEK(0.000)YK(0.000)R	160322_0002_Ksuc_10w33_Q1.05122.05122.5	K.NDVINFKALEK[228.11]ELQAALAADEKYKR.E	sp|Q9D9P2|CC103_MOUSE	2976.56	1909	5122	5	2976.57	596.318	Coiled-coil domain-containing protein 103 OS=Mus musculus GN=Ccdc103 PE=2 SV=1	6.28	0	3.5884	0	0	0	0	0.3785	[unavailable]	[unavailable]	[unavailable]	[unavailable]	[unavailable]	[unavailable]	[unavailable]	[unavailable]	[unavailable]	[unavailable]	[unavailable]	2	3	0.0107	3.047
0.999999	1	ETGVDLTK(1.000)DNMALQR	160322_0002_Ksuc_10w33_Q1.05124.05124.3	R.ETGVDLTK[228.11]DNMALQR.V	sp|P38647|GRP75_MOUSE	1789.85	1044	5124	3	1789.86	597.625	Stress-70 protein, mitochondrial OS=Mus musculus GN=Hspa9 PE=1 SV=3	4.56	0	2.9668	0.99785	15	0.999999	2.9977	20	[unavailable]	[unavailable]	[unavailable]	[unavailable]	[unavailable]	[unavailable]	[unavailable]	[unavailable]	[unavailable]	[unavailable]	[unavailable]	2	1	0.0053	8.9813
0.999999	1	SQGK(1.000)VLQATVVAVGSGGK(0.000)	160322_0002_Ksuc_10w33_Q1.05135.05135.3	K.SQGK[228.11]VLQATVVAVGSGGK.G	sp|Q64433|CH10_MOUSE	1784.96	1093	5135	3	1784.97	595.995	10 kDa heat shock protein, mitochondrial OS=Mus musculus GN=Hspe1 PE=1 SV=2	10	0	3.18	0.999999	15	0.999999	0.4993	11.2509	[unavailable]	[unavailable]	[unavailable]	[unavailable]	[unavailable]	[unavailable]	[unavailable]	[unavailable]	[unavailable]	[unavailable]	[unavailable]	2	1	0.0057	8.1047
0.999999	1	K(1.000)AQDEGHLSDIVPFK(0.000)	160322_0002_Ksuc_10w33_Q1.05149.05149.3	K.K[228.11]AQDEGHLSDIVPFK.V	sp|Q99JY0|ECHB_MOUSE	1782.88	2081	5149	3	1782.88	595.3	Trifunctional enzyme subunit beta, mitochondrial OS=Mus musculus GN=Hadhb PE=1 SV=1	5.38	0	2.773	0.9904	15	0.0557	0	20	[unavailable]	[unavailable]	[unavailable]	[unavailable]	[unavailable]	[unavailable]	[unavailable]	[unavailable]	[unavailable]	[unavailable]	[unavailable]	2	0	0.0049	2.2525
0.999999	1	NK(1.000)AFALDVINSAHER	160322_0002_Ksuc_10w33_Q1.05163.05163.3	K.NK[228.11]AFALDVINSAHER.W	sp|Q91VM9|IPYR2_MOUSE	1783.89	1586	5163	3	1783.89	595.636	Inorganic pyrophosphatase 2, mitochondrial OS=Mus musculus GN=Ppa2 PE=1 SV=1	6.75	0	2.9767	0.9046	15	0	0	6.8362	[unavailable]	[unavailable]	[unavailable]	[unavailable]	[unavailable]	[unavailable]	[unavailable]	[unavailable]	[unavailable]	[unavailable]	[unavailable]	2	1	0.0053	4.4677
0.999997	1	SHPEVK(1.000)GPGIGLLGISK(0.000)	160322_0002_Ksuc_10w33_Q1.05164.05164.3	R.SHPEVK[228.11]GPGIGLLGISK.G	sp|O55137|ACOT1_MOUSE,sp|Q9QYR9|ACOT2_MOUSE	1787.98	1167	5164	3	1787.98	597	Acyl-coenzyme A thioesterase 1 OS=Mus musculus GN=Acot1 PE=1 SV=1	8.34	0	3.0723	0.9964	0.601299	0	0	5.8608	[unavailable]	[unavailable]	[unavailable]	[unavailable]	[unavailable]	[unavailable]	[unavailable]	[unavailable]	[unavailable]	[unavailable]	[unavailable]	2	1	0.0055	7.2125
0.999999	1	AMK(1.000)QVAGTMK(0.000), AM(0.000)KQVAGTM(1.000)K	160322_0002_Ksuc_10w33_Q1.05180.05180.2	R.AMK[228.11]QVAGTM[147.04]K.L	sp|Q03265|ATPA_MOUSE	1179.56	1354	5180	2	1179.56	590.789	ATP synthase subunit alpha, mitochondrial OS=Mus musculus GN=Atp5a1 PE=1 SV=1	10	0	-0.6209	0.999	15	0	2.1358	20	[unavailable]	[unavailable]	[unavailable]	[unavailable]	[unavailable]	[unavailable]	[unavailable]	[unavailable]	[unavailable]	[unavailable]	[unavailable]	2	1	-0.0007	5.7946
0.999999	1	AMK(1.000)QVAGTMK(0.000), AM(1.000)KQVAGTM(0.000)K	160322_0002_Ksuc_10w33_Q1.05181.05181.2	R.AM[147.04]K[228.11]QVAGTMK.L	sp|Q03265|ATPA_MOUSE	1179.56	1285	5181	2	1179.56	590.789	ATP synthase subunit alpha, mitochondrial OS=Mus musculus GN=Atp5a1 PE=1 SV=1	10	0	0.8279	0.4988	15	0	2.1358	20	[unavailable]	[unavailable]	[unavailable]	[unavailable]	[unavailable]	[unavailable]	[unavailable]	[unavailable]	[unavailable]	[unavailable]	[unavailable]	2	1	0.001	6.3127
0.999999	1	[unavailable]	160322_0002_Ksuc_10w33_Q1.05190.05190.2	K.TAHIVLEDGTK.M	sp|Q8C196|CPSM_MOUSE	1182.62	1297	5190	2	1182.63	592.319	Carbamoyl-phosphate synthase [ammonia], mitochondrial OS=Mus musculus GN=Cps1 PE=1 SV=2	5.29	0	1.5483	0.9997	15	0	0.999999	20	[unavailable]	[unavailable]	[unavailable]	[unavailable]	[unavailable]	[unavailable]	[unavailable]	[unavailable]	[unavailable]	[unavailable]	[unavailable]	2	0	0.0018	6.2033
0.999267	0.9651	[unavailable]	160322_0002_Ksuc_10w33_Q1.05191.05191.3	K.TVQQHAGETDPVTTMR.A	sp|Q99KB8|GLO2_MOUSE	1769.84	198	5191	3	1769.84	590.953	Hydroxyacylglutathione hydrolase, mitochondrial OS=Mus musculus GN=Hagh PE=1 SV=2	5.29	1546.74	3.3901	0.6324	15	0	0.9928	6.0852	[unavailable]	[unavailable]	[unavailable]	[unavailable]	[unavailable]	501	398	1	2	0.57	[unavailable]	2	0	0.006	3.6137
0.999999	1	ELNK(1.000)MLEGK(0.000), ELNKM(1.000)LEGK	160322_0002_Ksuc_10w33_Q1.05196.05196.2	K.ELNK[228.11]M[147.04]LEGK.G	sp|Q8BMF4|ODP2_MOUSE	1176.57	1682	5196	2	1176.57	589.292	Dihydrolipoyllysine-residue acetyltransferase component of pyruvate dehydrogenase complex, mitochondrial OS=Mus musculus GN=Dlat PE=1 SV=2	6.24	0	1.4525	0.9904	4.1506	0	0.999999	8.2431	[unavailable]	[unavailable]	[unavailable]	[unavailable]	[unavailable]	[unavailable]	[unavailable]	[unavailable]	[unavailable]	[unavailable]	[unavailable]	2	1	0.0017	4.0213
0.999985	1	ELNK(1.000)MLEGK(0.000), ELNKM(1.000)LEGK	160322_0002_Ksuc_10w33_Q1.05197.05197.2	K.ELNK[228.11]M[147.04]LEGK.G	sp|Q8BMF4|ODP2_MOUSE	1176.57	1871	5197	2	1176.58	589.292	Dihydrolipoyllysine-residue acetyltransferase component of pyruvate dehydrogenase complex, mitochondrial OS=Mus musculus GN=Dlat PE=1 SV=2	6.24	0	7.9888	0.0927	4.1506	0	0.999999	8.2431	[unavailable]	[unavailable]	[unavailable]	[unavailable]	[unavailable]	[unavailable]	[unavailable]	[unavailable]	[unavailable]	[unavailable]	[unavailable]	2	1	0.0094	3.2313
0.999999	1	K(1.000)HNFTPLAR	160322_0002_Ksuc_10w33_Q1.05203.05203.2	K.K[228.11]HNFTPLAR.V	sp|Q8BWT1|THIM_MOUSE	1182.61	1582	5203	2	1182.62	592.315	3-ketoacyl-CoA thiolase, mitochondrial OS=Mus musculus GN=Acaa2 PE=1 SV=3	11	0	2.2709	0.9973	15	0	0	20	[unavailable]	[unavailable]	[unavailable]	[unavailable]	[unavailable]	[unavailable]	[unavailable]	[unavailable]	[unavailable]	[unavailable]	[unavailable]	2	0	0.0027	4.4878
0.988347	0.3302	[unavailable]	160322_0002_Ksuc_10w33_Q1.05206.05206.2	R.FEK[228.11]EM[147.04]IDR.L	sp|Q9CQ62|DECR_MOUSE	1182.52	713	5206	2	1182.53	592.269	2,4-dienoyl-CoA reductase, mitochondrial OS=Mus musculus GN=Decr1 PE=1 SV=1	4.68	1834.8	2.5809	0.4915	15	0	0.999999	12.3015	1.439	0.076	0	163.4	1	[unavailable]	[unavailable]	[unavailable]	[unavailable]	0.547	1.439	2	1	0.0031	-4.3967
0.999999	1	FEK(1.000)EMIDR, FEKEM(1.000)IDR	160322_0002_Ksuc_10w33_Q1.05207.05207.2	R.FEK[228.11]EM[147.04]IDR.L	sp|Q9CQ62|DECR_MOUSE	1182.52	1794	5207	2	1182.53	592.269	2,4-dienoyl-CoA reductase, mitochondrial OS=Mus musculus GN=Decr1 PE=1 SV=1	4.68	0	2.7872	0.96685	15	0	0.999999	12.3015	[unavailable]	[unavailable]	[unavailable]	[unavailable]	[unavailable]	[unavailable]	[unavailable]	[unavailable]	[unavailable]	[unavailable]	[unavailable]	2	1	0.0033	3.5471
0.999999	0.9991	[unavailable]	160322_0002_Ksuc_10w33_Q1.05209.05209.2	R.C[160.03]FATQVYC[160.03]K.W	sp|P25688|URIC_MOUSE	1175.51	2092	5209	2	1175.52	588.763	Uricase OS=Mus musculus GN=Uox PE=1 SV=2	8.05	0	4.9845	0.955099	15	0	0.981	20	[unavailable]	[unavailable]	[unavailable]	[unavailable]	[unavailable]	[unavailable]	[unavailable]	[unavailable]	[unavailable]	[unavailable]	[unavailable]	2	0	0.0059	2.2002
0.999998	1	MIDGK(1.000)PEYK(0.000)	160322_0002_Ksuc_10w33_Q1.05214.05214.2	R.MIDGK[228.11]PEYK.N	sp|Q9CR62|M2OM_MOUSE	1179.55	1634	5214	2	1179.55	590.781	Mitochondrial 2-oxoglutarate\malate carrier protein OS=Mus musculus GN=Slc25a11 PE=1 SV=3	5.82	0	2.0698	0.9743	0.8451	0	0	6.7512	[unavailable]	[unavailable]	[unavailable]	[unavailable]	[unavailable]	[unavailable]	[unavailable]	[unavailable]	[unavailable]	[unavailable]	[unavailable]	2	0	0.0024	4.2575
0.993405	0.9988	AIINK(1.000)MNMK(0.000), AIINKM(0.500)NM(0.500)K	160322_0002_Ksuc_10w33_Q1.05215.05215.2	R.AIINK[228.11]M[147.04]NMK.E	sp|Q8VCW8|ACSF2_MOUSE	1177.58	2132	5215	2	1177.59	589.799	Acyl-CoA synthetase family member 2, mitochondrial OS=Mus musculus GN=Acsf2 PE=1 SV=1	10	0	2.7989	0	1.0472	0	1.4878	18.9276	[unavailable]	[unavailable]	[unavailable]	[unavailable]	[unavailable]	[unavailable]	[unavailable]	[unavailable]	[unavailable]	[unavailable]	[unavailable]	2	1	0.0033	2.0123
0.999838	0.9947	K(1.000)VLSGALSPGR	160322_0002_Ksuc_10w33_Q1.05228.05228.2	R.K[228.11]VLSGALSPGR.A	sp|Q8C7H1|MMAA_MOUSE	1183.66	2057	5228	2	1183.66	592.835	Methylmalonic aciduria type A homolog, mitochondrial OS=Mus musculus GN=Mmaa PE=2 SV=1	11	0	3.4033	0.9408	15	0	0	2.8233	[unavailable]	[unavailable]	[unavailable]	[unavailable]	[unavailable]	[unavailable]	[unavailable]	[unavailable]	[unavailable]	[unavailable]	[unavailable]	2	0	0.004	2.379
0.999999	1	YTALVDQEEK(1.000)EDVK(0.000)	160322_0002_Ksuc_10w33_Q1.05230.05230.3	K.YTALVDQEEK[228.11]EDVK.S	sp|Q9DCX2|ATP5H_MOUSE	1765.83	1051	5230	3	1765.83	589.616	ATP synthase subunit d, mitochondrial OS=Mus musculus GN=Atp5h PE=1 SV=3	4.18	0	3.733	0.9606	15	0.999999	0.999999	16.4838	[unavailable]	[unavailable]	[unavailable]	[unavailable]	[unavailable]	[unavailable]	[unavailable]	[unavailable]	[unavailable]	[unavailable]	[unavailable]	2	1	0.0066	8.7865
0.999999	1	MSEAK(1.000)PPPLLGQHTR	160322_0002_Ksuc_10w33_Q1.05231.05231.3	K.MSEAK[228.11]PPPLLGQHTR.H	sp|Q7TNE1|SUCHY_MOUSE	1760.89	1282	5231	3	1760.9	587.97	Succinate--hydroxymethylglutarate CoA-transferase OS=Mus musculus GN=Sugct PE=1 SV=2	8.52	0	4.8873	0.999899	15	0	0	3.206	[unavailable]	[unavailable]	[unavailable]	[unavailable]	[unavailable]	[unavailable]	[unavailable]	[unavailable]	[unavailable]	[unavailable]	[unavailable]	2	0	0.0086	6.3097
0.999999	1	MMLDLNK(1.000)AK(0.000), M(1.000)M(0.000)LDLNKAK	160322_0002_Ksuc_10w33_Q1.05236.05236.2	K.M[147.04]MLDLNK[228.11]AK.T	sp|Q99JY0|ECHB_MOUSE	1178.57	1555	5236	2	1178.57	590.291	Trifunctional enzyme subunit beta, mitochondrial OS=Mus musculus GN=Hadhb PE=1 SV=1	8.35	0	2.7965	0.4411	13.1187	0	2.1755	20	[unavailable]	[unavailable]	[unavailable]	[unavailable]	[unavailable]	[unavailable]	[unavailable]	[unavailable]	[unavailable]	[unavailable]	[unavailable]	2	1	0.0033	4.6345
0.999999	1	MMLDLNK(0.500)AK(0.500), M(0.000)M(1.000)LDLNKAK	160322_0002_Ksuc_10w33_Q1.05237.05237.2	K.MM[147.04]LDLNK[228.11]AK.T	sp|Q99JY0|ECHB_MOUSE	1178.57	1881	5237	2	1178.57	590.291	Trifunctional enzyme subunit beta, mitochondrial OS=Mus musculus GN=Hadhb PE=1 SV=1	8.35	0	3.1073	0.9314	5.21779	0	2.1755	20	[unavailable]	[unavailable]	[unavailable]	[unavailable]	[unavailable]	[unavailable]	[unavailable]	[unavailable]	[unavailable]	[unavailable]	[unavailable]	2	1	0.0037	3.1874
0.999999	1	QVCPELEK(1.000)AQPGALK(0.000)	160322_0002_Ksuc_10w33_Q1.05240.05240.3	K.QVC[160.03]PELEK[228.11]AQPGALK.S	sp|Q8VCW8|ACSF2_MOUSE	1766.89	1763	5240	3	1766.9	589.97	Acyl-CoA synthetase family member 2, mitochondrial OS=Mus musculus GN=Acsf2 PE=1 SV=1	6.14	0	4.4562	0.907	15	0	1.7987	18.9276	[unavailable]	[unavailable]	[unavailable]	[unavailable]	[unavailable]	[unavailable]	[unavailable]	[unavailable]	[unavailable]	[unavailable]	[unavailable]	2	1	0.0079	3.7346
0.999999	1	[unavailable]	160322_0002_Ksuc_10w33_Q1.05241.05241.2	K.SYGANFSWNK.R	sp|Q9CXZ1|NDUS4_MOUSE	1172.53	1207	5241	2	1172.53	587.27	NADH dehydrogenase [ubiquinone] iron-sulfur protein 4, mitochondrial OS=Mus musculus GN=Ndufs4 PE=1 SV=3	8.31	0	3.2274	0.999999	15	0	0	4.2612	[unavailable]	[unavailable]	[unavailable]	[unavailable]	[unavailable]	[unavailable]	[unavailable]	[unavailable]	[unavailable]	[unavailable]	[unavailable]	2	0	0.0038	6.9393
0.999779	0.9802	MLSK(1.000)AVDALK(0.000)	160322_0002_Ksuc_10w33_Q1.05249.05249.2	K.MLSK[228.11]AVDALK.S	sp|Q9JLZ3|AUHM_MOUSE	1174.63	2185	5249	2	1174.63	588.321	Methylglutaconyl-CoA hydratase, mitochondrial OS=Mus musculus GN=Auh PE=1 SV=1	8.35	0	2.0785	0.4205	15	0	1.1324	10.2662	[unavailable]	[unavailable]	[unavailable]	[unavailable]	[unavailable]	[unavailable]	[unavailable]	[unavailable]	[unavailable]	[unavailable]	[unavailable]	2	1	0.0024	1.7656
0.999999	1	VPVLEK(1.000)TGIK(0.000)	160322_0002_Ksuc_10w33_Q1.05252.05252.2	R.VPVLEK[228.11]TGIK.S	sp|Q99LB7|SARDH_MOUSE	1182.69	1468	5252	2	1182.69	592.35	Sarcosine dehydrogenase, mitochondrial OS=Mus musculus GN=Sardh PE=1 SV=1	8.56	0	2.6836	0.9724	15	0	0	20	[unavailable]	[unavailable]	[unavailable]	[unavailable]	[unavailable]	[unavailable]	[unavailable]	[unavailable]	[unavailable]	[unavailable]	[unavailable]	2	1	0.0032	5.0985
0.999996	0.9998	SFDPVLDK(1.000)R	160322_0002_Ksuc_10w33_Q1.05258.05258.2	K.SFDPVLDK[228.11]R.L	sp|Q8BMS4|COQ3_MOUSE	1175.58	199	5258	2	1175.58	588.798	Ubiquinone biosynthesis O-methyltransferase, mitochondrial OS=Mus musculus GN=Coq3 PE=1 SV=1	5.68	2578.2	0.8506	0.98675	15	0	0	3.2858	[unavailable]	[unavailable]	[unavailable]	[unavailable]	[unavailable]	558	345	1	2	0.0097	[unavailable]	2	0	0.001	6.4985
0.999999	1	VAGVAK(1.000)VLVAQHDAYK(0.000)	160322_0002_Ksuc_10w33_Q1.05265.05265.3	K.VAGVAK[228.11]VLVAQHDAYK.G	sp|Q99LC5|ETFA_MOUSE	1767.95	950	5265	3	1767.96	590.325	Electron transfer flavoprotein subunit alpha, mitochondrial OS=Mus musculus GN=Etfa PE=1 SV=2	8.48	0	2.6928	0.9999	15	0	0	20	[unavailable]	[unavailable]	[unavailable]	[unavailable]	[unavailable]	[unavailable]	[unavailable]	[unavailable]	[unavailable]	[unavailable]	[unavailable]	2	1	0.0048	13.4714
0.999998	1	THLPGFVEQAGALK(1.000)AK(0.000)	160322_0002_Ksuc_10w33_Q1.05282.05282.3	K.THLPGFVEQAGALK[228.11]AK.G	sp|P99029|PRDX5_MOUSE	1765.94	1755	5282	3	1765.94	589.653	Peroxiredoxin-5, mitochondrial OS=Mus musculus GN=Prdx5 PE=1 SV=2	8.29	0	2.2811	0.4604	5.17679	0	0	9.16139	[unavailable]	[unavailable]	[unavailable]	[unavailable]	[unavailable]	[unavailable]	[unavailable]	[unavailable]	[unavailable]	[unavailable]	[unavailable]	2	1	0.004	3.7717
0.999999	1	K(0.000)EEEVSNLVK(0.989)STLAK(0.011)	160322_0002_Ksuc_10w33_Q1.05289.05289.3	R.KEEEVSNLVK[228.11]STLAK.Y	sp|Q99MZ7|PECR_MOUSE	1773.94	2068	5289	3	1773.94	592.319	Peroxisomal trans-2-enoyl-CoA reductase OS=Mus musculus GN=Pecr PE=1 SV=1	6.23	0	0.8258	0.2511	9.71969	0	0	7.13019	[unavailable]	[unavailable]	[unavailable]	[unavailable]	[unavailable]	[unavailable]	[unavailable]	[unavailable]	[unavailable]	[unavailable]	[unavailable]	2	1	0.0015	2.3087
0.999999	1	QATK(1.000)DAGQISGLNVLR	160322_0002_Ksuc_10w33_Q1.05293.05293.3	R.QATK[228.11]DAGQISGLNVLR.V	sp|P38647|GRP75_MOUSE	1769.93	1960	5293	3	1769.93	590.983	Stress-70 protein, mitochondrial OS=Mus musculus GN=Hspa9 PE=1 SV=3	8.75	0	2.7932	0.99585	15	0.0769	2	20	[unavailable]	[unavailable]	[unavailable]	[unavailable]	[unavailable]	[unavailable]	[unavailable]	[unavailable]	[unavailable]	[unavailable]	[unavailable]	2	1	0.0049	2.8589
0.999999	1	TFVVQGFGNVGLHSM(1.000)R	160322_0002_Ksuc_10w33_Q1.05294.05294.3	K.TFVVQGFGNVGLHSM[147.04]R.Y	sp|DHE3_BOVIN|,sp|P26443|DHE3_MOUSE	1763.88	1024	5294	3	1763.88	588.967	sp|DHE3_BOVIN|	9.44	0	3.4257	0.99735	15	0	0.999999	20	[unavailable]	[unavailable]	[unavailable]	[unavailable]	[unavailable]	[unavailable]	[unavailable]	[unavailable]	[unavailable]	[unavailable]	[unavailable]	2	0	0.006	9.3342
0.998331	0.9933	FDDPK(1.000)FEVIDK(0.000)PQS	160322_0002_Ksuc_10w33_Q1.05304.05304.3	K.FDDPK[228.11]FEVIDKPQS.-	sp|P97450|ATP5J_MOUSE	1763.83	201	5304	3	1763.83	588.949	ATP synthase-coupling factor 6, mitochondrial OS=Mus musculus GN=Atp5j PE=1 SV=1	4.23	2999.52	4.1954	0	15	0.4062	0.999999	5.9765	[unavailable]	[unavailable]	[unavailable]	[unavailable]	[unavailable]	573	392	1	1	0.14	[unavailable]	2	1	0.0074	6.2781
0.999999	1	SLWPQIK(1.000)GR	160322_0002_Ksuc_10w33_Q1.05305.05305.2	K.SLWPQIK[228.11]GR.L	sp|Q8CHT0|AL4A1_MOUSE	1183.63	1585	5305	2	1183.64	592.825	Delta-1-pyrroline-5-carboxylate dehydrogenase, mitochondrial OS=Mus musculus GN=Aldh4a1 PE=1 SV=3	11	0	3.8159	0.9999	15	0	0	19.5445	[unavailable]	[unavailable]	[unavailable]	[unavailable]	[unavailable]	[unavailable]	[unavailable]	[unavailable]	[unavailable]	[unavailable]	[unavailable]	2	1	0.0045	4.4754
0.999999	1	K(1.000)ILLLEAGPK(0.000)	160322_0002_Ksuc_10w33_Q1.05325.05325.2	K.K[228.11]ILLLEAGPK.K	sp|Q8R1S0|COQ6_MOUSE	1180.71	1633	5325	2	1180.71	591.361	Ubiquinone biosynthesis monooxygenase COQ6, mitochondrial OS=Mus musculus GN=Coq6 PE=1 SV=3	8.59	0	2.2745	0.9999	15	0	0	5.2116	[unavailable]	[unavailable]	[unavailable]	[unavailable]	[unavailable]	[unavailable]	[unavailable]	[unavailable]	[unavailable]	[unavailable]	[unavailable]	2	0	0.0027	4.2574
0.999999	1	SLGMIFEK(1.000)R	160322_0002_Ksuc_10w33_Q1.05330.05330.2	K.SLGMIFEK[228.11]R.S	sp|P11725|OTC_MOUSE	1179.6	1628	5330	2	1179.6	590.805	Ornithine carbamoyltransferase, mitochondrial OS=Mus musculus GN=Otc PE=1 SV=1	8.46	0	4.0359	0.996549	15	0	0.999999	20	[unavailable]	[unavailable]	[unavailable]	[unavailable]	[unavailable]	[unavailable]	[unavailable]	[unavailable]	[unavailable]	[unavailable]	[unavailable]	2	0	0.0048	4.2816
0.999999	1	GATPYGGVK(1.000)LEDLIVK(0.000)	160322_0002_Ksuc_10w33_Q1.05348.05348.3	R.GATPYGGVK[228.11]LEDLIVK.D	sp|Q8QZT1|THIL_MOUSE	1758.94	1791	5348	3	1758.95	587.321	Acetyl-CoA acetyltransferase, mitochondrial OS=Mus musculus GN=Acat1 PE=1 SV=1	6.07	0	2.9148	0.9737	15	0.999999	0	20	[unavailable]	[unavailable]	[unavailable]	[unavailable]	[unavailable]	[unavailable]	[unavailable]	[unavailable]	[unavailable]	[unavailable]	[unavailable]	2	1	0.0051	3.5452
0.999973	1	ATQRPPYCDGTHK(1.000)SEQVQK(0.000)	160322_0002_Ksuc_10w33_Q1.05352.05352.4	K.ATQRPPYC[160.03]DGTHK[228.11]SEQVQK.A	sp|B1AR13|CISD3_MOUSE	2329.08	2165	5352	4	2329.08	583.276	CDGSH iron-sulfur domain-containing protein 3, mitochondrial OS=Mus musculus GN=Cisd3 PE=1 SV=1	8.23	0	1.4675	0.2595	7.24199	0	0	3	[unavailable]	[unavailable]	[unavailable]	[unavailable]	[unavailable]	[unavailable]	[unavailable]	[unavailable]	[unavailable]	[unavailable]	[unavailable]	2	1	0.0034	1.8616
0.986591	0.9376	[unavailable]	160322_0002_Ksuc_10w33_Q1.05355.05355.2	K.TVINNK[228.11]SYK.E	sp|Q63886|UD11_MOUSE,sp|P70691|UD12_MOUSE,sp|Q64435|UD16_MOUSE,sp|Q6ZQM8|UD17C_MOUSE,sp|Q62452|UD19_MOUSE	1165.6	2192	5355	2	1165.6	583.806	UDP-glucuronosyltransferase 1-1 OS=Mus musculus GN=Ugt1a1 PE=2 SV=2	9.7	0	0.6284	0.4792	8.49419	0	0	8.95329	[unavailable]	[unavailable]	[unavailable]	[unavailable]	[unavailable]	[unavailable]	[unavailable]	[unavailable]	[unavailable]	[unavailable]	[unavailable]	2	1	0.0007	1.7264
0.999999	1	TMGCLATTHSK(1.000)AIHK(0.000)	160322_0002_Ksuc_10w33_Q1.05356.05356.3	R.TMGC[160.03]LATTHSK[228.11]AIHK.L	sp|P61922|GABT_MOUSE	1754.84	990	5356	3	1754.85	585.955	4-aminobutyrate aminotransferase, mitochondrial OS=Mus musculus GN=Abat PE=1 SV=1	9.3	0	2.3999	0.2381	15	1.1079	2	15.0517	[unavailable]	[unavailable]	[unavailable]	[unavailable]	[unavailable]	[unavailable]	[unavailable]	[unavailable]	[unavailable]	[unavailable]	[unavailable]	2	1	0.0042	10.0281
0.999999	1	LIQEGK(1.000)LDR	160322_0002_Ksuc_10w33_Q1.05364.05364.2	R.LIQEGK[228.11]LDR.K	sp|Q9CQC7|NDUB4_MOUSE	1170.62	1832	5364	2	1170.63	586.319	NADH dehydrogenase [ubiquinone] 1 beta subcomplex subunit 4 OS=Mus musculus GN=Ndufb4 PE=1 SV=3	6.07	0	1.7727	0.84045	6.9534	0	0	3.5721	[unavailable]	[unavailable]	[unavailable]	[unavailable]	[unavailable]	[unavailable]	[unavailable]	[unavailable]	[unavailable]	[unavailable]	[unavailable]	2	1	0.0021	3.3853
0.999999	1	[unavailable]	160322_0002_Ksuc_10w33_Q1.05369.05369.2	K.HYFIEVNSR.L	sp|Q05920|PYC_MOUSE	1163.57	1499	5369	2	1163.58	582.793	Pyruvate carboxylase, mitochondrial OS=Mus musculus GN=Pc PE=1 SV=1	6.75	0	3.8817	0.98205	15	0	0	20	[unavailable]	[unavailable]	[unavailable]	[unavailable]	[unavailable]	[unavailable]	[unavailable]	[unavailable]	[unavailable]	[unavailable]	[unavailable]	2	0	0.0045	4.9306
0.999999	1	TGK(1.000)VTLEYR	160322_0002_Ksuc_10w33_Q1.05370.05370.2	K.TGK[228.11]VTLEYR.P	sp|Q8K2B3|SDHA_MOUSE	1165.6	1694	5370	2	1165.61	583.806	Succinate dehydrogenase [ubiquinone] flavoprotein subunit, mitochondrial OS=Mus musculus GN=Sdha PE=1 SV=1	8.26	0	7.7498	0	15	0	0	20	[unavailable]	[unavailable]	[unavailable]	[unavailable]	[unavailable]	[unavailable]	[unavailable]	[unavailable]	[unavailable]	[unavailable]	[unavailable]	1	1	0.009	3.9635
0.999999	1	FEK(1.000)EMIDR	160322_0002_Ksuc_10w33_Q1.05373.05373.2	R.FEK[228.11]EMIDR.L	sp|Q9CQ62|DECR_MOUSE	1166.53	1809	5373	2	1166.53	584.271	2,4-dienoyl-CoA reductase, mitochondrial OS=Mus musculus GN=Decr1 PE=1 SV=1	4.68	0	4.2904	0.95415	15	0	0.999999	12.3015	[unavailable]	[unavailable]	[unavailable]	[unavailable]	[unavailable]	[unavailable]	[unavailable]	[unavailable]	[unavailable]	[unavailable]	[unavailable]	2	1	0.005	3.4729
0.997353	0.1949	[unavailable]	160322_0002_Ksuc_10w33_Q1.05374.05374.2	K.LGTAAIQGAIEK.A	sp|Q8QZT1|THIL_MOUSE	1170.66	204	5374	2	1170.66	586.338	Acetyl-CoA acetyltransferase, mitochondrial OS=Mus musculus GN=Acat1 PE=1 SV=1	6	2244.9	0.1708	0.8358	15	0	0	20	[unavailable]	[unavailable]	[unavailable]	[unavailable]	[unavailable]	343	311	0	1	1.9	[unavailable]	2	0	0.0002	0.9705
0.999986	1	IPK(1.000)PSRDELFTDTK(0.000)	160322_0002_Ksuc_10w33_Q1.05383.05383.3	R.IPK[228.11]PSRDELFTDTK.A	sp|P52825|CPT2_MOUSE	1745.88	2044	5383	3	1745.89	582.968	Carnitine O-palmitoyltransferase 2, mitochondrial OS=Mus musculus GN=Cpt2 PE=1 SV=2	6.12	0	3.7756	0	2.0225	0	0	17.7538	[unavailable]	[unavailable]	[unavailable]	[unavailable]	[unavailable]	[unavailable]	[unavailable]	[unavailable]	[unavailable]	[unavailable]	[unavailable]	2	1	0.0066	2.4606
0.999999	1	[unavailable]	160322_0002_Ksuc_10w33_Q1.05386.05386.3	K.QFSYTHIC[160.03]AGASAFGK.N	sp|Q99LC5|ETFA_MOUSE	1743.8	975	5386	3	1743.81	582.275	Electron transfer flavoprotein subunit alpha, mitochondrial OS=Mus musculus GN=Etfa PE=1 SV=2	8.21	0	3.6751	0.86725	15	0.7684	1.8383	20	[unavailable]	[unavailable]	[unavailable]	[unavailable]	[unavailable]	[unavailable]	[unavailable]	[unavailable]	[unavailable]	[unavailable]	[unavailable]	2	0	0.0064	11.0324
0.999999	1	[unavailable]	160322_0002_Ksuc_10w33_Q1.05389.05389.2	K.TQQYYDILK.Q	sp|Q8VCW8|ACSF2_MOUSE	1170.59	1819	5389	2	1170.6	586.303	Acyl-CoA synthetase family member 2, mitochondrial OS=Mus musculus GN=Acsf2 PE=1 SV=1	5.5	0	2.8156	0.99045	15	0	0	18.9276	[unavailable]	[unavailable]	[unavailable]	[unavailable]	[unavailable]	[unavailable]	[unavailable]	[unavailable]	[unavailable]	[unavailable]	[unavailable]	2	0	0.0033	3.4459
0.999893	0.9952	GFILEK(1.000)GMR, GFILEKGM(1.000)R	160322_0002_Ksuc_10w33_Q1.05390.05390.2	R.GFILEK[228.11]GM[147.04]R.G	sp|Q60759|GCDH_MOUSE	1165.58	2065	5390	2	1165.58	583.797	Glutaryl-CoA dehydrogenase, mitochondrial OS=Mus musculus GN=Gcdh PE=1 SV=2	8.75	0	3.5608	0.8181	8.0518	0	0.999999	8.84009	[unavailable]	[unavailable]	[unavailable]	[unavailable]	[unavailable]	[unavailable]	[unavailable]	[unavailable]	[unavailable]	[unavailable]	[unavailable]	2	1	0.0042	2.3275
0.999999	1	MMLDLNK(1.000)AK(0.000)	160322_0002_Ksuc_10w33_Q1.05393.05393.2	K.MMLDLNK[228.11]AK.T	sp|Q99JY0|ECHB_MOUSE	1162.57	1465	5393	2	1162.58	582.294	Trifunctional enzyme subunit beta, mitochondrial OS=Mus musculus GN=Hadhb PE=1 SV=1	8.35	0	3.045	0.4714	15	0	4.1755	20	[unavailable]	[unavailable]	[unavailable]	[unavailable]	[unavailable]	[unavailable]	[unavailable]	[unavailable]	[unavailable]	[unavailable]	[unavailable]	2	1	0.0035	5.1145
0.999999	1	[unavailable]	160322_0002_Ksuc_10w33_Q1.05398.05398.2	K.TGPNLHGLFGR.K	sp|CYC_HUMAN|,sp|CYC_HORSE|,sp|P62897|CYC_MOUSE	1167.62	1180	5398	2	1167.62	584.815	sp|CYC_HUMAN|	9.44	0	2.0909	0.999999	15	0	0	10.2997	[unavailable]	[unavailable]	[unavailable]	[unavailable]	[unavailable]	[unavailable]	[unavailable]	[unavailable]	[unavailable]	[unavailable]	[unavailable]	2	0	0.0024	7.1323
0.999997	0.9994	DFFGETVK(0.500)K(0.500)	160322_0002_Ksuc_10w33_Q1.05400.05400.2	K.DFFGETVK[228.11]K.G	sp|Q9DCM2|GSTK1_MOUSE	1169.56	2124	5400	2	1169.56	585.788	Glutathione S-transferase kappa 1 OS=Mus musculus GN=Gstk1 PE=1 SV=3	6.07	0	1.4612	0.5738	15	0	0	13.3508	[unavailable]	[unavailable]	[unavailable]	[unavailable]	[unavailable]	[unavailable]	[unavailable]	[unavailable]	[unavailable]	[unavailable]	[unavailable]	2	0	0.0017	2.0501
0.999935	0.9986	[unavailable]	160322_0002_Ksuc_10w33_Q1.05412.05412.2	K.GEMDTFPTFK.F	sp|P97450|ATP5J_MOUSE	1171.52	1999	5412	2	1171.53	586.768	ATP synthase-coupling factor 6, mitochondrial OS=Mus musculus GN=Atp5j PE=1 SV=1	4.37	0	6.6687	0.5035	15	0	0.9998	5.9765	[unavailable]	[unavailable]	[unavailable]	[unavailable]	[unavailable]	[unavailable]	[unavailable]	[unavailable]	[unavailable]	[unavailable]	[unavailable]	2	0	0.0078	2.6777
0.999999	1	SVMTK(1.000)WLAIPDHSR, SVM(1.000)TKWLAIPDHSR	160322_0002_Ksuc_10w33_Q1.05414.05414.3	R.SVM[147.04]TK[228.11]WLAIPDHSR.Q	sp|P42125|ECI1_MOUSE	1755.86	1277	5414	3	1755.87	586.294	Enoyl-CoA delta isomerase 1, mitochondrial OS=Mus musculus GN=Eci1 PE=1 SV=2	8.49	0	3.8584	0.9572	15	0.999999	0.999999	14.9294	[unavailable]	[unavailable]	[unavailable]	[unavailable]	[unavailable]	[unavailable]	[unavailable]	[unavailable]	[unavailable]	[unavailable]	[unavailable]	2	1	0.0068	6.3305
0.999999	1	HFELK(1.000)HLSSGDLLR	160322_0002_Ksuc_10w33_Q1.05419.05419.3	K.HFELK[228.11]HLSSGDLLR.Q	sp|Q9WTP7|KAD3_MOUSE	1750.9	1676	5419	3	1750.91	584.641	GTP:AMP phosphotransferase AK3, mitochondrial OS=Mus musculus GN=Ak3 PE=1 SV=3	6.92	0	3.3465	0.9681	15	0.999999	0	11.4932	[unavailable]	[unavailable]	[unavailable]	[unavailable]	[unavailable]	[unavailable]	[unavailable]	[unavailable]	[unavailable]	[unavailable]	[unavailable]	2	1	0.0059	4.039
0.999999	1	[unavailable]	160322_0002_Ksuc_10w33_Q1.05420.05420.2	R.FLYEC[160.03]PWR.R	sp|Q05920|PYC_MOUSE	1169.53	1886	5420	2	1169.54	585.774	Pyruvate carboxylase, mitochondrial OS=Mus musculus GN=Pc PE=1 SV=1	5.99	0	5.3231	0.94835	15	0	0	20	[unavailable]	[unavailable]	[unavailable]	[unavailable]	[unavailable]	[unavailable]	[unavailable]	[unavailable]	[unavailable]	[unavailable]	[unavailable]	2	0	0.0062	3.1775
0.999999	1	ANAGEESVMNLDK(1.000)LR	160322_0002_Ksuc_10w33_Q1.05422.05422.3	K.ANAGEESVMNLDK[228.11]LR.F	sp|Q8K2B3|SDHA_MOUSE	1745.83	1538	5422	3	1745.83	582.949	Succinate dehydrogenase [ubiquinone] flavoprotein subunit, mitochondrial OS=Mus musculus GN=Sdha PE=1 SV=1	4.68	0	3.6709	0.99605	15	0.999999	1.9989	20	[unavailable]	[unavailable]	[unavailable]	[unavailable]	[unavailable]	[unavailable]	[unavailable]	[unavailable]	[unavailable]	[unavailable]	[unavailable]	2	1	0.0064	4.7221
0.999999	1	[unavailable]	160322_0002_Ksuc_10w33_Q1.05432.05432.3	K.TFVVQGFGNVGLHSMR.Y	sp|DHE3_BOVIN|,sp|P26443|DHE3_MOUSE	1747.88	1306	5432	3	1747.89	583.635	sp|DHE3_BOVIN|	9.44	0	3.6665	0.9984	15	2	0.999999	20	[unavailable]	[unavailable]	[unavailable]	[unavailable]	[unavailable]	[unavailable]	[unavailable]	[unavailable]	[unavailable]	[unavailable]	[unavailable]	2	0	0.0064	6.117
0.999999	1	[unavailable]	160322_0002_Ksuc_10w33_Q1.05433.05433.3	K.TSAC[160.03]FEPSLDYMVTK.L	sp|Q8C196|CPSM_MOUSE	1747.78	1920	5433	3	1747.79	583.601	Carbamoyl-phosphate synthase [ammonia], mitochondrial OS=Mus musculus GN=Cps1 PE=1 SV=2	4.37	0	4.4001	0.71525	15	0.999999	1.9366	20	[unavailable]	[unavailable]	[unavailable]	[unavailable]	[unavailable]	[unavailable]	[unavailable]	[unavailable]	[unavailable]	[unavailable]	[unavailable]	2	0	0.0077	3.0178
0.999999	1	[unavailable]	160322_0002_Ksuc_10w33_Q1.05434.05434.2	K.TLVQILTEPR.N	sp|Q9JHS4|CLPX_MOUSE	1168.68	208	5434	2	1168.68	585.348	ATP-dependent Clp protease ATP-binding subunit clpX-like, mitochondrial OS=Mus musculus GN=Clpx PE=1 SV=2	5.66	3193.48	2.9093	0.99875	15	0	0	3.4966	[unavailable]	[unavailable]	[unavailable]	[unavailable]	[unavailable]	478	288	0	2	0.11	[unavailable]	2	0	0.0034	5.9103
0.999999	1	HSAVK(1.000)ALTGGIAHLFK(0.000)	160322_0002_Ksuc_10w33_Q1.05440.05440.3	K.HSAVK[228.11]ALTGGIAHLFK.Q	sp|O08749|DLDH_MOUSE	1748.96	1065	5440	3	1748.96	583.993	Dihydrolipoyl dehydrogenase, mitochondrial OS=Mus musculus GN=Dld PE=1 SV=2	10	0	3.1408	0.9954	15	2	0	20	[unavailable]	[unavailable]	[unavailable]	[unavailable]	[unavailable]	[unavailable]	[unavailable]	[unavailable]	[unavailable]	[unavailable]	[unavailable]	2	1	0.0055	8.616
0.999999	1	SVMTK(1.000)WLAIPDHSR, SVM(1.000)TKWLAIPDHSR	160322_0002_Ksuc_10w33_Q1.05443.05443.3	R.SVM[147.04]TK[228.11]WLAIPDHSR.Q	sp|P42125|ECI1_MOUSE	1755.86	1337	5443	3	1755.87	586.294	Enoyl-CoA delta isomerase 1, mitochondrial OS=Mus musculus GN=Eci1 PE=1 SV=2	8.49	0	6.7784	0.9623	15	0.999999	0.999999	14.9294	[unavailable]	[unavailable]	[unavailable]	[unavailable]	[unavailable]	[unavailable]	[unavailable]	[unavailable]	[unavailable]	[unavailable]	[unavailable]	2	1	0.0119	5.881
0.999999	1	TVAVYSEQDTGQM(1.000)HR	160322_0002_Ksuc_10w33_Q1.05449.05449.3	R.TVAVYSEQDTGQM[147.04]HR.Q	sp|Q05920|PYC_MOUSE	1736.78	1105	5449	3	1736.78	579.933	Pyruvate carboxylase, mitochondrial OS=Mus musculus GN=Pc PE=1 SV=1	5.29	0	2.6357	0.99995	15	0	0.999999	20	[unavailable]	[unavailable]	[unavailable]	[unavailable]	[unavailable]	[unavailable]	[unavailable]	[unavailable]	[unavailable]	[unavailable]	[unavailable]	2	0	0.0046	7.9627
0.999999	1	K(1.000)LMSEHGVR	160322_0002_Ksuc_10w33_Q1.05450.05450.2	K.K[228.11]LMSEHGVR.V	sp|Q9Z2I8|SUCB2_MOUSE	1155.57	1898	5450	2	1155.57	578.793	Succinyl-CoA ligase [GDP-forming] subunit beta, mitochondrial OS=Mus musculus GN=Suclg2 PE=1 SV=3	8.75	0	0.7395	0.96385	15	0	0	17.5906	[unavailable]	[unavailable]	[unavailable]	[unavailable]	[unavailable]	[unavailable]	[unavailable]	[unavailable]	[unavailable]	[unavailable]	[unavailable]	2	0	0.0009	3.0993
0.998055	0.9512	TK(1.000)VGSPPLEK(0.000)	160322_0002_Ksuc_10w33_Q1.05465.05465.2	K.TK[228.11]VGSPPLEK.F	sp|Q99JY0|ECHB_MOUSE	1154.62	213	5465	2	1154.62	578.316	Trifunctional enzyme subunit beta, mitochondrial OS=Mus musculus GN=Hadhb PE=1 SV=1	8.26	1717.43	1.2991	0	15	0	0	20	[unavailable]	[unavailable]	[unavailable]	[unavailable]	[unavailable]	372	277	0	1	0.7	[unavailable]	2	1	0.0015	3.1328
0.999999	1	EHGPVGLVHVGAHTNTTDK(1.000)PR	160322_0002_Ksuc_10w33_Q1.05469.05469.4	K.EHGPVGLVHVGAHTNTTDK[228.11]PR.E	sp|A2AS89|SPEB_MOUSE	2321.15	947	5469	4	2321.16	581.295	Agmatinase, mitochondrial OS=Mus musculus GN=Agmat PE=1 SV=1	7.12	0	3.3658	0.849949	15	2	1.9945	4.5293	[unavailable]	[unavailable]	[unavailable]	[unavailable]	[unavailable]	[unavailable]	[unavailable]	[unavailable]	[unavailable]	[unavailable]	[unavailable]	2	0	0.0078	14.2419
0.999999	1	SQLETSLK(1.000)R	160322_0002_Ksuc_10w33_Q1.05475.05475.2	R.SQLETSLK[228.11]R.L	sp|Q8CG76|ARK72_MOUSE	1160.6	1990	5475	2	1160.61	581.309	Aflatoxin B1 aldehyde reductase member 2 OS=Mus musculus GN=Akr7a2 PE=1 SV=3	8.46	0	2.8398	0.99585	10.801	0	0	3.5958	[unavailable]	[unavailable]	[unavailable]	[unavailable]	[unavailable]	[unavailable]	[unavailable]	[unavailable]	[unavailable]	[unavailable]	[unavailable]	2	0	0.0033	2.7441
0.999999	1	GK(0.000)PDVVVK(1.000)EDEEYK(0.000)	160322_0002_Ksuc_10w33_Q1.05477.05477.3	K.GKPDVVVK[228.11]EDEEYK.R	sp|Q8QZT1|THIL_MOUSE	1733.84	1137	5477	3	1733.84	578.953	Acetyl-CoA acetyltransferase, mitochondrial OS=Mus musculus GN=Acat1 PE=1 SV=1	4.51	0	2.3234	0.49025	15	0.999999	0	20	[unavailable]	[unavailable]	[unavailable]	[unavailable]	[unavailable]	[unavailable]	[unavailable]	[unavailable]	[unavailable]	[unavailable]	[unavailable]	2	1	0.004	7.6038
0.999999	1	GK(1.000)PDVVVK(0.000)EDEEYK(0.000)	160322_0002_Ksuc_10w33_Q1.05482.05482.3	K.GK[228.11]PDVVVKEDEEYK.R	sp|Q8QZT1|THIL_MOUSE	1733.84	992	5482	3	1733.84	578.953	Acetyl-CoA acetyltransferase, mitochondrial OS=Mus musculus GN=Acat1 PE=1 SV=1	4.51	0	3.9075	0.9968	15	0.999999	0	20	[unavailable]	[unavailable]	[unavailable]	[unavailable]	[unavailable]	[unavailable]	[unavailable]	[unavailable]	[unavailable]	[unavailable]	[unavailable]	2	1	0.0068	9.8841
0.999999	1	TEQGPQVDETQFK(1.000)K(0.000)	160322_0002_Ksuc_10w33_Q1.05483.05483.3	R.TEQGPQVDETQFK[228.11]K.L	sp|P47738|ALDH2_MOUSE	1733.81	1010	5483	3	1733.82	578.944	Aldehyde dehydrogenase, mitochondrial OS=Mus musculus GN=Aldh2 PE=1 SV=1	4.68	0	5.9141	0.2388	15	0.999999	0	20	[unavailable]	[unavailable]	[unavailable]	[unavailable]	[unavailable]	[unavailable]	[unavailable]	[unavailable]	[unavailable]	[unavailable]	[unavailable]	2	0	0.0103	9.5173
0.999998	0.9638	[unavailable]	160322_0002_Ksuc_10w33_Q1.05489.05489.3	K.YGAHNYHPLPVALER.G	sp|P29758|OAT_MOUSE	1735.88	722	5489	3	1735.89	579.634	Ornithine aminotransferase, mitochondrial OS=Mus musculus GN=Oat PE=1 SV=1	6.92	2182.6	6.1254	0.87035	15	0.999999	0	16.3533	1.134	0.468	0	38.2	1	[unavailable]	[unavailable]	[unavailable]	[unavailable]	0.00757	1.134	2	0	0.0106	-0.1164
0.999999	1	ELNK(1.000)MLEGK(0.000)	160322_0002_Ksuc_10w33_Q1.05490.05490.2	K.ELNK[228.11]MLEGK.G	sp|Q8BMF4|ODP2_MOUSE	1160.57	1804	5490	2	1160.58	581.295	Dihydrolipoyllysine-residue acetyltransferase component of pyruvate dehydrogenase complex, mitochondrial OS=Mus musculus GN=Dlat PE=1 SV=2	6.24	0	2.6295	0.9396	15	0	0.999999	8.2431	[unavailable]	[unavailable]	[unavailable]	[unavailable]	[unavailable]	[unavailable]	[unavailable]	[unavailable]	[unavailable]	[unavailable]	[unavailable]	2	1	0.0031	3.4935
0.999281	0.9276	AIINK(1.000)MNMK(0.000)	160322_0002_Ksuc_10w33_Q1.05501.05501.2	R.AIINK[228.11]MNMK.E	sp|Q8VCW8|ACSF2_MOUSE	1161.59	215	5501	2	1161.59	581.802	Acyl-CoA synthetase family member 2, mitochondrial OS=Mus musculus GN=Acsf2 PE=1 SV=1	10	2443.21	3.0131	0	15	0	1.6358	18.9276	[unavailable]	[unavailable]	[unavailable]	[unavailable]	[unavailable]	335	250	0	1	0.33	[unavailable]	2	1	0.0035	2.6005
0.999999	1	K(1.000)QWLQEVK(0.000)	160322_0002_Ksuc_10w33_Q1.05510.05510.2	R.K[228.11]QWLQEVK.G	sp|P05202|AATM_MOUSE	1157.61	1702	5510	2	1157.61	579.811	Aspartate aminotransferase, mitochondrial OS=Mus musculus GN=Got2 PE=1 SV=1	8.59	0	3.6908	0.9994	15	0	0.3371	20	[unavailable]	[unavailable]	[unavailable]	[unavailable]	[unavailable]	[unavailable]	[unavailable]	[unavailable]	[unavailable]	[unavailable]	[unavailable]	2	0	0.0043	3.9558
0.999999	1	IYGDIIYTSAK(1.000)DK(0.000)R	160322_0002_Ksuc_10w33_Q1.05511.05511.3	R.IYGDIIYTSAK[228.11]DKR.G	sp|Q8BWF0|SSDH_MOUSE	1741.89	1394	5511	3	1741.89	581.637	Succinate-semialdehyde dehydrogenase, mitochondrial OS=Mus musculus GN=Aldh5a1 PE=1 SV=1	8.43	0	2.9433	0.8343	15	0	0	12.6132	[unavailable]	[unavailable]	[unavailable]	[unavailable]	[unavailable]	[unavailable]	[unavailable]	[unavailable]	[unavailable]	[unavailable]	[unavailable]	2	1	0.0051	5.5265
0.999999	1	K(1.000)MMADEALDSGLVSR, KM(0.500)M(0.500)ADEALDSGLVSR	160322_0002_Ksuc_10w33_Q1.05524.05524.3	R.K[228.11]M[147.04]MADEALDSGLVSR.V	sp|O35459|ECH1_MOUSE	1737.79	1520	5524	3	1737.8	580.271	Delta(3,5)-Delta(2,4)-dienoyl-CoA isomerase, mitochondrial OS=Mus musculus GN=Ech1 PE=1 SV=1	4.56	0	5.0576	0.83	8.12199	0.999999	2	8.3994	[unavailable]	[unavailable]	[unavailable]	[unavailable]	[unavailable]	[unavailable]	[unavailable]	[unavailable]	[unavailable]	[unavailable]	[unavailable]	2	0	0.0088	4.8248
0.999999	1	IGSSMK(1.000)SVGEVMAIGR, IGSSM(1.000)KSVGEVM(0.000)AIGR	160322_0002_Ksuc_10w33_Q1.05532.05532.3	R.IGSSM[147.04]K[228.11]SVGEVMAIGR.T	sp|Q8C196|CPSM_MOUSE	1736.84	1779	5532	3	1736.85	579.955	Carbamoyl-phosphate synthase [ammonia], mitochondrial OS=Mus musculus GN=Cps1 PE=1 SV=2	8.75	0	2.9519	0.999449	15	0.999999	4.1165	20	[unavailable]	[unavailable]	[unavailable]	[unavailable]	[unavailable]	[unavailable]	[unavailable]	[unavailable]	[unavailable]	[unavailable]	[unavailable]	2	1	0.0051	3.628
0.999999	1	SVMTK(1.000)WLAIPDHSR	160322_0002_Ksuc_10w33_Q1.05568.05568.3	R.SVMTK[228.11]WLAIPDHSR.Q	sp|P42125|ECI1_MOUSE	1739.87	1042	5568	3	1739.87	580.963	Enoyl-CoA delta isomerase 1, mitochondrial OS=Mus musculus GN=Eci1 PE=1 SV=2	8.49	0	3.1572	0.997449	15	2	1.8586	14.9294	[unavailable]	[unavailable]	[unavailable]	[unavailable]	[unavailable]	[unavailable]	[unavailable]	[unavailable]	[unavailable]	[unavailable]	[unavailable]	2	1	0.0055	9.0111
0.999999	1	FNDGTDEK(0.999)K(0.001)	160322_0002_Ksuc_10w33_Q1.05575.05575.2	R.FNDGTDEK[228.11]K.K	sp|Q03265|ATPA_MOUSE	1152.49	1547	5575	2	1152.49	577.254	ATP synthase subunit alpha, mitochondrial OS=Mus musculus GN=Atp5a1 PE=1 SV=1	4.56	0	0.6355	0.8507	8.82608	0	0	20	[unavailable]	[unavailable]	[unavailable]	[unavailable]	[unavailable]	[unavailable]	[unavailable]	[unavailable]	[unavailable]	[unavailable]	[unavailable]	2	0	0.0007	4.6925
0.999999	1	ISTQQVK(1.000)NK(0.000)	160322_0002_Ksuc_10w33_Q1.05578.05578.2	K.ISTQQVK[228.11]NK.L	sp|Q9DCM2|GSTK1_MOUSE	1144.61	1550	5578	2	1144.61	573.312	Glutathione S-transferase kappa 1 OS=Mus musculus GN=Gstk1 PE=1 SV=3	10	0	2.3463	0.9929	15	0	0.2602	13.3508	[unavailable]	[unavailable]	[unavailable]	[unavailable]	[unavailable]	[unavailable]	[unavailable]	[unavailable]	[unavailable]	[unavailable]	[unavailable]	2	1	0.0027	4.6821
0.999999	1	DGETLTTK(0.989)GK(0.011)	160322_0002_Ksuc_10w33_Q1.05584.05584.2	R.DGETLTTK[228.11]GK.L	sp|P46656|ADX_MOUSE	1148.56	1954	5584	2	1148.56	575.285	Adrenodoxin, mitochondrial OS=Mus musculus GN=Fdx1 PE=1 SV=1	6.07	0	1.4879	0.4555	15	0	0	3.8446	[unavailable]	[unavailable]	[unavailable]	[unavailable]	[unavailable]	[unavailable]	[unavailable]	[unavailable]	[unavailable]	[unavailable]	[unavailable]	2	1	0.0017	2.8854
0.999999	1	K(0.000)GVITVK(1.000)DGK(0.000)	160322_0002_Ksuc_10w33_Q1.05586.05586.2	R.KGVITVK[228.11]DGK.T	sp|P63038|CH60_MOUSE	1143.65	1427	5586	2	1143.65	572.832	60 kDa heat shock protein, mitochondrial OS=Mus musculus GN=Hspd1 PE=1 SV=1	9.7	0	1.7078	0.9998	15	0	0	20	[unavailable]	[unavailable]	[unavailable]	[unavailable]	[unavailable]	[unavailable]	[unavailable]	[unavailable]	[unavailable]	[unavailable]	[unavailable]	2	1	0.002	5.3188
0.999999	1	GSVLPNSDK(0.013)K(0.987)	160322_0002_Ksuc_10w33_Q1.05589.05589.2	K.GSVLPNSDKK[228.11].A	sp|P32020|NLTP_MOUSE	1143.58	1919	5589	2	1143.58	572.796	Non-specific lipid-transfer protein OS=Mus musculus GN=Scp2 PE=1 SV=3	8.59	0	1.7079	0.8917	15	0	0	20	[unavailable]	[unavailable]	[unavailable]	[unavailable]	[unavailable]	[unavailable]	[unavailable]	[unavailable]	[unavailable]	[unavailable]	[unavailable]	2	0	0.002	3.0249
0.999999	1	[unavailable]	160322_0002_Ksuc_10w33_Q1.05591.05591.3	R.TVAVYSEQDTGQMHR.Q	sp|Q05920|PYC_MOUSE	1720.78	972	5591	3	1720.79	574.602	Pyruvate carboxylase, mitochondrial OS=Mus musculus GN=Pc PE=1 SV=1	5.29	0	2.6602	0.999999	15	0.999999	1.2004	20	[unavailable]	[unavailable]	[unavailable]	[unavailable]	[unavailable]	[unavailable]	[unavailable]	[unavailable]	[unavailable]	[unavailable]	[unavailable]	2	0	0.0046	11.205
0.999999	1	TTGK(1.000)LIAQGR	160322_0002_Ksuc_10w33_Q1.05592.05592.2	K.TTGK[228.11]LIAQGR.H	sp|Q9CQR4|ACO13_MOUSE	1143.62	1446	5592	2	1143.63	572.82	Acyl-coenzyme A thioesterase 13 OS=Mus musculus GN=Acot13 PE=1 SV=1	11	0	2.5618	0.99095	15	0	0	5.9329	[unavailable]	[unavailable]	[unavailable]	[unavailable]	[unavailable]	[unavailable]	[unavailable]	[unavailable]	[unavailable]	[unavailable]	[unavailable]	2	1	0.0029	5.188
0.999999	1	K(0.000)ILGYIK(1.000)SGQQEGAK(0.000)	160322_0002_Ksuc_10w33_Q1.05620.05620.3	K.KILGYIK[228.11]SGQQEGAK.L	sp|P47738|ALDH2_MOUSE	1718.92	1677	5620	3	1718.93	573.981	Aldehyde dehydrogenase, mitochondrial OS=Mus musculus GN=Aldh2 PE=1 SV=1	9.53	0	5.0066	0.9651	15	0	0	20	[unavailable]	[unavailable]	[unavailable]	[unavailable]	[unavailable]	[unavailable]	[unavailable]	[unavailable]	[unavailable]	[unavailable]	[unavailable]	2	1	0.0086	4.0381
0.918728	0.983	[unavailable]	160322_0002_Ksuc_10w33_Q1.05630.05630.2	R.RILEDYLK[228.11].K	DECOY0_sp_6447	1148.61	218	5630	2	1148.61	575.311	Randomized Protein Sequence	6.07	2221.8	3.8307	0	15	0	0	1.4779	[unavailable]	[unavailable]	[unavailable]	[unavailable]	[unavailable]	465	355	1	1	0.79	[unavailable]	2	0	0.0044	4.0236
0.994655	0.8997	SK(1.000)EFAQVIK(0.000)	160322_0002_Ksuc_10w33_Q1.05643.05643.2	K.SK[228.11]EFAQVIK.L	sp|P97807|FUMH_MOUSE	1148.61	219	5643	2	1148.61	575.311	Fumarate hydratase, mitochondrial OS=Mus musculus GN=Fh PE=1 SV=3	8.31	2400.82	3.6566	0	15	0	0	16.4494	[unavailable]	[unavailable]	[unavailable]	[unavailable]	[unavailable]	433	388	1	1	0.39	[unavailable]	2	1	0.0042	2.2302
0.999999	1	ANVAK(0.000)PGLVDDFEK(0.500)K(0.500)	160322_0002_Ksuc_10w33_Q1.05645.05645.3	R.ANVAKPGLVDDFEK[228.11]K.Y	sp|Q9DCX2|ATP5H_MOUSE	1729.89	966	5645	3	1729.9	577.637	ATP synthase subunit d, mitochondrial OS=Mus musculus GN=Atp5h PE=1 SV=3	6.16	0	3.9164	0.8099	15	0.999999	0	16.4838	[unavailable]	[unavailable]	[unavailable]	[unavailable]	[unavailable]	[unavailable]	[unavailable]	[unavailable]	[unavailable]	[unavailable]	[unavailable]	2	0	0.0068	11.6024
0.999999	1	GLVMVK(1.000)PGSIQPHQK(0.000)	160322_0002_Ksuc_10w33_Q1.05649.05649.3	R.GLVMVK[228.11]PGSIQPHQK.V	sp|Q8BFR5|EFTU_MOUSE	1717.92	996	5649	3	1717.93	573.647	Elongation factor Tu, mitochondrial OS=Mus musculus GN=Tufm PE=1 SV=1	10	0	4.2634	0.9992	15	0.999999	0.999999	9.55129	[unavailable]	[unavailable]	[unavailable]	[unavailable]	[unavailable]	[unavailable]	[unavailable]	[unavailable]	[unavailable]	[unavailable]	[unavailable]	2	0	0.0073	9.8036
0.999999	1	TGK(1.000)VTLEYRPVIDK(0.000)	160322_0002_Ksuc_10w33_Q1.05658.05658.3	K.TGK[228.11]VTLEYRPVIDK.T	sp|Q8K2B3|SDHA_MOUSE	1717.92	1127	5658	3	1717.93	573.649	Succinate dehydrogenase [ubiquinone] flavoprotein subunit, mitochondrial OS=Mus musculus GN=Sdha PE=1 SV=1	8.17	0	3.3041	0.9946	15	0.999999	0	20	[unavailable]	[unavailable]	[unavailable]	[unavailable]	[unavailable]	[unavailable]	[unavailable]	[unavailable]	[unavailable]	[unavailable]	[unavailable]	2	1	0.0057	7.7064
0.999999	1	[unavailable]	160322_0002_Ksuc_10w33_Q1.05661.05661.3	K.TTGLVGLAVC[160.03]DTPHER.L	sp|Q9CPP6|NDUA5_MOUSE	1724.85	1074	5661	3	1724.86	575.958	NADH dehydrogenase [ubiquinone] 1 alpha subcomplex subunit 5 OS=Mus musculus GN=Ndufa5 PE=1 SV=3	5.29	0	3.2909	0.99935	15	0	0	6.0692	[unavailable]	[unavailable]	[unavailable]	[unavailable]	[unavailable]	[unavailable]	[unavailable]	[unavailable]	[unavailable]	[unavailable]	[unavailable]	2	0	0.0057	8.388
0.999999	1	[unavailable]	160322_0002_Ksuc_10w33_Q1.05665.05665.3	K.HGGTIPVVPTAEFQDR.L	sp|P26443|DHE3_MOUSE	1722.87	1188	5665	3	1722.87	575.297	Glutamate dehydrogenase 1, mitochondrial OS=Mus musculus GN=Glud1 PE=1 SV=1	5.32	0	2.9758	0.998949	15	2	0.6822	20	[unavailable]	[unavailable]	[unavailable]	[unavailable]	[unavailable]	[unavailable]	[unavailable]	[unavailable]	[unavailable]	[unavailable]	[unavailable]	2	0	0.0051	7.0891
0.999999	1	EVTGVVPFGK(1.000)VPQHK(0.000)	160322_0002_Ksuc_10w33_Q1.05669.05669.3	K.EVTGVVPFGK[228.11]VPQHK.D	sp|Q9DBG1|CP27A_MOUSE	1720.91	2015	5669	3	1720.92	574.645	Sterol 26-hydroxylase, mitochondrial OS=Mus musculus GN=Cyp27a1 PE=1 SV=1	8.69	0	2.8728	0	15	0	0	13.4417	[unavailable]	[unavailable]	[unavailable]	[unavailable]	[unavailable]	[unavailable]	[unavailable]	[unavailable]	[unavailable]	[unavailable]	[unavailable]	2	1	0.0049	2.582
0.999999	1	ANVAK(1.000)PGLVDDFEK(0.000)K(0.000)	160322_0002_Ksuc_10w33_Q1.05670.05670.3	R.ANVAK[228.11]PGLVDDFEKK.Y	sp|Q9DCX2|ATP5H_MOUSE	1729.89	968	5670	3	1729.89	577.637	ATP synthase subunit d, mitochondrial OS=Mus musculus GN=Atp5h PE=1 SV=3	6.16	0	2.0111	0.9999	15	0.999999	0	16.4838	[unavailable]	[unavailable]	[unavailable]	[unavailable]	[unavailable]	[unavailable]	[unavailable]	[unavailable]	[unavailable]	[unavailable]	[unavailable]	2	0	0.0035	11.479
0.999999	1	DNGLLAK(1.000)PTHGDIIR	160322_0002_Ksuc_10w33_Q1.05682.05682.3	R.DNGLLAK[228.11]PTHGDIIR.L	sp|P29758|OAT_MOUSE	1718.89	1116	5682	3	1718.9	573.972	Ornithine aminotransferase, mitochondrial OS=Mus musculus GN=Oat PE=1 SV=1	6.75	0	3.0892	0.99995	15	0.999999	0.999999	16.3533	[unavailable]	[unavailable]	[unavailable]	[unavailable]	[unavailable]	[unavailable]	[unavailable]	[unavailable]	[unavailable]	[unavailable]	[unavailable]	2	0	0.0053	7.824
0.999999	1	VGAFTVVCK(1.000)DAEEAK(0.000)	160322_0002_Ksuc_10w33_Q1.05685.05685.3	R.VGAFTVVC[160.03]K[228.11]DAEEAK.R	sp|P05202|AATM_MOUSE	1722.81	1019	5685	3	1722.82	575.278	Aspartate aminotransferase, mitochondrial OS=Mus musculus GN=Got2 PE=1 SV=1	4.68	0	2.3382	0.9756	15	0.999999	0	20	[unavailable]	[unavailable]	[unavailable]	[unavailable]	[unavailable]	[unavailable]	[unavailable]	[unavailable]	[unavailable]	[unavailable]	[unavailable]	2	1	0.004	9.3981
0.999999	1	K(0.500)FK(0.500)LEAPDADELPR	160322_0002_Ksuc_10w33_Q1.05689.05689.3	K.K[228.11]FKLEAPDADELPR.S	sp|Q99KI0|ACON_MOUSE	1727.87	1574	5689	3	1727.88	576.965	Aconitate hydratase, mitochondrial OS=Mus musculus GN=Aco2 PE=1 SV=1	4.78	0	1.8015	0.3182	15	0	0	20	[unavailable]	[unavailable]	[unavailable]	[unavailable]	[unavailable]	[unavailable]	[unavailable]	[unavailable]	[unavailable]	[unavailable]	[unavailable]	2	1	0.0031	4.5213
0.999999	1	IGLFVK(1.000)AGSR	160322_0002_Ksuc_10w33_Q1.05694.05694.2	R.IGLFVK[228.11]AGSR.Y	sp|Q9DB77|QCR2_MOUSE	1146.64	1588	5694	2	1146.64	574.327	Cytochrome b-c1 complex subunit 2, mitochondrial OS=Mus musculus GN=Uqcrc2 PE=1 SV=1	11	0	1.9163	0.99525	15	0	0	20	[unavailable]	[unavailable]	[unavailable]	[unavailable]	[unavailable]	[unavailable]	[unavailable]	[unavailable]	[unavailable]	[unavailable]	[unavailable]	2	1	0.0022	4.4575
0.999999	1	LCVFMGK(1.000)TDPQAPR	160322_0002_Ksuc_10w33_Q1.05696.05696.3	K.LC[160.03]VFMGK[228.11]TDPQAPR.H	sp|Q8K370|ACD10_MOUSE	1718.81	1711	5696	3	1718.82	573.945	Acyl-CoA dehydrogenase family member 10 OS=Mus musculus GN=Acad10 PE=1 SV=1	8.22	0	2.6633	0.4985	15	0.999999	2	9.2191	[unavailable]	[unavailable]	[unavailable]	[unavailable]	[unavailable]	[unavailable]	[unavailable]	[unavailable]	[unavailable]	[unavailable]	[unavailable]	2	1	0.0046	3.9055
0.999225	0.98	K(0.000)FK(1.000)LEAPDADELPR	160322_0002_Ksuc_10w33_Q1.05697.05697.3	K.KFK[228.11]LEAPDADELPR.S	sp|Q99KI0|ACON_MOUSE	1727.87	2157	5697	3	1727.88	576.965	Aconitate hydratase, mitochondrial OS=Mus musculus GN=Aco2 PE=1 SV=1	4.78	0	1.2717	0	15	0	0	20	[unavailable]	[unavailable]	[unavailable]	[unavailable]	[unavailable]	[unavailable]	[unavailable]	[unavailable]	[unavailable]	[unavailable]	[unavailable]	2	1	0.0022	1.8938
0.999999	1	HTISK(1.000)FLQENLAPK(0.000)	160322_0002_Ksuc_10w33_Q1.05699.05699.3	R.HTISK[228.11]FLQENLAPK.A	sp|Q9JHI5|IVD_MOUSE	1724.91	1953	5699	3	1724.91	575.977	Isovaleryl-CoA dehydrogenase, mitochondrial OS=Mus musculus GN=Ivd PE=1 SV=1	8.6	0	2.9723	0.49715	15	0.999999	0.0595	14.4948	[unavailable]	[unavailable]	[unavailable]	[unavailable]	[unavailable]	[unavailable]	[unavailable]	[unavailable]	[unavailable]	[unavailable]	[unavailable]	2	1	0.0051	2.8862
0.999999	0.9999	GFILEK(1.000)GMR	160322_0002_Ksuc_10w33_Q1.05703.05703.2	R.GFILEK[228.11]GMR.G	sp|Q60759|GCDH_MOUSE	1149.59	1994	5703	2	1149.59	575.8	Glutaryl-CoA dehydrogenase, mitochondrial OS=Mus musculus GN=Gcdh PE=1 SV=2	8.75	0	3.8227	0.99325	15	0	0.999999	8.84009	[unavailable]	[unavailable]	[unavailable]	[unavailable]	[unavailable]	[unavailable]	[unavailable]	[unavailable]	[unavailable]	[unavailable]	[unavailable]	2	1	0.0044	2.7096
0.999999	1	K(1.000)MMADEALDSGLVSR	160322_0002_Ksuc_10w33_Q1.05705.05705.3	R.K[228.11]MMADEALDSGLVSR.V	sp|O35459|ECH1_MOUSE	1721.8	1560	5705	3	1721.8	574.939	Delta(3,5)-Delta(2,4)-dienoyl-CoA isomerase, mitochondrial OS=Mus musculus GN=Ech1 PE=1 SV=1	4.56	0	2.765	0.901699	15	0.999999	4	8.3994	[unavailable]	[unavailable]	[unavailable]	[unavailable]	[unavailable]	[unavailable]	[unavailable]	[unavailable]	[unavailable]	[unavailable]	[unavailable]	2	0	0.0048	4.6025
0.999999	1	VPETNILGK(1.000)IGHGYK(0.000)	160322_0002_Ksuc_10w33_Q1.05710.05710.3	K.VPETNILGK[228.11]IGHGYK.Y	sp|Q9DBL1|ACDSB_MOUSE	1724.91	1243	5710	3	1724.92	575.977	Short\branched chain specific acyl-CoA dehydrogenase, mitochondrial OS=Mus musculus GN=Acadsb PE=1 SV=1	8.48	0	3.6092	0.9921	15	0	0	4.0885	[unavailable]	[unavailable]	[unavailable]	[unavailable]	[unavailable]	[unavailable]	[unavailable]	[unavailable]	[unavailable]	[unavailable]	[unavailable]	2	1	0.0062	6.6201
0.999999	1	IASAIMK(1.000)AADEVAEGK(0.000), IASAIM(1.000)KAADEVAEGK	160322_0002_Ksuc_10w33_Q1.05717.05717.3	K.IASAIM[147.04]K[228.11]AADEVAEGK.L	sp|P97807|FUMH_MOUSE	1718.84	1684	5717	3	1718.85	573.954	Fumarate hydratase, mitochondrial OS=Mus musculus GN=Fh PE=1 SV=3	4.68	0	3.622	0.9201	13.6214	0.999999	0.999999	16.4494	[unavailable]	[unavailable]	[unavailable]	[unavailable]	[unavailable]	[unavailable]	[unavailable]	[unavailable]	[unavailable]	[unavailable]	[unavailable]	2	1	0.0062	4.0079
0.999999	1	[unavailable]	160322_0002_Ksuc_10w33_Q1.05718.05718.2	K.SFLSPNQILK.L	sp|Q9DB20|ATPO_MOUSE	1145.64	1665	5718	2	1145.65	573.83	ATP synthase subunit O, mitochondrial OS=Mus musculus GN=Atp5o PE=1 SV=1	8.47	0	3.3031	0.99985	15	0	0.26	20	[unavailable]	[unavailable]	[unavailable]	[unavailable]	[unavailable]	[unavailable]	[unavailable]	[unavailable]	[unavailable]	[unavailable]	[unavailable]	2	0	0.0038	4.1137
0.999999	1	MAGVK(1.000)VPLVAMHHAYVVTER	160322_0002_Ksuc_10w33_Q1.05723.05723.4	R.MAGVK[228.11]VPLVAMHHAYVVTER.L	sp|Q99LB7|SARDH_MOUSE	2307.19	1203	5723	4	2307.2	577.804	Sarcosine dehydrogenase, mitochondrial OS=Mus musculus GN=Sardh PE=1 SV=1	8.38	0	4.7618	0.7707	15	0.999999	0.999999	20	[unavailable]	[unavailable]	[unavailable]	[unavailable]	[unavailable]	[unavailable]	[unavailable]	[unavailable]	[unavailable]	[unavailable]	[unavailable]	2	1	0.011	6.9829
0.999999	1	NGVK(1.000)IMGTSPLQIDR	160322_0002_Ksuc_10w33_Q1.05724.05724.3	K.NGVK[228.11]IMGTSPLQIDR.A	sp|Q8C196|CPSM_MOUSE	1727.89	1575	5724	3	1727.9	576.97	Carbamoyl-phosphate synthase [ammonia], mitochondrial OS=Mus musculus GN=Cps1 PE=1 SV=2	8.75	0	4.6627	0.731549	15	0.999999	2	20	[unavailable]	[unavailable]	[unavailable]	[unavailable]	[unavailable]	[unavailable]	[unavailable]	[unavailable]	[unavailable]	[unavailable]	[unavailable]	2	1	0.0081	4.5197
0.999999	1	IGSSMK(1.000)SVGEVMAIGR	160322_0002_Ksuc_10w33_Q1.05732.05732.3	R.IGSSMK[228.11]SVGEVMAIGR.T	sp|Q8C196|CPSM_MOUSE	1720.85	1501	5732	3	1720.86	574.624	Carbamoyl-phosphate synthase [ammonia], mitochondrial OS=Mus musculus GN=Cps1 PE=1 SV=2	8.75	0	4.1498	0.996549	15	0.999999	4.1165	20	[unavailable]	[unavailable]	[unavailable]	[unavailable]	[unavailable]	[unavailable]	[unavailable]	[unavailable]	[unavailable]	[unavailable]	[unavailable]	2	1	0.0071	4.9188
0.999999	1	K(0.000)HNLK(1.000)LGFMSAFVK(0.000)	160322_0002_Ksuc_10w33_Q1.05735.05735.3	K.KHNLK[228.11]LGFMSAFVK.A	sp|Q9D2G2|ODO2_MOUSE	1718.92	1236	5735	3	1718.92	573.98	Dihydrolipoyllysine-residue succinyltransferase component of 2-oxoglutarate dehydrogenase complex, mitochondrial OS=Mus musculus GN=Dlst PE=1 SV=1	10.3	0	2.7696	0.9363	15	0.9919	0	10.1856	[unavailable]	[unavailable]	[unavailable]	[unavailable]	[unavailable]	[unavailable]	[unavailable]	[unavailable]	[unavailable]	[unavailable]	[unavailable]	2	1	0.0048	6.6845
0.999999	1	[unavailable]	160322_0002_Ksuc_10w33_Q1.05741.05741.3	K.HHAAYVNNLNATEEK.Y	sp|P09671|SODM_MOUSE	1709.81	1160	5741	3	1709.81	570.945	Superoxide dismutase [Mn], mitochondrial OS=Mus musculus GN=Sod2 PE=1 SV=3	6	0	0.2142	0.983049	15	0.999999	0	13.5658	[unavailable]	[unavailable]	[unavailable]	[unavailable]	[unavailable]	[unavailable]	[unavailable]	[unavailable]	[unavailable]	[unavailable]	[unavailable]	2	0	0.0004	7.2725
0.94809	0.9176	[unavailable]	160322_0002_Ksuc_10w33_Q1.05742.05742.2	K.TEFK[228.11]ANAEK.T	sp|P56382|ATP5E_MOUSE	1136.53	225	5742	2	1136.54	569.275	ATP synthase subunit epsilon, mitochondrial OS=Mus musculus GN=Atp5e PE=1 SV=2	5.81	1380.6	0.4399	0	11.6372	0	0	6.99999	[unavailable]	[unavailable]	[unavailable]	[unavailable]	[unavailable]	438	351	1	1	1	[unavailable]	2	1	0.0005	3.3172
0.999999	1	AQQALVQK(1.000)R	160322_0002_Ksuc_10w33_Q1.05748.05748.2	K.AQQALVQK[228.11]R.H	sp|Q9CQQ7|AT5F1_MOUSE	1140.63	1788	5748	2	1140.63	571.32	ATP synthase F(0) complex subunit B1, mitochondrial OS=Mus musculus GN=Atp5f1 PE=1 SV=1	11	0	3.2106	0.99675	15	0	0	14.2835	[unavailable]	[unavailable]	[unavailable]	[unavailable]	[unavailable]	[unavailable]	[unavailable]	[unavailable]	[unavailable]	[unavailable]	[unavailable]	2	0	0.0037	3.5791
0.999999	1	[unavailable]	160322_0002_Ksuc_10w33_Q1.05763.05763.2	R.DAGMQLQGYR.Y	sp|P05202|AATM_MOUSE	1137.52	1661	5763	2	1137.53	569.769	Aspartate aminotransferase, mitochondrial OS=Mus musculus GN=Got2 PE=1 SV=1	5.84	0	5.9022	0.9992	15	0	0.999999	20	[unavailable]	[unavailable]	[unavailable]	[unavailable]	[unavailable]	[unavailable]	[unavailable]	[unavailable]	[unavailable]	[unavailable]	[unavailable]	2	0	0.0067	4.1241
0.999998	0.9937	[unavailable]	160322_0002_Ksuc_10w33_Q1.05764.05764.2	K.LQNLQLQPGK.A	sp|P32020|NLTP_MOUSE	1137.65	728	5764	2	1137.65	569.833	Non-specific lipid-transfer protein OS=Mus musculus GN=Scp2 PE=1 SV=3	8.75	1978.1	1.5119	0.9851	15	0	0	20	1.608	0.35	0	153.8	1	[unavailable]	[unavailable]	[unavailable]	[unavailable]	0.00191	1.608	2	0	0.0017	1.2607
0.999999	1	GMPGFSTSK(0.500)K(0.500)	160322_0002_Ksuc_10w33_Q1.05769.05769.2	K.GMPGFSTSK[228.11]K.L	sp|Q9JHI5|IVD_MOUSE	1138.53	1506	5769	2	1138.54	570.274	Isovaleryl-CoA dehydrogenase, mitochondrial OS=Mus musculus GN=Ivd PE=1 SV=1	10	0	3.2165	0.9015	15	0	0.9724	14.4948	[unavailable]	[unavailable]	[unavailable]	[unavailable]	[unavailable]	[unavailable]	[unavailable]	[unavailable]	[unavailable]	[unavailable]	[unavailable]	2	0	0.0037	4.9107
0.999999	1	[unavailable]	160322_0002_Ksuc_10w33_Q1.05774.05774.2	K.TYFQGSLPAR.A	sp|P52760|UK114_MOUSE	1138.58	1461	5774	2	1138.58	570.296	Ribonuclease UK114 OS=Mus musculus GN=Hrsp12 PE=1 SV=3	8.41	0	3.1092	0.999899	15	0	0	3.0727	[unavailable]	[unavailable]	[unavailable]	[unavailable]	[unavailable]	[unavailable]	[unavailable]	[unavailable]	[unavailable]	[unavailable]	[unavailable]	2	0	0.0035	5.1279
0.999973	1	K(0.000)VK(1.000)YFNIK(0.000)	160322_0002_Ksuc_10w33_Q1.05776.05776.2	R.KVK[228.11]YFNIK.A	sp|Q9JLT4|TRXR2_MOUSE	1138.64	1944	5776	2	1138.64	570.327	Thioredoxin reductase 2, mitochondrial OS=Mus musculus GN=Txnrd2 PE=1 SV=4	10	0	3.3234	0.268	1.2322	0	0	9.42719	[unavailable]	[unavailable]	[unavailable]	[unavailable]	[unavailable]	[unavailable]	[unavailable]	[unavailable]	[unavailable]	[unavailable]	[unavailable]	2	1	0.0038	2.9438
0.99835	0.9944	VLPVGGIK(0.500)EK(0.500)	160322_0002_Ksuc_10w33_Q1.05777.05777.2	K.VLPVGGIK[228.11]EK.T	sp|Q8CGK3|LONM_MOUSE	1138.66	2067	5777	2	1138.66	570.337	Lon protease homolog, mitochondrial OS=Mus musculus GN=Lonp1 PE=1 SV=2	8.56	0	1.6081	0.8727	3.8801	0	0	9.803	[unavailable]	[unavailable]	[unavailable]	[unavailable]	[unavailable]	[unavailable]	[unavailable]	[unavailable]	[unavailable]	[unavailable]	[unavailable]	2	1	0.0018	2.3198
0.999999	1	[unavailable]	160322_0002_Ksuc_10w33_Q1.05778.05778.2	R.TFLQTVSSEK.V	sp|Q9D1H8|RM53_MOUSE	1138.59	1704	5778	2	1138.59	570.301	39S ribosomal protein L53, mitochondrial OS=Mus musculus GN=Mrpl53 PE=3 SV=1	5.66	0	3.4308	0.7286	12.3346	0	0	0.999999	[unavailable]	[unavailable]	[unavailable]	[unavailable]	[unavailable]	[unavailable]	[unavailable]	[unavailable]	[unavailable]	[unavailable]	[unavailable]	2	0	0.0039	3.9482
0.999999	1	SFIAMDTK(0.500)K(0.500)	160322_0002_Ksuc_10w33_Q1.05781.05781.2	R.SFIAMDTK[228.11]K.L	sp|Q8CC88|VWA8_MOUSE	1139.55	1854	5781	2	1139.56	570.784	von Willebrand factor A domain-containing protein 8 OS=Mus musculus GN=Vwa8 PE=2 SV=2	8.31	0	1.6068	0.9323	15	0	0	14.4789	[unavailable]	[unavailable]	[unavailable]	[unavailable]	[unavailable]	[unavailable]	[unavailable]	[unavailable]	[unavailable]	[unavailable]	[unavailable]	2	0	0.0018	3.2928
0.999999	1	GK(1.000)NSSVGLIQLNRPK(0.000)	160322_0002_Ksuc_10w33_Q1.05783.05783.3	K.GK[228.11]NSSVGLIQLNRPK.A	sp|Q8BH95|ECHM_MOUSE	1709.94	1004	5783	3	1709.95	570.988	Enoyl-CoA hydratase, mitochondrial OS=Mus musculus GN=Echs1 PE=1 SV=1	11.17	0	3.2125	0.9991	15	0	0	16.6027	[unavailable]	[unavailable]	[unavailable]	[unavailable]	[unavailable]	[unavailable]	[unavailable]	[unavailable]	[unavailable]	[unavailable]	[unavailable]	2	1	0.0055	9.6609
0.9949	0.8757	[unavailable]	160322_0002_Ksuc_10w33_Q1.05784.05784.2	R.TFVEESIYR.E	sp|Q9CZS1|AL1B1_MOUSE	1142.56	729	5784	2	1142.57	572.288	Aldehyde dehydrogenase X, mitochondrial OS=Mus musculus GN=Aldh1b1 PE=1 SV=1	4.53	2398.3	4.8995	0.169	15	0	0	15.1228	1.095	0.295	0	100.3	2	[unavailable]	[unavailable]	[unavailable]	[unavailable]	0.138	1.095	2	0	0.0056	-3.0195
0.999999	1	QISK(1.000)CLGLTEAQTR	160322_0002_Ksuc_10w33_Q1.05792.05792.3	K.QISK[228.11]C[160.03]LGLTEAQTR.E	sp|Q8C196|CPSM_MOUSE	1703.85	2022	5792	3	1703.86	568.958	Carbamoyl-phosphate synthase [ammonia], mitochondrial OS=Mus musculus GN=Cps1 PE=1 SV=2	8.22	0	4.0837	0.9975	15	0.999999	3.1143	20	[unavailable]	[unavailable]	[unavailable]	[unavailable]	[unavailable]	[unavailable]	[unavailable]	[unavailable]	[unavailable]	[unavailable]	[unavailable]	2	1	0.007	2.5659
0.999999	1	[unavailable]	160322_0002_Ksuc_10w33_Q1.05795.05795.2	R.TKLPWDAVGR.L	sp|P54869|HMCS2_MOUSE	1141.62	1420	5795	2	1141.63	571.819	Hydroxymethylglutaryl-CoA synthase, mitochondrial OS=Mus musculus GN=Hmgcs2 PE=1 SV=2	8.41	0	2.6732	0.93775	15	0	0.999999	20	[unavailable]	[unavailable]	[unavailable]	[unavailable]	[unavailable]	[unavailable]	[unavailable]	[unavailable]	[unavailable]	[unavailable]	[unavailable]	2	1	0.0031	5.3649
0.963199	0.9936	[unavailable]	160322_0002_Ksuc_10w33_Q1.05797.05797.2	R.GFDEKKGEK[228.11].Y	DECOY1_sp_15896	1136.53	227	5797	2	1136.54	569.275	Randomized Protein Sequence	6.18	2663.19	3.7834	0	15	0	0	0.9947	[unavailable]	[unavailable]	[unavailable]	[unavailable]	[unavailable]	505	384	1	1	0.21	[unavailable]	2	1	0.0043	4.462
0.785944	0.9561	[unavailable]	160322_0002_Ksuc_10w33_Q1.05799.05799.2	R.GFDEKKGEK[228.11].Y	DECOY1_sp_15896	1136.53	228	5799	2	1136.54	569.275	Randomized Protein Sequence	6.18	2766.25	2.9036	0	15	0	0	0.9947	[unavailable]	[unavailable]	[unavailable]	[unavailable]	[unavailable]	421	332	1	1	0.32	[unavailable]	2	1	0.0033	3.2618
0.999999	1	LVPLK(1.000)ETIK(0.000)	160322_0002_Ksuc_10w33_Q1.05804.05804.2	K.LVPLK[228.11]ETIK.G	sp|P56480|ATPB_MOUSE	1139.68	1988	5804	2	1139.68	570.847	ATP synthase subunit beta, mitochondrial OS=Mus musculus GN=Atp5b PE=1 SV=2	8.59	0	2.9991	0	15	0	0	20	[unavailable]	[unavailable]	[unavailable]	[unavailable]	[unavailable]	[unavailable]	[unavailable]	[unavailable]	[unavailable]	[unavailable]	[unavailable]	2	1	0.0034	2.751
0.999999	1	SGLDPK(1.000)LLAK(0.000)	160322_0002_Ksuc_10w33_Q1.05810.05810.2	R.SGLDPK[228.11]LLAK.L	sp|Q99L13|3HIDH_MOUSE	1140.64	1566	5810	2	1140.64	571.327	3-hydroxyisobutyrate dehydrogenase, mitochondrial OS=Mus musculus GN=Hibadh PE=1 SV=1	8.31	0	4.8159	0.9997	15	0	0	18.379	[unavailable]	[unavailable]	[unavailable]	[unavailable]	[unavailable]	[unavailable]	[unavailable]	[unavailable]	[unavailable]	[unavailable]	[unavailable]	2	1	0.0055	4.5658
0.999999	1	[unavailable]	160322_0002_Ksuc_10w33_Q1.05817.05817.2	K.TNEFLENFK.N	sp|Q9CQE1|NPS3B_MOUSE	1140.55	1725	5817	2	1140.55	571.28	Protein NipSnap homolog 3B OS=Mus musculus GN=Nipsnap3b PE=1 SV=1	4.53	0	4.4952	0.993549	15	0	0	11.4112	[unavailable]	[unavailable]	[unavailable]	[unavailable]	[unavailable]	[unavailable]	[unavailable]	[unavailable]	[unavailable]	[unavailable]	[unavailable]	2	0	0.0051	3.8733
0.999999	1	NGK(1.000)QWLLGK(0.000)	160322_0002_Ksuc_10w33_Q1.05818.05818.2	R.NGK[228.11]QWLLGK.T	sp|Q3TC72|FAHD2_MOUSE	1142.61	1526	5818	2	1142.61	572.312	Fumarylacetoacetate hydrolase domain-containing protein 2A OS=Mus musculus GN=Fahd2 PE=1 SV=1	10	0	2.1367	0.9993	15	0	0	3.4283	[unavailable]	[unavailable]	[unavailable]	[unavailable]	[unavailable]	[unavailable]	[unavailable]	[unavailable]	[unavailable]	[unavailable]	[unavailable]	2	1	0.0024	4.7733
0.994113	0.9428	[unavailable]	160322_0002_Ksuc_10w33_Q1.05827.05827.2	K.TGVAPIIDVVR.S	sp|P14115|RL27A_MOUSE	1138.67	229	5827	2	1138.67	570.343	60S ribosomal protein L27a OS=Mus musculus GN=Rpl27a PE=2 SV=5	5.5	2988.56	-2.459	0.7009	15	0	0	3.2156	[unavailable]	[unavailable]	[unavailable]	[unavailable]	[unavailable]	646	330	1	2	0.026	[unavailable]	2	0	-0.0028	8.3867
0.848963	0.9338	[unavailable]	160322_0002_Ksuc_10w33_Q1.05829.05829.2	K.AGVLPTK[228.11]LLK.K	sp|Q8BGC4|ZADH2_MOUSE	1138.7	230	5829	2	1138.7	570.355	Zinc-binding alcohol dehydrogenase domain-containing protein 2 OS=Mus musculus GN=Zadh2 PE=1 SV=1	10	3054.5	3.3372	0	9.1741	0	0	6.5582	[unavailable]	[unavailable]	[unavailable]	[unavailable]	[unavailable]	523	490	1	1	0.44	[unavailable]	2	1	0.0038	2.7132
0.997656	0.985	DK(0.000)YK(1.000)NIGAK(0.000)	160322_0002_Ksuc_10w33_Q1.05839.05839.2	K.DKYK[228.11]NIGAK.L	sp|P63038|CH60_MOUSE	1135.59	231	5839	2	1135.59	568.801	60 kDa heat shock protein, mitochondrial OS=Mus musculus GN=Hspd1 PE=1 SV=1	9.53	1303.15	1.3209	0	9.5264	0	0	20	[unavailable]	[unavailable]	[unavailable]	[unavailable]	[unavailable]	498	395	1	1	0.1	[unavailable]	2	2	0.0015	4.0367
0.999999	1	[unavailable]	160322_0002_Ksuc_10w33_Q1.05840.05840.2	R.TFQDC[160.03]YSSK.F	sp|Q8BH95|ECHM_MOUSE	1134.47	1375	5840	2	1134.47	568.24	Enoyl-CoA hydratase, mitochondrial OS=Mus musculus GN=Echs1 PE=1 SV=1	5.5	0	2.3672	0.99995	15	0	0	16.6027	[unavailable]	[unavailable]	[unavailable]	[unavailable]	[unavailable]	[unavailable]	[unavailable]	[unavailable]	[unavailable]	[unavailable]	[unavailable]	2	0	0.0027	5.6509
0.999999	1	LNTK(1.000)VTGATK(0.000)	160322_0002_Ksuc_10w33_Q1.05842.05842.2	K.LNTK[228.11]VTGATK.K	sp|O08749|DLDH_MOUSE	1131.61	1346	5842	2	1131.62	566.814	Dihydrolipoyl dehydrogenase, mitochondrial OS=Mus musculus GN=Dld PE=1 SV=2	10	0	2.9126	0.999999	15	0	0	20	[unavailable]	[unavailable]	[unavailable]	[unavailable]	[unavailable]	[unavailable]	[unavailable]	[unavailable]	[unavailable]	[unavailable]	[unavailable]	2	1	0.0033	5.8422
0.999998	1	EVCSEK(1.000)TGHAEVVR	160322_0002_Ksuc_10w33_Q1.05844.05844.3	K.EVC[160.03]SEK[228.11]TGHAEVVR.V	sp|Q9D6Y7|MSRA_MOUSE	1699.78	1516	5844	3	1699.79	567.602	Mitochondrial peptide methionine sulfoxide reductase OS=Mus musculus GN=Msra PE=1 SV=1	5.5	0	2.1545	0	10.5595	0	0	5.368	[unavailable]	[unavailable]	[unavailable]	[unavailable]	[unavailable]	[unavailable]	[unavailable]	[unavailable]	[unavailable]	[unavailable]	[unavailable]	2	1	0.0037	4.858
0.999999	1	LTQAIQK(1.000)AR	160322_0002_Ksuc_10w33_Q1.05845.05845.2	K.LTQAIQK[228.11]AR.E	sp|Q99N84|RT18B_MOUSE	1127.63	1877	5845	2	1127.63	564.822	28S ribosomal protein S18b, mitochondrial OS=Mus musculus GN=Mrps18b PE=2 SV=1	11	0	2.2733	0.99585	15	0	0	2.9719	[unavailable]	[unavailable]	[unavailable]	[unavailable]	[unavailable]	[unavailable]	[unavailable]	[unavailable]	[unavailable]	[unavailable]	[unavailable]	2	1	0.0026	3.1984
0.999999	1	YVDMSAK(1.000)SK(0.000)	160322_0002_Ksuc_10w33_Q1.05846.05846.2	K.YVDMSAK[228.11]SK.L	sp|Q9DB20|ATPO_MOUSE	1127.52	1495	5846	2	1127.52	564.766	ATP synthase subunit O, mitochondrial OS=Mus musculus GN=Atp5o PE=1 SV=1	8.5	0	2.7066	0.9513	15	0	0.999999	20	[unavailable]	[unavailable]	[unavailable]	[unavailable]	[unavailable]	[unavailable]	[unavailable]	[unavailable]	[unavailable]	[unavailable]	[unavailable]	2	1	0.0031	4.9483
0.99999	0.9918	VLK(1.000)EFHGAK(0.000)	160322_0002_Ksuc_10w33_Q1.05849.05849.2	R.VLK[228.11]EFHGAK.K	sp|Q9D172|ES1_MOUSE	1127.6	234	5849	2	1127.6	564.806	ES1 protein homolog, mitochondrial OS=Mus musculus GN=D10Jhu81e PE=1 SV=1	8.57	1620.01	0.4434	0.9891	15	0	0	9.18039	[unavailable]	[unavailable]	[unavailable]	[unavailable]	[unavailable]	457	318	0	1	0.096	[unavailable]	2	1	0.0005	4.674
0.999999	1	[unavailable]	160322_0002_Ksuc_10w33_Q1.05850.05850.3	K.QGTFHSQQALEYGTK.L	sp|Q9WUM5|SUCA_MOUSE	1693.81	1669	5850	3	1693.81	565.609	Succinyl-CoA ligase [ADP\GDP-forming] subunit alpha, mitochondrial OS=Mus musculus GN=Suclg1 PE=1 SV=4	6.75	0	2.3783	0.71885	15	0	0	16.9165	[unavailable]	[unavailable]	[unavailable]	[unavailable]	[unavailable]	[unavailable]	[unavailable]	[unavailable]	[unavailable]	[unavailable]	[unavailable]	2	0	0.004	4.0889
0.999999	1	GLCGAIHSSVAK(0.898)QMK(0.102), GLCGAIHSSVAKQM(1.000)K	160322_0002_Ksuc_10w33_Q1.05855.05855.3	R.GLC[160.03]GAIHSSVAK[228.11]QM[147.04]K.N	sp|Q91VR2|ATPG_MOUSE	1701.82	1246	5855	3	1701.83	568.28	ATP synthase subunit gamma, mitochondrial OS=Mus musculus GN=Atp5c1 PE=1 SV=1	9.31	0	6.2405	0.3804	3.39099	0	2	18.9246	[unavailable]	[unavailable]	[unavailable]	[unavailable]	[unavailable]	[unavailable]	[unavailable]	[unavailable]	[unavailable]	[unavailable]	[unavailable]	2	1	0.0106	6.613
0.999959	0.93	[unavailable]	160322_0002_Ksuc_10w33_Q1.05857.05857.2	K.LLLQVQHASK.Q	sp|P48962|ADT1_MOUSE,sp|P51881|ADT2_MOUSE	1135.67	731	5857	2	1135.67	568.843	ADP\ATP translocase 1 OS=Mus musculus GN=Slc25a4 PE=1 SV=4	8.76	1841.4	2.381	0.7655	15	0	0.999999	20	1.118	0.441	0	72.1	1	[unavailable]	[unavailable]	[unavailable]	[unavailable]	0.0954	1.118	2	0	0.0027	-2.6503
0.999999	1	[unavailable]	160322_0002_Ksuc_10w33_Q1.05865.05865.2	R.GYSFTTTAER.E	sp|P60710|ACTB_MOUSE,sp|P63260|ACTG_MOUSE	1131.52	732	5865	2	1131.52	566.767	Actin, cytoplasmic 1 OS=Mus musculus GN=Actb PE=1 SV=1	6	1893.2	3.353	0.9975	15	0	0	4.687	1.717	0.549	0	202.9	1	[unavailable]	[unavailable]	[unavailable]	[unavailable]	3.86e-05	1.717	2	0	0.0038	5.1623
0.999999	1	AAQNISK(1.000)TIATSQNR	160322_0002_Ksuc_10w33_Q1.05868.05868.3	R.AAQNISK[228.11]TIATSQNR.L	sp|O35129|PHB2_MOUSE	1701.86	1379	5868	3	1701.87	568.295	Prohibitin-2 OS=Mus musculus GN=Phb2 PE=1 SV=1	11	0	0.8607	0.990349	15	0.999999	0.999999	16.0839	[unavailable]	[unavailable]	[unavailable]	[unavailable]	[unavailable]	[unavailable]	[unavailable]	[unavailable]	[unavailable]	[unavailable]	[unavailable]	2	1	0.0015	5.631
0.999999	1	TQLVSNLK(1.000)K(0.000)	160322_0002_Ksuc_10w33_Q1.05872.05872.2	R.TQLVSNLK[228.11]K.E	sp|P05202|AATM_MOUSE	1129.63	1646	5872	2	1129.64	565.824	Aspartate aminotransferase, mitochondrial OS=Mus musculus GN=Got2 PE=1 SV=1	10	0	3.7822	0.9384	15	0	0.983	20	[unavailable]	[unavailable]	[unavailable]	[unavailable]	[unavailable]	[unavailable]	[unavailable]	[unavailable]	[unavailable]	[unavailable]	[unavailable]	2	0	0.0043	4.2022
0.999999	1	K(1.000)IITSTLEK(0.000)	160322_0002_Ksuc_10w33_Q1.05876.05876.2	K.K[228.11]IITSTLEK.E	sp|Q9DBM2|ECHP_MOUSE	1131.64	1806	5876	2	1131.64	566.827	Peroxisomal bifunctional enzyme OS=Mus musculus GN=Ehhadh PE=1 SV=4	8.59	0	2.9125	0.9956	15	0	0	19.0699	[unavailable]	[unavailable]	[unavailable]	[unavailable]	[unavailable]	[unavailable]	[unavailable]	[unavailable]	[unavailable]	[unavailable]	[unavailable]	2	0	0.0033	3.4864
0.999999	1	MK(1.000)ETAENYLGHTAK(0.000)	160322_0002_Ksuc_10w33_Q1.05879.05879.3	K.MK[228.11]ETAENYLGHTAK.N	sp|P38647|GRP75_MOUSE	1691.78	1688	5879	3	1691.79	564.935	Stress-70 protein, mitochondrial OS=Mus musculus GN=Hspa9 PE=1 SV=3	6.51	0	2.2729	0.9937	15	0	1.8119	20	[unavailable]	[unavailable]	[unavailable]	[unavailable]	[unavailable]	[unavailable]	[unavailable]	[unavailable]	[unavailable]	[unavailable]	[unavailable]	2	1	0.0038	3.9919
0.999999	1	GQLGDLQDYHK(1.000)YR	160322_0002_Ksuc_10w33_Q1.05896.05896.3	R.GQLGDLQDYHK[228.11]YR.Y	sp|Q8CAK1|CAF17_MOUSE	1691.79	1154	5896	3	1691.8	564.937	Putative transferase CAF17 homolog, mitochondrial OS=Mus musculus GN=Iba57 PE=1 SV=1	6.75	0	3.247	0.997649	15	0	0	0.6066	[unavailable]	[unavailable]	[unavailable]	[unavailable]	[unavailable]	[unavailable]	[unavailable]	[unavailable]	[unavailable]	[unavailable]	[unavailable]	2	1	0.0055	7.3957
0.999999	1	GLEK(1.000)NLGIGK(0.000)	160322_0002_Ksuc_10w33_Q1.05900.05900.2	K.GLEK[228.11]NLGIGK.L	sp|P08249|MDHM_MOUSE	1127.62	1603	5900	2	1127.62	564.817	Malate dehydrogenase, mitochondrial OS=Mus musculus GN=Mdh2 PE=1 SV=3	8.59	0	3.3559	0.9985	15	0	0	20	[unavailable]	[unavailable]	[unavailable]	[unavailable]	[unavailable]	[unavailable]	[unavailable]	[unavailable]	[unavailable]	[unavailable]	[unavailable]	2	1	0.0038	4.4027
0.999999	1	DEGSK(1.000)AFFK(0.000)	160322_0002_Ksuc_10w33_Q1.05905.05905.2	R.DEGSK[228.11]AFFK.G	sp|P51881|ADT2_MOUSE	1127.51	1743	5905	2	1127.52	564.764	ADP\ATP translocase 2 OS=Mus musculus GN=Slc25a5 PE=1 SV=3	6.07	0	4.5471	0.45995	15	0	0	20	[unavailable]	[unavailable]	[unavailable]	[unavailable]	[unavailable]	[unavailable]	[unavailable]	[unavailable]	[unavailable]	[unavailable]	[unavailable]	2	1	0.0051	3.8101
0.999999	1	NMVFK(1.000)AYR	160322_0002_Ksuc_10w33_Q1.05913.05913.2	K.NMVFK[228.11]AYR.S	sp|Q3UIU2|NDUB6_MOUSE	1127.54	1792	5913	2	1127.55	564.779	NADH dehydrogenase [ubiquinone] 1 beta subcomplex subunit 6 OS=Mus musculus GN=Ndufb6 PE=1 SV=3	9.99	0	2.3818	0.9942	15	0	0.1179	3	[unavailable]	[unavailable]	[unavailable]	[unavailable]	[unavailable]	[unavailable]	[unavailable]	[unavailable]	[unavailable]	[unavailable]	[unavailable]	2	1	0.0027	3.5531
0.999999	1	[unavailable]	160322_0002_Ksuc_10w33_Q1.05927.05927.4	R.DVSLLHKPTTQISDFHVATR.F	sp|BGAL_ECOLI|	2264.19	1040	5927	4	2264.19	567.055	sp|BGAL_ECOLI|	6.92	0	0.3235	0.9952	15	1.5061	0	12.1378	[unavailable]	[unavailable]	[unavailable]	[unavailable]	[unavailable]	[unavailable]	[unavailable]	[unavailable]	[unavailable]	[unavailable]	[unavailable]	2	0	0.0007	9.0292
0.999999	0.999	GELLEAIK(1.000)R	160322_0002_Ksuc_10w33_Q1.05936.05936.2	K.GELLEAIK[228.11]R.D	sp|P09671|SODM_MOUSE	1127.62	2085	5936	2	1127.62	564.817	Superoxide dismutase [Mn], mitochondrial OS=Mus musculus GN=Sod2 PE=1 SV=3	6.14	0	3.7889	0.998	15	0	0	13.5658	[unavailable]	[unavailable]	[unavailable]	[unavailable]	[unavailable]	[unavailable]	[unavailable]	[unavailable]	[unavailable]	[unavailable]	[unavailable]	2	0	0.0043	2.2372
0.999999	1	DNGLLAK(1.000)PTHGDIIR	160322_0002_Ksuc_10w33_Q1.05946.05946.3	R.DNGLLAK[228.11]PTHGDIIR.L	sp|P29758|OAT_MOUSE	1701.87	737	5946	3	1701.87	568.297	Ornithine aminotransferase, mitochondrial OS=Mus musculus GN=Oat PE=1 SV=1	6.75	3008.9	2.9097	0	11.7384	0.999999	0.999999	16.3533	2.499	0.382	0	288.9	1	[unavailable]	[unavailable]	[unavailable]	[unavailable]	0.000124	2.499	2	0	0.005	3.9952
0.999999	1	[unavailable]	160322_0002_Ksuc_10w33_Q1.05947.05947.2	R.AAFQLGSPWR.R	sp|P47738|ALDH2_MOUSE	1131.58	1947	5947	2	1131.59	566.799	Aldehyde dehydrogenase, mitochondrial OS=Mus musculus GN=Aldh2 PE=1 SV=1	9.79	0	3.5599	0.9918	15	0	0	20	[unavailable]	[unavailable]	[unavailable]	[unavailable]	[unavailable]	[unavailable]	[unavailable]	[unavailable]	[unavailable]	[unavailable]	[unavailable]	2	0	0.004	2.9063
0.999999	0.9987	ADLIAYLK(1.000)K(0.000)	160322_0002_Ksuc_10w33_Q1.05959.05959.2	R.ADLIAYLK[228.11]K.A	sp|CYC_HUMAN|,sp|P62897|CYC_MOUSE	1133.63	2017	5959	2	1133.64	567.824	sp|CYC_HUMAN|	8.54	0	3.0151	0.9418	15	0	0.2528	10.2997	[unavailable]	[unavailable]	[unavailable]	[unavailable]	[unavailable]	[unavailable]	[unavailable]	[unavailable]	[unavailable]	[unavailable]	[unavailable]	2	0	0.0034	2.5835
0.999999	1	GVWK(1.000)GLFAR	160322_0002_Ksuc_10w33_Q1.05962.05962.2	R.GVWK[228.11]GLFAR.L	sp|Q8VEM8|MPCP_MOUSE	1132.6	1868	5962	2	1132.61	567.309	Phosphate carrier protein, mitochondrial OS=Mus musculus GN=Slc25a3 PE=1 SV=1	11	0	3.0178	0.9936	15	0	0	12.3013	[unavailable]	[unavailable]	[unavailable]	[unavailable]	[unavailable]	[unavailable]	[unavailable]	[unavailable]	[unavailable]	[unavailable]	[unavailable]	2	1	0.0034	3.2433
0.999999	1	IASAIMK(1.000)AADEVAEGK(0.000)	160322_0002_Ksuc_10w33_Q1.05963.05963.3	K.IASAIMK[228.11]AADEVAEGK.L	sp|P97807|FUMH_MOUSE	1702.84	1401	5963	3	1702.85	568.622	Fumarate hydratase, mitochondrial OS=Mus musculus GN=Fh PE=1 SV=3	4.68	0	2.2581	0.9976	15	0.999999	0.999999	16.4494	[unavailable]	[unavailable]	[unavailable]	[unavailable]	[unavailable]	[unavailable]	[unavailable]	[unavailable]	[unavailable]	[unavailable]	[unavailable]	2	1	0.0038	5.4796
0.999999	1	K(1.000)FLPLFDR	160322_0002_Ksuc_10w33_Q1.05966.05966.2	R.K[228.11]FLPLFDR.V	sp|Q64433|CH10_MOUSE	1134.61	1862	5966	2	1134.61	568.311	10 kDa heat shock protein, mitochondrial OS=Mus musculus GN=Hspe1 PE=1 SV=2	8.75	0	3.1201	0.97335	15	0	0.1635	11.2509	[unavailable]	[unavailable]	[unavailable]	[unavailable]	[unavailable]	[unavailable]	[unavailable]	[unavailable]	[unavailable]	[unavailable]	[unavailable]	2	0	0.0035	3.2653
0.999999	1	[unavailable]	160322_0002_Ksuc_10w33_Q1.05971.05971.2	R.GGTESDLTVSR.L	sp|Q99LB7|SARDH_MOUSE	1120.54	1811	5971	2	1120.54	561.275	Sarcosine dehydrogenase, mitochondrial OS=Mus musculus GN=Sardh PE=1 SV=1	4.37	0	1.743	0.996749	15	0	0	20	[unavailable]	[unavailable]	[unavailable]	[unavailable]	[unavailable]	[unavailable]	[unavailable]	[unavailable]	[unavailable]	[unavailable]	[unavailable]	2	0	0.002	3.4623
0.99998	1	AEK(1.000)K(0.000)GDEYVINGQK(0.000)	160322_0002_Ksuc_10w33_Q1.05975.05975.3	K.AEK[228.11]KGDEYVINGQK.M	sp|P45952|ACADM_MOUSE	1677.82	1861	5975	3	1677.83	560.281	Medium-chain specific acyl-CoA dehydrogenase, mitochondrial OS=Mus musculus GN=Acadm PE=1 SV=1	6.22	0	2.4009	0	1.4372	0	0	16.6577	[unavailable]	[unavailable]	[unavailable]	[unavailable]	[unavailable]	[unavailable]	[unavailable]	[unavailable]	[unavailable]	[unavailable]	[unavailable]	2	1	0.004	3.2565
0.999999	1	LDSALEK(1.000)DK(0.000)	160322_0002_Ksuc_10w33_Q1.05978.05978.2	K.LDSALEK[228.11]DK.L	sp|Q8JZQ2|AFG32_MOUSE	1117.55	1821	5978	2	1117.55	559.782	AFG3-like protein 2 OS=Mus musculus GN=Afg3l2 PE=1 SV=1	4.56	0	3.6046	0.941	6.60559	0	0	9.2792	[unavailable]	[unavailable]	[unavailable]	[unavailable]	[unavailable]	[unavailable]	[unavailable]	[unavailable]	[unavailable]	[unavailable]	[unavailable]	2	1	0.004	3.4437
[truncated: 206,385+ more rows]
