# Supplementary material for: Temporal dynamics of liver mitochondrial protein acetylation and succinylation and metabolites due to high fat diet and/or excess glucose or fructose
Source: PLoS One. 2018 Dec 26;13(12):e0208973. doi: 10.1371/journal.pone.0208973 (PMC6306174; doi:10.1371/journal.pone.0208973)
Supplement: S4 Table — (XLSX) [file pone.0208973.s004.xlsx]

## Sheet: Table_S4
Supplemental Table 4: Protein-Level quantification output from Spectronaut, filtered to Q-value < 0.01.
Comparison (group1/group2)	Group	ProteinGroups	AVG Log2 Ratio	Absolute AVG Log2 Ratio	Qvalue	UniProtIds	Genes	ProteinDescriptions	ProteinNames	# Unique Peptides	% Change	Ratio	Condition Numerator	Condition Denominator	GO Cellular Component	GO Molecular Function	GO Biological Process
10w_HFD / 2w_chow_Gluc	Q922Q1	Q922Q1	0.60406	0.60406	6.53e-14	Q922Q1	2018-03-02	Mitochondrial amidoxime reducing component 2	MARC2_MOUSE	8	51.9988	1.51999	10w_HFD	2w_chow_Gluc	NaN	NaN	NaN
10w_HFD_Fr / 2w_chow_Gluc	Q922Q1	Q922Q1	0.641831	0.641831	4.67e-12	Q922Q1	2018-03-02	Mitochondrial amidoxime reducing component 2	MARC2_MOUSE	8	56.0308	1.56031	10w_HFD_Fr	2w_chow_Gluc	NaN	NaN	NaN
10w_HFD / 2w_HFD_fr	ALDOA_RABIT;P05064	ALDOA_RABIT;P05064	-0.628844	0.628844	0.000292221	ALDOA_RABIT;P05064	;Aldoa	;Fructose-bisphosphate aldolase A	;ALDOA_MOUSE	2	-35.3305	0.646695	10w_HFD	2w_HFD_fr	NaN	NaN	NaN
10w_HFD_Fr / 2w_HFD_fr	ALDOA_RABIT;P05064	ALDOA_RABIT;P05064	-0.618822	0.618822	0.000223938	ALDOA_RABIT;P05064	;Aldoa	;Fructose-bisphosphate aldolase A	;ALDOA_MOUSE	2	-34.8798	0.651202	10w_HFD_Fr	2w_HFD_fr	NaN	NaN	NaN
10w_HFD / control	ALDOA_RABIT;P05064	ALDOA_RABIT;P05064	-0.689864	0.689864	0.00112556	ALDOA_RABIT;P05064	;Aldoa	;Fructose-bisphosphate aldolase A	;ALDOA_MOUSE	2	-38.0088	0.619912	10w_HFD	control	NaN	NaN	NaN
10w_HFD_Fr / control	ALDOA_RABIT;P05064	ALDOA_RABIT;P05064	-0.679842	0.679842	0.000282669	ALDOA_RABIT;P05064	;Aldoa	;Fructose-bisphosphate aldolase A	;ALDOA_MOUSE	2	-37.5767	0.624233	10w_HFD_Fr	control	NaN	NaN	NaN
10w_HFD / 2w_chow_Gluc	ALDOA_RABIT;P05064	ALDOA_RABIT;P05064	-0.857643	0.857643	2.64e-05	ALDOA_RABIT;P05064	;Aldoa	;Fructose-bisphosphate aldolase A	;ALDOA_MOUSE	2	-44.8147	0.551853	10w_HFD	2w_chow_Gluc	NaN	NaN	NaN
10w_HFD_Fr / 2w_chow_Gluc	ALDOA_RABIT;P05064	ALDOA_RABIT;P05064	-0.847622	0.847622	0.000105119	ALDOA_RABIT;P05064	;Aldoa	;Fructose-bisphosphate aldolase A	;ALDOA_MOUSE	2	-44.43	0.5557	10w_HFD_Fr	2w_chow_Gluc	NaN	NaN	NaN
10w_HFD / 2w_HFD_gluc	ALDOA_RABIT;P05064	ALDOA_RABIT;P05064	-0.709247	0.709247	0.0010607	ALDOA_RABIT;P05064	;Aldoa	;Fructose-bisphosphate aldolase A	;ALDOA_MOUSE	2	-38.8361	0.611639	10w_HFD	2w_HFD_gluc	NaN	NaN	NaN
10w_HFD_Fr / 2w_HFD_gluc	ALDOA_RABIT;P05064	ALDOA_RABIT;P05064	-0.699225	0.699225	6.31e-05	ALDOA_RABIT;P05064	;Aldoa	;Fructose-bisphosphate aldolase A	;ALDOA_MOUSE	2	-38.4097	0.615903	10w_HFD_Fr	2w_HFD_gluc	NaN	NaN	NaN
10w_HFD / 2w_chow_FR	ALDOA_RABIT;P05064	ALDOA_RABIT;P05064	-0.884913	0.884913	2.02e-05	ALDOA_RABIT;P05064	;Aldoa	;Fructose-bisphosphate aldolase A	;ALDOA_MOUSE	2	-45.848	0.54152	10w_HFD	2w_chow_FR	NaN	NaN	NaN
10w_HFD_Fr / 2w_chow_FR	ALDOA_RABIT;P05064	ALDOA_RABIT;P05064	-0.874891	0.874891	0.0001336	ALDOA_RABIT;P05064	;Aldoa	;Fructose-bisphosphate aldolase A	;ALDOA_MOUSE	2	-45.4705	0.545295	10w_HFD_Fr	2w_chow_FR	NaN	NaN	NaN
10w_chow_Fr / 10w_HFD	ALDOA_RABIT;P05064	ALDOA_RABIT;P05064	0.625213	0.625213	5.95e-05	ALDOA_RABIT;P05064	;Aldoa	;Fructose-bisphosphate aldolase A	;ALDOA_MOUSE	2	54.2438	1.54244	10w_chow_Fr	10w_HFD	NaN	NaN	NaN
10w_chow_gluc / 10w_HFD	ALDOA_RABIT;P05064	ALDOA_RABIT;P05064	0.592205	0.592205	8.7e-05	ALDOA_RABIT;P05064	;Aldoa	;Fructose-bisphosphate aldolase A	;ALDOA_MOUSE	2	50.7549	1.50755	10w_chow_gluc	10w_HFD	NaN	NaN	NaN
10w_chow_Fr / 10w_HFD_Fr	ALDOA_RABIT;P05064	ALDOA_RABIT;P05064	0.615191	0.615191	6.88e-05	ALDOA_RABIT;P05064	;Aldoa	;Fructose-bisphosphate aldolase A	;ALDOA_MOUSE	2	53.1761	1.53176	10w_chow_Fr	10w_HFD_Fr	NaN	NaN	NaN
10w_chow_gluc / 10w_HFD_Fr	ALDOA_RABIT;P05064	ALDOA_RABIT;P05064	0.582183	0.582183	0.000237856	ALDOA_RABIT;P05064	;Aldoa	;Fructose-bisphosphate aldolase A	;ALDOA_MOUSE	2	49.7113	1.49711	10w_chow_gluc	10w_HFD_Fr	NaN	NaN	NaN
10w_HFD / 2w_HFD_fr	Q99PG0	Q99PG0	-0.883895	0.883895	2.14e-09	Q99PG0	Aadac	Arylacetamide deacetylase	AAAD_MOUSE	9	-45.8098	0.541902	10w_HFD	2w_HFD_fr	NaN	NaN	NaN
10w_HFD_Fr / 2w_HFD_fr	Q99PG0	Q99PG0	-0.930931	0.930931	1.43e-10	Q99PG0	Aadac	Arylacetamide deacetylase	AAAD_MOUSE	9	-47.548	0.52452	10w_HFD_Fr	2w_HFD_fr	NaN	NaN	NaN
10w_chow_Fr / 2w_HFD_fr	Q99PG0	Q99PG0	-0.599351	0.599351	9.58e-07	Q99PG0	Aadac	Arylacetamide deacetylase	AAAD_MOUSE	9	-33.9949	0.660051	10w_chow_Fr	2w_HFD_fr	NaN	NaN	NaN
10w_HFD_gluc / 2w_HFD_fr	Q99PG0	Q99PG0	-0.711518	0.711518	1.87e-09	Q99PG0	Aadac	Arylacetamide deacetylase	AAAD_MOUSE	9	-38.9323	0.610677	10w_HFD_gluc	2w_HFD_fr	NaN	NaN	NaN
10w_HFD / control	Q99PG0	Q99PG0	-0.787797	0.787797	2.99e-11	Q99PG0	Aadac	Arylacetamide deacetylase	AAAD_MOUSE	9	-42.0772	0.579228	10w_HFD	control	NaN	NaN	NaN
10w_HFD_Fr / control	Q99PG0	Q99PG0	-0.834832	0.834832	2.79e-10	Q99PG0	Aadac	Arylacetamide deacetylase	AAAD_MOUSE	9	-43.9352	0.560648	10w_HFD_Fr	control	NaN	NaN	NaN
10w_HFD_gluc / control	Q99PG0	Q99PG0	-0.615419	0.615419	2.83e-08	Q99PG0	Aadac	Arylacetamide deacetylase	AAAD_MOUSE	9	-34.726	0.65274	10w_HFD_gluc	control	NaN	NaN	NaN
10w_HFD / 2w_HFD	Q99PG0	Q99PG0	-0.622291	0.622291	1.99e-07	Q99PG0	Aadac	Arylacetamide deacetylase	AAAD_MOUSE	9	-35.0362	0.649638	10w_HFD	2w_HFD	NaN	NaN	NaN
10w_HFD_Fr / 2w_HFD	Q99PG0	Q99PG0	-0.669326	0.669326	2.33e-08	Q99PG0	Aadac	Arylacetamide deacetylase	AAAD_MOUSE	9	-37.12	0.6288	10w_HFD_Fr	2w_HFD	NaN	NaN	NaN
10w_HFD / 2w_chow_Gluc	Q99PG0	Q99PG0	-0.661706	0.661706	5.86e-07	Q99PG0	Aadac	Arylacetamide deacetylase	AAAD_MOUSE	9	-36.7869	0.632131	10w_HFD	2w_chow_Gluc	NaN	NaN	NaN
10w_HFD_Fr / 2w_chow_Gluc	Q99PG0	Q99PG0	-0.708741	0.708741	7.84e-10	Q99PG0	Aadac	Arylacetamide deacetylase	AAAD_MOUSE	9	-38.8146	0.611854	10w_HFD_Fr	2w_chow_Gluc	NaN	NaN	NaN
10w_HFD / 2w_HFD_gluc	Q99PG0	Q99PG0	-1.05653	1.05653	2.38e-09	Q99PG0	Aadac	Arylacetamide deacetylase	AAAD_MOUSE	9	-51.9213	0.480787	10w_HFD	2w_HFD_gluc	NaN	NaN	NaN
10w_HFD_Fr / 2w_HFD_gluc	Q99PG0	Q99PG0	-1.10357	1.10357	3.28e-10	Q99PG0	Aadac	Arylacetamide deacetylase	AAAD_MOUSE	9	-53.4635	0.465365	10w_HFD_Fr	2w_HFD_gluc	NaN	NaN	NaN
10w_chow_Fr / 2w_HFD_gluc	Q99PG0	Q99PG0	-0.771987	0.771987	1.87e-06	Q99PG0	Aadac	Arylacetamide deacetylase	AAAD_MOUSE	9	-41.439	0.58561	10w_chow_Fr	2w_HFD_gluc	NaN	NaN	NaN
10w_HFD_gluc / 2w_HFD_gluc	Q99PG0	Q99PG0	-0.884153	0.884153	1.92e-09	Q99PG0	Aadac	Arylacetamide deacetylase	AAAD_MOUSE	9	-45.8195	0.541805	10w_HFD_gluc	2w_HFD_gluc	NaN	NaN	NaN
10w_chow_gluc / 2w_HFD_gluc	Q99PG0	Q99PG0	-0.663948	0.663948	1.33e-06	Q99PG0	Aadac	Arylacetamide deacetylase	AAAD_MOUSE	9	-36.8851	0.631149	10w_chow_gluc	2w_HFD_gluc	NaN	NaN	NaN
10w_chow / 2w_HFD_gluc	Q99PG0	Q99PG0	-0.642583	0.642583	1.1e-05	Q99PG0	Aadac	Arylacetamide deacetylase	AAAD_MOUSE	9	-35.9435	0.640565	10w_chow	2w_HFD_gluc	NaN	NaN	NaN
10w_HFD / 2w_chow_FR	Q99PG0	Q99PG0	-0.863845	0.863845	2.27e-13	Q99PG0	Aadac	Arylacetamide deacetylase	AAAD_MOUSE	9	-45.0514	0.549486	10w_HFD	2w_chow_FR	NaN	NaN	NaN
10w_HFD_Fr / 2w_chow_FR	Q99PG0	Q99PG0	-0.91088	0.91088	6.48e-11	Q99PG0	Aadac	Arylacetamide deacetylase	AAAD_MOUSE	9	-46.8139	0.531861	10w_HFD_Fr	2w_chow_FR	NaN	NaN	NaN
10w_HFD_gluc / 2w_chow_FR	Q99PG0	Q99PG0	-0.691467	0.691467	3.71e-10	Q99PG0	Aadac	Arylacetamide deacetylase	AAAD_MOUSE	9	-38.0776	0.619224	10w_HFD_gluc	2w_chow_FR	NaN	NaN	NaN
2w_chow_Gluc / 2w_HFD_fr	Q9WVM8	Q9WVM8	-0.61545	0.61545	3.99e-07	Q9WVM8	Aadat	Kynurenine/alpha-aminoadipate aminotransferase, mitochondrial	AADAT_MOUSE	12	-34.7274	0.652726	2w_chow_Gluc	2w_HFD_fr	NaN	NaN	NaN
2w_chow_Gluc / 2w_HFD	Q9WVM8	Q9WVM8	-0.806212	0.806212	9.75e-17	Q9WVM8	Aadat	Kynurenine/alpha-aminoadipate aminotransferase, mitochondrial	AADAT_MOUSE	12	-42.8118	0.571882	2w_chow_Gluc	2w_HFD	NaN	NaN	NaN
2w_chow_FR / 2w_HFD	Q9WVM8	Q9WVM8	-0.747376	0.747376	1.71e-18	Q9WVM8	Aadat	Kynurenine/alpha-aminoadipate aminotransferase, mitochondrial	AADAT_MOUSE	12	-40.4314	0.595686	2w_chow_FR	2w_HFD	NaN	NaN	NaN
10w_HFD_Fr / 2w_HFD	Q9WVM8	Q9WVM8	-0.634168	0.634168	2.24e-07	Q9WVM8	Aadat	Kynurenine/alpha-aminoadipate aminotransferase, mitochondrial	AADAT_MOUSE	12	-35.5688	0.644312	10w_HFD_Fr	2w_HFD	NaN	NaN	NaN
10w_chow_Fr / 2w_HFD	Q9WVM8	Q9WVM8	-0.666264	0.666264	3.26e-10	Q9WVM8	Aadat	Kynurenine/alpha-aminoadipate aminotransferase, mitochondrial	AADAT_MOUSE	12	-36.9864	0.630136	10w_chow_Fr	2w_HFD	NaN	NaN	NaN
10w_HFD_gluc / 2w_HFD	Q9WVM8	Q9WVM8	-0.746978	0.746978	2.54e-11	Q9WVM8	Aadat	Kynurenine/alpha-aminoadipate aminotransferase, mitochondrial	AADAT_MOUSE	12	-40.415	0.59585	10w_HFD_gluc	2w_HFD	NaN	NaN	NaN
10w_chow_gluc / 2w_HFD	Q9WVM8	Q9WVM8	-0.687537	0.687537	2.83e-08	Q9WVM8	Aadat	Kynurenine/alpha-aminoadipate aminotransferase, mitochondrial	AADAT_MOUSE	12	-37.9087	0.620913	10w_chow_gluc	2w_HFD	NaN	NaN	NaN
10w_HFD / 2w_chow_Gluc	Q9WVM8	Q9WVM8	0.783888	0.783888	2.79e-14	Q9WVM8	Aadat	Kynurenine/alpha-aminoadipate aminotransferase, mitochondrial	AADAT_MOUSE	12	72.1765	1.72176	10w_HFD	2w_chow_Gluc	NaN	NaN	NaN
10w_chow / 2w_chow_Gluc	Q9WVM8	Q9WVM8	0.763502	0.763502	5.44e-10	Q9WVM8	Aadat	Kynurenine/alpha-aminoadipate aminotransferase, mitochondrial	AADAT_MOUSE	12	69.7606	1.69761	10w_chow	2w_chow_Gluc	NaN	NaN	NaN
10w_HFD / 2w_chow_FR	Q9WVM8	Q9WVM8	0.725053	0.725053	2.07e-12	Q9WVM8	Aadat	Kynurenine/alpha-aminoadipate aminotransferase, mitochondrial	AADAT_MOUSE	12	65.2961	1.65296	10w_HFD	2w_chow_FR	NaN	NaN	NaN
10w_chow / 2w_chow_FR	Q9WVM8	Q9WVM8	0.704666	0.704666	3.16e-10	Q9WVM8	Aadat	Kynurenine/alpha-aminoadipate aminotransferase, mitochondrial	AADAT_MOUSE	12	62.9767	1.62977	10w_chow	2w_chow_FR	NaN	NaN	NaN
10w_HFD_Fr / 10w_HFD	Q9WVM8	Q9WVM8	-0.611844	0.611844	3.12e-11	Q9WVM8	Aadat	Kynurenine/alpha-aminoadipate aminotransferase, mitochondrial	AADAT_MOUSE	12	-34.564	0.65436	10w_HFD_Fr	10w_HFD	NaN	NaN	NaN
10w_chow_Fr / 10w_HFD	Q9WVM8	Q9WVM8	-0.643941	0.643941	1.15e-11	Q9WVM8	Aadat	Kynurenine/alpha-aminoadipate aminotransferase, mitochondrial	AADAT_MOUSE	12	-36.0038	0.639962	10w_chow_Fr	10w_HFD	NaN	NaN	NaN
10w_HFD_gluc / 10w_HFD	Q9WVM8	Q9WVM8	-0.724655	0.724655	2.37e-09	Q9WVM8	Aadat	Kynurenine/alpha-aminoadipate aminotransferase, mitochondrial	AADAT_MOUSE	12	-39.4858	0.605142	10w_HFD_gluc	10w_HFD	NaN	NaN	NaN
10w_chow_gluc / 10w_HFD	Q9WVM8	Q9WVM8	-0.665213	0.665213	1.44e-11	Q9WVM8	Aadat	Kynurenine/alpha-aminoadipate aminotransferase, mitochondrial	AADAT_MOUSE	12	-36.9404	0.630596	10w_chow_gluc	10w_HFD	NaN	NaN	NaN
10w_chow / 10w_HFD_Fr	Q9WVM8	Q9WVM8	0.591458	0.591458	2.99e-07	Q9WVM8	Aadat	Kynurenine/alpha-aminoadipate aminotransferase, mitochondrial	AADAT_MOUSE	12	50.6768	1.50677	10w_chow	10w_HFD_Fr	NaN	NaN	NaN
10w_chow / 10w_chow_Fr	Q9WVM8	Q9WVM8	0.623554	0.623554	1.84e-08	Q9WVM8	Aadat	Kynurenine/alpha-aminoadipate aminotransferase, mitochondrial	AADAT_MOUSE	12	54.0666	1.54067	10w_chow	10w_chow_Fr	NaN	NaN	NaN
10w_chow / 10w_HFD_gluc	Q9WVM8	Q9WVM8	0.704268	0.704268	1.01e-07	Q9WVM8	Aadat	Kynurenine/alpha-aminoadipate aminotransferase, mitochondrial	AADAT_MOUSE	12	62.9318	1.62932	10w_chow	10w_HFD_gluc	NaN	NaN	NaN
10w_chow / 10w_chow_gluc	Q9WVM8	Q9WVM8	0.644826	0.644826	2.83e-07	Q9WVM8	Aadat	Kynurenine/alpha-aminoadipate aminotransferase, mitochondrial	AADAT_MOUSE	12	56.3551	1.56355	10w_chow	10w_chow_gluc	NaN	NaN	NaN
10w_HFD / 2w_HFD_fr	Q99K67	Q99K67	0.698935	0.698935	3.44e-13	Q99K67	Aass	Alpha-aminoadipic semialdehyde synthase, mitochondrial	AASS_MOUSE	27	62.3306	1.62331	10w_HFD	2w_HFD_fr	NaN	NaN	NaN
2w_chow_Gluc / control	Q99K67	Q99K67	-0.740525	0.740525	5.14e-09	Q99K67	Aass	Alpha-aminoadipic semialdehyde synthase, mitochondrial	AASS_MOUSE	27	-40.1479	0.598521	2w_chow_Gluc	control	NaN	NaN	NaN
2w_chow_Gluc / 2w_HFD	Q99K67	Q99K67	-0.839635	0.839635	2.34e-12	Q99K67	Aass	Alpha-aminoadipic semialdehyde synthase, mitochondrial	AASS_MOUSE	27	-44.1215	0.558785	2w_chow_Gluc	2w_HFD	NaN	NaN	NaN
2w_HFD_gluc / 2w_HFD	Q99K67	Q99K67	-0.66401	0.66401	2.16e-09	Q99K67	Aass	Alpha-aminoadipic semialdehyde synthase, mitochondrial	AASS_MOUSE	27	-36.8878	0.631122	2w_HFD_gluc	2w_HFD	NaN	NaN	NaN
2w_chow_FR / 2w_HFD	Q99K67	Q99K67	-0.638511	0.638511	7.19e-10	Q99K67	Aass	Alpha-aminoadipic semialdehyde synthase, mitochondrial	AASS_MOUSE	27	-35.7624	0.642376	2w_chow_FR	2w_HFD	NaN	NaN	NaN
10w_chow_gluc / 2w_HFD	Q99K67	Q99K67	-0.658354	0.658354	5.44e-09	Q99K67	Aass	Alpha-aminoadipic semialdehyde synthase, mitochondrial	AASS_MOUSE	27	-36.6399	0.633601	10w_chow_gluc	2w_HFD	NaN	NaN	NaN
10w_HFD / 2w_chow_Gluc	Q99K67	Q99K67	1.14148	1.14148	4.65e-13	Q99K67	Aass	Alpha-aminoadipic semialdehyde synthase, mitochondrial	AASS_MOUSE	27	120.608	2.20608	10w_HFD	2w_chow_Gluc	NaN	NaN	NaN
10w_HFD_Fr / 2w_chow_Gluc	Q99K67	Q99K67	0.727433	0.727433	8.05e-10	Q99K67	Aass	Alpha-aminoadipic semialdehyde synthase, mitochondrial	AASS_MOUSE	27	65.569	1.65569	10w_HFD_Fr	2w_chow_Gluc	NaN	NaN	NaN
10w_chow / 2w_chow_Gluc	Q99K67	Q99K67	0.85717	0.85717	3.69e-11	Q99K67	Aass	Alpha-aminoadipic semialdehyde synthase, mitochondrial	AASS_MOUSE	27	81.1481	1.81148	10w_chow	2w_chow_Gluc	NaN	NaN	NaN
10w_HFD / 2w_HFD_gluc	Q99K67	Q99K67	0.965859	0.965859	1.71e-14	Q99K67	Aass	Alpha-aminoadipic semialdehyde synthase, mitochondrial	AASS_MOUSE	27	95.3227	1.95323	10w_HFD	2w_HFD_gluc	NaN	NaN	NaN
10w_chow / 2w_HFD_gluc	Q99K67	Q99K67	0.681545	0.681545	1.43e-11	Q99K67	Aass	Alpha-aminoadipic semialdehyde synthase, mitochondrial	AASS_MOUSE	27	60.3857	1.60386	10w_chow	2w_HFD_gluc	NaN	NaN	NaN
10w_HFD / 2w_chow_FR	Q99K67	Q99K67	0.94036	0.94036	2.69e-16	Q99K67	Aass	Alpha-aminoadipic semialdehyde synthase, mitochondrial	AASS_MOUSE	27	91.9007	1.91901	10w_HFD	2w_chow_FR	NaN	NaN	NaN
10w_chow / 2w_chow_FR	Q99K67	Q99K67	0.656046	0.656046	2.95e-13	Q99K67	Aass	Alpha-aminoadipic semialdehyde synthase, mitochondrial	AASS_MOUSE	27	57.5758	1.57576	10w_chow	2w_chow_FR	NaN	NaN	NaN
10w_chow_Fr / 10w_HFD	Q99K67	Q99K67	-0.715542	0.715542	4.53e-10	Q99K67	Aass	Alpha-aminoadipic semialdehyde synthase, mitochondrial	AASS_MOUSE	27	-39.1024	0.608976	10w_chow_Fr	10w_HFD	NaN	NaN	NaN
10w_HFD_gluc / 10w_HFD	Q99K67	Q99K67	-0.634804	0.634804	2.43e-12	Q99K67	Aass	Alpha-aminoadipic semialdehyde synthase, mitochondrial	AASS_MOUSE	27	-35.5972	0.644028	10w_HFD_gluc	10w_HFD	NaN	NaN	NaN
10w_chow_gluc / 10w_HFD	Q99K67	Q99K67	-0.960204	0.960204	8.68e-16	Q99K67	Aass	Alpha-aminoadipic semialdehyde synthase, mitochondrial	AASS_MOUSE	27	-48.6016	0.513984	10w_chow_gluc	10w_HFD	NaN	NaN	NaN
10w_chow / 10w_chow_gluc	Q99K67	Q99K67	0.67589	0.67589	4.94e-14	Q99K67	Aass	Alpha-aminoadipic semialdehyde synthase, mitochondrial	AASS_MOUSE	27	59.7582	1.59758	10w_chow	10w_chow_gluc	NaN	NaN	NaN
10w_HFD / 2w_HFD_fr	P61922	P61922	0.621125	0.621125	3.48e-11	P61922	Abat	4-aminobutyrate aminotransferase, mitochondrial	GABT_MOUSE	18	53.8074	1.53807	10w_HFD	2w_HFD_fr	NaN	NaN	NaN
2w_chow_Gluc / 2w_HFD	P61922	P61922	-0.778373	0.778373	2.34e-16	P61922	Abat	4-aminobutyrate aminotransferase, mitochondrial	GABT_MOUSE	18	-41.6976	0.583024	2w_chow_Gluc	2w_HFD	NaN	NaN	NaN
2w_chow_FR / 2w_HFD	P61922	P61922	-0.806817	0.806817	1.78e-15	P61922	Abat	4-aminobutyrate aminotransferase, mitochondrial	GABT_MOUSE	18	-42.8358	0.571642	2w_chow_FR	2w_HFD	NaN	NaN	NaN
10w_chow_gluc / 2w_HFD	P61922	P61922	-0.627496	0.627496	1.62e-14	P61922	Abat	4-aminobutyrate aminotransferase, mitochondrial	GABT_MOUSE	18	-35.2701	0.647299	10w_chow_gluc	2w_HFD	NaN	NaN	NaN
10w_HFD / 2w_chow_Gluc	P61922	P61922	0.975681	0.975681	1.16e-15	P61922	Abat	4-aminobutyrate aminotransferase, mitochondrial	GABT_MOUSE	18	96.6569	1.96657	10w_HFD	2w_chow_Gluc	NaN	NaN	NaN
10w_chow / 2w_chow_Gluc	P61922	P61922	0.645947	0.645947	1.5e-13	P61922	Abat	4-aminobutyrate aminotransferase, mitochondrial	GABT_MOUSE	18	56.4766	1.56477	10w_chow	2w_chow_Gluc	NaN	NaN	NaN
10w_HFD / 2w_HFD_gluc	P61922	P61922	0.666885	0.666885	9.31e-11	P61922	Abat	4-aminobutyrate aminotransferase, mitochondrial	GABT_MOUSE	18	58.7641	1.58764	10w_HFD	2w_HFD_gluc	NaN	NaN	NaN
10w_HFD / 2w_chow_FR	P61922	P61922	1.00412	1.00412	3.37e-17	P61922	Abat	4-aminobutyrate aminotransferase, mitochondrial	GABT_MOUSE	18	100.573	2.00573	10w_HFD	2w_chow_FR	NaN	NaN	NaN
10w_HFD_Fr / 2w_chow_FR	P61922	P61922	0.588488	0.588488	2.34e-12	P61922	Abat	4-aminobutyrate aminotransferase, mitochondrial	GABT_MOUSE	18	50.367	1.50367	10w_HFD_Fr	2w_chow_FR	NaN	NaN	NaN
10w_chow / 2w_chow_FR	P61922	P61922	0.67439	0.67439	4.46e-16	P61922	Abat	4-aminobutyrate aminotransferase, mitochondrial	GABT_MOUSE	18	59.5922	1.59592	10w_chow	2w_chow_FR	NaN	NaN	NaN
10w_chow_Fr / 10w_HFD	P61922	P61922	-0.747528	0.747528	9.57e-10	P61922	Abat	4-aminobutyrate aminotransferase, mitochondrial	GABT_MOUSE	18	-40.4377	0.595623	10w_chow_Fr	10w_HFD	NaN	NaN	NaN
10w_chow_gluc / 10w_HFD	P61922	P61922	-0.824804	0.824804	8.89e-16	P61922	Abat	4-aminobutyrate aminotransferase, mitochondrial	GABT_MOUSE	18	-43.5441	0.564559	10w_chow_gluc	10w_HFD	NaN	NaN	NaN
10w_HFD / 2w_HFD_fr	P55096	P55096	-0.590151	0.590151	2.41e-05	P55096	Abcd3	ATP-binding cassette sub-family D member 3	ABCD3_MOUSE	14	-33.5727	0.664273	10w_HFD	2w_HFD_fr	NaN	NaN	NaN
2w_chow_FR / 2w_HFD	P55096	P55096	0.671041	0.671041	0.000602944	P55096	Abcd3	ATP-binding cassette sub-family D member 3	ABCD3_MOUSE	14	59.2221	1.59222	2w_chow_FR	2w_HFD	NaN	NaN	NaN
10w_HFD / 2w_chow_FR	P55096	P55096	-0.753824	0.753824	6.19e-09	P55096	Abcd3	ATP-binding cassette sub-family D member 3	ABCD3_MOUSE	14	-40.697	0.59303	10w_HFD	2w_chow_FR	NaN	NaN	NaN
10w_HFD_gluc / 2w_chow_FR	P55096	P55096	-0.610789	0.610789	7.31e-06	P55096	Abcd3	ATP-binding cassette sub-family D member 3	ABCD3_MOUSE	14	-34.5162	0.654838	10w_HFD_gluc	2w_chow_FR	NaN	NaN	NaN
10w_chow / 2w_chow_FR	P55096	P55096	-0.684356	0.684356	1.72e-06	P55096	Abcd3	ATP-binding cassette sub-family D member 3	ABCD3_MOUSE	14	-37.7717	0.622283	10w_chow	2w_chow_FR	NaN	NaN	NaN
control / 2w_HFD_fr	Q8VCH0	Q8VCH0	0.588925	0.588925	9.95e-08	Q8VCH0	Acaa1b	3-ketoacyl-CoA thiolase B, peroxisomal	THIKB_MOUSE	12	50.4126	1.50413	control	2w_HFD_fr	NaN	NaN	NaN
2w_chow_Gluc / 2w_HFD_fr	Q8VCH0	Q8VCH0	0.652195	0.652195	3.32e-08	Q8VCH0	Acaa1b	3-ketoacyl-CoA thiolase B, peroxisomal	THIKB_MOUSE	12	57.1557	1.57156	2w_chow_Gluc	2w_HFD_fr	NaN	NaN	NaN
2w_chow_FR / 2w_HFD_fr	Q8VCH0	Q8VCH0	0.803862	0.803862	2.33e-10	Q8VCH0	Acaa1b	3-ketoacyl-CoA thiolase B, peroxisomal	THIKB_MOUSE	12	74.5768	1.74577	2w_chow_FR	2w_HFD_fr	NaN	NaN	NaN
10w_HFD_Fr / 2w_HFD_fr	Q8VCH0	Q8VCH0	1.70106	1.70106	1.56e-09	Q8VCH0	Acaa1b	3-ketoacyl-CoA thiolase B, peroxisomal	THIKB_MOUSE	12	225.141	3.25141	10w_HFD_Fr	2w_HFD_fr	NaN	NaN	NaN
10w_chow_Fr / 2w_HFD_fr	Q8VCH0	Q8VCH0	1.07992	1.07992	2.44e-08	Q8VCH0	Acaa1b	3-ketoacyl-CoA thiolase B, peroxisomal	THIKB_MOUSE	12	111.392	2.11392	10w_chow_Fr	2w_HFD_fr	NaN	NaN	NaN
10w_HFD_gluc / 2w_HFD_fr	Q8VCH0	Q8VCH0	1.28651	1.28651	3.65e-09	Q8VCH0	Acaa1b	3-ketoacyl-CoA thiolase B, peroxisomal	THIKB_MOUSE	12	143.937	2.43937	10w_HFD_gluc	2w_HFD_fr	NaN	NaN	NaN
10w_chow_gluc / 2w_HFD_fr	Q8VCH0	Q8VCH0	1.09511	1.09511	1.55e-10	Q8VCH0	Acaa1b	3-ketoacyl-CoA thiolase B, peroxisomal	THIKB_MOUSE	12	113.629	2.13629	10w_chow_gluc	2w_HFD_fr	NaN	NaN	NaN
10w_chow / 2w_HFD_fr	Q8VCH0	Q8VCH0	0.763177	0.763177	6.21e-06	Q8VCH0	Acaa1b	3-ketoacyl-CoA thiolase B, peroxisomal	THIKB_MOUSE	12	69.7224	1.69722	10w_chow	2w_HFD_fr	NaN	NaN	NaN
2w_HFD / control	Q8VCH0	Q8VCH0	-0.596763	0.596763	1.29e-10	Q8VCH0	Acaa1b	3-ketoacyl-CoA thiolase B, peroxisomal	THIKB_MOUSE	12	-33.8764	0.661236	2w_HFD	control	NaN	NaN	NaN
10w_HFD_Fr / control	Q8VCH0	Q8VCH0	1.11214	1.11214	1.07e-09	Q8VCH0	Acaa1b	3-ketoacyl-CoA thiolase B, peroxisomal	THIKB_MOUSE	12	116.166	2.16166	10w_HFD_Fr	control	NaN	NaN	NaN
10w_HFD_gluc / control	Q8VCH0	Q8VCH0	0.697583	0.697583	2.65e-05	Q8VCH0	Acaa1b	3-ketoacyl-CoA thiolase B, peroxisomal	THIKB_MOUSE	12	62.1785	1.62179	10w_HFD_gluc	control	NaN	NaN	NaN
2w_chow_Gluc / 2w_HFD	Q8VCH0	Q8VCH0	0.660033	0.660033	1.81e-11	Q8VCH0	Acaa1b	3-ketoacyl-CoA thiolase B, peroxisomal	THIKB_MOUSE	12	58.0119	1.58012	2w_chow_Gluc	2w_HFD	NaN	NaN	NaN
2w_chow_FR / 2w_HFD	Q8VCH0	Q8VCH0	0.8117	0.8117	4.46e-16	Q8VCH0	Acaa1b	3-ketoacyl-CoA thiolase B, peroxisomal	THIKB_MOUSE	12	75.5279	1.75528	2w_chow_FR	2w_HFD	NaN	NaN	NaN
10w_HFD_Fr / 2w_HFD	Q8VCH0	Q8VCH0	1.7089	1.7089	1.87e-11	Q8VCH0	Acaa1b	3-ketoacyl-CoA thiolase B, peroxisomal	THIKB_MOUSE	12	226.912	3.26912	10w_HFD_Fr	2w_HFD	NaN	NaN	NaN
10w_chow_Fr / 2w_HFD	Q8VCH0	Q8VCH0	1.08776	1.08776	1.6e-06	Q8VCH0	Acaa1b	3-ketoacyl-CoA thiolase B, peroxisomal	THIKB_MOUSE	12	112.544	2.12544	10w_chow_Fr	2w_HFD	NaN	NaN	NaN
10w_HFD_gluc / 2w_HFD	Q8VCH0	Q8VCH0	1.29435	1.29435	2.21e-10	Q8VCH0	Acaa1b	3-ketoacyl-CoA thiolase B, peroxisomal	THIKB_MOUSE	12	145.266	2.45266	10w_HFD_gluc	2w_HFD	NaN	NaN	NaN
10w_chow_gluc / 2w_HFD	Q8VCH0	Q8VCH0	1.10295	1.10295	1.55e-13	Q8VCH0	Acaa1b	3-ketoacyl-CoA thiolase B, peroxisomal	THIKB_MOUSE	12	114.793	2.14793	10w_chow_gluc	2w_HFD	NaN	NaN	NaN
10w_chow / 2w_HFD	Q8VCH0	Q8VCH0	0.771015	0.771015	1.49e-07	Q8VCH0	Acaa1b	3-ketoacyl-CoA thiolase B, peroxisomal	THIKB_MOUSE	12	70.647	1.70647	10w_chow	2w_HFD	NaN	NaN	NaN
10w_HFD_Fr / 2w_chow_Gluc	Q8VCH0	Q8VCH0	1.04887	1.04887	4.62e-06	Q8VCH0	Acaa1b	3-ketoacyl-CoA thiolase B, peroxisomal	THIKB_MOUSE	12	106.891	2.06891	10w_HFD_Fr	2w_chow_Gluc	NaN	NaN	NaN
10w_HFD_gluc / 2w_chow_Gluc	Q8VCH0	Q8VCH0	0.634313	0.634313	4.34e-06	Q8VCH0	Acaa1b	3-ketoacyl-CoA thiolase B, peroxisomal	THIKB_MOUSE	12	55.2198	1.5522	10w_HFD_gluc	2w_chow_Gluc	NaN	NaN	NaN
10w_HFD_Fr / 2w_HFD_gluc	Q8VCH0	Q8VCH0	1.45781	1.45781	2.47e-09	Q8VCH0	Acaa1b	3-ketoacyl-CoA thiolase B, peroxisomal	THIKB_MOUSE	12	174.692	2.74692	10w_HFD_Fr	2w_HFD_gluc	NaN	NaN	NaN
10w_chow_Fr / 2w_HFD_gluc	Q8VCH0	Q8VCH0	0.836672	0.836672	0.000243499	Q8VCH0	Acaa1b	3-ketoacyl-CoA thiolase B, peroxisomal	THIKB_MOUSE	12	78.5926	1.78593	10w_chow_Fr	2w_HFD_gluc	NaN	NaN	NaN
10w_HFD_gluc / 2w_HFD_gluc	Q8VCH0	Q8VCH0	1.04326	1.04326	8.47e-08	Q8VCH0	Acaa1b	3-ketoacyl-CoA thiolase B, peroxisomal	THIKB_MOUSE	12	106.088	2.06088	10w_HFD_gluc	2w_HFD_gluc	NaN	NaN	NaN
10w_chow_gluc / 2w_HFD_gluc	Q8VCH0	Q8VCH0	0.851858	0.851858	5.08e-10	Q8VCH0	Acaa1b	3-ketoacyl-CoA thiolase B, peroxisomal	THIKB_MOUSE	12	80.4824	1.80482	10w_chow_gluc	2w_HFD_gluc	NaN	NaN	NaN
10w_HFD_Fr / 2w_chow_FR	Q8VCH0	Q8VCH0	0.897202	0.897202	8.38e-06	Q8VCH0	Acaa1b	3-ketoacyl-CoA thiolase B, peroxisomal	THIKB_MOUSE	12	86.245	1.86245	10w_HFD_Fr	2w_chow_FR	NaN	NaN	NaN
10w_HFD_Fr / 10w_HFD	Q8VCH0	Q8VCH0	1.17839	1.17839	6.91e-11	Q8VCH0	Acaa1b	3-ketoacyl-CoA thiolase B, peroxisomal	THIKB_MOUSE	12	126.324	2.26324	10w_HFD_Fr	10w_HFD	NaN	NaN	NaN
10w_HFD_gluc / 10w_HFD	Q8VCH0	Q8VCH0	0.763836	0.763836	0.00010203	Q8VCH0	Acaa1b	3-ketoacyl-CoA thiolase B, peroxisomal	THIKB_MOUSE	12	69.8	1.698	10w_HFD_gluc	10w_HFD	NaN	NaN	NaN
10w_chow_Fr / 10w_HFD_Fr	Q8VCH0	Q8VCH0	-0.621141	0.621141	0.000129687	Q8VCH0	Acaa1b	3-ketoacyl-CoA thiolase B, peroxisomal	THIKB_MOUSE	12	-34.9844	0.650156	10w_chow_Fr	10w_HFD_Fr	NaN	NaN	NaN
10w_chow_gluc / 10w_HFD_Fr	Q8VCH0	Q8VCH0	-0.605956	0.605956	4.87e-05	Q8VCH0	Acaa1b	3-ketoacyl-CoA thiolase B, peroxisomal	THIKB_MOUSE	12	-34.2964	0.657036	10w_chow_gluc	10w_HFD_Fr	NaN	NaN	NaN
10w_chow / 10w_HFD_Fr	Q8VCH0	Q8VCH0	-0.937887	0.937887	4.23e-06	Q8VCH0	Acaa1b	3-ketoacyl-CoA thiolase B, peroxisomal	THIKB_MOUSE	12	-47.8003	0.521997	10w_chow	10w_HFD_Fr	NaN	NaN	NaN
10w_HFD_gluc / control	Q8K370	Q8K370	0.586799	0.586799	4.96e-09	Q8K370	Acad10	Acyl-CoA dehydrogenase family member 10	ACD10_MOUSE	17	50.1911	1.50191	10w_HFD_gluc	control	NaN	NaN	NaN
10w_HFD_Fr / 2w_chow_FR	Q8K370	Q8K370	0.585573	0.585573	6.91e-06	Q8K370	Acad10	Acyl-CoA dehydrogenase family member 10	ACD10_MOUSE	17	50.0635	1.50063	10w_HFD_Fr	2w_chow_FR	NaN	NaN	NaN
10w_HFD_gluc / 2w_chow_FR	Q8K370	Q8K370	0.700629	0.700629	1.52e-08	Q8K370	Acad10	Acyl-CoA dehydrogenase family member 10	ACD10_MOUSE	17	62.5214	1.62521	10w_HFD_gluc	2w_chow_FR	NaN	NaN	NaN
10w_HFD_Fr / 2w_HFD_fr	P51174	P51174	0.625646	0.625646	0.000644753	P51174	Acadl	Long-chain specific acyl-CoA dehydrogenase, mitochondrial	ACADL_MOUSE	12	54.2901	1.5429	10w_HFD_Fr	2w_HFD_fr	NaN	NaN	NaN
10w_HFD_Fr / 2w_HFD_gluc	P51174	P51174	0.618134	0.618134	0.000309474	P51174	Acadl	Long-chain specific acyl-CoA dehydrogenase, mitochondrial	ACADL_MOUSE	12	53.4889	1.53489	10w_HFD_Fr	2w_HFD_gluc	NaN	NaN	NaN
10w_HFD / 2w_HFD_fr	P45952	P45952	0.668942	0.668942	8.14e-13	P45952	Acadm	Medium-chain specific acyl-CoA dehydrogenase, mitochondrial	ACADM_MOUSE	18	58.9907	1.58991	10w_HFD	2w_HFD_fr	NaN	NaN	NaN
10w_HFD_Fr / 2w_HFD_fr	P45952	P45952	0.849926	0.849926	2.29e-12	P45952	Acadm	Medium-chain specific acyl-CoA dehydrogenase, mitochondrial	ACADM_MOUSE	18	80.2408	1.80241	10w_HFD_Fr	2w_HFD_fr	NaN	NaN	NaN
10w_chow_Fr / 2w_HFD_fr	P45952	P45952	0.582837	0.582837	1.09e-06	P45952	Acadm	Medium-chain specific acyl-CoA dehydrogenase, mitochondrial	ACADM_MOUSE	18	49.7792	1.49779	10w_chow_Fr	2w_HFD_fr	NaN	NaN	NaN
10w_HFD_gluc / 2w_HFD_fr	P45952	P45952	0.865553	0.865553	3.26e-12	P45952	Acadm	Medium-chain specific acyl-CoA dehydrogenase, mitochondrial	ACADM_MOUSE	18	82.2038	1.82204	10w_HFD_gluc	2w_HFD_fr	NaN	NaN	NaN
10w_chow_gluc / 2w_HFD_fr	P45952	P45952	0.642644	0.642644	8.8e-12	P45952	Acadm	Medium-chain specific acyl-CoA dehydrogenase, mitochondrial	ACADM_MOUSE	18	56.1188	1.56119	10w_chow_gluc	2w_HFD_fr	NaN	NaN	NaN
10w_HFD_Fr / control	P45952	P45952	0.666305	0.666305	9.05e-14	P45952	Acadm	Medium-chain specific acyl-CoA dehydrogenase, mitochondrial	ACADM_MOUSE	18	58.7003	1.587	10w_HFD_Fr	control	NaN	NaN	NaN
10w_HFD_gluc / control	P45952	P45952	0.681932	0.681932	4.56e-12	P45952	Acadm	Medium-chain specific acyl-CoA dehydrogenase, mitochondrial	ACADM_MOUSE	18	60.4287	1.60429	10w_HFD_gluc	control	NaN	NaN	NaN
10w_HFD_gluc / 2w_HFD	P45952	P45952	0.589561	0.589561	9.08e-13	P45952	Acadm	Medium-chain specific acyl-CoA dehydrogenase, mitochondrial	ACADM_MOUSE	18	50.4788	1.50479	10w_HFD_gluc	2w_HFD	NaN	NaN	NaN
10w_HFD_Fr / 2w_HFD_gluc	P45952	P45952	0.760841	0.760841	6.17e-16	P45952	Acadm	Medium-chain specific acyl-CoA dehydrogenase, mitochondrial	ACADM_MOUSE	18	69.4478	1.69448	10w_HFD_Fr	2w_HFD_gluc	NaN	NaN	NaN
10w_HFD_gluc / 2w_HFD_gluc	P45952	P45952	0.776469	0.776469	5.05e-13	P45952	Acadm	Medium-chain specific acyl-CoA dehydrogenase, mitochondrial	ACADM_MOUSE	18	71.2933	1.71293	10w_HFD_gluc	2w_HFD_gluc	NaN	NaN	NaN
10w_HFD_Fr / 2w_chow_FR	P45952	P45952	0.67933	0.67933	2.88e-13	P45952	Acadm	Medium-chain specific acyl-CoA dehydrogenase, mitochondrial	ACADM_MOUSE	18	60.1396	1.6014	10w_HFD_Fr	2w_chow_FR	NaN	NaN	NaN
10w_HFD_gluc / 2w_chow_FR	P45952	P45952	0.694958	0.694958	3.82e-10	P45952	Acadm	Medium-chain specific acyl-CoA dehydrogenase, mitochondrial	ACADM_MOUSE	18	61.8838	1.61884	10w_HFD_gluc	2w_chow_FR	NaN	NaN	NaN
10w_HFD_Fr / control	Q9DBL1	Q9DBL1	-0.831381	0.831381	2.33e-13	Q9DBL1	Acadsb	Short/branched chain specific acyl-CoA dehydrogenase, mitochondrial	ACDSB_MOUSE	7	-43.8009	0.561991	10w_HFD_Fr	control	NaN	NaN	NaN
10w_HFD_gluc / control	Q9DBL1	Q9DBL1	-0.853687	0.853687	1.54e-14	Q9DBL1	Acadsb	Short/branched chain specific acyl-CoA dehydrogenase, mitochondrial	ACDSB_MOUSE	7	-44.6631	0.553369	10w_HFD_gluc	control	NaN	NaN	NaN
10w_chow / 10w_HFD_Fr	Q9DBL1	Q9DBL1	0.747508	0.747508	4.38e-11	Q9DBL1	Acadsb	Short/branched chain specific acyl-CoA dehydrogenase, mitochondrial	ACDSB_MOUSE	7	67.889	1.67889	10w_chow	10w_HFD_Fr	NaN	NaN	NaN
10w_chow / 10w_HFD_gluc	Q9DBL1	Q9DBL1	0.769814	0.769814	1.29e-12	Q9DBL1	Acadsb	Short/branched chain specific acyl-CoA dehydrogenase, mitochondrial	ACDSB_MOUSE	7	70.5049	1.70505	10w_chow	10w_HFD_gluc	NaN	NaN	NaN
10w_HFD_Fr / control	Q8QZT1	Q8QZT1	0.61236	0.61236	3.73e-09	Q8QZT1	Acat1	Acetyl-CoA acetyltransferase, mitochondrial	THIL_MOUSE	14	52.8758	1.52876	10w_HFD_Fr	control	NaN	NaN	NaN
10w_HFD_gluc / control	Q8QZT1	Q8QZT1	0.617234	0.617234	4.63e-12	Q8QZT1	Acat1	Acetyl-CoA acetyltransferase, mitochondrial	THIL_MOUSE	14	53.3931	1.53393	10w_HFD_gluc	control	NaN	NaN	NaN
control / 2w_HFD_fr	Q91V92	Q91V92	-1.23162	1.23162	0.00181893	Q91V92	Acly	ATP-citrate synthase	ACLY_MOUSE	2	-57.416	0.42584	control	2w_HFD_fr	NaN	NaN	NaN
2w_HFD / 2w_HFD_fr	Q91V92	Q91V92	-1.42128	1.42128	0.00143863	Q91V92	Acly	ATP-citrate synthase	ACLY_MOUSE	2	-62.662	0.37338	2w_HFD	2w_HFD_fr	NaN	NaN	NaN
10w_chow_gluc / 2w_HFD_fr	Q91V92	Q91V92	-0.768691	0.768691	0.00634526	Q91V92	Acly	ATP-citrate synthase	ACLY_MOUSE	2	-41.305	0.58695	10w_chow_gluc	2w_HFD_fr	NaN	NaN	NaN
2w_HFD_gluc / control	Q91V92	Q91V92	1.40096	1.40096	0.00108007	Q91V92	Acly	ATP-citrate synthase	ACLY_MOUSE	2	164.078	2.64078	2w_HFD_gluc	control	NaN	NaN	NaN
2w_chow_FR / control	Q91V92	Q91V92	1.51851	1.51851	0.00142621	Q91V92	Acly	ATP-citrate synthase	ACLY_MOUSE	2	186.494	2.86494	2w_chow_FR	control	NaN	NaN	NaN
2w_HFD_gluc / 2w_HFD	Q91V92	Q91V92	1.59063	1.59063	0.000180505	Q91V92	Acly	ATP-citrate synthase	ACLY_MOUSE	2	201.18	3.0118	2w_HFD_gluc	2w_HFD	NaN	NaN	NaN
2w_chow_FR / 2w_HFD	Q91V92	Q91V92	1.70817	1.70817	0.000312955	Q91V92	Acly	ATP-citrate synthase	ACLY_MOUSE	2	226.747	3.26747	2w_chow_FR	2w_HFD	NaN	NaN	NaN
2w_HFD_gluc / 2w_chow_Gluc	Q91V92	Q91V92	0.708063	0.708063	0.00856131	Q91V92	Acly	ATP-citrate synthase	ACLY_MOUSE	2	63.3609	1.63361	2w_HFD_gluc	2w_chow_Gluc	NaN	NaN	NaN
10w_HFD_gluc / 2w_HFD_gluc	Q91V92	Q91V92	-0.661636	0.661636	0.0078219	Q91V92	Acly	ATP-citrate synthase	ACLY_MOUSE	2	-36.7839	0.632161	10w_HFD_gluc	2w_HFD_gluc	NaN	NaN	NaN
10w_chow_gluc / 2w_HFD_gluc	Q91V92	Q91V92	-0.938036	0.938036	0.00379598	Q91V92	Acly	ATP-citrate synthase	ACLY_MOUSE	2	-47.8057	0.521943	10w_chow_gluc	2w_HFD_gluc	NaN	NaN	NaN
10w_chow / 2w_HFD_gluc	Q91V92	Q91V92	-0.911091	0.911091	0.00452779	Q91V92	Acly	ATP-citrate synthase	ACLY_MOUSE	2	-46.8217	0.531783	10w_chow	2w_HFD_gluc	NaN	NaN	NaN
10w_HFD_gluc / 2w_chow_FR	Q91V92	Q91V92	-0.779182	0.779182	0.00839725	Q91V92	Acly	ATP-citrate synthase	ACLY_MOUSE	2	-41.7303	0.582697	10w_HFD_gluc	2w_chow_FR	NaN	NaN	NaN
10w_chow_gluc / 2w_chow_FR	Q91V92	Q91V92	-1.05558	1.05558	0.00794541	Q91V92	Acly	ATP-citrate synthase	ACLY_MOUSE	2	-51.8897	0.481103	10w_chow_gluc	2w_chow_FR	NaN	NaN	NaN
10w_HFD_Fr / 2w_HFD_fr	Q9CQR4	Q9CQR4	0.838207	0.838207	7.63e-05	Q9CQR4	Acot13	Acyl-coenzyme A thioesterase 13	ACO13_MOUSE	4	78.7827	1.78783	10w_HFD_Fr	2w_HFD_fr	NaN	NaN	NaN
10w_HFD_gluc / 2w_HFD_fr	Q9CQR4	Q9CQR4	0.629626	0.629626	0.000172839	Q9CQR4	Acot13	Acyl-coenzyme A thioesterase 13	ACO13_MOUSE	4	54.7164	1.54716	10w_HFD_gluc	2w_HFD_fr	NaN	NaN	NaN
10w_HFD_Fr / 2w_HFD	Q9CQR4	Q9CQR4	0.732777	0.732777	4.05e-06	Q9CQR4	Acot13	Acyl-coenzyme A thioesterase 13	ACO13_MOUSE	4	66.1835	1.66184	10w_HFD_Fr	2w_HFD	NaN	NaN	NaN
10w_HFD_Fr / 2w_HFD_gluc	Q9CQR4	Q9CQR4	0.744253	0.744253	2.65e-06	Q9CQR4	Acot13	Acyl-coenzyme A thioesterase 13	ACO13_MOUSE	4	67.5106	1.67511	10w_HFD_Fr	2w_HFD_gluc	NaN	NaN	NaN
10w_HFD_Fr / 2w_chow_FR	Q9CQR4	Q9CQR4	0.673707	0.673707	0.00284252	Q9CQR4	Acot13	Acyl-coenzyme A thioesterase 13	ACO13_MOUSE	4	59.5167	1.59517	10w_HFD_Fr	2w_chow_FR	NaN	NaN	NaN
2w_chow_Gluc / 2w_HFD_fr	Q9QYR9	Q9QYR9	0.959974	0.959974	1.83e-05	Q9QYR9	Acot2	Acyl-coenzyme A thioesterase 2, mitochondrial	ACOT2_MOUSE	9	94.5274	1.94527	2w_chow_Gluc	2w_HFD_fr	NaN	NaN	NaN
2w_chow_FR / 2w_HFD_fr	Q9QYR9	Q9QYR9	0.858169	0.858169	0.00022896	Q9QYR9	Acot2	Acyl-coenzyme A thioesterase 2, mitochondrial	ACOT2_MOUSE	9	81.2737	1.81274	2w_chow_FR	2w_HFD_fr	NaN	NaN	NaN
10w_HFD / 2w_HFD_fr	Q9QYR9	Q9QYR9	1.02838	1.02838	0.000265413	Q9QYR9	Acot2	Acyl-coenzyme A thioesterase 2, mitochondrial	ACOT2_MOUSE	9	103.973	2.03973	10w_HFD	2w_HFD_fr	NaN	NaN	NaN
10w_HFD_Fr / 2w_HFD_fr	Q9QYR9	Q9QYR9	2.42062	2.42062	5.05e-07	Q9QYR9	Acot2	Acyl-coenzyme A thioesterase 2, mitochondrial	ACOT2_MOUSE	9	435.4	5.354	10w_HFD_Fr	2w_HFD_fr	NaN	NaN	NaN
10w_chow_Fr / 2w_HFD_fr	Q9QYR9	Q9QYR9	1.63903	1.63903	5.15e-07	Q9QYR9	Acot2	Acyl-coenzyme A thioesterase 2, mitochondrial	ACOT2_MOUSE	9	211.457	3.11457	10w_chow_Fr	2w_HFD_fr	NaN	NaN	NaN
10w_HFD_gluc / 2w_HFD_fr	Q9QYR9	Q9QYR9	1.82329	1.82329	1.25e-06	Q9QYR9	Acot2	Acyl-coenzyme A thioesterase 2, mitochondrial	ACOT2_MOUSE	9	253.886	3.53886	10w_HFD_gluc	2w_HFD_fr	NaN	NaN	NaN
10w_chow_gluc / 2w_HFD_fr	Q9QYR9	Q9QYR9	1.76108	1.76108	9.85e-08	Q9QYR9	Acot2	Acyl-coenzyme A thioesterase 2, mitochondrial	ACOT2_MOUSE	9	238.952	3.38952	10w_chow_gluc	2w_HFD_fr	NaN	NaN	NaN
10w_HFD_Fr / control	Q9QYR9	Q9QYR9	1.91726	1.91726	2.22e-05	Q9QYR9	Acot2	Acyl-coenzyme A thioesterase 2, mitochondrial	ACOT2_MOUSE	9	277.706	3.77706	10w_HFD_Fr	control	NaN	NaN	NaN
10w_chow_Fr / control	Q9QYR9	Q9QYR9	1.13568	1.13568	2.57e-06	Q9QYR9	Acot2	Acyl-coenzyme A thioesterase 2, mitochondrial	ACOT2_MOUSE	9	119.722	2.19722	10w_chow_Fr	control	NaN	NaN	NaN
10w_HFD_gluc / control	Q9QYR9	Q9QYR9	1.31993	1.31993	1.28e-05	Q9QYR9	Acot2	Acyl-coenzyme A thioesterase 2, mitochondrial	ACOT2_MOUSE	9	149.655	2.49655	10w_HFD_gluc	control	NaN	NaN	NaN
10w_chow_gluc / control	Q9QYR9	Q9QYR9	1.25773	1.25773	1.35e-07	Q9QYR9	Acot2	Acyl-coenzyme A thioesterase 2, mitochondrial	ACOT2_MOUSE	9	139.119	2.39119	10w_chow_gluc	control	NaN	NaN	NaN
2w_chow_Gluc / 2w_HFD	Q9QYR9	Q9QYR9	0.787028	0.787028	1.14e-06	Q9QYR9	Acot2	Acyl-coenzyme A thioesterase 2, mitochondrial	ACOT2_MOUSE	9	72.5516	1.72552	2w_chow_Gluc	2w_HFD	NaN	NaN	NaN
2w_chow_FR / 2w_HFD	Q9QYR9	Q9QYR9	0.685223	0.685223	7.94e-05	Q9QYR9	Acot2	Acyl-coenzyme A thioesterase 2, mitochondrial	ACOT2_MOUSE	9	60.7951	1.60795	2w_chow_FR	2w_HFD	NaN	NaN	NaN
10w_HFD / 2w_HFD	Q9QYR9	Q9QYR9	0.855434	0.855434	0.000292671	Q9QYR9	Acot2	Acyl-coenzyme A thioesterase 2, mitochondrial	ACOT2_MOUSE	9	80.9303	1.8093	10w_HFD	2w_HFD	NaN	NaN	NaN
10w_HFD_Fr / 2w_HFD	Q9QYR9	Q9QYR9	2.24767	2.24767	1.21e-05	Q9QYR9	Acot2	Acyl-coenzyme A thioesterase 2, mitochondrial	ACOT2_MOUSE	9	374.915	4.74915	10w_HFD_Fr	2w_HFD	NaN	NaN	NaN
10w_chow_Fr / 2w_HFD	Q9QYR9	Q9QYR9	1.46609	1.46609	2.36e-06	Q9QYR9	Acot2	Acyl-coenzyme A thioesterase 2, mitochondrial	ACOT2_MOUSE	9	176.271	2.76271	10w_chow_Fr	2w_HFD	NaN	NaN	NaN
10w_HFD_gluc / 2w_HFD	Q9QYR9	Q9QYR9	1.65034	1.65034	2.3e-07	Q9QYR9	Acot2	Acyl-coenzyme A thioesterase 2, mitochondrial	ACOT2_MOUSE	9	213.908	3.13908	10w_HFD_gluc	2w_HFD	NaN	NaN	NaN
10w_chow_gluc / 2w_HFD	Q9QYR9	Q9QYR9	1.58813	1.58813	8.07e-08	Q9QYR9	Acot2	Acyl-coenzyme A thioesterase 2, mitochondrial	ACOT2_MOUSE	9	200.66	3.0066	10w_chow_gluc	2w_HFD	NaN	NaN	NaN
2w_HFD_gluc / 2w_chow_Gluc	Q9QYR9	Q9QYR9	-1.00449	1.00449	1.47e-05	Q9QYR9	Acot2	Acyl-coenzyme A thioesterase 2, mitochondrial	ACOT2_MOUSE	9	-50.1554	0.498446	2w_HFD_gluc	2w_chow_Gluc	NaN	NaN	NaN
10w_HFD_Fr / 2w_chow_Gluc	Q9QYR9	Q9QYR9	1.46064	1.46064	0.000210538	Q9QYR9	Acot2	Acyl-coenzyme A thioesterase 2, mitochondrial	ACOT2_MOUSE	9	175.231	2.75231	10w_HFD_Fr	2w_chow_Gluc	NaN	NaN	NaN
10w_chow_Fr / 2w_chow_Gluc	Q9QYR9	Q9QYR9	0.679057	0.679057	0.000585466	Q9QYR9	Acot2	Acyl-coenzyme A thioesterase 2, mitochondrial	ACOT2_MOUSE	9	60.1093	1.60109	10w_chow_Fr	2w_chow_Gluc	NaN	NaN	NaN
10w_HFD_gluc / 2w_chow_Gluc	Q9QYR9	Q9QYR9	0.863313	0.863313	4.86e-06	Q9QYR9	Acot2	Acyl-coenzyme A thioesterase 2, mitochondrial	ACOT2_MOUSE	9	81.9211	1.81921	10w_HFD_gluc	2w_chow_Gluc	NaN	NaN	NaN
10w_chow_gluc / 2w_chow_Gluc	Q9QYR9	Q9QYR9	0.801107	0.801107	3.99e-05	Q9QYR9	Acot2	Acyl-coenzyme A thioesterase 2, mitochondrial	ACOT2_MOUSE	9	74.2437	1.74244	10w_chow_gluc	2w_chow_Gluc	NaN	NaN	NaN
2w_chow_FR / 2w_HFD_gluc	Q9QYR9	Q9QYR9	0.902686	0.902686	7.31e-05	Q9QYR9	Acot2	Acyl-coenzyme A thioesterase 2, mitochondrial	ACOT2_MOUSE	9	86.9543	1.86954	2w_chow_FR	2w_HFD_gluc	NaN	NaN	NaN
10w_HFD / 2w_HFD_gluc	Q9QYR9	Q9QYR9	1.0729	1.0729	0.000395581	Q9QYR9	Acot2	Acyl-coenzyme A thioesterase 2, mitochondrial	ACOT2_MOUSE	9	110.365	2.10365	10w_HFD	2w_HFD_gluc	NaN	NaN	NaN
10w_HFD_Fr / 2w_HFD_gluc	Q9QYR9	Q9QYR9	2.46513	2.46513	8.88e-06	Q9QYR9	Acot2	Acyl-coenzyme A thioesterase 2, mitochondrial	ACOT2_MOUSE	9	452.178	5.52178	10w_HFD_Fr	2w_HFD_gluc	NaN	NaN	NaN
10w_chow_Fr / 2w_HFD_gluc	Q9QYR9	Q9QYR9	1.68355	1.68355	5.02e-06	Q9QYR9	Acot2	Acyl-coenzyme A thioesterase 2, mitochondrial	ACOT2_MOUSE	9	221.217	3.21217	10w_chow_Fr	2w_HFD_gluc	NaN	NaN	NaN
10w_HFD_gluc / 2w_HFD_gluc	Q9QYR9	Q9QYR9	1.8678	1.8678	5.53e-07	Q9QYR9	Acot2	Acyl-coenzyme A thioesterase 2, mitochondrial	ACOT2_MOUSE	9	264.976	3.64976	10w_HFD_gluc	2w_HFD_gluc	NaN	NaN	NaN
10w_chow_gluc / 2w_HFD_gluc	Q9QYR9	Q9QYR9	1.8056	1.8056	1.78e-07	Q9QYR9	Acot2	Acyl-coenzyme A thioesterase 2, mitochondrial	ACOT2_MOUSE	9	249.574	3.49574	10w_chow_gluc	2w_HFD_gluc	NaN	NaN	NaN
10w_chow / 2w_HFD_gluc	Q9QYR9	Q9QYR9	0.843639	0.843639	0.00422126	Q9QYR9	Acot2	Acyl-coenzyme A thioesterase 2, mitochondrial	ACOT2_MOUSE	9	79.4572	1.79457	10w_chow	2w_HFD_gluc	NaN	NaN	NaN
10w_HFD_Fr / 2w_chow_FR	Q9QYR9	Q9QYR9	1.56245	1.56245	0.00013339	Q9QYR9	Acot2	Acyl-coenzyme A thioesterase 2, mitochondrial	ACOT2_MOUSE	9	195.354	2.95354	10w_HFD_Fr	2w_chow_FR	NaN	NaN	NaN
10w_chow_Fr / 2w_chow_FR	Q9QYR9	Q9QYR9	0.780862	0.780862	0.000160992	Q9QYR9	Acot2	Acyl-coenzyme A thioesterase 2, mitochondrial	ACOT2_MOUSE	9	71.8157	1.71816	10w_chow_Fr	2w_chow_FR	NaN	NaN	NaN
10w_HFD_gluc / 2w_chow_FR	Q9QYR9	Q9QYR9	0.965117	0.965117	1.42e-05	Q9QYR9	Acot2	Acyl-coenzyme A thioesterase 2, mitochondrial	ACOT2_MOUSE	9	95.2222	1.95222	10w_HFD_gluc	2w_chow_FR	NaN	NaN	NaN
10w_chow_gluc / 2w_chow_FR	Q9QYR9	Q9QYR9	0.902911	0.902911	2.22e-06	Q9QYR9	Acot2	Acyl-coenzyme A thioesterase 2, mitochondrial	ACOT2_MOUSE	9	86.9835	1.86983	10w_chow_gluc	2w_chow_FR	NaN	NaN	NaN
10w_HFD_Fr / 10w_HFD	Q9QYR9	Q9QYR9	1.39224	1.39224	0.000300512	Q9QYR9	Acot2	Acyl-coenzyme A thioesterase 2, mitochondrial	ACOT2_MOUSE	9	162.485	2.62485	10w_HFD_Fr	10w_HFD	NaN	NaN	NaN
10w_chow_Fr / 10w_HFD	Q9QYR9	Q9QYR9	0.610651	0.610651	0.00026715	Q9QYR9	Acot2	Acyl-coenzyme A thioesterase 2, mitochondrial	ACOT2_MOUSE	9	52.6948	1.52695	10w_chow_Fr	10w_HFD	NaN	NaN	NaN
10w_HFD_gluc / 10w_HFD	Q9QYR9	Q9QYR9	0.794907	0.794907	0.000352846	Q9QYR9	Acot2	Acyl-coenzyme A thioesterase 2, mitochondrial	ACOT2_MOUSE	9	73.4965	1.73497	10w_HFD_gluc	10w_HFD	NaN	NaN	NaN
10w_chow_gluc / 10w_HFD	Q9QYR9	Q9QYR9	0.7327	0.7327	4.46e-06	Q9QYR9	Acot2	Acyl-coenzyme A thioesterase 2, mitochondrial	ACOT2_MOUSE	9	66.1747	1.66175	10w_chow_gluc	10w_HFD	NaN	NaN	NaN
10w_chow_Fr / 10w_HFD_Fr	Q9QYR9	Q9QYR9	-0.781585	0.781585	0.0056604	Q9QYR9	Acot2	Acyl-coenzyme A thioesterase 2, mitochondrial	ACOT2_MOUSE	9	-41.8273	0.581727	10w_chow_Fr	10w_HFD_Fr	NaN	NaN	NaN
10w_chow / 10w_HFD_Fr	Q9QYR9	Q9QYR9	-1.62149	1.62149	0.000620214	Q9QYR9	Acot2	Acyl-coenzyme A thioesterase 2, mitochondrial	ACOT2_MOUSE	9	-67.5001	0.324999	10w_chow	10w_HFD_Fr	NaN	NaN	NaN
10w_chow / 10w_chow_Fr	Q9QYR9	Q9QYR9	-0.839908	0.839908	0.0026685	Q9QYR9	Acot2	Acyl-coenzyme A thioesterase 2, mitochondrial	ACOT2_MOUSE	9	-44.1321	0.558679	10w_chow	10w_chow_Fr	NaN	NaN	NaN
10w_chow / 10w_HFD_gluc	Q9QYR9	Q9QYR9	-1.02416	1.02416	0.00039508	Q9QYR9	Acot2	Acyl-coenzyme A thioesterase 2, mitochondrial	ACOT2_MOUSE	9	-50.8305	0.491695	10w_chow	10w_HFD_gluc	NaN	NaN	NaN
10w_chow / 10w_chow_gluc	Q9QYR9	Q9QYR9	-0.961957	0.961957	4.89e-05	Q9QYR9	Acot2	Acyl-coenzyme A thioesterase 2, mitochondrial	ACOT2_MOUSE	9	-48.664	0.51336	10w_chow	10w_chow_gluc	NaN	NaN	NaN
control / 2w_HFD_fr	Q05117	Q05117	0.946645	0.946645	0.00454501	Q05117	Acp5	Tartrate-resistant acid phosphatase type 5	PPA5_MOUSE	2	92.7385	1.92738	control	2w_HFD_fr	NaN	NaN	NaN
10w_HFD / control	Q05117	Q05117	-1.83611	1.83611	0.00389568	Q05117	Acp5	Tartrate-resistant acid phosphatase type 5	PPA5_MOUSE	2	-71.9924	0.280076	10w_HFD	control	NaN	NaN	NaN
10w_HFD_Fr / control	Q05117	Q05117	-1.77807	1.77807	0.00880323	Q05117	Acp5	Tartrate-resistant acid phosphatase type 5	PPA5_MOUSE	2	-70.8427	0.291573	10w_HFD_Fr	control	NaN	NaN	NaN
10w_chow_gluc / 2w_HFD	Q05117	Q05117	1.53059	1.53059	0.000897614	Q05117	Acp5	Tartrate-resistant acid phosphatase type 5	PPA5_MOUSE	2	188.904	2.88904	10w_chow_gluc	2w_HFD	NaN	NaN	NaN
10w_HFD / 2w_chow_Gluc	Q05117	Q05117	-1.89051	1.89051	0.00654039	Q05117	Acp5	Tartrate-resistant acid phosphatase type 5	PPA5_MOUSE	2	-73.0288	0.269712	10w_HFD	2w_chow_Gluc	NaN	NaN	NaN
10w_chow_gluc / 10w_HFD	Q05117	Q05117	2.03011	2.03011	0.00713182	Q05117	Acp5	Tartrate-resistant acid phosphatase type 5	PPA5_MOUSE	2	308.435	4.08435	10w_chow_gluc	10w_HFD	NaN	NaN	NaN
10w_chow / 10w_HFD_gluc	Q05117	Q05117	1.34422	1.34422	0.00303345	Q05117	Acp5	Tartrate-resistant acid phosphatase type 5	PPA5_MOUSE	2	153.892	2.53892	10w_chow	10w_HFD_gluc	NaN	NaN	NaN
10w_HFD / 2w_HFD_fr	Q8JZR0	Q8JZR0	-0.678062	0.678062	3.49e-07	Q8JZR0	Acsl5	Long-chain-fatty-acid--CoA ligase 5	ACSL5_MOUSE	6	-37.4996	0.625004	10w_HFD	2w_HFD_fr	NaN	NaN	NaN
2w_HFD_gluc / 2w_HFD	Q8JZR0	Q8JZR0	0.596978	0.596978	1.95e-06	Q8JZR0	Acsl5	Long-chain-fatty-acid--CoA ligase 5	ACSL5_MOUSE	6	51.2545	1.51255	2w_HFD_gluc	2w_HFD	NaN	NaN	NaN
2w_chow_FR / 2w_HFD	Q8JZR0	Q8JZR0	0.597788	0.597788	8.92e-07	Q8JZR0	Acsl5	Long-chain-fatty-acid--CoA ligase 5	ACSL5_MOUSE	6	51.3394	1.51339	2w_chow_FR	2w_HFD	NaN	NaN	NaN
10w_HFD / 2w_HFD_gluc	Q8JZR0	Q8JZR0	-0.807197	0.807197	3.75e-07	Q8JZR0	Acsl5	Long-chain-fatty-acid--CoA ligase 5	ACSL5_MOUSE	6	-42.8509	0.571491	10w_HFD	2w_HFD_gluc	NaN	NaN	NaN
10w_chow / 2w_HFD_gluc	Q8JZR0	Q8JZR0	-0.612504	0.612504	1.04e-07	Q8JZR0	Acsl5	Long-chain-fatty-acid--CoA ligase 5	ACSL5_MOUSE	6	-34.594	0.65406	10w_chow	2w_HFD_gluc	NaN	NaN	NaN
10w_HFD / 2w_chow_FR	Q8JZR0	Q8JZR0	-0.808006	0.808006	3.14e-11	Q8JZR0	Acsl5	Long-chain-fatty-acid--CoA ligase 5	ACSL5_MOUSE	6	-42.8829	0.571171	10w_HFD	2w_chow_FR	NaN	NaN	NaN
10w_chow / 2w_chow_FR	Q8JZR0	Q8JZR0	-0.613314	0.613314	9.56e-09	Q8JZR0	Acsl5	Long-chain-fatty-acid--CoA ligase 5	ACSL5_MOUSE	6	-34.6307	0.653693	10w_chow	2w_chow_FR	NaN	NaN	NaN
10w_HFD_Fr / 2w_chow_Gluc	Q91VA0	Q91VA0	-0.626577	0.626577	4.4e-09	Q91VA0	Acsm1	Acyl-coenzyme A synthetase ACSM1, mitochondrial	ACSM1_MOUSE	17	-35.2289	0.647711	10w_HFD_Fr	2w_chow_Gluc	NaN	NaN	NaN
10w_HFD / 2w_HFD_fr	Q14DH7	Q14DH7	0.907753	0.907753	0.00166155	Q14DH7	Acss3	Acyl-CoA synthetase short-chain family member 3, mitochondrial	ACSS3_MOUSE	4	87.6121	1.87612	10w_HFD	2w_HFD_fr	NaN	NaN	NaN
10w_HFD_Fr / 2w_HFD_fr	Q14DH7	Q14DH7	1.74346	1.74346	2.16e-05	Q14DH7	Acss3	Acyl-CoA synthetase short-chain family member 3, mitochondrial	ACSS3_MOUSE	4	234.837	3.34837	10w_HFD_Fr	2w_HFD_fr	NaN	NaN	NaN
10w_chow_Fr / 2w_HFD_fr	Q14DH7	Q14DH7	1.0994	1.0994	0.000298282	Q14DH7	Acss3	Acyl-CoA synthetase short-chain family member 3, mitochondrial	ACSS3_MOUSE	4	114.266	2.14266	10w_chow_Fr	2w_HFD_fr	NaN	NaN	NaN
10w_HFD_gluc / 2w_HFD_fr	Q14DH7	Q14DH7	1.20875	1.20875	0.000942395	Q14DH7	Acss3	Acyl-CoA synthetase short-chain family member 3, mitochondrial	ACSS3_MOUSE	4	131.138	2.31138	10w_HFD_gluc	2w_HFD_fr	NaN	NaN	NaN
10w_HFD / control	Q14DH7	Q14DH7	1.13883	1.13883	0.000274641	Q14DH7	Acss3	Acyl-CoA synthetase short-chain family member 3, mitochondrial	ACSS3_MOUSE	4	120.203	2.20203	10w_HFD	control	NaN	NaN	NaN
10w_HFD_Fr / control	Q14DH7	Q14DH7	1.97454	1.97454	2.67e-05	Q14DH7	Acss3	Acyl-CoA synthetase short-chain family member 3, mitochondrial	ACSS3_MOUSE	4	293.003	3.93003	10w_HFD_Fr	control	NaN	NaN	NaN
10w_chow_Fr / control	Q14DH7	Q14DH7	1.33048	1.33048	0.000193903	Q14DH7	Acss3	Acyl-CoA synthetase short-chain family member 3, mitochondrial	ACSS3_MOUSE	4	151.486	2.51486	10w_chow_Fr	control	NaN	NaN	NaN
10w_HFD_gluc / control	Q14DH7	Q14DH7	1.43984	1.43984	0.000838639	Q14DH7	Acss3	Acyl-CoA synthetase short-chain family member 3, mitochondrial	ACSS3_MOUSE	4	171.29	2.7129	10w_HFD_gluc	control	NaN	NaN	NaN
10w_HFD / 2w_HFD	Q14DH7	Q14DH7	1.06434	1.06434	0.000569949	Q14DH7	Acss3	Acyl-CoA synthetase short-chain family member 3, mitochondrial	ACSS3_MOUSE	4	109.121	2.09121	10w_HFD	2w_HFD	NaN	NaN	NaN
10w_HFD_Fr / 2w_HFD	Q14DH7	Q14DH7	1.90004	1.90004	4.56e-05	Q14DH7	Acss3	Acyl-CoA synthetase short-chain family member 3, mitochondrial	ACSS3_MOUSE	4	273.225	3.73225	10w_HFD_Fr	2w_HFD	NaN	NaN	NaN
10w_chow_Fr / 2w_HFD	Q14DH7	Q14DH7	1.25598	1.25598	0.000254046	Q14DH7	Acss3	Acyl-CoA synthetase short-chain family member 3, mitochondrial	ACSS3_MOUSE	4	138.83	2.3883	10w_chow_Fr	2w_HFD	NaN	NaN	NaN
10w_HFD_gluc / 2w_HFD	Q14DH7	Q14DH7	1.36534	1.36534	0.000165718	Q14DH7	Acss3	Acyl-CoA synthetase short-chain family member 3, mitochondrial	ACSS3_MOUSE	4	157.637	2.57637	10w_HFD_gluc	2w_HFD	NaN	NaN	NaN
10w_HFD / 2w_chow_Gluc	Q14DH7	Q14DH7	1.13403	1.13403	0.00160788	Q14DH7	Acss3	Acyl-CoA synthetase short-chain family member 3, mitochondrial	ACSS3_MOUSE	4	119.471	2.19471	10w_HFD	2w_chow_Gluc	NaN	NaN	NaN
10w_HFD_Fr / 2w_chow_Gluc	Q14DH7	Q14DH7	1.96974	1.96974	3.58e-06	Q14DH7	Acss3	Acyl-CoA synthetase short-chain family member 3, mitochondrial	ACSS3_MOUSE	4	291.697	3.91697	10w_HFD_Fr	2w_chow_Gluc	NaN	NaN	NaN
10w_chow_Fr / 2w_chow_Gluc	Q14DH7	Q14DH7	1.32568	1.32568	9.34e-06	Q14DH7	Acss3	Acyl-CoA synthetase short-chain family member 3, mitochondrial	ACSS3_MOUSE	4	150.651	2.50651	10w_chow_Fr	2w_chow_Gluc	NaN	NaN	NaN
10w_HFD_gluc / 2w_chow_Gluc	Q14DH7	Q14DH7	1.43503	1.43503	1.31e-06	Q14DH7	Acss3	Acyl-CoA synthetase short-chain family member 3, mitochondrial	ACSS3_MOUSE	4	170.389	2.70389	10w_HFD_gluc	2w_chow_Gluc	NaN	NaN	NaN
10w_chow_gluc / 2w_chow_Gluc	Q14DH7	Q14DH7	0.740973	0.740973	0.00365031	Q14DH7	Acss3	Acyl-CoA synthetase short-chain family member 3, mitochondrial	ACSS3_MOUSE	4	67.1303	1.6713	10w_chow_gluc	2w_chow_Gluc	NaN	NaN	NaN
2w_chow_FR / 2w_HFD_gluc	Q14DH7	Q14DH7	0.728068	0.728068	0.00220413	Q14DH7	Acss3	Acyl-CoA synthetase short-chain family member 3, mitochondrial	ACSS3_MOUSE	4	65.6419	1.65642	2w_chow_FR	2w_HFD_gluc	NaN	NaN	NaN
10w_HFD / 2w_HFD_gluc	Q14DH7	Q14DH7	1.33402	1.33402	0.000157327	Q14DH7	Acss3	Acyl-CoA synthetase short-chain family member 3, mitochondrial	ACSS3_MOUSE	4	152.104	2.52104	10w_HFD	2w_HFD_gluc	NaN	NaN	NaN
10w_HFD_Fr / 2w_HFD_gluc	Q14DH7	Q14DH7	2.16973	2.16973	5.23e-06	Q14DH7	Acss3	Acyl-CoA synthetase short-chain family member 3, mitochondrial	ACSS3_MOUSE	4	349.938	4.49938	10w_HFD_Fr	2w_HFD_gluc	NaN	NaN	NaN
10w_chow_Fr / 2w_HFD_gluc	Q14DH7	Q14DH7	1.52567	1.52567	2.3e-05	Q14DH7	Acss3	Acyl-CoA synthetase short-chain family member 3, mitochondrial	ACSS3_MOUSE	4	187.92	2.8792	10w_chow_Fr	2w_HFD_gluc	NaN	NaN	NaN
10w_HFD_gluc / 2w_HFD_gluc	Q14DH7	Q14DH7	1.63502	1.63502	5.47e-05	Q14DH7	Acss3	Acyl-CoA synthetase short-chain family member 3, mitochondrial	ACSS3_MOUSE	4	210.592	3.10592	10w_HFD_gluc	2w_HFD_gluc	NaN	NaN	NaN
10w_chow_gluc / 2w_HFD_gluc	Q14DH7	Q14DH7	0.940959	0.940959	0.00143146	Q14DH7	Acss3	Acyl-CoA synthetase short-chain family member 3, mitochondrial	ACSS3_MOUSE	4	91.9805	1.9198	10w_chow_gluc	2w_HFD_gluc	NaN	NaN	NaN
10w_chow / 2w_HFD_gluc	Q14DH7	Q14DH7	0.754965	0.754965	0.00392435	Q14DH7	Acss3	Acyl-CoA synthetase short-chain family member 3, mitochondrial	ACSS3_MOUSE	4	68.7591	1.68759	10w_chow	2w_HFD_gluc	NaN	NaN	NaN
10w_HFD / 2w_chow_FR	Q14DH7	Q14DH7	0.605952	0.605952	0.00893913	Q14DH7	Acss3	Acyl-CoA synthetase short-chain family member 3, mitochondrial	ACSS3_MOUSE	4	52.1983	1.52198	10w_HFD	2w_chow_FR	NaN	NaN	NaN
10w_HFD_Fr / 2w_chow_FR	Q14DH7	Q14DH7	1.44166	1.44166	5.28e-05	Q14DH7	Acss3	Acyl-CoA synthetase short-chain family member 3, mitochondrial	ACSS3_MOUSE	4	171.633	2.71633	10w_HFD_Fr	2w_chow_FR	NaN	NaN	NaN
10w_chow_Fr / 2w_chow_FR	Q14DH7	Q14DH7	0.797598	0.797598	0.00135424	Q14DH7	Acss3	Acyl-CoA synthetase short-chain family member 3, mitochondrial	ACSS3_MOUSE	4	73.8205	1.73821	10w_chow_Fr	2w_chow_FR	NaN	NaN	NaN
10w_HFD_gluc / 2w_chow_FR	Q14DH7	Q14DH7	0.906953	0.906953	0.000853213	Q14DH7	Acss3	Acyl-CoA synthetase short-chain family member 3, mitochondrial	ACSS3_MOUSE	4	87.5081	1.87508	10w_HFD_gluc	2w_chow_FR	NaN	NaN	NaN
10w_HFD_Fr / 10w_HFD	Q14DH7	Q14DH7	0.835707	0.835707	0.000852365	Q14DH7	Acss3	Acyl-CoA synthetase short-chain family member 3, mitochondrial	ACSS3_MOUSE	4	78.4731	1.78473	10w_HFD_Fr	10w_HFD	NaN	NaN	NaN
10w_chow_Fr / 10w_HFD_Fr	Q14DH7	Q14DH7	-0.64406	0.64406	1.34e-05	Q14DH7	Acss3	Acyl-CoA synthetase short-chain family member 3, mitochondrial	ACSS3_MOUSE	4	-36.0091	0.639909	10w_chow_Fr	10w_HFD_Fr	NaN	NaN	NaN
10w_chow_gluc / 10w_HFD_Fr	Q14DH7	Q14DH7	-1.22877	1.22877	0.000223558	Q14DH7	Acss3	Acyl-CoA synthetase short-chain family member 3, mitochondrial	ACSS3_MOUSE	4	-57.3318	0.426682	10w_chow_gluc	10w_HFD_Fr	NaN	NaN	NaN
10w_chow / 10w_HFD_Fr	Q14DH7	Q14DH7	-1.41476	1.41476	6.02e-05	Q14DH7	Acss3	Acyl-CoA synthetase short-chain family member 3, mitochondrial	ACSS3_MOUSE	4	-62.4928	0.375072	10w_chow	10w_HFD_Fr	NaN	NaN	NaN
10w_chow_gluc / 10w_chow_Fr	Q14DH7	Q14DH7	-0.584707	0.584707	0.00528825	Q14DH7	Acss3	Acyl-CoA synthetase short-chain family member 3, mitochondrial	ACSS3_MOUSE	4	-33.3215	0.666785	10w_chow_gluc	10w_chow_Fr	NaN	NaN	NaN
10w_chow / 10w_chow_Fr	Q14DH7	Q14DH7	-0.770701	0.770701	0.00151778	Q14DH7	Acss3	Acyl-CoA synthetase short-chain family member 3, mitochondrial	ACSS3_MOUSE	4	-41.3867	0.586133	10w_chow	10w_chow_Fr	NaN	NaN	NaN
10w_chow_gluc / 10w_HFD_gluc	Q14DH7	Q14DH7	-0.694061	0.694061	0.00729518	Q14DH7	Acss3	Acyl-CoA synthetase short-chain family member 3, mitochondrial	ACSS3_MOUSE	4	-38.1889	0.618111	10w_chow_gluc	10w_HFD_gluc	NaN	NaN	NaN
10w_chow / 10w_HFD_gluc	Q14DH7	Q14DH7	-0.880056	0.880056	0.00739242	Q14DH7	Acss3	Acyl-CoA synthetase short-chain family member 3, mitochondrial	ACSS3_MOUSE	4	-45.6653	0.543347	10w_chow	10w_HFD_gluc	NaN	NaN	NaN
10w_HFD / 2w_HFD_fr	P62737;P63268;P68033;P68134	P62737;P63268;P68033;P68134	-0.93411	0.93411	7.31e-05	P62737;P63268;P68033;P68134	Acta2;Actg2;Actc1;Acta1	Actin, aortic smooth muscle;Actin, gamma-enteric smooth muscle;Actin, alpha cardiac muscle 1;Actin, alpha skeletal muscle	ACTA_MOUSE;ACTH_MOUSE;ACTC_MOUSE;ACTS_MOUSE	1	-47.6635	0.523365	10w_HFD	2w_HFD_fr	NaN	NaN	NaN
10w_HFD_Fr / 2w_HFD_fr	P62737;P63268;P68033;P68134	P62737;P63268;P68033;P68134	-0.988084	0.988084	0.000326878	P62737;P63268;P68033;P68134	Acta2;Actg2;Actc1;Acta1	Actin, aortic smooth muscle;Actin, gamma-enteric smooth muscle;Actin, alpha cardiac muscle 1;Actin, alpha skeletal muscle	ACTA_MOUSE;ACTH_MOUSE;ACTC_MOUSE;ACTS_MOUSE	1	-49.5853	0.504147	10w_HFD_Fr	2w_HFD_fr	NaN	NaN	NaN
10w_HFD_gluc / 2w_HFD_fr	P62737;P63268;P68033;P68134	P62737;P63268;P68033;P68134	-0.630539	0.630539	0.000605946	P62737;P63268;P68033;P68134	Acta2;Actg2;Actc1;Acta1	Actin, aortic smooth muscle;Actin, gamma-enteric smooth muscle;Actin, alpha cardiac muscle 1;Actin, alpha skeletal muscle	ACTA_MOUSE;ACTH_MOUSE;ACTC_MOUSE;ACTS_MOUSE	1	-35.4065	0.645935	10w_HFD_gluc	2w_HFD_fr	NaN	NaN	NaN
10w_HFD / control	P62737;P63268;P68033;P68134	P62737;P63268;P68033;P68134	-0.778055	0.778055	0.00179217	P62737;P63268;P68033;P68134	Acta2;Actg2;Actc1;Acta1	Actin, aortic smooth muscle;Actin, gamma-enteric smooth muscle;Actin, alpha cardiac muscle 1;Actin, alpha skeletal muscle	ACTA_MOUSE;ACTH_MOUSE;ACTC_MOUSE;ACTS_MOUSE	1	-41.6847	0.583153	10w_HFD	control	NaN	NaN	NaN
10w_HFD_Fr / control	P62737;P63268;P68033;P68134	P62737;P63268;P68033;P68134	-0.832028	0.832028	0.00241686	P62737;P63268;P68033;P68134	Acta2;Actg2;Actc1;Acta1	Actin, aortic smooth muscle;Actin, gamma-enteric smooth muscle;Actin, alpha cardiac muscle 1;Actin, alpha skeletal muscle	ACTA_MOUSE;ACTH_MOUSE;ACTC_MOUSE;ACTS_MOUSE	1	-43.8261	0.561739	10w_HFD_Fr	control	NaN	NaN	NaN
10w_HFD / 2w_HFD	P62737;P63268;P68033;P68134	P62737;P63268;P68033;P68134	-0.909471	0.909471	0.00119645	P62737;P63268;P68033;P68134	Acta2;Actg2;Actc1;Acta1	Actin, aortic smooth muscle;Actin, gamma-enteric smooth muscle;Actin, alpha cardiac muscle 1;Actin, alpha skeletal muscle	ACTA_MOUSE;ACTH_MOUSE;ACTC_MOUSE;ACTS_MOUSE	1	-46.762	0.53238	10w_HFD	2w_HFD	NaN	NaN	NaN
10w_HFD_Fr / 2w_HFD	P62737;P63268;P68033;P68134	P62737;P63268;P68033;P68134	-0.963444	0.963444	1.21e-06	P62737;P63268;P68033;P68134	Acta2;Actg2;Actc1;Acta1	Actin, aortic smooth muscle;Actin, gamma-enteric smooth muscle;Actin, alpha cardiac muscle 1;Actin, alpha skeletal muscle	ACTA_MOUSE;ACTH_MOUSE;ACTC_MOUSE;ACTS_MOUSE	1	-48.7169	0.512831	10w_HFD_Fr	2w_HFD	NaN	NaN	NaN
10w_HFD_gluc / 2w_HFD	P62737;P63268;P68033;P68134	P62737;P63268;P68033;P68134	-0.605899	0.605899	0.00030265	P62737;P63268;P68033;P68134	Acta2;Actg2;Actc1;Acta1	Actin, aortic smooth muscle;Actin, gamma-enteric smooth muscle;Actin, alpha cardiac muscle 1;Actin, alpha skeletal muscle	ACTA_MOUSE;ACTH_MOUSE;ACTC_MOUSE;ACTS_MOUSE	1	-34.2938	0.657062	10w_HFD_gluc	2w_HFD	NaN	NaN	NaN
10w_HFD / 2w_chow_Gluc	P62737;P63268;P68033;P68134	P62737;P63268;P68033;P68134	-0.835323	0.835323	0.00053277	P62737;P63268;P68033;P68134	Acta2;Actg2;Actc1;Acta1	Actin, aortic smooth muscle;Actin, gamma-enteric smooth muscle;Actin, alpha cardiac muscle 1;Actin, alpha skeletal muscle	ACTA_MOUSE;ACTH_MOUSE;ACTC_MOUSE;ACTS_MOUSE	1	-43.9543	0.560457	10w_HFD	2w_chow_Gluc	NaN	NaN	NaN
10w_HFD_Fr / 2w_chow_Gluc	P62737;P63268;P68033;P68134	P62737;P63268;P68033;P68134	-0.889296	0.889296	1.36e-07	P62737;P63268;P68033;P68134	Acta2;Actg2;Actc1;Acta1	Actin, aortic smooth muscle;Actin, gamma-enteric smooth muscle;Actin, alpha cardiac muscle 1;Actin, alpha skeletal muscle	ACTA_MOUSE;ACTH_MOUSE;ACTC_MOUSE;ACTS_MOUSE	1	-46.0123	0.539877	10w_HFD_Fr	2w_chow_Gluc	NaN	NaN	NaN
10w_HFD / 2w_HFD_gluc	P62737;P63268;P68033;P68134	P62737;P63268;P68033;P68134	-0.908842	0.908842	0.00015	P62737;P63268;P68033;P68134	Acta2;Actg2;Actc1;Acta1	Actin, aortic smooth muscle;Actin, gamma-enteric smooth muscle;Actin, alpha cardiac muscle 1;Actin, alpha skeletal muscle	ACTA_MOUSE;ACTH_MOUSE;ACTC_MOUSE;ACTS_MOUSE	1	-46.7388	0.532612	10w_HFD	2w_HFD_gluc	NaN	NaN	NaN
10w_HFD_Fr / 2w_HFD_gluc	P62737;P63268;P68033;P68134	P62737;P63268;P68033;P68134	-0.962815	0.962815	0.000182779	P62737;P63268;P68033;P68134	Acta2;Actg2;Actc1;Acta1	Actin, aortic smooth muscle;Actin, gamma-enteric smooth muscle;Actin, alpha cardiac muscle 1;Actin, alpha skeletal muscle	ACTA_MOUSE;ACTH_MOUSE;ACTC_MOUSE;ACTS_MOUSE	1	-48.6945	0.513055	10w_HFD_Fr	2w_HFD_gluc	NaN	NaN	NaN
10w_HFD / 2w_chow_FR	P62737;P63268;P68033;P68134	P62737;P63268;P68033;P68134	-0.944609	0.944609	2.35e-05	P62737;P63268;P68033;P68134	Acta2;Actg2;Actc1;Acta1	Actin, aortic smooth muscle;Actin, gamma-enteric smooth muscle;Actin, alpha cardiac muscle 1;Actin, alpha skeletal muscle	ACTA_MOUSE;ACTH_MOUSE;ACTC_MOUSE;ACTS_MOUSE	1	-48.043	0.51957	10w_HFD	2w_chow_FR	NaN	NaN	NaN
10w_HFD_Fr / 2w_chow_FR	P62737;P63268;P68033;P68134	P62737;P63268;P68033;P68134	-0.998582	0.998582	4.13e-06	P62737;P63268;P68033;P68134	Acta2;Actg2;Actc1;Acta1	Actin, aortic smooth muscle;Actin, gamma-enteric smooth muscle;Actin, alpha cardiac muscle 1;Actin, alpha skeletal muscle	ACTA_MOUSE;ACTH_MOUSE;ACTC_MOUSE;ACTS_MOUSE	1	-49.9508	0.500492	10w_HFD_Fr	2w_chow_FR	NaN	NaN	NaN
10w_HFD_gluc / 2w_chow_FR	P62737;P63268;P68033;P68134	P62737;P63268;P68033;P68134	-0.641038	0.641038	0.000149956	P62737;P63268;P68033;P68134	Acta2;Actg2;Actc1;Acta1	Actin, aortic smooth muscle;Actin, gamma-enteric smooth muscle;Actin, alpha cardiac muscle 1;Actin, alpha skeletal muscle	ACTA_MOUSE;ACTH_MOUSE;ACTC_MOUSE;ACTS_MOUSE	1	-35.8748	0.641252	10w_HFD_gluc	2w_chow_FR	NaN	NaN	NaN
10w_HFD / 2w_HFD_fr	P60710;P63260	P60710;P63260	-0.844957	0.844957	3.8e-13	P60710;P63260	Actb;Actg1	Actin, cytoplasmic 1;Actin, cytoplasmic 2	ACTB_MOUSE;ACTG_MOUSE	12	-44.3272	0.556728	10w_HFD	2w_HFD_fr	NaN	NaN	NaN
10w_HFD_Fr / 2w_HFD_fr	P60710;P63260	P60710;P63260	-1.011	1.011	5.39e-13	P60710;P63260	Actb;Actg1	Actin, cytoplasmic 1;Actin, cytoplasmic 2	ACTB_MOUSE;ACTG_MOUSE	12	-50.3797	0.496203	10w_HFD_Fr	2w_HFD_fr	NaN	NaN	NaN
10w_HFD_gluc / 2w_HFD_fr	P60710;P63260	P60710;P63260	-0.731023	0.731023	1.45e-10	P60710;P63260	Actb;Actg1	Actin, cytoplasmic 1;Actin, cytoplasmic 2	ACTB_MOUSE;ACTG_MOUSE	12	-39.7523	0.602477	10w_HFD_gluc	2w_HFD_fr	NaN	NaN	NaN
10w_HFD / control	P60710;P63260	P60710;P63260	-0.756117	0.756117	3.1e-11	P60710;P63260	Actb;Actg1	Actin, cytoplasmic 1;Actin, cytoplasmic 2	ACTB_MOUSE;ACTG_MOUSE	12	-40.7912	0.592088	10w_HFD	control	NaN	NaN	NaN
10w_HFD_Fr / control	P60710;P63260	P60710;P63260	-0.922158	0.922158	2.22e-12	P60710;P63260	Actb;Actg1	Actin, cytoplasmic 1;Actin, cytoplasmic 2	ACTB_MOUSE;ACTG_MOUSE	12	-47.2281	0.527719	10w_HFD_Fr	control	NaN	NaN	NaN
10w_HFD_gluc / control	P60710;P63260	P60710;P63260	-0.642183	0.642183	5.38e-08	P60710;P63260	Actb;Actg1	Actin, cytoplasmic 1;Actin, cytoplasmic 2	ACTB_MOUSE;ACTG_MOUSE	12	-35.9258	0.640742	10w_HFD_gluc	control	NaN	NaN	NaN
10w_HFD / 2w_HFD	P60710;P63260	P60710;P63260	-0.840156	0.840156	9.98e-09	P60710;P63260	Actb;Actg1	Actin, cytoplasmic 1;Actin, cytoplasmic 2	ACTB_MOUSE;ACTG_MOUSE	12	-44.1417	0.558583	10w_HFD	2w_HFD	NaN	NaN	NaN
10w_HFD_Fr / 2w_HFD	P60710;P63260	P60710;P63260	-1.0062	1.0062	1.2e-11	P60710;P63260	Actb;Actg1	Actin, cytoplasmic 1;Actin, cytoplasmic 2	ACTB_MOUSE;ACTG_MOUSE	12	-50.2143	0.497857	10w_HFD_Fr	2w_HFD	NaN	NaN	NaN
10w_HFD_gluc / 2w_HFD	P60710;P63260	P60710;P63260	-0.726223	0.726223	2.98e-07	P60710;P63260	Actb;Actg1	Actin, cytoplasmic 1;Actin, cytoplasmic 2	ACTB_MOUSE;ACTG_MOUSE	12	-39.5516	0.604484	10w_HFD_gluc	2w_HFD	NaN	NaN	NaN
10w_HFD / 2w_chow_Gluc	P60710;P63260	P60710;P63260	-0.837139	0.837139	3.97e-13	P60710;P63260	Actb;Actg1	Actin, cytoplasmic 1;Actin, cytoplasmic 2	ACTB_MOUSE;ACTG_MOUSE	12	-44.0247	0.559753	10w_HFD	2w_chow_Gluc	NaN	NaN	NaN
10w_HFD_Fr / 2w_chow_Gluc	P60710;P63260	P60710;P63260	-1.00318	1.00318	3.92e-18	P60710;P63260	Actb;Actg1	Actin, cytoplasmic 1;Actin, cytoplasmic 2	ACTB_MOUSE;ACTG_MOUSE	12	-50.1101	0.498899	10w_HFD_Fr	2w_chow_Gluc	NaN	NaN	NaN
10w_HFD_gluc / 2w_chow_Gluc	P60710;P63260	P60710;P63260	-0.723205	0.723205	1.16e-09	P60710;P63260	Actb;Actg1	Actin, cytoplasmic 1;Actin, cytoplasmic 2	ACTB_MOUSE;ACTG_MOUSE	12	-39.425	0.60575	10w_HFD_gluc	2w_chow_Gluc	NaN	NaN	NaN
10w_HFD / 2w_HFD_gluc	P60710;P63260	P60710;P63260	-0.903607	0.903607	4.53e-12	P60710;P63260	Actb;Actg1	Actin, cytoplasmic 1;Actin, cytoplasmic 2	ACTB_MOUSE;ACTG_MOUSE	12	-46.5451	0.534549	10w_HFD	2w_HFD_gluc	NaN	NaN	NaN
10w_HFD_Fr / 2w_HFD_gluc	P60710;P63260	P60710;P63260	-1.06965	1.06965	2.74e-15	P60710;P63260	Actb;Actg1	Actin, cytoplasmic 1;Actin, cytoplasmic 2	ACTB_MOUSE;ACTG_MOUSE	12	-52.3565	0.476435	10w_HFD_Fr	2w_HFD_gluc	NaN	NaN	NaN
10w_chow_Fr / 2w_HFD_gluc	P60710;P63260	P60710;P63260	-0.600612	0.600612	2.13e-08	P60710;P63260	Actb;Actg1	Actin, cytoplasmic 1;Actin, cytoplasmic 2	ACTB_MOUSE;ACTG_MOUSE	12	-34.0526	0.659474	10w_chow_Fr	2w_HFD_gluc	NaN	NaN	NaN
10w_HFD_gluc / 2w_HFD_gluc	P60710;P63260	P60710;P63260	-0.789673	0.789673	7.25e-09	P60710;P63260	Actb;Actg1	Actin, cytoplasmic 1;Actin, cytoplasmic 2	ACTB_MOUSE;ACTG_MOUSE	12	-42.1525	0.578475	10w_HFD_gluc	2w_HFD_gluc	NaN	NaN	NaN
10w_HFD / 2w_chow_FR	P60710;P63260	P60710;P63260	-0.916718	0.916718	2.42e-16	P60710;P63260	Actb;Actg1	Actin, cytoplasmic 1;Actin, cytoplasmic 2	ACTB_MOUSE;ACTG_MOUSE	12	-47.0287	0.529713	10w_HFD	2w_chow_FR	NaN	NaN	NaN
10w_HFD_Fr / 2w_chow_FR	P60710;P63260	P60710;P63260	-1.08276	1.08276	3.37e-17	P60710;P63260	Actb;Actg1	Actin, cytoplasmic 1;Actin, cytoplasmic 2	ACTB_MOUSE;ACTG_MOUSE	12	-52.7875	0.472125	10w_HFD_Fr	2w_chow_FR	NaN	NaN	NaN
10w_chow_Fr / 2w_chow_FR	P60710;P63260	P60710;P63260	-0.613723	0.613723	5.02e-11	P60710;P63260	Actb;Actg1	Actin, cytoplasmic 1;Actin, cytoplasmic 2	ACTB_MOUSE;ACTG_MOUSE	12	-34.6492	0.653508	10w_chow_Fr	2w_chow_FR	NaN	NaN	NaN
10w_HFD_gluc / 2w_chow_FR	P60710;P63260	P60710;P63260	-0.802785	0.802785	1.44e-13	P60710;P63260	Actb;Actg1	Actin, cytoplasmic 1;Actin, cytoplasmic 2	ACTB_MOUSE;ACTG_MOUSE	12	-42.6758	0.573242	10w_HFD_gluc	2w_chow_FR	NaN	NaN	NaN
10w_chow_gluc / 10w_HFD_Fr	P60710;P63260	P60710;P63260	0.592818	0.592818	2.52e-08	P60710;P63260	Actb;Actg1	Actin, cytoplasmic 1;Actin, cytoplasmic 2	ACTB_MOUSE;ACTG_MOUSE	12	50.819	1.50819	10w_chow_gluc	10w_HFD_Fr	NaN	NaN	NaN
10w_HFD / 2w_HFD_fr	P57780;Q7TPR4	P57780;Q7TPR4	-0.878958	0.878958	0.0023157	P57780;Q7TPR4	Actn4;Actn1	Alpha-actinin-4;Alpha-actinin-1	ACTN4_MOUSE;ACTN1_MOUSE	2	-45.624	0.54376	10w_HFD	2w_HFD_fr	NaN	NaN	NaN
10w_HFD_Fr / 2w_HFD_fr	P57780;Q7TPR4	P57780;Q7TPR4	-1.25868	1.25868	0.000260736	P57780;Q7TPR4	Actn4;Actn1	Alpha-actinin-4;Alpha-actinin-1	ACTN4_MOUSE;ACTN1_MOUSE	2	-58.2073	0.417927	10w_HFD_Fr	2w_HFD_fr	NaN	NaN	NaN
10w_HFD_Fr / control	P57780;Q7TPR4	P57780;Q7TPR4	-0.884718	0.884718	0.000425667	P57780;Q7TPR4	Actn4;Actn1	Alpha-actinin-4;Alpha-actinin-1	ACTN4_MOUSE;ACTN1_MOUSE	2	-45.8407	0.541593	10w_HFD_Fr	control	NaN	NaN	NaN
10w_HFD_Fr / 2w_HFD	P57780;Q7TPR4	P57780;Q7TPR4	-1.12393	1.12393	0.00126162	P57780;Q7TPR4	Actn4;Actn1	Alpha-actinin-4;Alpha-actinin-1	ACTN4_MOUSE;ACTN1_MOUSE	2	-54.1157	0.458843	10w_HFD_Fr	2w_HFD	NaN	NaN	NaN
10w_HFD / 2w_chow_Gluc	P57780;Q7TPR4	P57780;Q7TPR4	-0.835082	0.835082	0.000402623	P57780;Q7TPR4	Actn4;Actn1	Alpha-actinin-4;Alpha-actinin-1	ACTN4_MOUSE;ACTN1_MOUSE	2	-43.9449	0.560551	10w_HFD	2w_chow_Gluc	NaN	NaN	NaN
10w_HFD_Fr / 2w_chow_Gluc	P57780;Q7TPR4	P57780;Q7TPR4	-1.2148	1.2148	3.2e-05	P57780;Q7TPR4	Actn4;Actn1	Alpha-actinin-4;Alpha-actinin-1	ACTN4_MOUSE;ACTN1_MOUSE	2	-56.9167	0.430833	10w_HFD_Fr	2w_chow_Gluc	NaN	NaN	NaN
10w_HFD / 2w_HFD_gluc	P57780;Q7TPR4	P57780;Q7TPR4	-0.795746	0.795746	0.00163704	P57780;Q7TPR4	Actn4;Actn1	Alpha-actinin-4;Alpha-actinin-1	ACTN4_MOUSE;ACTN1_MOUSE	2	-42.3955	0.576045	10w_HFD	2w_HFD_gluc	NaN	NaN	NaN
10w_HFD_Fr / 2w_HFD_gluc	P57780;Q7TPR4	P57780;Q7TPR4	-1.17546	1.17546	9.58e-05	P57780;Q7TPR4	Actn4;Actn1	Alpha-actinin-4;Alpha-actinin-1	ACTN4_MOUSE;ACTN1_MOUSE	2	-55.7259	0.442741	10w_HFD_Fr	2w_HFD_gluc	NaN	NaN	NaN
10w_HFD / 2w_chow_FR	P57780;Q7TPR4	P57780;Q7TPR4	-0.734718	0.734718	0.00162523	P57780;Q7TPR4	Actn4;Actn1	Alpha-actinin-4;Alpha-actinin-1	ACTN4_MOUSE;ACTN1_MOUSE	2	-39.9064	0.600936	10w_HFD	2w_chow_FR	NaN	NaN	NaN
10w_HFD_Fr / 2w_chow_FR	P57780;Q7TPR4	P57780;Q7TPR4	-1.11444	1.11444	2.48e-05	P57780;Q7TPR4	Actn4;Actn1	Alpha-actinin-4;Alpha-actinin-1	ACTN4_MOUSE;ACTN1_MOUSE	2	-53.8128	0.461872	10w_HFD_Fr	2w_chow_FR	NaN	NaN	NaN
10w_chow_gluc / 10w_HFD	P57780;Q7TPR4	P57780;Q7TPR4	0.585284	0.585284	0.00412976	P57780;Q7TPR4	Actn4;Actn1	Alpha-actinin-4;Alpha-actinin-1	ACTN4_MOUSE;ACTN1_MOUSE	2	50.0334	1.50033	10w_chow_gluc	10w_HFD	NaN	NaN	NaN
10w_chow_Fr / 10w_HFD_Fr	P57780;Q7TPR4	P57780;Q7TPR4	0.686527	0.686527	9.51e-05	P57780;Q7TPR4	Actn4;Actn1	Alpha-actinin-4;Alpha-actinin-1	ACTN4_MOUSE;ACTN1_MOUSE	2	60.9405	1.6094	10w_chow_Fr	10w_HFD_Fr	NaN	NaN	NaN
10w_HFD_gluc / 10w_HFD_Fr	P57780;Q7TPR4	P57780;Q7TPR4	0.664359	0.664359	5.26e-05	P57780;Q7TPR4	Actn4;Actn1	Alpha-actinin-4;Alpha-actinin-1	ACTN4_MOUSE;ACTN1_MOUSE	2	58.4863	1.58486	10w_HFD_gluc	10w_HFD_Fr	NaN	NaN	NaN
10w_chow_gluc / 10w_HFD_Fr	P57780;Q7TPR4	P57780;Q7TPR4	0.965001	0.965001	0.000241112	P57780;Q7TPR4	Actn4;Actn1	Alpha-actinin-4;Alpha-actinin-1	ACTN4_MOUSE;ACTN1_MOUSE	2	95.2065	1.95207	10w_chow_gluc	10w_HFD_Fr	NaN	NaN	NaN
10w_chow / 10w_HFD_Fr	P57780;Q7TPR4	P57780;Q7TPR4	0.791602	0.791602	0.00230532	P57780;Q7TPR4	Actn4;Actn1	Alpha-actinin-4;Alpha-actinin-1	ACTN4_MOUSE;ACTN1_MOUSE	2	73.0995	1.731	10w_chow	10w_HFD_Fr	NaN	NaN	NaN
control / 2w_HFD_fr	Q80V03	Q80V03	0.591126	0.591126	0.00258963	Q80V03	Adck5	Uncharacterized aarF domain-containing protein kinase 5	ADCK5_MOUSE	2	50.6422	1.50642	control	2w_HFD_fr	NaN	NaN	NaN
10w_HFD_gluc / control	Q80V03	Q80V03	-0.919294	0.919294	0.00796601	Q80V03	Adck5	Uncharacterized aarF domain-containing protein kinase 5	ADCK5_MOUSE	2	-47.1232	0.528768	10w_HFD_gluc	control	NaN	NaN	NaN
10w_HFD / 2w_HFD_fr	P00329	P00329	-0.811806	0.811806	2.05e-06	P00329	Adh1	Alcohol dehydrogenase 1	ADH1_MOUSE	3	-43.0332	0.569668	10w_HFD	2w_HFD_fr	NaN	NaN	NaN
10w_HFD_Fr / 2w_HFD_fr	P00329	P00329	-0.76593	0.76593	5.2e-05	P00329	Adh1	Alcohol dehydrogenase 1	ADH1_MOUSE	3	-41.1926	0.588074	10w_HFD_Fr	2w_HFD_fr	NaN	NaN	NaN
10w_HFD / control	P00329	P00329	-0.870429	0.870429	2.01e-06	P00329	Adh1	Alcohol dehydrogenase 1	ADH1_MOUSE	3	-45.3016	0.546984	10w_HFD	control	NaN	NaN	NaN
10w_HFD_Fr / control	P00329	P00329	-0.824552	0.824552	1.43e-05	P00329	Adh1	Alcohol dehydrogenase 1	ADH1_MOUSE	3	-43.5342	0.564658	10w_HFD_Fr	control	NaN	NaN	NaN
10w_HFD / 2w_HFD	P00329	P00329	-0.655535	0.655535	0.000349544	P00329	Adh1	Alcohol dehydrogenase 1	ADH1_MOUSE	3	-36.516	0.63484	10w_HFD	2w_HFD	NaN	NaN	NaN
10w_HFD_Fr / 2w_HFD	P00329	P00329	-0.609658	0.609658	2.6e-05	P00329	Adh1	Alcohol dehydrogenase 1	ADH1_MOUSE	3	-34.4648	0.655352	10w_HFD_Fr	2w_HFD	NaN	NaN	NaN
10w_HFD / 2w_chow_Gluc	P00329	P00329	-0.930032	0.930032	2.9e-07	P00329	Adh1	Alcohol dehydrogenase 1	ADH1_MOUSE	3	-47.5153	0.524847	10w_HFD	2w_chow_Gluc	NaN	NaN	NaN
10w_HFD_Fr / 2w_chow_Gluc	P00329	P00329	-0.884155	0.884155	1.27e-05	P00329	Adh1	Alcohol dehydrogenase 1	ADH1_MOUSE	3	-45.8195	0.541805	10w_HFD_Fr	2w_chow_Gluc	NaN	NaN	NaN
10w_HFD / 2w_HFD_gluc	P00329	P00329	-0.886063	0.886063	4.41e-06	P00329	Adh1	Alcohol dehydrogenase 1	ADH1_MOUSE	3	-45.8911	0.541089	10w_HFD	2w_HFD_gluc	NaN	NaN	NaN
10w_HFD_Fr / 2w_HFD_gluc	P00329	P00329	-0.840186	0.840186	3.07e-05	P00329	Adh1	Alcohol dehydrogenase 1	ADH1_MOUSE	3	-44.1428	0.558572	10w_HFD_Fr	2w_HFD_gluc	NaN	NaN	NaN
10w_HFD / 2w_chow_FR	P00329	P00329	-1.19111	1.19111	1.86e-07	P00329	Adh1	Alcohol dehydrogenase 1	ADH1_MOUSE	3	-56.2033	0.437967	10w_HFD	2w_chow_FR	NaN	NaN	NaN
10w_HFD_Fr / 2w_chow_FR	P00329	P00329	-1.14523	1.14523	4.14e-07	P00329	Adh1	Alcohol dehydrogenase 1	ADH1_MOUSE	3	-54.7882	0.452118	10w_HFD_Fr	2w_chow_FR	NaN	NaN	NaN
10w_chow_Fr / 2w_chow_FR	P00329	P00329	-0.776619	0.776619	2.56e-06	P00329	Adh1	Alcohol dehydrogenase 1	ADH1_MOUSE	3	-41.6267	0.583733	10w_chow_Fr	2w_chow_FR	NaN	NaN	NaN
10w_chow / 2w_chow_FR	P00329	P00329	-0.697632	0.697632	0.000540122	P00329	Adh1	Alcohol dehydrogenase 1	ADH1_MOUSE	3	-38.3417	0.616583	10w_chow	2w_chow_FR	NaN	NaN	NaN
10w_HFD_gluc / 10w_HFD	P00329	P00329	1.14113	1.14113	7.15e-07	P00329	Adh1	Alcohol dehydrogenase 1	ADH1_MOUSE	3	120.554	2.20554	10w_HFD_gluc	10w_HFD	NaN	NaN	NaN
10w_chow_gluc / 10w_HFD	P00329	P00329	0.714442	0.714442	1.06e-05	P00329	Adh1	Alcohol dehydrogenase 1	ADH1_MOUSE	3	64.0848	1.64085	10w_chow_gluc	10w_HFD	NaN	NaN	NaN
10w_HFD_gluc / 10w_HFD_Fr	P00329	P00329	1.09525	1.09525	1.36e-07	P00329	Adh1	Alcohol dehydrogenase 1	ADH1_MOUSE	3	113.651	2.13651	10w_HFD_gluc	10w_HFD_Fr	NaN	NaN	NaN
10w_chow_gluc / 10w_HFD_Fr	P00329	P00329	0.668565	0.668565	2.03e-05	P00329	Adh1	Alcohol dehydrogenase 1	ADH1_MOUSE	3	58.9491	1.58949	10w_chow_gluc	10w_HFD_Fr	NaN	NaN	NaN
10w_HFD_gluc / 10w_chow_Fr	P00329	P00329	0.726644	0.726644	9.38e-09	P00329	Adh1	Alcohol dehydrogenase 1	ADH1_MOUSE	3	65.4785	1.65478	10w_HFD_gluc	10w_chow_Fr	NaN	NaN	NaN
10w_chow / 10w_HFD_gluc	P00329	P00329	-0.647656	0.647656	0.00163807	P00329	Adh1	Alcohol dehydrogenase 1	ADH1_MOUSE	3	-36.1684	0.638316	10w_chow	10w_HFD_gluc	NaN	NaN	NaN
10w_HFD / 2w_chow_Gluc	A2AS89	A2AS89	0.71751	0.71751	1.54e-14	A2AS89	Agmat	Agmatinase, mitochondrial	SPEB_MOUSE	8	64.4342	1.64434	10w_HFD	2w_chow_Gluc	NaN	NaN	NaN
10w_HFD / 2w_chow_FR	A2AS89	A2AS89	0.822336	0.822336	6.87e-16	A2AS89	Agmat	Agmatinase, mitochondrial	SPEB_MOUSE	8	76.8267	1.76827	10w_HFD	2w_chow_FR	NaN	NaN	NaN
10w_HFD_Fr / 2w_chow_FR	A2AS89	A2AS89	0.59535	0.59535	6.94e-14	A2AS89	Agmat	Agmatinase, mitochondrial	SPEB_MOUSE	8	51.0839	1.51084	10w_HFD_Fr	2w_chow_FR	NaN	NaN	NaN
control / 2w_HFD_fr	O35423	O35423	0.655377	0.655377	1.8e-05	O35423	Agxt	Serine--pyruvate aminotransferase, mitochondrial	SPYA_MOUSE	6	57.5028	1.57503	control	2w_HFD_fr	NaN	NaN	NaN
2w_HFD / 2w_HFD_fr	O35423	O35423	0.607779	0.607779	7.98e-11	O35423	Agxt	Serine--pyruvate aminotransferase, mitochondrial	SPYA_MOUSE	6	52.3911	1.52391	2w_HFD	2w_HFD_fr	NaN	NaN	NaN
2w_chow_FR / 2w_HFD_fr	O35423	O35423	-0.629922	0.629922	8.62e-11	O35423	Agxt	Serine--pyruvate aminotransferase, mitochondrial	SPYA_MOUSE	6	-35.3789	0.646211	2w_chow_FR	2w_HFD_fr	NaN	NaN	NaN
10w_HFD / 2w_HFD_fr	O35423	O35423	0.62244	0.62244	2.24e-08	O35423	Agxt	Serine--pyruvate aminotransferase, mitochondrial	SPYA_MOUSE	6	53.9477	1.53948	10w_HFD	2w_HFD_fr	NaN	NaN	NaN
10w_chow_Fr / 2w_HFD_fr	O35423	O35423	-1.32952	1.32952	1.66e-08	O35423	Agxt	Serine--pyruvate aminotransferase, mitochondrial	SPYA_MOUSE	6	-60.21	0.3979	10w_chow_Fr	2w_HFD_fr	NaN	NaN	NaN
2w_chow_Gluc / control	O35423	O35423	-1.11455	1.11455	1.12e-08	O35423	Agxt	Serine--pyruvate aminotransferase, mitochondrial	SPYA_MOUSE	6	-53.8165	0.461835	2w_chow_Gluc	control	NaN	NaN	NaN
2w_chow_FR / control	O35423	O35423	-1.2853	1.2853	1.32e-09	O35423	Agxt	Serine--pyruvate aminotransferase, mitochondrial	SPYA_MOUSE	6	-58.9714	0.410286	2w_chow_FR	control	NaN	NaN	NaN
10w_HFD_Fr / control	O35423	O35423	-1.11382	1.11382	2.05e-09	O35423	Agxt	Serine--pyruvate aminotransferase, mitochondrial	SPYA_MOUSE	6	-53.793	0.46207	10w_HFD_Fr	control	NaN	NaN	NaN
10w_chow_Fr / control	O35423	O35423	-1.9849	1.9849	1.3e-08	O35423	Agxt	Serine--pyruvate aminotransferase, mitochondrial	SPYA_MOUSE	6	-74.7369	0.252631	10w_chow_Fr	control	NaN	NaN	NaN
10w_HFD_gluc / control	O35423	O35423	-0.967378	0.967378	5.56e-07	O35423	Agxt	Serine--pyruvate aminotransferase, mitochondrial	SPYA_MOUSE	6	-48.8565	0.511435	10w_HFD_gluc	control	NaN	NaN	NaN
10w_chow_gluc / control	O35423	O35423	-0.967823	0.967823	3.5e-05	O35423	Agxt	Serine--pyruvate aminotransferase, mitochondrial	SPYA_MOUSE	6	-48.8723	0.511277	10w_chow_gluc	control	NaN	NaN	NaN
2w_chow_Gluc / 2w_HFD	O35423	O35423	-1.06695	1.06695	1.14e-13	O35423	Agxt	Serine--pyruvate aminotransferase, mitochondrial	SPYA_MOUSE	6	-52.2673	0.477327	2w_chow_Gluc	2w_HFD	NaN	NaN	NaN
2w_chow_FR / 2w_HFD	O35423	O35423	-1.2377	1.2377	4.34e-13	O35423	Agxt	Serine--pyruvate aminotransferase, mitochondrial	SPYA_MOUSE	6	-57.5952	0.424048	2w_chow_FR	2w_HFD	NaN	NaN	NaN
10w_HFD_Fr / 2w_HFD	O35423	O35423	-1.06622	1.06622	2.47e-10	O35423	Agxt	Serine--pyruvate aminotransferase, mitochondrial	SPYA_MOUSE	6	-52.2431	0.477569	10w_HFD_Fr	2w_HFD	NaN	NaN	NaN
10w_chow_Fr / 2w_HFD	O35423	O35423	-1.9373	1.9373	6.97e-10	O35423	Agxt	Serine--pyruvate aminotransferase, mitochondrial	SPYA_MOUSE	6	-73.8895	0.261105	10w_chow_Fr	2w_HFD	NaN	NaN	NaN
10w_HFD_gluc / 2w_HFD	O35423	O35423	-0.919779	0.919779	7.67e-11	O35423	Agxt	Serine--pyruvate aminotransferase, mitochondrial	SPYA_MOUSE	6	-47.141	0.52859	10w_HFD_gluc	2w_HFD	NaN	NaN	NaN
10w_chow_gluc / 2w_HFD	O35423	O35423	-0.920225	0.920225	5.8e-07	O35423	Agxt	Serine--pyruvate aminotransferase, mitochondrial	SPYA_MOUSE	6	-47.1573	0.528427	10w_chow_gluc	2w_HFD	NaN	NaN	NaN
2w_HFD_gluc / 2w_chow_Gluc	O35423	O35423	0.605522	0.605522	5.21e-09	O35423	Agxt	Serine--pyruvate aminotransferase, mitochondrial	SPYA_MOUSE	6	52.1529	1.52153	2w_HFD_gluc	2w_chow_Gluc	NaN	NaN	NaN
10w_HFD / 2w_chow_Gluc	O35423	O35423	1.08161	1.08161	5.46e-12	O35423	Agxt	Serine--pyruvate aminotransferase, mitochondrial	SPYA_MOUSE	6	111.64	2.1164	10w_HFD	2w_chow_Gluc	NaN	NaN	NaN
10w_chow_Fr / 2w_chow_Gluc	O35423	O35423	-0.870349	0.870349	1.74e-05	O35423	Agxt	Serine--pyruvate aminotransferase, mitochondrial	SPYA_MOUSE	6	-45.2986	0.547014	10w_chow_Fr	2w_chow_Gluc	NaN	NaN	NaN
10w_chow / 2w_chow_Gluc	O35423	O35423	0.609631	0.609631	8.81e-08	O35423	Agxt	Serine--pyruvate aminotransferase, mitochondrial	SPYA_MOUSE	6	52.5869	1.52587	10w_chow	2w_chow_Gluc	NaN	NaN	NaN
2w_chow_FR / 2w_HFD_gluc	O35423	O35423	-0.776272	0.776272	4.42e-09	O35423	Agxt	Serine--pyruvate aminotransferase, mitochondrial	SPYA_MOUSE	6	-41.6126	0.583874	2w_chow_FR	2w_HFD_gluc	NaN	NaN	NaN
10w_HFD_Fr / 2w_HFD_gluc	O35423	O35423	-0.604789	0.604789	8.47e-08	O35423	Agxt	Serine--pyruvate aminotransferase, mitochondrial	SPYA_MOUSE	6	-34.2432	0.657568	10w_HFD_Fr	2w_HFD_gluc	NaN	NaN	NaN
10w_chow_Fr / 2w_HFD_gluc	O35423	O35423	-1.47587	1.47587	6.23e-08	O35423	Agxt	Serine--pyruvate aminotransferase, mitochondrial	SPYA_MOUSE	6	-64.0484	0.359516	10w_chow_Fr	2w_HFD_gluc	NaN	NaN	NaN
10w_HFD / 2w_chow_FR	O35423	O35423	1.25236	1.25236	2.99e-12	O35423	Agxt	Serine--pyruvate aminotransferase, mitochondrial	SPYA_MOUSE	6	138.231	2.38231	10w_HFD	2w_chow_FR	NaN	NaN	NaN
10w_chow_Fr / 2w_chow_FR	O35423	O35423	-0.699599	0.699599	4.32e-06	O35423	Agxt	Serine--pyruvate aminotransferase, mitochondrial	SPYA_MOUSE	6	-38.4257	0.615743	10w_chow_Fr	2w_chow_FR	NaN	NaN	NaN
10w_chow / 2w_chow_FR	O35423	O35423	0.780381	0.780381	4.56e-10	O35423	Agxt	Serine--pyruvate aminotransferase, mitochondrial	SPYA_MOUSE	6	71.7585	1.71758	10w_chow	2w_chow_FR	NaN	NaN	NaN
10w_HFD_Fr / 10w_HFD	O35423	O35423	-1.08088	1.08088	1.58e-11	O35423	Agxt	Serine--pyruvate aminotransferase, mitochondrial	SPYA_MOUSE	6	-52.7259	0.472741	10w_HFD_Fr	10w_HFD	NaN	NaN	NaN
10w_chow_Fr / 10w_HFD	O35423	O35423	-1.95196	1.95196	4.32e-10	O35423	Agxt	Serine--pyruvate aminotransferase, mitochondrial	SPYA_MOUSE	6	-74.1535	0.258465	10w_chow_Fr	10w_HFD	NaN	NaN	NaN
10w_HFD_gluc / 10w_HFD	O35423	O35423	-0.934441	0.934441	1.34e-09	O35423	Agxt	Serine--pyruvate aminotransferase, mitochondrial	SPYA_MOUSE	6	-47.6755	0.523245	10w_HFD_gluc	10w_HFD	NaN	NaN	NaN
10w_chow_gluc / 10w_HFD	O35423	O35423	-0.934886	0.934886	3.36e-06	O35423	Agxt	Serine--pyruvate aminotransferase, mitochondrial	SPYA_MOUSE	6	-47.6916	0.523084	10w_chow_gluc	10w_HFD	NaN	NaN	NaN
10w_chow_Fr / 10w_HFD_Fr	O35423	O35423	-0.871083	0.871083	4.18e-06	O35423	Agxt	Serine--pyruvate aminotransferase, mitochondrial	SPYA_MOUSE	6	-45.3264	0.546736	10w_chow_Fr	10w_HFD_Fr	NaN	NaN	NaN
10w_chow / 10w_HFD_Fr	O35423	O35423	0.608898	0.608898	2.47e-06	O35423	Agxt	Serine--pyruvate aminotransferase, mitochondrial	SPYA_MOUSE	6	52.5093	1.52509	10w_chow	10w_HFD_Fr	NaN	NaN	NaN
10w_HFD_gluc / 10w_chow_Fr	O35423	O35423	1.01752	1.01752	1.93e-05	O35423	Agxt	Serine--pyruvate aminotransferase, mitochondrial	SPYA_MOUSE	6	102.444	2.02444	10w_HFD_gluc	10w_chow_Fr	NaN	NaN	NaN
10w_chow_gluc / 10w_chow_Fr	O35423	O35423	1.01708	1.01708	0.00109833	O35423	Agxt	Serine--pyruvate aminotransferase, mitochondrial	SPYA_MOUSE	6	102.381	2.02381	10w_chow_gluc	10w_chow_Fr	NaN	NaN	NaN
10w_chow / 10w_chow_Fr	O35423	O35423	1.47998	1.47998	9.56e-09	O35423	Agxt	Serine--pyruvate aminotransferase, mitochondrial	SPYA_MOUSE	6	178.945	2.78945	10w_chow	10w_chow_Fr	NaN	NaN	NaN
10w_HFD / 2w_HFD_fr	Q3UEG6	Q3UEG6	0.685906	0.685906	2.27e-06	Q3UEG6	Agxt2	Alanine--glyoxylate aminotransferase 2, mitochondrial	AGT2_MOUSE	16	60.8712	1.60871	10w_HFD	2w_HFD_fr	NaN	NaN	NaN
10w_HFD_Fr / 2w_HFD_fr	Q3UEG6	Q3UEG6	0.668694	0.668694	4.55e-06	Q3UEG6	Agxt2	Alanine--glyoxylate aminotransferase 2, mitochondrial	AGT2_MOUSE	16	58.9633	1.58963	10w_HFD_Fr	2w_HFD_fr	NaN	NaN	NaN
10w_HFD_gluc / 2w_HFD_fr	Q3UEG6	Q3UEG6	0.632174	0.632174	4.53e-07	Q3UEG6	Agxt2	Alanine--glyoxylate aminotransferase 2, mitochondrial	AGT2_MOUSE	16	54.9899	1.5499	10w_HFD_gluc	2w_HFD_fr	NaN	NaN	NaN
10w_HFD / control	Q3UEG6	Q3UEG6	0.701876	0.701876	5.61e-09	Q3UEG6	Agxt2	Alanine--glyoxylate aminotransferase 2, mitochondrial	AGT2_MOUSE	16	62.6619	1.62662	10w_HFD	control	NaN	NaN	NaN
10w_HFD_Fr / control	Q3UEG6	Q3UEG6	0.684664	0.684664	2.17e-07	Q3UEG6	Agxt2	Alanine--glyoxylate aminotransferase 2, mitochondrial	AGT2_MOUSE	16	60.7327	1.60733	10w_HFD_Fr	control	NaN	NaN	NaN
10w_HFD_gluc / control	Q3UEG6	Q3UEG6	0.648143	0.648143	9.84e-08	Q3UEG6	Agxt2	Alanine--glyoxylate aminotransferase 2, mitochondrial	AGT2_MOUSE	16	56.715	1.56715	10w_HFD_gluc	control	NaN	NaN	NaN
2w_chow_FR / 2w_HFD	Q3UEG6	Q3UEG6	-0.742486	0.742486	5.15e-07	Q3UEG6	Agxt2	Alanine--glyoxylate aminotransferase 2, mitochondrial	AGT2_MOUSE	16	-40.2292	0.597708	2w_chow_FR	2w_HFD	NaN	NaN	NaN
10w_chow_Fr / 2w_HFD	Q3UEG6	Q3UEG6	-0.587719	0.587719	2.21e-07	Q3UEG6	Agxt2	Alanine--glyoxylate aminotransferase 2, mitochondrial	AGT2_MOUSE	16	-33.4606	0.665394	10w_chow_Fr	2w_HFD	NaN	NaN	NaN
10w_HFD / 2w_chow_Gluc	Q3UEG6	Q3UEG6	0.910787	0.910787	9e-12	Q3UEG6	Agxt2	Alanine--glyoxylate aminotransferase 2, mitochondrial	AGT2_MOUSE	16	88.0071	1.88007	10w_HFD	2w_chow_Gluc	NaN	NaN	NaN
10w_HFD_Fr / 2w_chow_Gluc	Q3UEG6	Q3UEG6	0.893575	0.893575	4e-11	Q3UEG6	Agxt2	Alanine--glyoxylate aminotransferase 2, mitochondrial	AGT2_MOUSE	16	85.7774	1.85777	10w_HFD_Fr	2w_chow_Gluc	NaN	NaN	NaN
10w_HFD_gluc / 2w_chow_Gluc	Q3UEG6	Q3UEG6	0.857055	0.857055	1.1e-11	Q3UEG6	Agxt2	Alanine--glyoxylate aminotransferase 2, mitochondrial	AGT2_MOUSE	16	81.1337	1.81134	10w_HFD_gluc	2w_chow_Gluc	NaN	NaN	NaN
2w_chow_FR / 2w_HFD_gluc	Q3UEG6	Q3UEG6	-0.625374	0.625374	1.06e-06	Q3UEG6	Agxt2	Alanine--glyoxylate aminotransferase 2, mitochondrial	AGT2_MOUSE	16	-35.1748	0.648252	2w_chow_FR	2w_HFD_gluc	NaN	NaN	NaN
10w_HFD / 2w_chow_FR	Q3UEG6	Q3UEG6	1.1218	1.1218	4.89e-10	Q3UEG6	Agxt2	Alanine--glyoxylate aminotransferase 2, mitochondrial	AGT2_MOUSE	16	117.619	2.17619	10w_HFD	2w_chow_FR	NaN	NaN	NaN
10w_HFD_Fr / 2w_chow_FR	Q3UEG6	Q3UEG6	1.10459	1.10459	1.47e-09	Q3UEG6	Agxt2	Alanine--glyoxylate aminotransferase 2, mitochondrial	AGT2_MOUSE	16	115.038	2.15038	10w_HFD_Fr	2w_chow_FR	NaN	NaN	NaN
10w_HFD_gluc / 2w_chow_FR	Q3UEG6	Q3UEG6	1.06807	1.06807	1.29e-09	Q3UEG6	Agxt2	Alanine--glyoxylate aminotransferase 2, mitochondrial	AGT2_MOUSE	16	109.663	2.09663	10w_HFD_gluc	2w_chow_FR	NaN	NaN	NaN
10w_chow / 2w_chow_FR	Q3UEG6	Q3UEG6	0.591671	0.591671	1.38e-06	Q3UEG6	Agxt2	Alanine--glyoxylate aminotransferase 2, mitochondrial	AGT2_MOUSE	16	50.6991	1.50699	10w_chow	2w_chow_FR	NaN	NaN	NaN
10w_chow_Fr / 10w_HFD	Q3UEG6	Q3UEG6	-0.967036	0.967036	7.8e-10	Q3UEG6	Agxt2	Alanine--glyoxylate aminotransferase 2, mitochondrial	AGT2_MOUSE	16	-48.8444	0.511556	10w_chow_Fr	10w_HFD	NaN	NaN	NaN
10w_chow_gluc / 10w_HFD	Q3UEG6	Q3UEG6	-0.828723	0.828723	3.27e-10	Q3UEG6	Agxt2	Alanine--glyoxylate aminotransferase 2, mitochondrial	AGT2_MOUSE	16	-43.6973	0.563027	10w_chow_gluc	10w_HFD	NaN	NaN	NaN
10w_chow_Fr / 10w_HFD_Fr	Q3UEG6	Q3UEG6	-0.949824	0.949824	1.68e-09	Q3UEG6	Agxt2	Alanine--glyoxylate aminotransferase 2, mitochondrial	AGT2_MOUSE	16	-48.2304	0.517696	10w_chow_Fr	10w_HFD_Fr	NaN	NaN	NaN
10w_chow_gluc / 10w_HFD_Fr	Q3UEG6	Q3UEG6	-0.811511	0.811511	1.65e-10	Q3UEG6	Agxt2	Alanine--glyoxylate aminotransferase 2, mitochondrial	AGT2_MOUSE	16	-43.0215	0.569785	10w_chow_gluc	10w_HFD_Fr	NaN	NaN	NaN
10w_HFD_gluc / 10w_chow_Fr	Q3UEG6	Q3UEG6	0.913304	0.913304	1.1e-09	Q3UEG6	Agxt2	Alanine--glyoxylate aminotransferase 2, mitochondrial	AGT2_MOUSE	16	88.3354	1.88335	10w_HFD_gluc	10w_chow_Fr	NaN	NaN	NaN
10w_chow_gluc / 10w_HFD_gluc	Q3UEG6	Q3UEG6	-0.77499	0.77499	9.59e-10	Q3UEG6	Agxt2	Alanine--glyoxylate aminotransferase 2, mitochondrial	AGT2_MOUSE	16	-41.5607	0.584393	10w_chow_gluc	10w_HFD_gluc	NaN	NaN	NaN
2w_chow_Gluc / 2w_HFD	Q9WUR9	Q9WUR9	0.719735	0.719735	1.08e-07	Q9WUR9	Ak4	Adenylate kinase 4, mitochondrial	KAD4_MOUSE	8	64.6879	1.64688	2w_chow_Gluc	2w_HFD	NaN	NaN	NaN
10w_HFD_Fr / 2w_HFD	Q9WUR9	Q9WUR9	0.666484	0.666484	1.31e-06	Q9WUR9	Ak4	Adenylate kinase 4, mitochondrial	KAD4_MOUSE	8	58.7201	1.5872	10w_HFD_Fr	2w_HFD	NaN	NaN	NaN
10w_chow_Fr / 2w_HFD	Q9WUR9	Q9WUR9	0.787953	0.787953	1.53e-07	Q9WUR9	Ak4	Adenylate kinase 4, mitochondrial	KAD4_MOUSE	8	72.6623	1.72662	10w_chow_Fr	2w_HFD	NaN	NaN	NaN
10w_chow_gluc / 2w_HFD	Q9WUR9	Q9WUR9	0.683576	0.683576	1.35e-06	Q9WUR9	Ak4	Adenylate kinase 4, mitochondrial	KAD4_MOUSE	8	60.6116	1.60612	10w_chow_gluc	2w_HFD	NaN	NaN	NaN
10w_HFD / control	P07724	P07724	-0.803615	0.803615	1.74e-07	P07724	Alb	Serum albumin	ALBU_MOUSE	6	-42.7088	0.572912	10w_HFD	control	NaN	NaN	NaN
10w_HFD_Fr / control	P07724	P07724	-0.596224	0.596224	1.63e-05	P07724	Alb	Serum albumin	ALBU_MOUSE	6	-33.8517	0.661483	10w_HFD_Fr	control	NaN	NaN	NaN
2w_HFD_gluc / 2w_HFD	P07724	P07724	0.667838	0.667838	8.61e-06	P07724	Alb	Serum albumin	ALBU_MOUSE	6	58.8691	1.58869	2w_HFD_gluc	2w_HFD	NaN	NaN	NaN
10w_HFD / 2w_HFD	P07724	P07724	-0.629809	0.629809	0.00433678	P07724	Alb	Serum albumin	ALBU_MOUSE	6	-35.3738	0.646262	10w_HFD	2w_HFD	NaN	NaN	NaN
10w_HFD / 2w_chow_Gluc	P07724	P07724	-0.972932	0.972932	1.99e-06	P07724	Alb	Serum albumin	ALBU_MOUSE	6	-49.053	0.50947	10w_HFD	2w_chow_Gluc	NaN	NaN	NaN
10w_HFD_Fr / 2w_chow_Gluc	P07724	P07724	-0.765541	0.765541	1.35e-05	P07724	Alb	Serum albumin	ALBU_MOUSE	6	-41.1767	0.588233	10w_HFD_Fr	2w_chow_Gluc	NaN	NaN	NaN
10w_HFD_gluc / 2w_chow_Gluc	P07724	P07724	-0.582899	0.582899	0.000199904	P07724	Alb	Serum albumin	ALBU_MOUSE	6	-33.2379	0.667621	10w_HFD_gluc	2w_chow_Gluc	NaN	NaN	NaN
10w_HFD / 2w_HFD_gluc	P07724	P07724	-1.29765	1.29765	4.95e-07	P07724	Alb	Serum albumin	ALBU_MOUSE	6	-59.3211	0.406789	10w_HFD	2w_HFD_gluc	NaN	NaN	NaN
10w_HFD_Fr / 2w_HFD_gluc	P07724	P07724	-1.09026	1.09026	4.61e-07	P07724	Alb	Serum albumin	ALBU_MOUSE	6	-53.0322	0.469678	10w_HFD_Fr	2w_HFD_gluc	NaN	NaN	NaN
10w_chow_Fr / 2w_HFD_gluc	P07724	P07724	-0.827306	0.827306	0.000185894	P07724	Alb	Serum albumin	ALBU_MOUSE	6	-43.6419	0.563581	10w_chow_Fr	2w_HFD_gluc	NaN	NaN	NaN
10w_HFD_gluc / 2w_HFD_gluc	P07724	P07724	-0.907614	0.907614	1.1e-05	P07724	Alb	Serum albumin	ALBU_MOUSE	6	-46.6934	0.533066	10w_HFD_gluc	2w_HFD_gluc	NaN	NaN	NaN
10w_chow / 2w_HFD_gluc	P07724	P07724	-0.735123	0.735123	0.000516242	P07724	Alb	Serum albumin	ALBU_MOUSE	6	-39.9233	0.600767	10w_chow	2w_HFD_gluc	NaN	NaN	NaN
10w_HFD / 2w_chow_FR	P07724	P07724	-0.967642	0.967642	4.95e-05	P07724	Alb	Serum albumin	ALBU_MOUSE	6	-48.8659	0.511341	10w_HFD	2w_chow_FR	NaN	NaN	NaN
10w_HFD_Fr / 2w_chow_FR	P07724	P07724	-0.760251	0.760251	0.00021591	P07724	Alb	Serum albumin	ALBU_MOUSE	6	-40.9607	0.590393	10w_HFD_Fr	2w_chow_FR	NaN	NaN	NaN
10w_chow_gluc / 10w_HFD	P07724	P07724	0.778885	0.778885	5.16e-05	P07724	Alb	Serum albumin	ALBU_MOUSE	6	71.5804	1.7158	10w_chow_gluc	10w_HFD	NaN	NaN	NaN
10w_HFD_gluc / 2w_HFD	P24549	P24549	0.666452	0.666452	0.00110881	P24549	Aldh1a1	Retinal dehydrogenase 1	AL1A1_MOUSE	3	58.7165	1.58716	10w_HFD_gluc	2w_HFD	NaN	NaN	NaN
10w_HFD_Fr / 2w_HFD	Q9CZS1	Q9CZS1	0.769919	0.769919	5.76e-07	Q9CZS1	Aldh1b1	Aldehyde dehydrogenase X, mitochondrial	AL1B1_MOUSE	19	70.5174	1.70517	10w_HFD_Fr	2w_HFD	NaN	NaN	NaN
10w_HFD_gluc / 2w_HFD	Q9CZS1	Q9CZS1	0.685473	0.685473	3.07e-09	Q9CZS1	Aldh1b1	Aldehyde dehydrogenase X, mitochondrial	AL1B1_MOUSE	19	60.823	1.60823	10w_HFD_gluc	2w_HFD	NaN	NaN	NaN
10w_HFD / 2w_HFD_fr	P47740	P47740	0.727379	0.727379	5.7e-14	P47740	Aldh3a2	Fatty aldehyde dehydrogenase	AL3A2_MOUSE	10	65.5628	1.65563	10w_HFD	2w_HFD_fr	NaN	NaN	NaN
10w_HFD_Fr / 2w_HFD_fr	P47740	P47740	1.09351	1.09351	4.18e-11	P47740	Aldh3a2	Fatty aldehyde dehydrogenase	AL3A2_MOUSE	10	113.393	2.13393	10w_HFD_Fr	2w_HFD_fr	NaN	NaN	NaN
10w_chow_Fr / 2w_HFD_fr	P47740	P47740	0.852359	0.852359	4.94e-10	P47740	Aldh3a2	Fatty aldehyde dehydrogenase	AL3A2_MOUSE	10	80.545	1.80545	10w_chow_Fr	2w_HFD_fr	NaN	NaN	NaN
10w_HFD_gluc / 2w_HFD_fr	P47740	P47740	0.908191	0.908191	2.37e-10	P47740	Aldh3a2	Fatty aldehyde dehydrogenase	AL3A2_MOUSE	10	87.6691	1.87669	10w_HFD_gluc	2w_HFD_fr	NaN	NaN	NaN
10w_chow_gluc / 2w_HFD_fr	P47740	P47740	0.908328	0.908328	1.81e-10	P47740	Aldh3a2	Fatty aldehyde dehydrogenase	AL3A2_MOUSE	10	87.6869	1.87687	10w_chow_gluc	2w_HFD_fr	NaN	NaN	NaN
10w_chow / 2w_HFD_fr	P47740	P47740	0.599706	0.599706	6.22e-08	P47740	Aldh3a2	Fatty aldehyde dehydrogenase	AL3A2_MOUSE	10	51.5408	1.51541	10w_chow	2w_HFD_fr	NaN	NaN	NaN
10w_HFD / control	P47740	P47740	0.689822	0.689822	1.14e-08	P47740	Aldh3a2	Fatty aldehyde dehydrogenase	AL3A2_MOUSE	10	61.3084	1.61308	10w_HFD	control	NaN	NaN	NaN
10w_HFD_Fr / control	P47740	P47740	1.05596	1.05596	7.45e-14	P47740	Aldh3a2	Fatty aldehyde dehydrogenase	AL3A2_MOUSE	10	107.91	2.0791	10w_HFD_Fr	control	NaN	NaN	NaN
10w_chow_Fr / control	P47740	P47740	0.814801	0.814801	5.24e-08	P47740	Aldh3a2	Fatty aldehyde dehydrogenase	AL3A2_MOUSE	10	75.9056	1.75906	10w_chow_Fr	control	NaN	NaN	NaN
10w_HFD_gluc / control	P47740	P47740	0.870634	0.870634	2.04e-09	P47740	Aldh3a2	Fatty aldehyde dehydrogenase	AL3A2_MOUSE	10	82.8466	1.82847	10w_HFD_gluc	control	NaN	NaN	NaN
10w_chow_gluc / control	P47740	P47740	0.870771	0.870771	1.76e-09	P47740	Aldh3a2	Fatty aldehyde dehydrogenase	AL3A2_MOUSE	10	82.864	1.82864	10w_chow_gluc	control	NaN	NaN	NaN
10w_HFD_Fr / 2w_HFD	P47740	P47740	0.909099	0.909099	3.23e-08	P47740	Aldh3a2	Fatty aldehyde dehydrogenase	AL3A2_MOUSE	10	87.7872	1.87787	10w_HFD_Fr	2w_HFD	NaN	NaN	NaN
10w_chow_Fr / 2w_HFD	P47740	P47740	0.667943	0.667943	2.08e-05	P47740	Aldh3a2	Fatty aldehyde dehydrogenase	AL3A2_MOUSE	10	58.8806	1.58881	10w_chow_Fr	2w_HFD	NaN	NaN	NaN
10w_HFD_gluc / 2w_HFD	P47740	P47740	0.723775	0.723775	4.89e-07	P47740	Aldh3a2	Fatty aldehyde dehydrogenase	AL3A2_MOUSE	10	65.1498	1.6515	10w_HFD_gluc	2w_HFD	NaN	NaN	NaN
10w_chow_gluc / 2w_HFD	P47740	P47740	0.723912	0.723912	4.54e-09	P47740	Aldh3a2	Fatty aldehyde dehydrogenase	AL3A2_MOUSE	10	65.1655	1.65166	10w_chow_gluc	2w_HFD	NaN	NaN	NaN
10w_HFD_Fr / 2w_chow_Gluc	P47740	P47740	0.719763	0.719763	1.28e-07	P47740	Aldh3a2	Fatty aldehyde dehydrogenase	AL3A2_MOUSE	10	64.6911	1.64691	10w_HFD_Fr	2w_chow_Gluc	NaN	NaN	NaN
10w_HFD / 2w_HFD_gluc	P47740	P47740	0.914394	0.914394	8.92e-12	P47740	Aldh3a2	Fatty aldehyde dehydrogenase	AL3A2_MOUSE	10	88.4777	1.88478	10w_HFD	2w_HFD_gluc	NaN	NaN	NaN
10w_HFD_Fr / 2w_HFD_gluc	P47740	P47740	1.28053	1.28053	1.95e-11	P47740	Aldh3a2	Fatty aldehyde dehydrogenase	AL3A2_MOUSE	10	142.928	2.42928	10w_HFD_Fr	2w_HFD_gluc	NaN	NaN	NaN
10w_chow_Fr / 2w_HFD_gluc	P47740	P47740	1.03937	1.03937	7.07e-09	P47740	Aldh3a2	Fatty aldehyde dehydrogenase	AL3A2_MOUSE	10	105.534	2.05534	10w_chow_Fr	2w_HFD_gluc	NaN	NaN	NaN
10w_HFD_gluc / 2w_HFD_gluc	P47740	P47740	1.09521	1.09521	2.04e-11	P47740	Aldh3a2	Fatty aldehyde dehydrogenase	AL3A2_MOUSE	10	113.644	2.13644	10w_HFD_gluc	2w_HFD_gluc	NaN	NaN	NaN
10w_chow_gluc / 2w_HFD_gluc	P47740	P47740	1.09534	1.09534	1.67e-14	P47740	Aldh3a2	Fatty aldehyde dehydrogenase	AL3A2_MOUSE	10	113.664	2.13664	10w_chow_gluc	2w_HFD_gluc	NaN	NaN	NaN
10w_chow / 2w_HFD_gluc	P47740	P47740	0.786721	0.786721	5.14e-11	P47740	Aldh3a2	Fatty aldehyde dehydrogenase	AL3A2_MOUSE	10	72.5149	1.72515	10w_chow	2w_HFD_gluc	NaN	NaN	NaN
10w_HFD_Fr / 2w_chow_FR	P47740	P47740	0.799326	0.799326	8.43e-09	P47740	Aldh3a2	Fatty aldehyde dehydrogenase	AL3A2_MOUSE	10	74.0288	1.74029	10w_HFD_Fr	2w_chow_FR	NaN	NaN	NaN
10w_HFD_gluc / 2w_chow_FR	P47740	P47740	0.614002	0.614002	6.18e-09	P47740	Aldh3a2	Fatty aldehyde dehydrogenase	AL3A2_MOUSE	10	53.0499	1.5305	10w_HFD_gluc	2w_chow_FR	NaN	NaN	NaN
10w_chow_gluc / 2w_chow_FR	P47740	P47740	0.614139	0.614139	6.09e-09	P47740	Aldh3a2	Fatty aldehyde dehydrogenase	AL3A2_MOUSE	10	53.0645	1.53064	10w_chow_gluc	2w_chow_FR	NaN	NaN	NaN
10w_HFD / 2w_chow_Gluc	Q8CHT0	Q8CHT0	0.583846	0.583846	5.03e-13	Q8CHT0	Aldh4a1	Delta-1-pyrroline-5-carboxylate dehydrogenase, mitochondrial	AL4A1_MOUSE	21	49.8839	1.49884	10w_HFD	2w_chow_Gluc	NaN	NaN	NaN
10w_HFD / 2w_chow_FR	Q8CHT0	Q8CHT0	0.646157	0.646157	6.69e-13	Q8CHT0	Aldh4a1	Delta-1-pyrroline-5-carboxylate dehydrogenase, mitochondrial	AL4A1_MOUSE	21	56.4994	1.56499	10w_HFD	2w_chow_FR	NaN	NaN	NaN
10w_HFD / 2w_HFD_gluc	Q9DBF1	Q9DBF1	0.610496	0.610496	2.78e-11	Q9DBF1	Aldh7a1	Alpha-aminoadipic semialdehyde dehydrogenase	AL7A1_MOUSE	18	52.6784	1.52678	10w_HFD	2w_HFD_gluc	NaN	NaN	NaN
10w_HFD / 2w_HFD_fr	Q8BH00	Q8BH00	-1.21872	1.21872	0.000408033	Q8BH00	Aldh8a1	Aldehyde dehydrogenase family 8 member A1	AL8A1_MOUSE	3	-57.0335	0.429665	10w_HFD	2w_HFD_fr	NaN	NaN	NaN
10w_HFD_Fr / 2w_HFD_fr	Q8BH00	Q8BH00	-1.33942	1.33942	0.00091468	Q8BH00	Aldh8a1	Aldehyde dehydrogenase family 8 member A1	AL8A1_MOUSE	3	-60.482	0.39518	10w_HFD_Fr	2w_HFD_fr	NaN	NaN	NaN
10w_chow_Fr / 2w_HFD_fr	Q8BH00	Q8BH00	-1.10481	1.10481	0.00114756	Q8BH00	Aldh8a1	Aldehyde dehydrogenase family 8 member A1	AL8A1_MOUSE	3	-53.5036	0.464964	10w_chow_Fr	2w_HFD_fr	NaN	NaN	NaN
10w_chow / 2w_HFD_fr	Q8BH00	Q8BH00	-0.945997	0.945997	0.000658883	Q8BH00	Aldh8a1	Aldehyde dehydrogenase family 8 member A1	AL8A1_MOUSE	3	-48.0929	0.519071	10w_chow	2w_HFD_fr	NaN	NaN	NaN
10w_HFD / control	Q8BH00	Q8BH00	-0.966517	0.966517	0.000182722	Q8BH00	Aldh8a1	Aldehyde dehydrogenase family 8 member A1	AL8A1_MOUSE	3	-48.826	0.51174	10w_HFD	control	NaN	NaN	NaN
10w_HFD_Fr / control	Q8BH00	Q8BH00	-1.08722	1.08722	0.00117026	Q8BH00	Aldh8a1	Aldehyde dehydrogenase family 8 member A1	AL8A1_MOUSE	3	-52.9332	0.470668	10w_HFD_Fr	control	NaN	NaN	NaN
10w_chow_Fr / control	Q8BH00	Q8BH00	-0.852609	0.852609	0.0032753	Q8BH00	Aldh8a1	Aldehyde dehydrogenase family 8 member A1	AL8A1_MOUSE	3	-44.6218	0.553782	10w_chow_Fr	control	NaN	NaN	NaN
10w_chow / control	Q8BH00	Q8BH00	-0.693797	0.693797	0.00253498	Q8BH00	Aldh8a1	Aldehyde dehydrogenase family 8 member A1	AL8A1_MOUSE	3	-38.1775	0.618225	10w_chow	control	NaN	NaN	NaN
10w_HFD / 2w_HFD	Q8BH00	Q8BH00	-1.14472	1.14472	1.24e-05	Q8BH00	Aldh8a1	Aldehyde dehydrogenase family 8 member A1	AL8A1_MOUSE	3	-54.7722	0.452278	10w_HFD	2w_HFD	NaN	NaN	NaN
10w_HFD_Fr / 2w_HFD	Q8BH00	Q8BH00	-1.26542	1.26542	0.000387256	Q8BH00	Aldh8a1	Aldehyde dehydrogenase family 8 member A1	AL8A1_MOUSE	3	-58.4021	0.415979	10w_HFD_Fr	2w_HFD	NaN	NaN	NaN
10w_chow_Fr / 2w_HFD	Q8BH00	Q8BH00	-1.03081	1.03081	0.000334407	Q8BH00	Aldh8a1	Aldehyde dehydrogenase family 8 member A1	AL8A1_MOUSE	3	-51.0564	0.489436	10w_chow_Fr	2w_HFD	NaN	NaN	NaN
10w_chow / 2w_HFD	Q8BH00	Q8BH00	-0.871997	0.871997	0.00124424	Q8BH00	Aldh8a1	Aldehyde dehydrogenase family 8 member A1	AL8A1_MOUSE	3	-45.361	0.54639	10w_chow	2w_HFD	NaN	NaN	NaN
10w_HFD / 2w_chow_Gluc	Q8BH00	Q8BH00	-0.986321	0.986321	0.000152988	Q8BH00	Aldh8a1	Aldehyde dehydrogenase family 8 member A1	AL8A1_MOUSE	3	-49.5237	0.504763	10w_HFD	2w_chow_Gluc	NaN	NaN	NaN
10w_HFD_Fr / 2w_chow_Gluc	Q8BH00	Q8BH00	-1.10702	1.10702	0.000446747	Q8BH00	Aldh8a1	Aldehyde dehydrogenase family 8 member A1	AL8A1_MOUSE	3	-53.5749	0.464251	10w_HFD_Fr	2w_chow_Gluc	NaN	NaN	NaN
10w_chow_Fr / 2w_chow_Gluc	Q8BH00	Q8BH00	-0.872414	0.872414	3.33e-05	Q8BH00	Aldh8a1	Aldehyde dehydrogenase family 8 member A1	AL8A1_MOUSE	3	-45.3768	0.546232	10w_chow_Fr	2w_chow_Gluc	NaN	NaN	NaN
10w_chow / 2w_chow_Gluc	Q8BH00	Q8BH00	-0.713602	0.713602	0.00242898	Q8BH00	Aldh8a1	Aldehyde dehydrogenase family 8 member A1	AL8A1_MOUSE	3	-39.0204	0.609796	10w_chow	2w_chow_Gluc	NaN	NaN	NaN
10w_HFD / 2w_HFD_gluc	Q8BH00	Q8BH00	-1.3082	1.3082	4.31e-06	Q8BH00	Aldh8a1	Aldehyde dehydrogenase family 8 member A1	AL8A1_MOUSE	3	-59.6174	0.403826	10w_HFD	2w_HFD_gluc	NaN	NaN	NaN
10w_HFD_Fr / 2w_HFD_gluc	Q8BH00	Q8BH00	-1.4289	1.4289	0.000157583	Q8BH00	Aldh8a1	Aldehyde dehydrogenase family 8 member A1	AL8A1_MOUSE	3	-62.8585	0.371415	10w_HFD_Fr	2w_HFD_gluc	NaN	NaN	NaN
10w_chow_Fr / 2w_HFD_gluc	Q8BH00	Q8BH00	-1.19429	1.19429	0.000124942	Q8BH00	Aldh8a1	Aldehyde dehydrogenase family 8 member A1	AL8A1_MOUSE	3	-56.2998	0.437002	10w_chow_Fr	2w_HFD_gluc	NaN	NaN	NaN
10w_chow / 2w_HFD_gluc	Q8BH00	Q8BH00	-1.03548	1.03548	8.87e-05	Q8BH00	Aldh8a1	Aldehyde dehydrogenase family 8 member A1	AL8A1_MOUSE	3	-51.2145	0.487855	10w_chow	2w_HFD_gluc	NaN	NaN	NaN
10w_HFD / 2w_chow_FR	Q8BH00	Q8BH00	-1.10831	1.10831	5.82e-05	Q8BH00	Aldh8a1	Aldehyde dehydrogenase family 8 member A1	AL8A1_MOUSE	3	-53.6164	0.463836	10w_HFD	2w_chow_FR	NaN	NaN	NaN
10w_HFD_Fr / 2w_chow_FR	Q8BH00	Q8BH00	-1.22901	1.22901	0.000463432	Q8BH00	Aldh8a1	Aldehyde dehydrogenase family 8 member A1	AL8A1_MOUSE	3	-57.3391	0.426609	10w_HFD_Fr	2w_chow_FR	NaN	NaN	NaN
10w_chow_Fr / 2w_chow_FR	Q8BH00	Q8BH00	-0.994404	0.994404	0.00104464	Q8BH00	Aldh8a1	Aldehyde dehydrogenase family 8 member A1	AL8A1_MOUSE	3	-49.8057	0.501943	10w_chow_Fr	2w_chow_FR	NaN	NaN	NaN
10w_chow / 2w_chow_FR	Q8BH00	Q8BH00	-0.835592	0.835592	0.0014314	Q8BH00	Aldh8a1	Aldehyde dehydrogenase family 8 member A1	AL8A1_MOUSE	3	-43.9647	0.560353	10w_chow	2w_chow_FR	NaN	NaN	NaN
10w_HFD_gluc / 10w_HFD	Q8BH00	Q8BH00	0.777844	0.777844	1.89e-05	Q8BH00	Aldh8a1	Aldehyde dehydrogenase family 8 member A1	AL8A1_MOUSE	3	71.4566	1.71457	10w_HFD_gluc	10w_HFD	NaN	NaN	NaN
10w_chow_gluc / 10w_HFD	Q8BH00	Q8BH00	0.995179	0.995179	2.69e-06	Q8BH00	Aldh8a1	Aldehyde dehydrogenase family 8 member A1	AL8A1_MOUSE	3	99.3328	1.99333	10w_chow_gluc	10w_HFD	NaN	NaN	NaN
10w_HFD_gluc / 10w_HFD_Fr	Q8BH00	Q8BH00	0.898544	0.898544	0.000682793	Q8BH00	Aldh8a1	Aldehyde dehydrogenase family 8 member A1	AL8A1_MOUSE	3	86.4184	1.86418	10w_HFD_gluc	10w_HFD_Fr	NaN	NaN	NaN
10w_chow_gluc / 10w_HFD_Fr	Q8BH00	Q8BH00	1.11588	1.11588	0.000107107	Q8BH00	Aldh8a1	Aldehyde dehydrogenase family 8 member A1	AL8A1_MOUSE	3	116.727	2.16727	10w_chow_gluc	10w_HFD_Fr	NaN	NaN	NaN
10w_HFD_gluc / 10w_chow_Fr	Q8BH00	Q8BH00	0.663936	0.663936	0.00166024	Q8BH00	Aldh8a1	Aldehyde dehydrogenase family 8 member A1	AL8A1_MOUSE	3	58.4399	1.5844	10w_HFD_gluc	10w_chow_Fr	NaN	NaN	NaN
10w_chow_gluc / 10w_chow_Fr	Q8BH00	Q8BH00	0.881272	0.881272	0.000189056	Q8BH00	Aldh8a1	Aldehyde dehydrogenase family 8 member A1	AL8A1_MOUSE	3	84.1998	1.842	10w_chow_gluc	10w_chow_Fr	NaN	NaN	NaN
10w_chow / 10w_chow_gluc	Q8BH00	Q8BH00	-0.722459	0.722459	0.000954141	Q8BH00	Aldh8a1	Aldehyde dehydrogenase family 8 member A1	AL8A1_MOUSE	3	-39.3937	0.606063	10w_chow	10w_chow_gluc	NaN	NaN	NaN
control / 2w_HFD_fr	Q91Y97	Q91Y97	-0.987389	0.987389	8.27e-07	Q91Y97	Aldob	Fructose-bisphosphate aldolase B	ALDOB_MOUSE	12	-49.561	0.50439	control	2w_HFD_fr	NaN	NaN	NaN
2w_HFD / 2w_HFD_fr	Q91Y97	Q91Y97	-0.919084	0.919084	0.000578295	Q91Y97	Aldob	Fructose-bisphosphate aldolase B	ALDOB_MOUSE	12	-47.1155	0.528845	2w_HFD	2w_HFD_fr	NaN	NaN	NaN
10w_HFD / 2w_HFD_fr	Q91Y97	Q91Y97	-0.745041	0.745041	0.00101597	Q91Y97	Aldob	Fructose-bisphosphate aldolase B	ALDOB_MOUSE	12	-40.3349	0.596651	10w_HFD	2w_HFD_fr	NaN	NaN	NaN
10w_chow / 2w_HFD_fr	Q91Y97	Q91Y97	-0.706411	0.706411	0.000645509	Q91Y97	Aldob	Fructose-bisphosphate aldolase B	ALDOB_MOUSE	12	-38.7157	0.612843	10w_chow	2w_HFD_fr	NaN	NaN	NaN
2w_chow_Gluc / control	Q91Y97	Q91Y97	0.771678	0.771678	1.2e-06	Q91Y97	Aldob	Fructose-bisphosphate aldolase B	ALDOB_MOUSE	12	70.7255	1.70725	2w_chow_Gluc	control	NaN	NaN	NaN
2w_HFD_gluc / control	Q91Y97	Q91Y97	0.71824	0.71824	1.15e-06	Q91Y97	Aldob	Fructose-bisphosphate aldolase B	ALDOB_MOUSE	12	64.5174	1.64517	2w_HFD_gluc	control	NaN	NaN	NaN
2w_chow_FR / control	Q91Y97	Q91Y97	1.0339	1.0339	2.98e-11	Q91Y97	Aldob	Fructose-bisphosphate aldolase B	ALDOB_MOUSE	12	104.755	2.04755	2w_chow_FR	control	NaN	NaN	NaN
10w_HFD_Fr / control	Q91Y97	Q91Y97	0.874978	0.874978	9.96e-10	Q91Y97	Aldob	Fructose-bisphosphate aldolase B	ALDOB_MOUSE	12	83.398	1.83398	10w_HFD_Fr	control	NaN	NaN	NaN
10w_chow_Fr / control	Q91Y97	Q91Y97	1.21244	1.21244	3.24e-07	Q91Y97	Aldob	Fructose-bisphosphate aldolase B	ALDOB_MOUSE	12	131.729	2.31729	10w_chow_Fr	control	NaN	NaN	NaN
10w_HFD_gluc / control	Q91Y97	Q91Y97	0.923527	0.923527	5.08e-10	Q91Y97	Aldob	Fructose-bisphosphate aldolase B	ALDOB_MOUSE	12	89.6746	1.89675	10w_HFD_gluc	control	NaN	NaN	NaN
10w_chow_gluc / control	Q91Y97	Q91Y97	0.663155	0.663155	1.58e-10	Q91Y97	Aldob	Fructose-bisphosphate aldolase B	ALDOB_MOUSE	12	58.3542	1.58354	10w_chow_gluc	control	NaN	NaN	NaN
2w_chow_Gluc / 2w_HFD	Q91Y97	Q91Y97	0.703373	0.703373	0.00260699	Q91Y97	Aldob	Fructose-bisphosphate aldolase B	ALDOB_MOUSE	12	62.8308	1.62831	2w_chow_Gluc	2w_HFD	NaN	NaN	NaN
2w_HFD_gluc / 2w_HFD	Q91Y97	Q91Y97	0.649935	0.649935	0.00445372	Q91Y97	Aldob	Fructose-bisphosphate aldolase B	ALDOB_MOUSE	12	56.9098	1.5691	2w_HFD_gluc	2w_HFD	NaN	NaN	NaN
2w_chow_FR / 2w_HFD	Q91Y97	Q91Y97	0.965596	0.965596	0.000183162	Q91Y97	Aldob	Fructose-bisphosphate aldolase B	ALDOB_MOUSE	12	95.2871	1.95287	2w_chow_FR	2w_HFD	NaN	NaN	NaN
10w_HFD_Fr / 2w_HFD	Q91Y97	Q91Y97	0.806673	0.806673	0.000603303	Q91Y97	Aldob	Fructose-bisphosphate aldolase B	ALDOB_MOUSE	12	74.9173	1.74917	10w_HFD_Fr	2w_HFD	NaN	NaN	NaN
10w_chow_Fr / 2w_HFD	Q91Y97	Q91Y97	1.14413	1.14413	3.65e-05	Q91Y97	Aldob	Fructose-bisphosphate aldolase B	ALDOB_MOUSE	12	121.013	2.21013	10w_chow_Fr	2w_HFD	NaN	NaN	NaN
10w_HFD_gluc / 2w_HFD	Q91Y97	Q91Y97	0.855222	0.855222	7.02e-05	Q91Y97	Aldob	Fructose-bisphosphate aldolase B	ALDOB_MOUSE	12	80.9037	1.80904	10w_HFD_gluc	2w_HFD	NaN	NaN	NaN
10w_chow_gluc / 2w_HFD	Q91Y97	Q91Y97	0.59485	0.59485	0.00311343	Q91Y97	Aldob	Fructose-bisphosphate aldolase B	ALDOB_MOUSE	12	51.0316	1.51032	10w_chow_gluc	2w_HFD	NaN	NaN	NaN
10w_HFD / 2w_chow_FR	Q91Y97	Q91Y97	-0.791554	0.791554	1.32e-06	Q91Y97	Aldob	Fructose-bisphosphate aldolase B	ALDOB_MOUSE	12	-42.2278	0.577722	10w_HFD	2w_chow_FR	NaN	NaN	NaN
10w_chow / 2w_chow_FR	Q91Y97	Q91Y97	-0.752924	0.752924	1.5e-06	Q91Y97	Aldob	Fructose-bisphosphate aldolase B	ALDOB_MOUSE	12	-40.66	0.5934	10w_chow	2w_chow_FR	NaN	NaN	NaN
10w_HFD_Fr / 10w_HFD	Q91Y97	Q91Y97	0.63263	0.63263	5.35e-09	Q91Y97	Aldob	Fructose-bisphosphate aldolase B	ALDOB_MOUSE	12	55.0389	1.55039	10w_HFD_Fr	10w_HFD	NaN	NaN	NaN
10w_chow_Fr / 10w_HFD	Q91Y97	Q91Y97	0.970089	0.970089	7.39e-07	Q91Y97	Aldob	Fructose-bisphosphate aldolase B	ALDOB_MOUSE	12	95.8962	1.95896	10w_chow_Fr	10w_HFD	NaN	NaN	NaN
10w_HFD_gluc / 10w_HFD	Q91Y97	Q91Y97	0.681179	0.681179	5.06e-09	Q91Y97	Aldob	Fructose-bisphosphate aldolase B	ALDOB_MOUSE	12	60.345	1.60345	10w_HFD_gluc	10w_HFD	NaN	NaN	NaN
10w_chow / 10w_HFD_Fr	Q91Y97	Q91Y97	-0.594	0.594	5.99e-07	Q91Y97	Aldob	Fructose-bisphosphate aldolase B	ALDOB_MOUSE	12	-33.7497	0.662503	10w_chow	10w_HFD_Fr	NaN	NaN	NaN
10w_chow / 10w_chow_Fr	Q91Y97	Q91Y97	-0.931459	0.931459	3.84e-07	Q91Y97	Aldob	Fructose-bisphosphate aldolase B	ALDOB_MOUSE	12	-47.5672	0.524328	10w_chow	10w_chow_Fr	NaN	NaN	NaN
10w_chow / 10w_HFD_gluc	Q91Y97	Q91Y97	-0.642549	0.642549	2.02e-07	Q91Y97	Aldob	Fructose-bisphosphate aldolase B	ALDOB_MOUSE	12	-35.942	0.64058	10w_chow	10w_HFD_gluc	NaN	NaN	NaN
10w_HFD_Fr / control	Q8CFA2	Q8CFA2	0.675961	0.675961	0.00150609	Q8CFA2	Amt	Aminomethyltransferase, mitochondrial	GCST_MOUSE	2	59.766	1.59766	10w_HFD_Fr	control	NaN	NaN	NaN
10w_HFD_Fr / 2w_HFD	Q8CFA2	Q8CFA2	0.708597	0.708597	0.00752522	Q8CFA2	Amt	Aminomethyltransferase, mitochondrial	GCST_MOUSE	2	63.4214	1.63421	10w_HFD_Fr	2w_HFD	NaN	NaN	NaN
10w_HFD_Fr / 2w_chow_FR	Q8CFA2	Q8CFA2	0.711926	0.711926	0.00359367	Q8CFA2	Amt	Aminomethyltransferase, mitochondrial	GCST_MOUSE	2	63.799	1.63799	10w_HFD_Fr	2w_chow_FR	NaN	NaN	NaN
10w_chow_Fr / 10w_HFD_Fr	Q8CFA2	Q8CFA2	-0.644269	0.644269	0.00088951	Q8CFA2	Amt	Aminomethyltransferase, mitochondrial	GCST_MOUSE	2	-36.0183	0.639817	10w_chow_Fr	10w_HFD_Fr	NaN	NaN	NaN
10w_chow_gluc / 10w_HFD_Fr	Q8CFA2	Q8CFA2	-0.608058	0.608058	0.000349279	Q8CFA2	Amt	Aminomethyltransferase, mitochondrial	GCST_MOUSE	2	-34.3921	0.656079	10w_chow_gluc	10w_HFD_Fr	NaN	NaN	NaN
10w_chow / 10w_HFD_Fr	Q8CFA2	Q8CFA2	-0.684023	0.684023	0.00476833	Q8CFA2	Amt	Aminomethyltransferase, mitochondrial	GCST_MOUSE	2	-37.7573	0.622427	10w_chow	10w_HFD_Fr	NaN	NaN	NaN
10w_HFD_Fr / 2w_HFD_fr	P08226	P08226	-0.626393	0.626393	2.87e-05	P08226	Apoe	Apolipoprotein E	APOE_MOUSE	4	-35.2206	0.647794	10w_HFD_Fr	2w_HFD_fr	NaN	NaN	NaN
10w_HFD_Fr / control	P08226	P08226	-0.587451	0.587451	4.16e-05	P08226	Apoe	Apolipoprotein E	APOE_MOUSE	4	-33.4482	0.665518	10w_HFD_Fr	control	NaN	NaN	NaN
10w_HFD_Fr / 2w_HFD	P08226	P08226	-0.708927	0.708927	1.39e-06	P08226	Apoe	Apolipoprotein E	APOE_MOUSE	4	-38.8225	0.611775	10w_HFD_Fr	2w_HFD	NaN	NaN	NaN
10w_chow_Fr / 2w_HFD	P08226	P08226	-0.59978	0.59978	0.00023149	P08226	Apoe	Apolipoprotein E	APOE_MOUSE	4	-34.0146	0.659854	10w_chow_Fr	2w_HFD	NaN	NaN	NaN
10w_HFD / 2w_HFD_gluc	P08226	P08226	-0.739398	0.739398	1.89e-05	P08226	Apoe	Apolipoprotein E	APOE_MOUSE	4	-40.1011	0.598989	10w_HFD	2w_HFD_gluc	NaN	NaN	NaN
10w_HFD_Fr / 2w_HFD_gluc	P08226	P08226	-0.984718	0.984718	3.14e-11	P08226	Apoe	Apolipoprotein E	APOE_MOUSE	4	-49.4676	0.505324	10w_HFD_Fr	2w_HFD_gluc	NaN	NaN	NaN
10w_chow_Fr / 2w_HFD_gluc	P08226	P08226	-0.875571	0.875571	6.03e-08	P08226	Apoe	Apolipoprotein E	APOE_MOUSE	4	-45.4962	0.545038	10w_chow_Fr	2w_HFD_gluc	NaN	NaN	NaN
10w_HFD_gluc / 2w_HFD_gluc	P08226	P08226	-0.704227	0.704227	7.72e-08	P08226	Apoe	Apolipoprotein E	APOE_MOUSE	4	-38.6229	0.613771	10w_HFD_gluc	2w_HFD_gluc	NaN	NaN	NaN
10w_chow_gluc / 2w_HFD_gluc	P08226	P08226	-0.683809	0.683809	1.55e-05	P08226	Apoe	Apolipoprotein E	APOE_MOUSE	4	-37.7481	0.622519	10w_chow_gluc	2w_HFD_gluc	NaN	NaN	NaN
10w_chow / 2w_HFD_gluc	P08226	P08226	-0.663352	0.663352	1.26e-06	P08226	Apoe	Apolipoprotein E	APOE_MOUSE	4	-36.8591	0.631409	10w_chow	2w_HFD_gluc	NaN	NaN	NaN
10w_HFD / 2w_HFD_fr	Q61176	Q61176	-1.05472	1.05472	7.94e-13	Q61176	Arg1	Arginase-1	ARGI1_MOUSE	11	-51.8608	0.481392	10w_HFD	2w_HFD_fr	NaN	NaN	NaN
10w_HFD_Fr / 2w_HFD_fr	Q61176	Q61176	-1.58542	1.58542	3.3e-15	Q61176	Arg1	Arginase-1	ARGI1_MOUSE	11	-66.6772	0.333228	10w_HFD_Fr	2w_HFD_fr	NaN	NaN	NaN
10w_chow_Fr / 2w_HFD_fr	Q61176	Q61176	-1.25908	1.25908	1.8e-10	Q61176	Arg1	Arginase-1	ARGI1_MOUSE	11	-58.219	0.41781	10w_chow_Fr	2w_HFD_fr	NaN	NaN	NaN
10w_HFD_gluc / 2w_HFD_fr	Q61176	Q61176	-0.886713	0.886713	9.11e-10	Q61176	Arg1	Arginase-1	ARGI1_MOUSE	11	-45.9155	0.540845	10w_HFD_gluc	2w_HFD_fr	NaN	NaN	NaN
10w_HFD / control	Q61176	Q61176	-0.953808	0.953808	9.99e-15	Q61176	Arg1	Arginase-1	ARGI1_MOUSE	11	-48.3732	0.516268	10w_HFD	control	NaN	NaN	NaN
10w_HFD_Fr / control	Q61176	Q61176	-1.48451	1.48451	1.6e-15	Q61176	Arg1	Arginase-1	ARGI1_MOUSE	11	-64.263	0.35737	10w_HFD_Fr	control	NaN	NaN	NaN
10w_chow_Fr / control	Q61176	Q61176	-1.15817	1.15817	1.59e-11	Q61176	Arg1	Arginase-1	ARGI1_MOUSE	11	-55.192	0.44808	10w_chow_Fr	control	NaN	NaN	NaN
10w_HFD_gluc / control	Q61176	Q61176	-0.785804	0.785804	2.55e-12	Q61176	Arg1	Arginase-1	ARGI1_MOUSE	11	-41.9971	0.580029	10w_HFD_gluc	control	NaN	NaN	NaN
10w_HFD / 2w_HFD	Q61176	Q61176	-1.11891	1.11891	2.03e-13	Q61176	Arg1	Arginase-1	ARGI1_MOUSE	11	-53.9559	0.460441	10w_HFD	2w_HFD	NaN	NaN	NaN
10w_HFD_Fr / 2w_HFD	Q61176	Q61176	-1.64961	1.64961	2.34e-16	Q61176	Arg1	Arginase-1	ARGI1_MOUSE	11	-68.1275	0.318725	10w_HFD_Fr	2w_HFD	NaN	NaN	NaN
10w_chow_Fr / 2w_HFD	Q61176	Q61176	-1.32328	1.32328	1.99e-14	Q61176	Arg1	Arginase-1	ARGI1_MOUSE	11	-60.0373	0.399627	10w_chow_Fr	2w_HFD	NaN	NaN	NaN
10w_HFD_gluc / 2w_HFD	Q61176	Q61176	-0.950909	0.950909	1.87e-15	Q61176	Arg1	Arginase-1	ARGI1_MOUSE	11	-48.2693	0.517307	10w_HFD_gluc	2w_HFD	NaN	NaN	NaN
10w_chow_gluc / 2w_HFD	Q61176	Q61176	-0.62418	0.62418	1.26e-09	Q61176	Arg1	Arginase-1	ARGI1_MOUSE	11	-35.1211	0.648789	10w_chow_gluc	2w_HFD	NaN	NaN	NaN
10w_chow / 2w_HFD	Q61176	Q61176	-0.631064	0.631064	8.72e-08	Q61176	Arg1	Arginase-1	ARGI1_MOUSE	11	-35.43	0.6457	10w_chow	2w_HFD	NaN	NaN	NaN
10w_HFD / 2w_chow_Gluc	Q61176	Q61176	-0.732924	0.732924	8.3e-12	Q61176	Arg1	Arginase-1	ARGI1_MOUSE	11	-39.8317	0.601683	10w_HFD	2w_chow_Gluc	NaN	NaN	NaN
10w_HFD_Fr / 2w_chow_Gluc	Q61176	Q61176	-1.26363	1.26363	3.97e-16	Q61176	Arg1	Arginase-1	ARGI1_MOUSE	11	-58.3504	0.416496	10w_HFD_Fr	2w_chow_Gluc	NaN	NaN	NaN
10w_chow_Fr / 2w_chow_Gluc	Q61176	Q61176	-0.937287	0.937287	1.16e-10	Q61176	Arg1	Arginase-1	ARGI1_MOUSE	11	-47.7786	0.522214	10w_chow_Fr	2w_chow_Gluc	NaN	NaN	NaN
10w_HFD / 2w_HFD_gluc	Q61176	Q61176	-1.05646	1.05646	1.67e-14	Q61176	Arg1	Arginase-1	ARGI1_MOUSE	11	-51.9189	0.480811	10w_HFD	2w_HFD_gluc	NaN	NaN	NaN
10w_HFD_Fr / 2w_HFD_gluc	Q61176	Q61176	-1.58716	1.58716	1.89e-16	Q61176	Arg1	Arginase-1	ARGI1_MOUSE	11	-66.7174	0.332826	10w_HFD_Fr	2w_HFD_gluc	NaN	NaN	NaN
10w_chow_Fr / 2w_HFD_gluc	Q61176	Q61176	-1.26082	1.26082	1.95e-13	Q61176	Arg1	Arginase-1	ARGI1_MOUSE	11	-58.2694	0.417306	10w_chow_Fr	2w_HFD_gluc	NaN	NaN	NaN
10w_HFD_gluc / 2w_HFD_gluc	Q61176	Q61176	-0.888455	0.888455	1.6e-15	Q61176	Arg1	Arginase-1	ARGI1_MOUSE	11	-45.9808	0.540192	10w_HFD_gluc	2w_HFD_gluc	NaN	NaN	NaN
10w_HFD / 2w_chow_FR	Q61176	Q61176	-0.853485	0.853485	1.82e-13	Q61176	Arg1	Arginase-1	ARGI1_MOUSE	11	-44.6554	0.553446	10w_HFD	2w_chow_FR	NaN	NaN	NaN
10w_HFD_Fr / 2w_chow_FR	Q61176	Q61176	-1.38419	1.38419	2.42e-16	Q61176	Arg1	Arginase-1	ARGI1_MOUSE	11	-61.6895	0.383105	10w_HFD_Fr	2w_chow_FR	NaN	NaN	NaN
10w_chow_Fr / 2w_chow_FR	Q61176	Q61176	-1.05785	1.05785	2.77e-13	Q61176	Arg1	Arginase-1	ARGI1_MOUSE	11	-51.9652	0.480348	10w_chow_Fr	2w_chow_FR	NaN	NaN	NaN
10w_HFD_gluc / 2w_chow_FR	Q61176	Q61176	-0.685482	0.685482	2.48e-14	Q61176	Arg1	Arginase-1	ARGI1_MOUSE	11	-37.8202	0.621798	10w_HFD_gluc	2w_chow_FR	NaN	NaN	NaN
10w_HFD_gluc / 10w_HFD_Fr	Q61176	Q61176	0.698705	0.698705	7.89e-11	Q61176	Arg1	Arginase-1	ARGI1_MOUSE	11	62.3048	1.62305	10w_HFD_gluc	10w_HFD_Fr	NaN	NaN	NaN
10w_chow_gluc / 10w_HFD_Fr	Q61176	Q61176	1.02543	1.02543	3.47e-11	Q61176	Arg1	Arginase-1	ARGI1_MOUSE	11	103.557	2.03557	10w_chow_gluc	10w_HFD_Fr	NaN	NaN	NaN
10w_chow / 10w_HFD_Fr	Q61176	Q61176	1.01855	1.01855	4.85e-10	Q61176	Arg1	Arginase-1	ARGI1_MOUSE	11	102.588	2.02588	10w_chow	10w_HFD_Fr	NaN	NaN	NaN
10w_chow_gluc / 10w_chow_Fr	Q61176	Q61176	0.699096	0.699096	7.6e-06	Q61176	Arg1	Arginase-1	ARGI1_MOUSE	11	62.3487	1.62349	10w_chow_gluc	10w_chow_Fr	NaN	NaN	NaN
10w_chow / 10w_chow_Fr	Q61176	Q61176	0.692211	0.692211	4.81e-05	Q61176	Arg1	Arginase-1	ARGI1_MOUSE	11	61.5758	1.61576	10w_chow	10w_chow_Fr	NaN	NaN	NaN
10w_chow_gluc / 2w_HFD_fr	Q9WV54	Q9WV54	0.781374	0.781374	0.00536597	Q9WV54	Asah1	Acid ceramidase	ASAH1_MOUSE	2	71.8767	1.71877	10w_chow_gluc	2w_HFD_fr	NaN	NaN	NaN
10w_chow_gluc / 2w_HFD	Q9WV54	Q9WV54	1.14503	1.14503	0.00346545	Q9WV54	Asah1	Acid ceramidase	ASAH1_MOUSE	2	121.15	2.2115	10w_chow_gluc	2w_HFD	NaN	NaN	NaN
10w_chow_gluc / 2w_HFD_gluc	Q9WV54	Q9WV54	0.605989	0.605989	0.00454649	Q9WV54	Asah1	Acid ceramidase	ASAH1_MOUSE	2	52.2021	1.52202	10w_chow_gluc	2w_HFD_gluc	NaN	NaN	NaN
10w_chow_gluc / 2w_chow_FR	Q9WV54	Q9WV54	0.68005	0.68005	0.00491907	Q9WV54	Asah1	Acid ceramidase	ASAH1_MOUSE	2	60.2195	1.60219	10w_chow_gluc	2w_chow_FR	NaN	NaN	NaN
10w_chow_gluc / 10w_HFD	Q9WV54	Q9WV54	0.926336	0.926336	0.000310705	Q9WV54	Asah1	Acid ceramidase	ASAH1_MOUSE	2	90.0444	1.90044	10w_chow_gluc	10w_HFD	NaN	NaN	NaN
10w_chow_gluc / 10w_HFD_Fr	Q9WV54	Q9WV54	0.932314	0.932314	0.00076575	Q9WV54	Asah1	Acid ceramidase	ASAH1_MOUSE	2	90.8334	1.90833	10w_chow_gluc	10w_HFD_Fr	NaN	NaN	NaN
10w_chow_gluc / 10w_chow_Fr	Q9WV54	Q9WV54	0.937369	0.937369	0.00236444	Q9WV54	Asah1	Acid ceramidase	ASAH1_MOUSE	2	91.5033	1.91503	10w_chow_gluc	10w_chow_Fr	NaN	NaN	NaN
10w_chow_gluc / 10w_HFD_gluc	Q9WV54	Q9WV54	0.985055	0.985055	6.61e-05	Q9WV54	Asah1	Acid ceramidase	ASAH1_MOUSE	2	97.9389	1.97939	10w_chow_gluc	10w_HFD_gluc	NaN	NaN	NaN
10w_chow / 10w_chow_gluc	Q9WV54	Q9WV54	-0.606098	0.606098	0.000682457	Q9WV54	Asah1	Acid ceramidase	ASAH1_MOUSE	2	-34.3029	0.656971	10w_chow	10w_chow_gluc	NaN	NaN	NaN
10w_HFD / 2w_HFD_fr	Q9DCQ2	Q9DCQ2	-1.27352	1.27352	0.00493339	Q9DCQ2	Aspdh	Putative L-aspartate dehydrogenase	ASPD_MOUSE	2	-58.6351	0.413649	10w_HFD	2w_HFD_fr	NaN	NaN	NaN
10w_HFD_Fr / 2w_HFD_fr	Q9DCQ2	Q9DCQ2	-2.00638	2.00638	8.21e-06	Q9DCQ2	Aspdh	Putative L-aspartate dehydrogenase	ASPD_MOUSE	2	-75.1102	0.248898	10w_HFD_Fr	2w_HFD_fr	NaN	NaN	NaN
10w_chow_Fr / 2w_HFD_fr	Q9DCQ2	Q9DCQ2	-0.896774	0.896774	0.0065672	Q9DCQ2	Aspdh	Putative L-aspartate dehydrogenase	ASPD_MOUSE	2	-46.2913	0.537087	10w_chow_Fr	2w_HFD_fr	NaN	NaN	NaN
10w_HFD / control	Q9DCQ2	Q9DCQ2	-1.24166	1.24166	0.00480258	Q9DCQ2	Aspdh	Putative L-aspartate dehydrogenase	ASPD_MOUSE	2	-57.7115	0.422885	10w_HFD	control	NaN	NaN	NaN
10w_HFD_Fr / control	Q9DCQ2	Q9DCQ2	-1.97452	1.97452	3.61e-05	Q9DCQ2	Aspdh	Putative L-aspartate dehydrogenase	ASPD_MOUSE	2	-74.5545	0.254455	10w_HFD_Fr	control	NaN	NaN	NaN
10w_HFD_gluc / control	Q9DCQ2	Q9DCQ2	-0.739623	0.739623	0.00497323	Q9DCQ2	Aspdh	Putative L-aspartate dehydrogenase	ASPD_MOUSE	2	-40.1104	0.598896	10w_HFD_gluc	control	NaN	NaN	NaN
10w_HFD / 2w_HFD	Q9DCQ2	Q9DCQ2	-1.31355	1.31355	0.00151455	Q9DCQ2	Aspdh	Putative L-aspartate dehydrogenase	ASPD_MOUSE	2	-59.7671	0.402329	10w_HFD	2w_HFD	NaN	NaN	NaN
10w_HFD_Fr / 2w_HFD	Q9DCQ2	Q9DCQ2	-2.04641	2.04641	0.000159083	Q9DCQ2	Aspdh	Putative L-aspartate dehydrogenase	ASPD_MOUSE	2	-75.7914	0.242086	10w_HFD_Fr	2w_HFD	NaN	NaN	NaN
10w_chow_Fr / 2w_HFD	Q9DCQ2	Q9DCQ2	-0.936807	0.936807	0.000790712	Q9DCQ2	Aspdh	Putative L-aspartate dehydrogenase	ASPD_MOUSE	2	-47.7612	0.522388	10w_chow_Fr	2w_HFD	NaN	NaN	NaN
10w_HFD_gluc / 2w_HFD	Q9DCQ2	Q9DCQ2	-0.811514	0.811514	0.00323548	Q9DCQ2	Aspdh	Putative L-aspartate dehydrogenase	ASPD_MOUSE	2	-43.0216	0.569784	10w_HFD_gluc	2w_HFD	NaN	NaN	NaN
10w_HFD_Fr / 2w_chow_Gluc	Q9DCQ2	Q9DCQ2	-1.41825	1.41825	0.00408217	Q9DCQ2	Aspdh	Putative L-aspartate dehydrogenase	ASPD_MOUSE	2	-62.5835	0.374165	10w_HFD_Fr	2w_chow_Gluc	NaN	NaN	NaN
10w_HFD / 2w_HFD_gluc	Q9DCQ2	Q9DCQ2	-1.11751	1.11751	0.00697072	Q9DCQ2	Aspdh	Putative L-aspartate dehydrogenase	ASPD_MOUSE	2	-53.9112	0.460888	10w_HFD	2w_HFD_gluc	NaN	NaN	NaN
10w_HFD_Fr / 2w_HFD_gluc	Q9DCQ2	Q9DCQ2	-1.85037	1.85037	2.27e-05	Q9DCQ2	Aspdh	Putative L-aspartate dehydrogenase	ASPD_MOUSE	2	-72.2679	0.277321	10w_HFD_Fr	2w_HFD_gluc	NaN	NaN	NaN
10w_HFD / 2w_chow_FR	Q9DCQ2	Q9DCQ2	-1.03103	1.03103	0.0069142	Q9DCQ2	Aspdh	Putative L-aspartate dehydrogenase	ASPD_MOUSE	2	-51.064	0.48936	10w_HFD	2w_chow_FR	NaN	NaN	NaN
10w_HFD_Fr / 2w_chow_FR	Q9DCQ2	Q9DCQ2	-1.76389	1.76389	0.000118064	Q9DCQ2	Aspdh	Putative L-aspartate dehydrogenase	ASPD_MOUSE	2	-70.5547	0.294453	10w_HFD_Fr	2w_chow_FR	NaN	NaN	NaN
10w_chow_gluc / 10w_HFD	Q9DCQ2	Q9DCQ2	0.749956	0.749956	0.00541236	Q9DCQ2	Aspdh	Putative L-aspartate dehydrogenase	ASPD_MOUSE	2	68.1742	1.68174	10w_chow_gluc	10w_HFD	NaN	NaN	NaN
10w_chow_Fr / 10w_HFD_Fr	Q9DCQ2	Q9DCQ2	1.1096	1.1096	0.00284369	Q9DCQ2	Aspdh	Putative L-aspartate dehydrogenase	ASPD_MOUSE	2	115.786	2.15786	10w_chow_Fr	10w_HFD_Fr	NaN	NaN	NaN
10w_HFD_gluc / 10w_HFD_Fr	Q9DCQ2	Q9DCQ2	1.2349	1.2349	0.00118193	Q9DCQ2	Aspdh	Putative L-aspartate dehydrogenase	ASPD_MOUSE	2	135.364	2.35364	10w_HFD_gluc	10w_HFD_Fr	NaN	NaN	NaN
10w_chow_gluc / 10w_HFD_Fr	Q9DCQ2	Q9DCQ2	1.48281	1.48281	0.000658527	Q9DCQ2	Aspdh	Putative L-aspartate dehydrogenase	ASPD_MOUSE	2	179.493	2.79493	10w_chow_gluc	10w_HFD_Fr	NaN	NaN	NaN
10w_chow / 10w_HFD_Fr	Q9DCQ2	Q9DCQ2	1.63002	1.63002	4.78e-05	Q9DCQ2	Aspdh	Putative L-aspartate dehydrogenase	ASPD_MOUSE	2	209.518	3.09518	10w_chow	10w_HFD_Fr	NaN	NaN	NaN
2w_chow_Gluc / 2w_HFD_fr	P16460	P16460	-0.772687	0.772687	2.67e-07	P16460	Ass1	Argininosuccinate synthase	ASSY_MOUSE	16	-41.4674	0.585326	2w_chow_Gluc	2w_HFD_fr	NaN	NaN	NaN
10w_HFD_Fr / 2w_HFD_fr	P16460	P16460	-1.09617	1.09617	3.34e-08	P16460	Ass1	Argininosuccinate synthase	ASSY_MOUSE	16	-53.2242	0.467758	10w_HFD_Fr	2w_HFD_fr	NaN	NaN	NaN
10w_chow_Fr / 2w_HFD_fr	P16460	P16460	-1.06513	1.06513	1.76e-08	P16460	Ass1	Argininosuccinate synthase	ASSY_MOUSE	16	-52.207	0.47793	10w_chow_Fr	2w_HFD_fr	NaN	NaN	NaN
10w_HFD_gluc / 2w_HFD_fr	P16460	P16460	-0.810306	0.810306	2.35e-06	P16460	Ass1	Argininosuccinate synthase	ASSY_MOUSE	16	-42.9739	0.570261	10w_HFD_gluc	2w_HFD_fr	NaN	NaN	NaN
2w_chow_Gluc / control	P16460	P16460	-0.983574	0.983574	1.96e-08	P16460	Ass1	Argininosuccinate synthase	ASSY_MOUSE	16	-49.4275	0.505725	2w_chow_Gluc	control	NaN	NaN	NaN
2w_chow_FR / control	P16460	P16460	-0.690504	0.690504	2.41e-10	P16460	Ass1	Argininosuccinate synthase	ASSY_MOUSE	16	-38.0363	0.619637	2w_chow_FR	control	NaN	NaN	NaN
10w_HFD_Fr / control	P16460	P16460	-1.30705	1.30705	7.86e-08	P16460	Ass1	Argininosuccinate synthase	ASSY_MOUSE	16	-59.5854	0.404146	10w_HFD_Fr	control	NaN	NaN	NaN
10w_chow_Fr / control	P16460	P16460	-1.27602	1.27602	4.29e-09	P16460	Ass1	Argininosuccinate synthase	ASSY_MOUSE	16	-58.7066	0.412934	10w_chow_Fr	control	NaN	NaN	NaN
10w_HFD_gluc / control	P16460	P16460	-1.02119	1.02119	2.73e-07	P16460	Ass1	Argininosuccinate synthase	ASSY_MOUSE	16	-50.7291	0.492709	10w_HFD_gluc	control	NaN	NaN	NaN
10w_chow_gluc / control	P16460	P16460	-0.752197	0.752197	1.96e-06	P16460	Ass1	Argininosuccinate synthase	ASSY_MOUSE	16	-40.6301	0.593699	10w_chow_gluc	control	NaN	NaN	NaN
2w_chow_Gluc / 2w_HFD	P16460	P16460	-1.05688	1.05688	3.29e-07	P16460	Ass1	Argininosuccinate synthase	ASSY_MOUSE	16	-51.933	0.48067	2w_chow_Gluc	2w_HFD	NaN	NaN	NaN
2w_chow_FR / 2w_HFD	P16460	P16460	-0.763812	0.763812	1.53e-06	P16460	Ass1	Argininosuccinate synthase	ASSY_MOUSE	16	-41.1062	0.588938	2w_chow_FR	2w_HFD	NaN	NaN	NaN
10w_HFD_Fr / 2w_HFD	P16460	P16460	-1.38036	1.38036	1.36e-08	P16460	Ass1	Argininosuccinate synthase	ASSY_MOUSE	16	-61.5877	0.384123	10w_HFD_Fr	2w_HFD	NaN	NaN	NaN
10w_chow_Fr / 2w_HFD	P16460	P16460	-1.34933	1.34933	1.61e-10	P16460	Ass1	Argininosuccinate synthase	ASSY_MOUSE	16	-60.7524	0.392476	10w_chow_Fr	2w_HFD	NaN	NaN	NaN
10w_HFD_gluc / 2w_HFD	P16460	P16460	-1.0945	1.0945	7.22e-09	P16460	Ass1	Argininosuccinate synthase	ASSY_MOUSE	16	-53.1702	0.468298	10w_HFD_gluc	2w_HFD	NaN	NaN	NaN
10w_chow_gluc / 2w_HFD	P16460	P16460	-0.825506	0.825506	3.27e-07	P16460	Ass1	Argininosuccinate synthase	ASSY_MOUSE	16	-43.5716	0.564284	10w_chow_gluc	2w_HFD	NaN	NaN	NaN
10w_HFD / 2w_chow_Gluc	P16460	P16460	0.661852	0.661852	5.83e-07	P16460	Ass1	Argininosuccinate synthase	ASSY_MOUSE	16	58.2112	1.58211	10w_HFD	2w_chow_Gluc	NaN	NaN	NaN
10w_chow / 2w_chow_Gluc	P16460	P16460	0.648821	0.648821	1.97e-05	P16460	Ass1	Argininosuccinate synthase	ASSY_MOUSE	16	56.7886	1.56789	10w_chow	2w_chow_Gluc	NaN	NaN	NaN
10w_HFD_Fr / 2w_HFD_gluc	P16460	P16460	-0.860351	0.860351	1.2e-09	P16460	Ass1	Argininosuccinate synthase	ASSY_MOUSE	16	-44.9182	0.550818	10w_HFD_Fr	2w_HFD_gluc	NaN	NaN	NaN
10w_chow_Fr / 2w_HFD_gluc	P16460	P16460	-0.829315	0.829315	1.63e-08	P16460	Ass1	Argininosuccinate synthase	ASSY_MOUSE	16	-43.7204	0.562796	10w_chow_Fr	2w_HFD_gluc	NaN	NaN	NaN
10w_HFD_Fr / 2w_chow_FR	P16460	P16460	-0.616549	0.616549	0.00022049	P16460	Ass1	Argininosuccinate synthase	ASSY_MOUSE	16	-34.7771	0.652229	10w_HFD_Fr	2w_chow_FR	NaN	NaN	NaN
10w_chow_Fr / 2w_chow_FR	P16460	P16460	-0.585513	0.585513	1.57e-06	P16460	Ass1	Argininosuccinate synthase	ASSY_MOUSE	16	-33.3588	0.666412	10w_chow_Fr	2w_chow_FR	NaN	NaN	NaN
10w_HFD_Fr / 10w_HFD	P16460	P16460	-0.985331	0.985331	1.45e-07	P16460	Ass1	Argininosuccinate synthase	ASSY_MOUSE	16	-49.489	0.50511	10w_HFD_Fr	10w_HFD	NaN	NaN	NaN
10w_chow_Fr / 10w_HFD	P16460	P16460	-0.954294	0.954294	5.33e-12	P16460	Ass1	Argininosuccinate synthase	ASSY_MOUSE	16	-48.3906	0.516094	10w_chow_Fr	10w_HFD	NaN	NaN	NaN
10w_HFD_gluc / 10w_HFD	P16460	P16460	-0.699471	0.699471	3.99e-06	P16460	Ass1	Argininosuccinate synthase	ASSY_MOUSE	16	-38.4202	0.615798	10w_HFD_gluc	10w_HFD	NaN	NaN	NaN
10w_chow / 10w_HFD_Fr	P16460	P16460	0.9723	0.9723	7.47e-07	P16460	Ass1	Argininosuccinate synthase	ASSY_MOUSE	16	96.1966	1.96197	10w_chow	10w_HFD_Fr	NaN	NaN	NaN
10w_chow / 10w_chow_Fr	P16460	P16460	0.941264	0.941264	1.29e-10	P16460	Ass1	Argininosuccinate synthase	ASSY_MOUSE	16	92.0209	1.92021	10w_chow	10w_chow_Fr	NaN	NaN	NaN
10w_chow / 10w_HFD_gluc	P16460	P16460	0.68644	0.68644	6.17e-06	P16460	Ass1	Argininosuccinate synthase	ASSY_MOUSE	16	60.9307	1.60931	10w_chow	10w_HFD_gluc	NaN	NaN	NaN
control / 2w_HFD_fr	Q9QZW0	Q9QZW0	-0.596086	0.596086	0.000978869	Q9QZW0	Atp11c	Phospholipid-transporting ATPase 11C	AT11C_MOUSE	3	-33.8454	0.661546	control	2w_HFD_fr	NaN	NaN	NaN
10w_HFD / 2w_HFD_fr	Q9QZW0	Q9QZW0	-1.04411	1.04411	1.3e-07	Q9QZW0	Atp11c	Phospholipid-transporting ATPase 11C	AT11C_MOUSE	3	-51.5057	0.484943	10w_HFD	2w_HFD_fr	NaN	NaN	NaN
10w_HFD_Fr / 2w_HFD_fr	Q9QZW0	Q9QZW0	-1.44955	1.44955	1.68e-05	Q9QZW0	Atp11c	Phospholipid-transporting ATPase 11C	AT11C_MOUSE	3	-63.3864	0.366136	10w_HFD_Fr	2w_HFD_fr	NaN	NaN	NaN
10w_chow_Fr / 2w_HFD_fr	Q9QZW0	Q9QZW0	-0.728796	0.728796	0.00150987	Q9QZW0	Atp11c	Phospholipid-transporting ATPase 11C	AT11C_MOUSE	3	-39.6593	0.603407	10w_chow_Fr	2w_HFD_fr	NaN	NaN	NaN
10w_HFD_gluc / 2w_HFD_fr	Q9QZW0	Q9QZW0	-0.935969	0.935969	2.29e-05	Q9QZW0	Atp11c	Phospholipid-transporting ATPase 11C	AT11C_MOUSE	3	-47.7309	0.522691	10w_HFD_gluc	2w_HFD_fr	NaN	NaN	NaN
10w_chow_gluc / 2w_HFD_fr	Q9QZW0	Q9QZW0	-0.656531	0.656531	0.000649562	Q9QZW0	Atp11c	Phospholipid-transporting ATPase 11C	AT11C_MOUSE	3	-36.5598	0.634402	10w_chow_gluc	2w_HFD_fr	NaN	NaN	NaN
10w_chow / 2w_HFD_fr	Q9QZW0	Q9QZW0	-0.696741	0.696741	0.000458377	Q9QZW0	Atp11c	Phospholipid-transporting ATPase 11C	AT11C_MOUSE	3	-38.3036	0.616964	10w_chow	2w_HFD_fr	NaN	NaN	NaN
10w_HFD_Fr / control	Q9QZW0	Q9QZW0	-0.853461	0.853461	0.00439398	Q9QZW0	Atp11c	Phospholipid-transporting ATPase 11C	AT11C_MOUSE	3	-44.6545	0.553455	10w_HFD_Fr	control	NaN	NaN	NaN
10w_HFD / 2w_HFD	Q9QZW0	Q9QZW0	-0.892959	0.892959	2.92e-05	Q9QZW0	Atp11c	Phospholipid-transporting ATPase 11C	AT11C_MOUSE	3	-46.1491	0.538509	10w_HFD	2w_HFD	NaN	NaN	NaN
10w_HFD_Fr / 2w_HFD	Q9QZW0	Q9QZW0	-1.29839	1.29839	4.22e-05	Q9QZW0	Atp11c	Phospholipid-transporting ATPase 11C	AT11C_MOUSE	3	-59.3421	0.406579	10w_HFD_Fr	2w_HFD	NaN	NaN	NaN
10w_HFD_gluc / 2w_HFD	Q9QZW0	Q9QZW0	-0.784815	0.784815	0.000201144	Q9QZW0	Atp11c	Phospholipid-transporting ATPase 11C	AT11C_MOUSE	3	-41.9573	0.580427	10w_HFD_gluc	2w_HFD	NaN	NaN	NaN
10w_HFD / 2w_chow_Gluc	Q9QZW0	Q9QZW0	-0.68807	0.68807	0.000752821	Q9QZW0	Atp11c	Phospholipid-transporting ATPase 11C	AT11C_MOUSE	3	-37.9317	0.620683	10w_HFD	2w_chow_Gluc	NaN	NaN	NaN
10w_HFD_Fr / 2w_chow_Gluc	Q9QZW0	Q9QZW0	-1.0935	1.0935	0.000109502	Q9QZW0	Atp11c	Phospholipid-transporting ATPase 11C	AT11C_MOUSE	3	-53.1378	0.468622	10w_HFD_Fr	2w_chow_Gluc	NaN	NaN	NaN
10w_HFD / 2w_HFD_gluc	Q9QZW0	Q9QZW0	-0.956552	0.956552	5.05e-05	Q9QZW0	Atp11c	Phospholipid-transporting ATPase 11C	AT11C_MOUSE	3	-48.4713	0.515287	10w_HFD	2w_HFD_gluc	NaN	NaN	NaN
10w_HFD_Fr / 2w_HFD_gluc	Q9QZW0	Q9QZW0	-1.36199	1.36199	0.000322039	Q9QZW0	Atp11c	Phospholipid-transporting ATPase 11C	AT11C_MOUSE	3	-61.0954	0.389046	10w_HFD_Fr	2w_HFD_gluc	NaN	NaN	NaN
10w_chow_Fr / 2w_HFD_gluc	Q9QZW0	Q9QZW0	-0.641234	0.641234	0.00159536	Q9QZW0	Atp11c	Phospholipid-transporting ATPase 11C	AT11C_MOUSE	3	-35.8836	0.641164	10w_chow_Fr	2w_HFD_gluc	NaN	NaN	NaN
10w_HFD_gluc / 2w_HFD_gluc	Q9QZW0	Q9QZW0	-0.848408	0.848408	0.000396294	Q9QZW0	Atp11c	Phospholipid-transporting ATPase 11C	AT11C_MOUSE	3	-44.4603	0.555397	10w_HFD_gluc	2w_HFD_gluc	NaN	NaN	NaN
10w_chow / 2w_HFD_gluc	Q9QZW0	Q9QZW0	-0.609179	0.609179	0.00395484	Q9QZW0	Atp11c	Phospholipid-transporting ATPase 11C	AT11C_MOUSE	3	-34.443	0.65557	10w_chow	2w_HFD_gluc	NaN	NaN	NaN
10w_HFD / 2w_chow_FR	Q9QZW0	Q9QZW0	-0.635689	0.635689	0.000266799	Q9QZW0	Atp11c	Phospholipid-transporting ATPase 11C	AT11C_MOUSE	3	-35.6367	0.643633	10w_HFD	2w_chow_FR	NaN	NaN	NaN
10w_HFD_Fr / 2w_chow_FR	Q9QZW0	Q9QZW0	-1.04112	1.04112	0.00010053	Q9QZW0	Atp11c	Phospholipid-transporting ATPase 11C	AT11C_MOUSE	3	-51.4051	0.485949	10w_HFD_Fr	2w_chow_FR	NaN	NaN	NaN
10w_chow_gluc / 10w_HFD_Fr	Q9QZW0	Q9QZW0	0.793016	0.793016	0.000716645	Q9QZW0	Atp11c	Phospholipid-transporting ATPase 11C	AT11C_MOUSE	3	73.2693	1.73269	10w_chow_gluc	10w_HFD_Fr	NaN	NaN	NaN
10w_HFD / 2w_HFD_fr	Q8VDN2	Q8VDN2	-1.00524	1.00524	1.24e-11	Q8VDN2	Atp1a1	Sodium/potassium-transporting ATPase subunit alpha-1	AT1A1_MOUSE	10	-50.1814	0.498186	10w_HFD	2w_HFD_fr	NaN	NaN	NaN
10w_HFD_Fr / 2w_HFD_fr	Q8VDN2	Q8VDN2	-1.29818	1.29818	8.24e-11	Q8VDN2	Atp1a1	Sodium/potassium-transporting ATPase subunit alpha-1	AT1A1_MOUSE	10	-59.336	0.40664	10w_HFD_Fr	2w_HFD_fr	NaN	NaN	NaN
10w_HFD_gluc / 2w_HFD_fr	Q8VDN2	Q8VDN2	-0.906652	0.906652	3.72e-12	Q8VDN2	Atp1a1	Sodium/potassium-transporting ATPase subunit alpha-1	AT1A1_MOUSE	10	-46.6578	0.533422	10w_HFD_gluc	2w_HFD_fr	NaN	NaN	NaN
10w_HFD / control	Q8VDN2	Q8VDN2	-0.742802	0.742802	2.15e-07	Q8VDN2	Atp1a1	Sodium/potassium-transporting ATPase subunit alpha-1	AT1A1_MOUSE	10	-40.2422	0.597578	10w_HFD	control	NaN	NaN	NaN
10w_HFD_Fr / control	Q8VDN2	Q8VDN2	-1.03574	1.03574	1.91e-08	Q8VDN2	Atp1a1	Sodium/potassium-transporting ATPase subunit alpha-1	AT1A1_MOUSE	10	-51.2233	0.487767	10w_HFD_Fr	control	NaN	NaN	NaN
10w_HFD_gluc / control	Q8VDN2	Q8VDN2	-0.644211	0.644211	9.51e-07	Q8VDN2	Atp1a1	Sodium/potassium-transporting ATPase subunit alpha-1	AT1A1_MOUSE	10	-36.0157	0.639843	10w_HFD_gluc	control	NaN	NaN	NaN
10w_HFD / 2w_HFD	Q8VDN2	Q8VDN2	-0.907069	0.907069	1.19e-09	Q8VDN2	Atp1a1	Sodium/potassium-transporting ATPase subunit alpha-1	AT1A1_MOUSE	10	-46.6733	0.533267	10w_HFD	2w_HFD	NaN	NaN	NaN
10w_HFD_Fr / 2w_HFD	Q8VDN2	Q8VDN2	-1.2	1.2	1.13e-10	Q8VDN2	Atp1a1	Sodium/potassium-transporting ATPase subunit alpha-1	AT1A1_MOUSE	10	-56.4726	0.435274	10w_HFD_Fr	2w_HFD	NaN	NaN	NaN
10w_HFD_gluc / 2w_HFD	Q8VDN2	Q8VDN2	-0.808478	0.808478	6.59e-11	Q8VDN2	Atp1a1	Sodium/potassium-transporting ATPase subunit alpha-1	AT1A1_MOUSE	10	-42.9016	0.570984	10w_HFD_gluc	2w_HFD	NaN	NaN	NaN
10w_HFD / 2w_chow_Gluc	Q8VDN2	Q8VDN2	-0.856221	0.856221	2.03e-10	Q8VDN2	Atp1a1	Sodium/potassium-transporting ATPase subunit alpha-1	AT1A1_MOUSE	10	-44.7602	0.552398	10w_HFD	2w_chow_Gluc	NaN	NaN	NaN
10w_HFD_Fr / 2w_chow_Gluc	Q8VDN2	Q8VDN2	-1.14916	1.14916	3e-13	Q8VDN2	Atp1a1	Sodium/potassium-transporting ATPase subunit alpha-1	AT1A1_MOUSE	10	-54.9111	0.450889	10w_HFD_Fr	2w_chow_Gluc	NaN	NaN	NaN
10w_HFD_gluc / 2w_chow_Gluc	Q8VDN2	Q8VDN2	-0.757631	0.757631	5.07e-10	Q8VDN2	Atp1a1	Sodium/potassium-transporting ATPase subunit alpha-1	AT1A1_MOUSE	10	-40.8533	0.591467	10w_HFD_gluc	2w_chow_Gluc	NaN	NaN	NaN
10w_HFD / 2w_HFD_gluc	Q8VDN2	Q8VDN2	-0.745078	0.745078	2.42e-07	Q8VDN2	Atp1a1	Sodium/potassium-transporting ATPase subunit alpha-1	AT1A1_MOUSE	10	-40.3364	0.596636	10w_HFD	2w_HFD_gluc	NaN	NaN	NaN
10w_HFD_Fr / 2w_HFD_gluc	Q8VDN2	Q8VDN2	-1.03801	1.03801	2.39e-09	Q8VDN2	Atp1a1	Sodium/potassium-transporting ATPase subunit alpha-1	AT1A1_MOUSE	10	-51.3002	0.486998	10w_HFD_Fr	2w_HFD_gluc	NaN	NaN	NaN
10w_HFD_gluc / 2w_HFD_gluc	Q8VDN2	Q8VDN2	-0.646487	0.646487	1.66e-06	Q8VDN2	Atp1a1	Sodium/potassium-transporting ATPase subunit alpha-1	AT1A1_MOUSE	10	-36.1166	0.638834	10w_HFD_gluc	2w_HFD_gluc	NaN	NaN	NaN
10w_HFD / 2w_chow_FR	Q8VDN2	Q8VDN2	-1.07178	1.07178	6.37e-09	Q8VDN2	Atp1a1	Sodium/potassium-transporting ATPase subunit alpha-1	AT1A1_MOUSE	10	-52.4268	0.475732	10w_HFD	2w_chow_FR	NaN	NaN	NaN
10w_HFD_Fr / 2w_chow_FR	Q8VDN2	Q8VDN2	-1.36471	1.36471	1.41e-14	Q8VDN2	Atp1a1	Sodium/potassium-transporting ATPase subunit alpha-1	AT1A1_MOUSE	10	-61.1688	0.388312	10w_HFD_Fr	2w_chow_FR	NaN	NaN	NaN
10w_HFD_gluc / 2w_chow_FR	Q8VDN2	Q8VDN2	-0.973187	0.973187	1.06e-12	Q8VDN2	Atp1a1	Sodium/potassium-transporting ATPase subunit alpha-1	AT1A1_MOUSE	10	-49.062	0.50938	10w_HFD_gluc	2w_chow_FR	NaN	NaN	NaN
10w_chow_Fr / 10w_HFD	Q8VDN2	Q8VDN2	0.768276	0.768276	6.99e-08	Q8VDN2	Atp1a1	Sodium/potassium-transporting ATPase subunit alpha-1	AT1A1_MOUSE	10	70.3233	1.70323	10w_chow_Fr	10w_HFD	NaN	NaN	NaN
10w_chow_gluc / 10w_HFD	Q8VDN2	Q8VDN2	0.635192	0.635192	2.39e-05	Q8VDN2	Atp1a1	Sodium/potassium-transporting ATPase subunit alpha-1	AT1A1_MOUSE	10	55.3145	1.55314	10w_chow_gluc	10w_HFD	NaN	NaN	NaN
10w_chow_Fr / 10w_HFD_Fr	Q8VDN2	Q8VDN2	1.06121	1.06121	6.84e-10	Q8VDN2	Atp1a1	Sodium/potassium-transporting ATPase subunit alpha-1	AT1A1_MOUSE	10	108.668	2.08668	10w_chow_Fr	10w_HFD_Fr	NaN	NaN	NaN
10w_chow_gluc / 10w_HFD_Fr	Q8VDN2	Q8VDN2	0.928127	0.928127	6.91e-07	Q8VDN2	Atp1a1	Sodium/potassium-transporting ATPase subunit alpha-1	AT1A1_MOUSE	10	90.2804	1.9028	10w_chow_gluc	10w_HFD_Fr	NaN	NaN	NaN
10w_chow / 10w_HFD_Fr	Q8VDN2	Q8VDN2	0.792245	0.792245	3.82e-06	Q8VDN2	Atp1a1	Sodium/potassium-transporting ATPase subunit alpha-1	AT1A1_MOUSE	10	73.1767	1.73177	10w_chow	10w_HFD_Fr	NaN	NaN	NaN
10w_HFD_gluc / 10w_chow_Fr	Q8VDN2	Q8VDN2	-0.669685	0.669685	1.33e-10	Q8VDN2	Atp1a1	Sodium/potassium-transporting ATPase subunit alpha-1	AT1A1_MOUSE	10	-37.1356	0.628644	10w_HFD_gluc	10w_chow_Fr	NaN	NaN	NaN
10w_HFD / 2w_HFD_fr	P14094	P14094	-1.14222	1.14222	5.86e-06	P14094	Atp1b1	Sodium/potassium-transporting ATPase subunit beta-1	AT1B1_MOUSE	3	-54.6938	0.453062	10w_HFD	2w_HFD_fr	NaN	NaN	NaN
10w_HFD_Fr / 2w_HFD_fr	P14094	P14094	-1.1024	1.1024	0.000105603	P14094	Atp1b1	Sodium/potassium-transporting ATPase subunit beta-1	AT1B1_MOUSE	3	-53.4259	0.465741	10w_HFD_Fr	2w_HFD_fr	NaN	NaN	NaN
10w_HFD_gluc / 2w_HFD_fr	P14094	P14094	-0.965082	0.965082	0.000171319	P14094	Atp1b1	Sodium/potassium-transporting ATPase subunit beta-1	AT1B1_MOUSE	3	-48.7751	0.512249	10w_HFD_gluc	2w_HFD_fr	NaN	NaN	NaN
10w_HFD / control	P14094	P14094	-0.916103	0.916103	0.00051299	P14094	Atp1b1	Sodium/potassium-transporting ATPase subunit beta-1	AT1B1_MOUSE	3	-47.0062	0.529938	10w_HFD	control	NaN	NaN	NaN
10w_HFD_Fr / control	P14094	P14094	-0.876284	0.876284	0.0010439	P14094	Atp1b1	Sodium/potassium-transporting ATPase subunit beta-1	AT1B1_MOUSE	3	-45.5231	0.544769	10w_HFD_Fr	control	NaN	NaN	NaN
10w_HFD_gluc / control	P14094	P14094	-0.738966	0.738966	0.00248837	P14094	Atp1b1	Sodium/potassium-transporting ATPase subunit beta-1	AT1B1_MOUSE	3	-40.0831	0.599169	10w_HFD_gluc	control	NaN	NaN	NaN
10w_HFD / 2w_HFD	P14094	P14094	-1.02564	1.02564	0.000178124	P14094	Atp1b1	Sodium/potassium-transporting ATPase subunit beta-1	AT1B1_MOUSE	3	-50.8807	0.491193	10w_HFD	2w_HFD	NaN	NaN	NaN
10w_HFD_Fr / 2w_HFD	P14094	P14094	-0.985819	0.985819	3.08e-05	P14094	Atp1b1	Sodium/potassium-transporting ATPase subunit beta-1	AT1B1_MOUSE	3	-49.5061	0.504939	10w_HFD_Fr	2w_HFD	NaN	NaN	NaN
10w_HFD_gluc / 2w_HFD	P14094	P14094	-0.848501	0.848501	2.26e-05	P14094	Atp1b1	Sodium/potassium-transporting ATPase subunit beta-1	AT1B1_MOUSE	3	-44.4638	0.555362	10w_HFD_gluc	2w_HFD	NaN	NaN	NaN
10w_HFD / 2w_chow_Gluc	P14094	P14094	-1.00685	1.00685	0.00027089	P14094	Atp1b1	Sodium/potassium-transporting ATPase subunit beta-1	AT1B1_MOUSE	3	-50.2367	0.497633	10w_HFD	2w_chow_Gluc	NaN	NaN	NaN
10w_HFD_Fr / 2w_chow_Gluc	P14094	P14094	-0.967028	0.967028	5.05e-06	P14094	Atp1b1	Sodium/potassium-transporting ATPase subunit beta-1	AT1B1_MOUSE	3	-48.8441	0.511559	10w_HFD_Fr	2w_chow_Gluc	NaN	NaN	NaN
10w_HFD_gluc / 2w_chow_Gluc	P14094	P14094	-0.82971	0.82971	0.000808355	P14094	Atp1b1	Sodium/potassium-transporting ATPase subunit beta-1	AT1B1_MOUSE	3	-43.7358	0.562643	10w_HFD_gluc	2w_chow_Gluc	NaN	NaN	NaN
10w_HFD / 2w_HFD_gluc	P14094	P14094	-0.956635	0.956635	2.45e-05	P14094	Atp1b1	Sodium/potassium-transporting ATPase subunit beta-1	AT1B1_MOUSE	3	-48.4743	0.515257	10w_HFD	2w_HFD_gluc	NaN	NaN	NaN
10w_HFD_Fr / 2w_HFD_gluc	P14094	P14094	-0.916816	0.916816	7.28e-05	P14094	Atp1b1	Sodium/potassium-transporting ATPase subunit beta-1	AT1B1_MOUSE	3	-47.0323	0.529677	10w_HFD_Fr	2w_HFD_gluc	NaN	NaN	NaN
10w_HFD_gluc / 2w_HFD_gluc	P14094	P14094	-0.779498	0.779498	0.00147394	P14094	Atp1b1	Sodium/potassium-transporting ATPase subunit beta-1	AT1B1_MOUSE	3	-41.743	0.58257	10w_HFD_gluc	2w_HFD_gluc	NaN	NaN	NaN
10w_HFD / 2w_chow_FR	P14094	P14094	-1.30717	1.30717	4.18e-05	P14094	Atp1b1	Sodium/potassium-transporting ATPase subunit beta-1	AT1B1_MOUSE	3	-59.5888	0.404112	10w_HFD	2w_chow_FR	NaN	NaN	NaN
10w_HFD_Fr / 2w_chow_FR	P14094	P14094	-1.26735	1.26735	4.93e-06	P14094	Atp1b1	Sodium/potassium-transporting ATPase subunit beta-1	AT1B1_MOUSE	3	-58.4579	0.415421	10w_HFD_Fr	2w_chow_FR	NaN	NaN	NaN
10w_HFD_gluc / 2w_chow_FR	P14094	P14094	-1.13004	1.13004	1.12e-05	P14094	Atp1b1	Sodium/potassium-transporting ATPase subunit beta-1	AT1B1_MOUSE	3	-54.3096	0.456904	10w_HFD_gluc	2w_chow_FR	NaN	NaN	NaN
10w_chow / 2w_chow_FR	P14094	P14094	-0.64886	0.64886	0.00100154	P14094	Atp1b1	Sodium/potassium-transporting ATPase subunit beta-1	AT1B1_MOUSE	3	-36.2216	0.637784	10w_chow	2w_chow_FR	NaN	NaN	NaN
10w_chow_Fr / 10w_HFD	P14094	P14094	0.878882	0.878882	0.000931485	P14094	Atp1b1	Sodium/potassium-transporting ATPase subunit beta-1	AT1B1_MOUSE	3	83.895	1.83895	10w_chow_Fr	10w_HFD	NaN	NaN	NaN
10w_chow_gluc / 10w_HFD	P14094	P14094	0.763284	0.763284	0.00300562	P14094	Atp1b1	Sodium/potassium-transporting ATPase subunit beta-1	AT1B1_MOUSE	3	69.7349	1.69735	10w_chow_gluc	10w_HFD	NaN	NaN	NaN
10w_chow / 10w_HFD	P14094	P14094	0.658314	0.658314	0.00659178	P14094	Atp1b1	Sodium/potassium-transporting ATPase subunit beta-1	AT1B1_MOUSE	3	57.8237	1.57824	10w_chow	10w_HFD	NaN	NaN	NaN
10w_chow_Fr / 10w_HFD_Fr	P14094	P14094	0.839063	0.839063	0.00082128	P14094	Atp1b1	Sodium/potassium-transporting ATPase subunit beta-1	AT1B1_MOUSE	3	78.8888	1.78889	10w_chow_Fr	10w_HFD_Fr	NaN	NaN	NaN
10w_chow_gluc / 10w_HFD_Fr	P14094	P14094	0.723464	0.723464	0.00484183	P14094	Atp1b1	Sodium/potassium-transporting ATPase subunit beta-1	AT1B1_MOUSE	3	65.1142	1.65114	10w_chow_gluc	10w_HFD_Fr	NaN	NaN	NaN
10w_HFD_gluc / 10w_chow_Fr	P14094	P14094	-0.701745	0.701745	0.000132657	P14094	Atp1b1	Sodium/potassium-transporting ATPase subunit beta-1	AT1B1_MOUSE	3	-38.5172	0.614828	10w_HFD_gluc	10w_chow_Fr	NaN	NaN	NaN
10w_chow_gluc / 10w_HFD_gluc	P14094	P14094	0.586146	0.586146	0.007274	P14094	Atp1b1	Sodium/potassium-transporting ATPase subunit beta-1	AT1B1_MOUSE	3	50.1231	1.50123	10w_chow_gluc	10w_HFD_gluc	NaN	NaN	NaN
10w_HFD / 2w_HFD_fr	O55143	O55143	-0.964978	0.964978	4.45e-06	O55143	Atp2a2	Sarcoplasmic/endoplasmic reticulum calcium ATPase 2	AT2A2_MOUSE	3	-48.7714	0.512286	10w_HFD	2w_HFD_fr	NaN	NaN	NaN
10w_HFD_Fr / 2w_HFD_fr	O55143	O55143	-1.19946	1.19946	4.99e-05	O55143	Atp2a2	Sarcoplasmic/endoplasmic reticulum calcium ATPase 2	AT2A2_MOUSE	3	-56.4561	0.435439	10w_HFD_Fr	2w_HFD_fr	NaN	NaN	NaN
10w_chow_Fr / 2w_HFD_fr	O55143	O55143	-0.655545	0.655545	0.000721152	O55143	Atp2a2	Sarcoplasmic/endoplasmic reticulum calcium ATPase 2	AT2A2_MOUSE	3	-36.5164	0.634836	10w_chow_Fr	2w_HFD_fr	NaN	NaN	NaN
10w_HFD_gluc / 2w_HFD_fr	O55143	O55143	-0.96572	0.96572	6.38e-07	O55143	Atp2a2	Sarcoplasmic/endoplasmic reticulum calcium ATPase 2	AT2A2_MOUSE	3	-48.7977	0.512023	10w_HFD_gluc	2w_HFD_fr	NaN	NaN	NaN
10w_chow_gluc / 2w_HFD_fr	O55143	O55143	-0.677591	0.677591	0.000196054	O55143	Atp2a2	Sarcoplasmic/endoplasmic reticulum calcium ATPase 2	AT2A2_MOUSE	3	-37.4792	0.625208	10w_chow_gluc	2w_HFD_fr	NaN	NaN	NaN
10w_HFD / control	O55143	O55143	-0.742711	0.742711	5.92e-05	O55143	Atp2a2	Sarcoplasmic/endoplasmic reticulum calcium ATPase 2	AT2A2_MOUSE	3	-40.2385	0.597615	10w_HFD	control	NaN	NaN	NaN
10w_HFD_Fr / control	O55143	O55143	-0.97719	0.97719	0.000164614	O55143	Atp2a2	Sarcoplasmic/endoplasmic reticulum calcium ATPase 2	AT2A2_MOUSE	3	-49.2032	0.507968	10w_HFD_Fr	control	NaN	NaN	NaN
10w_HFD_gluc / control	O55143	O55143	-0.743453	0.743453	1.13e-06	O55143	Atp2a2	Sarcoplasmic/endoplasmic reticulum calcium ATPase 2	AT2A2_MOUSE	3	-40.2692	0.597308	10w_HFD_gluc	control	NaN	NaN	NaN
10w_HFD / 2w_HFD	O55143	O55143	-0.790213	0.790213	1.57e-05	O55143	Atp2a2	Sarcoplasmic/endoplasmic reticulum calcium ATPase 2	AT2A2_MOUSE	3	-42.1741	0.578259	10w_HFD	2w_HFD	NaN	NaN	NaN
10w_HFD_Fr / 2w_HFD	O55143	O55143	-1.02469	1.02469	1.65e-05	O55143	Atp2a2	Sarcoplasmic/endoplasmic reticulum calcium ATPase 2	AT2A2_MOUSE	3	-50.8485	0.491515	10w_HFD_Fr	2w_HFD	NaN	NaN	NaN
10w_HFD_gluc / 2w_HFD	O55143	O55143	-0.790955	0.790955	5.91e-06	O55143	Atp2a2	Sarcoplasmic/endoplasmic reticulum calcium ATPase 2	AT2A2_MOUSE	3	-42.2039	0.577961	10w_HFD_gluc	2w_HFD	NaN	NaN	NaN
10w_HFD / 2w_chow_Gluc	O55143	O55143	-0.632078	0.632078	0.000364945	O55143	Atp2a2	Sarcoplasmic/endoplasmic reticulum calcium ATPase 2	AT2A2_MOUSE	3	-35.4754	0.645246	10w_HFD	2w_chow_Gluc	NaN	NaN	NaN
10w_HFD_Fr / 2w_chow_Gluc	O55143	O55143	-0.866558	0.866558	9.21e-06	O55143	Atp2a2	Sarcoplasmic/endoplasmic reticulum calcium ATPase 2	AT2A2_MOUSE	3	-45.1546	0.548454	10w_HFD_Fr	2w_chow_Gluc	NaN	NaN	NaN
10w_HFD_gluc / 2w_chow_Gluc	O55143	O55143	-0.63282	0.63282	7.17e-05	O55143	Atp2a2	Sarcoplasmic/endoplasmic reticulum calcium ATPase 2	AT2A2_MOUSE	3	-35.5086	0.644914	10w_HFD_gluc	2w_chow_Gluc	NaN	NaN	NaN
10w_HFD / 2w_HFD_gluc	O55143	O55143	-0.864443	0.864443	3.33e-06	O55143	Atp2a2	Sarcoplasmic/endoplasmic reticulum calcium ATPase 2	AT2A2_MOUSE	3	-45.0742	0.549258	10w_HFD	2w_HFD_gluc	NaN	NaN	NaN
10w_HFD_Fr / 2w_HFD_gluc	O55143	O55143	-1.09892	1.09892	1.01e-06	O55143	Atp2a2	Sarcoplasmic/endoplasmic reticulum calcium ATPase 2	AT2A2_MOUSE	3	-53.3135	0.466865	10w_HFD_Fr	2w_HFD_gluc	NaN	NaN	NaN
10w_HFD_gluc / 2w_HFD_gluc	O55143	O55143	-0.865185	0.865185	4.95e-08	O55143	Atp2a2	Sarcoplasmic/endoplasmic reticulum calcium ATPase 2	AT2A2_MOUSE	3	-45.1024	0.548976	10w_HFD_gluc	2w_HFD_gluc	NaN	NaN	NaN
10w_HFD / 2w_chow_FR	O55143	O55143	-0.780107	0.780107	1.4e-05	O55143	Atp2a2	Sarcoplasmic/endoplasmic reticulum calcium ATPase 2	AT2A2_MOUSE	3	-41.7676	0.582324	10w_HFD	2w_chow_FR	NaN	NaN	NaN
10w_HFD_Fr / 2w_chow_FR	O55143	O55143	-1.01459	1.01459	5.56e-05	O55143	Atp2a2	Sarcoplasmic/endoplasmic reticulum calcium ATPase 2	AT2A2_MOUSE	3	-50.503	0.49497	10w_HFD_Fr	2w_chow_FR	NaN	NaN	NaN
10w_HFD_gluc / 2w_chow_FR	O55143	O55143	-0.780849	0.780849	5.23e-08	O55143	Atp2a2	Sarcoplasmic/endoplasmic reticulum calcium ATPase 2	AT2A2_MOUSE	3	-41.7976	0.582024	10w_HFD_gluc	2w_chow_FR	NaN	NaN	NaN
10w_chow / 10w_HFD_Fr	O55143	O55143	0.68184	0.68184	2.74e-05	O55143	Atp2a2	Sarcoplasmic/endoplasmic reticulum calcium ATPase 2	AT2A2_MOUSE	3	60.4184	1.60418	10w_chow	10w_HFD_Fr	NaN	NaN	NaN
10w_HFD_Fr / 2w_chow_FR	P56382	P56382	0.832418	0.832418	0.00974781	P56382	Atp5e	ATP synthase subunit epsilon, mitochondrial	ATP5E_MOUSE	1	78.0667	1.78067	10w_HFD_Fr	2w_chow_FR	NaN	NaN	NaN
10w_HFD_Fr / 2w_HFD	Q9DCX2	Q9DCX2	0.721351	0.721351	0.00452274	Q9DCX2	Atp5h	ATP synthase subunit d, mitochondrial	ATP5H_MOUSE	10	64.8725	1.64873	10w_HFD_Fr	2w_HFD	NaN	NaN	NaN
10w_HFD_Fr / 2w_chow_FR	Q9DCX2	Q9DCX2	0.618346	0.618346	2.72e-05	Q9DCX2	Atp5h	ATP synthase subunit d, mitochondrial	ATP5H_MOUSE	10	53.5115	1.53511	10w_HFD_Fr	2w_chow_FR	NaN	NaN	NaN
10w_HFD / 2w_HFD_fr	Q61335	Q61335	-0.610549	0.610549	0.000387623	Q61335	Bcap31	B-cell receptor-associated protein 31	BAP31_MOUSE	2	-34.5052	0.654948	10w_HFD	2w_HFD_fr	NaN	NaN	NaN
10w_HFD_Fr / 2w_HFD_fr	Q61335	Q61335	-0.630101	0.630101	0.00355075	Q61335	Bcap31	B-cell receptor-associated protein 31	BAP31_MOUSE	2	-35.3869	0.646131	10w_HFD_Fr	2w_HFD_fr	NaN	NaN	NaN
10w_HFD / control	Q61335	Q61335	-0.707653	0.707653	0.00319748	Q61335	Bcap31	B-cell receptor-associated protein 31	BAP31_MOUSE	2	-38.7685	0.612315	10w_HFD	control	NaN	NaN	NaN
10w_HFD / 2w_chow_FR	Q61335	Q61335	-0.769461	0.769461	0.000251412	Q61335	Bcap31	B-cell receptor-associated protein 31	BAP31_MOUSE	2	-41.3363	0.586637	10w_HFD	2w_chow_FR	NaN	NaN	NaN
10w_HFD_Fr / 2w_chow_FR	Q61335	Q61335	-0.789013	0.789013	0.000779029	Q61335	Bcap31	B-cell receptor-associated protein 31	BAP31_MOUSE	2	-42.126	0.57874	10w_HFD_Fr	2w_chow_FR	NaN	NaN	NaN
10w_HFD_gluc / 2w_chow_FR	Q61335	Q61335	-0.640387	0.640387	0.000321224	Q61335	Bcap31	B-cell receptor-associated protein 31	BAP31_MOUSE	2	-35.8459	0.641541	10w_HFD_gluc	2w_chow_FR	NaN	NaN	NaN
10w_chow / 10w_HFD	Q61335	Q61335	0.603563	0.603563	0.00112919	Q61335	Bcap31	B-cell receptor-associated protein 31	BAP31_MOUSE	2	51.9465	1.51946	10w_chow	10w_HFD	NaN	NaN	NaN
10w_chow / 10w_HFD_Fr	Q61335	Q61335	0.623115	0.623115	0.00347034	Q61335	Bcap31	B-cell receptor-associated protein 31	BAP31_MOUSE	2	54.0197	1.5402	10w_chow	10w_HFD_Fr	NaN	NaN	NaN
10w_chow / 10w_HFD_Fr	P59017	P59017	-0.580638	0.580638	0.000501404	P59017	Bcl2l13	Bcl-2-like protein 13	B2L13_MOUSE	3	-33.1332	0.668668	10w_chow	10w_HFD_Fr	NaN	NaN	NaN
10w_HFD_Fr / 2w_HFD_fr	Q80XN0	Q80XN0	0.852474	0.852474	5.13e-11	Q80XN0	Bdh1	D-beta-hydroxybutyrate dehydrogenase, mitochondrial	BDH_MOUSE	9	80.5595	1.8056	10w_HFD_Fr	2w_HFD_fr	NaN	NaN	NaN
10w_HFD_gluc / 2w_HFD_fr	Q80XN0	Q80XN0	0.618623	0.618623	1.25e-10	Q80XN0	Bdh1	D-beta-hydroxybutyrate dehydrogenase, mitochondrial	BDH_MOUSE	9	53.5409	1.53541	10w_HFD_gluc	2w_HFD_fr	NaN	NaN	NaN
10w_HFD_Fr / control	Q80XN0	Q80XN0	0.907873	0.907873	3.1e-08	Q80XN0	Bdh1	D-beta-hydroxybutyrate dehydrogenase, mitochondrial	BDH_MOUSE	9	87.6277	1.87628	10w_HFD_Fr	control	NaN	NaN	NaN
10w_HFD_gluc / control	Q80XN0	Q80XN0	0.674021	0.674021	4.89e-09	Q80XN0	Bdh1	D-beta-hydroxybutyrate dehydrogenase, mitochondrial	BDH_MOUSE	9	59.5514	1.59551	10w_HFD_gluc	control	NaN	NaN	NaN
10w_HFD_Fr / 2w_HFD	Q80XN0	Q80XN0	0.708227	0.708227	8.93e-07	Q80XN0	Bdh1	D-beta-hydroxybutyrate dehydrogenase, mitochondrial	BDH_MOUSE	9	63.3795	1.6338	10w_HFD_Fr	2w_HFD	NaN	NaN	NaN
10w_HFD_Fr / 2w_chow_Gluc	Q80XN0	Q80XN0	0.623326	0.623326	2.36e-08	Q80XN0	Bdh1	D-beta-hydroxybutyrate dehydrogenase, mitochondrial	BDH_MOUSE	9	54.0422	1.54042	10w_HFD_Fr	2w_chow_Gluc	NaN	NaN	NaN
10w_HFD_Fr / 2w_HFD_gluc	Q80XN0	Q80XN0	0.744492	0.744492	5.15e-09	Q80XN0	Bdh1	D-beta-hydroxybutyrate dehydrogenase, mitochondrial	BDH_MOUSE	9	67.5385	1.67538	10w_HFD_Fr	2w_HFD_gluc	NaN	NaN	NaN
10w_HFD_Fr / 2w_chow_FR	Q80XN0	Q80XN0	0.856922	0.856922	9.1e-09	Q80XN0	Bdh1	D-beta-hydroxybutyrate dehydrogenase, mitochondrial	BDH_MOUSE	9	81.117	1.81117	10w_HFD_Fr	2w_chow_FR	NaN	NaN	NaN
10w_HFD_gluc / 2w_chow_FR	Q80XN0	Q80XN0	0.62307	0.62307	2.37e-12	Q80XN0	Bdh1	D-beta-hydroxybutyrate dehydrogenase, mitochondrial	BDH_MOUSE	9	54.0149	1.54015	10w_HFD_gluc	2w_chow_FR	NaN	NaN	NaN
10w_chow / 10w_HFD	Q80XN0	Q80XN0	-0.590832	0.590832	5.92e-09	Q80XN0	Bdh1	D-beta-hydroxybutyrate dehydrogenase, mitochondrial	BDH_MOUSE	9	-33.604	0.66396	10w_chow	10w_HFD	NaN	NaN	NaN
10w_chow_Fr / 10w_HFD_Fr	Q80XN0	Q80XN0	-0.686281	0.686281	2.83e-09	Q80XN0	Bdh1	D-beta-hydroxybutyrate dehydrogenase, mitochondrial	BDH_MOUSE	9	-37.8546	0.621454	10w_chow_Fr	10w_HFD_Fr	NaN	NaN	NaN
10w_chow / 10w_HFD_Fr	Q80XN0	Q80XN0	-0.929142	0.929142	4.2e-10	Q80XN0	Bdh1	D-beta-hydroxybutyrate dehydrogenase, mitochondrial	BDH_MOUSE	9	-47.483	0.52517	10w_chow	10w_HFD_Fr	NaN	NaN	NaN
10w_chow / 10w_HFD_gluc	Q80XN0	Q80XN0	-0.695291	0.695291	2.47e-10	Q80XN0	Bdh1	D-beta-hydroxybutyrate dehydrogenase, mitochondrial	BDH_MOUSE	9	-38.2415	0.617585	10w_chow	10w_HFD_gluc	NaN	NaN	NaN
control / 2w_HFD_fr	O35490	O35490	-1.14702	1.14702	3.03e-07	O35490	Bhmt	Betaine--homocysteine S-methyltransferase 1	BHMT1_MOUSE	16	-54.8444	0.451556	control	2w_HFD_fr	NaN	NaN	NaN
2w_chow_Gluc / 2w_HFD_fr	O35490	O35490	-1.79718	1.79718	8.9e-11	O35490	Bhmt	Betaine--homocysteine S-methyltransferase 1	BHMT1_MOUSE	16	-71.2264	0.287736	2w_chow_Gluc	2w_HFD_fr	NaN	NaN	NaN
2w_chow_FR / 2w_HFD_fr	O35490	O35490	-1.59467	1.59467	3.5e-11	O35490	Bhmt	Betaine--homocysteine S-methyltransferase 1	BHMT1_MOUSE	16	-66.8903	0.331097	2w_chow_FR	2w_HFD_fr	NaN	NaN	NaN
10w_HFD / 2w_HFD_fr	O35490	O35490	-0.608533	0.608533	0.000922055	O35490	Bhmt	Betaine--homocysteine S-methyltransferase 1	BHMT1_MOUSE	16	-34.4137	0.655863	10w_HFD	2w_HFD_fr	NaN	NaN	NaN
10w_HFD_Fr / 2w_HFD_fr	O35490	O35490	-1.34646	1.34646	2.53e-11	O35490	Bhmt	Betaine--homocysteine S-methyltransferase 1	BHMT1_MOUSE	16	-60.6743	0.393257	10w_HFD_Fr	2w_HFD_fr	NaN	NaN	NaN
10w_chow_Fr / 2w_HFD_fr	O35490	O35490	-1.95617	1.95617	8.34e-12	O35490	Bhmt	Betaine--homocysteine S-methyltransferase 1	BHMT1_MOUSE	16	-74.2288	0.257712	10w_chow_Fr	2w_HFD_fr	NaN	NaN	NaN
10w_HFD_gluc / 2w_HFD_fr	O35490	O35490	-0.596574	0.596574	0.00234951	O35490	Bhmt	Betaine--homocysteine S-methyltransferase 1	BHMT1_MOUSE	16	-33.8677	0.661323	10w_HFD_gluc	2w_HFD_fr	NaN	NaN	NaN
10w_chow_gluc / 2w_HFD_fr	O35490	O35490	-1.71414	1.71414	3.53e-12	O35490	Bhmt	Betaine--homocysteine S-methyltransferase 1	BHMT1_MOUSE	16	-69.5217	0.304783	10w_chow_gluc	2w_HFD_fr	NaN	NaN	NaN
10w_chow / 2w_HFD_fr	O35490	O35490	-1.04639	1.04639	1.35e-08	O35490	Bhmt	Betaine--homocysteine S-methyltransferase 1	BHMT1_MOUSE	16	-51.5821	0.484179	10w_chow	2w_HFD_fr	NaN	NaN	NaN
2w_HFD / control	O35490	O35490	1.23365	1.23365	1.97e-11	O35490	Bhmt	Betaine--homocysteine S-methyltransferase 1	BHMT1_MOUSE	16	135.16	2.3516	2w_HFD	control	NaN	NaN	NaN
2w_chow_Gluc / control	O35490	O35490	-0.650157	0.650157	0.00235265	O35490	Bhmt	Betaine--homocysteine S-methyltransferase 1	BHMT1_MOUSE	16	-36.2789	0.637211	2w_chow_Gluc	control	NaN	NaN	NaN
2w_HFD_gluc / control	O35490	O35490	1.14623	1.14623	3.51e-09	O35490	Bhmt	Betaine--homocysteine S-methyltransferase 1	BHMT1_MOUSE	16	121.335	2.21335	2w_HFD_gluc	control	NaN	NaN	NaN
10w_chow_Fr / control	O35490	O35490	-0.809145	0.809145	2.44e-07	O35490	Bhmt	Betaine--homocysteine S-methyltransferase 1	BHMT1_MOUSE	16	-42.928	0.57072	10w_chow_Fr	control	NaN	NaN	NaN
2w_chow_Gluc / 2w_HFD	O35490	O35490	-1.8838	1.8838	1.27e-12	O35490	Bhmt	Betaine--homocysteine S-methyltransferase 1	BHMT1_MOUSE	16	-72.9032	0.270968	2w_chow_Gluc	2w_HFD	NaN	NaN	NaN
2w_chow_FR / 2w_HFD	O35490	O35490	-1.68129	1.68129	1.25e-17	O35490	Bhmt	Betaine--homocysteine S-methyltransferase 1	BHMT1_MOUSE	16	-68.8197	0.311803	2w_chow_FR	2w_HFD	NaN	NaN	NaN
10w_HFD / 2w_HFD	O35490	O35490	-0.695155	0.695155	1e-09	O35490	Bhmt	Betaine--homocysteine S-methyltransferase 1	BHMT1_MOUSE	16	-38.2357	0.617643	10w_HFD	2w_HFD	NaN	NaN	NaN
10w_HFD_Fr / 2w_HFD	O35490	O35490	-1.43308	1.43308	2.39e-10	O35490	Bhmt	Betaine--homocysteine S-methyltransferase 1	BHMT1_MOUSE	16	-62.966	0.37034	10w_HFD_Fr	2w_HFD	NaN	NaN	NaN
10w_chow_Fr / 2w_HFD	O35490	O35490	-2.04279	2.04279	7.15e-14	O35490	Bhmt	Betaine--homocysteine S-methyltransferase 1	BHMT1_MOUSE	16	-75.7306	0.242694	10w_chow_Fr	2w_HFD	NaN	NaN	NaN
10w_HFD_gluc / 2w_HFD	O35490	O35490	-0.683195	0.683195	4.64e-10	O35490	Bhmt	Betaine--homocysteine S-methyltransferase 1	BHMT1_MOUSE	16	-37.7215	0.622785	10w_HFD_gluc	2w_HFD	NaN	NaN	NaN
10w_chow_gluc / 2w_HFD	O35490	O35490	-1.80077	1.80077	1.82e-13	O35490	Bhmt	Betaine--homocysteine S-methyltransferase 1	BHMT1_MOUSE	16	-71.2978	0.287022	10w_chow_gluc	2w_HFD	NaN	NaN	NaN
10w_chow / 2w_HFD	O35490	O35490	-1.13301	1.13301	1.23e-11	O35490	Bhmt	Betaine--homocysteine S-methyltransferase 1	BHMT1_MOUSE	16	-54.4036	0.455964	10w_chow	2w_HFD	NaN	NaN	NaN
2w_HFD_gluc / 2w_chow_Gluc	O35490	O35490	1.79639	1.79639	1.99e-14	O35490	Bhmt	Betaine--homocysteine S-methyltransferase 1	BHMT1_MOUSE	16	247.35	3.4735	2w_HFD_gluc	2w_chow_Gluc	NaN	NaN	NaN
10w_HFD / 2w_chow_Gluc	O35490	O35490	1.18865	1.18865	1.68e-10	O35490	Bhmt	Betaine--homocysteine S-methyltransferase 1	BHMT1_MOUSE	16	127.939	2.27939	10w_HFD	2w_chow_Gluc	NaN	NaN	NaN
10w_HFD_gluc / 2w_chow_Gluc	O35490	O35490	1.20061	1.20061	4.57e-10	O35490	Bhmt	Betaine--homocysteine S-methyltransferase 1	BHMT1_MOUSE	16	129.837	2.29837	10w_HFD_gluc	2w_chow_Gluc	NaN	NaN	NaN
10w_chow / 2w_chow_Gluc	O35490	O35490	0.750795	0.750795	7.05e-05	O35490	Bhmt	Betaine--homocysteine S-methyltransferase 1	BHMT1_MOUSE	16	68.272	1.68272	10w_chow	2w_chow_Gluc	NaN	NaN	NaN
2w_chow_FR / 2w_HFD_gluc	O35490	O35490	-1.59388	1.59388	1.6e-18	O35490	Bhmt	Betaine--homocysteine S-methyltransferase 1	BHMT1_MOUSE	16	-66.8721	0.331279	2w_chow_FR	2w_HFD_gluc	NaN	NaN	NaN
10w_HFD / 2w_HFD_gluc	O35490	O35490	-0.60774	0.60774	4.76e-10	O35490	Bhmt	Betaine--homocysteine S-methyltransferase 1	BHMT1_MOUSE	16	-34.3776	0.656224	10w_HFD	2w_HFD_gluc	NaN	NaN	NaN
10w_HFD_Fr / 2w_HFD_gluc	O35490	O35490	-1.34566	1.34566	2.06e-11	O35490	Bhmt	Betaine--homocysteine S-methyltransferase 1	BHMT1_MOUSE	16	-60.6527	0.393473	10w_HFD_Fr	2w_HFD_gluc	NaN	NaN	NaN
10w_chow_Fr / 2w_HFD_gluc	O35490	O35490	-1.95538	1.95538	4.12e-12	O35490	Bhmt	Betaine--homocysteine S-methyltransferase 1	BHMT1_MOUSE	16	-74.2146	0.257854	10w_chow_Fr	2w_HFD_gluc	NaN	NaN	NaN
10w_HFD_gluc / 2w_HFD_gluc	O35490	O35490	-0.595781	0.595781	2.82e-12	O35490	Bhmt	Betaine--homocysteine S-methyltransferase 1	BHMT1_MOUSE	16	-33.8314	0.661686	10w_HFD_gluc	2w_HFD_gluc	NaN	NaN	NaN
10w_chow_gluc / 2w_HFD_gluc	O35490	O35490	-1.71335	1.71335	1.21e-14	O35490	Bhmt	Betaine--homocysteine S-methyltransferase 1	BHMT1_MOUSE	16	-69.5049	0.304951	10w_chow_gluc	2w_HFD_gluc	NaN	NaN	NaN
10w_chow / 2w_HFD_gluc	O35490	O35490	-1.04559	1.04559	3.65e-11	O35490	Bhmt	Betaine--homocysteine S-methyltransferase 1	BHMT1_MOUSE	16	-51.5554	0.484446	10w_chow	2w_HFD_gluc	NaN	NaN	NaN
10w_HFD / 2w_chow_FR	O35490	O35490	0.986139	0.986139	7.04e-15	O35490	Bhmt	Betaine--homocysteine S-methyltransferase 1	BHMT1_MOUSE	16	98.0877	1.98088	10w_HFD	2w_chow_FR	NaN	NaN	NaN
10w_HFD_gluc / 2w_chow_FR	O35490	O35490	0.998099	0.998099	2.85e-14	O35490	Bhmt	Betaine--homocysteine S-methyltransferase 1	BHMT1_MOUSE	16	99.7366	1.99737	10w_HFD_gluc	2w_chow_FR	NaN	NaN	NaN
10w_HFD_Fr / 10w_HFD	O35490	O35490	-0.737924	0.737924	2.07e-06	O35490	Bhmt	Betaine--homocysteine S-methyltransferase 1	BHMT1_MOUSE	16	-40.0398	0.599602	10w_HFD_Fr	10w_HFD	NaN	NaN	NaN
10w_chow_Fr / 10w_HFD	O35490	O35490	-1.34764	1.34764	1.8e-09	O35490	Bhmt	Betaine--homocysteine S-methyltransferase 1	BHMT1_MOUSE	16	-60.7065	0.392935	10w_chow_Fr	10w_HFD	NaN	NaN	NaN
10w_chow_gluc / 10w_HFD	O35490	O35490	-1.10561	1.10561	8.38e-12	O35490	Bhmt	Betaine--homocysteine S-methyltransferase 1	BHMT1_MOUSE	16	-53.5295	0.464705	10w_chow_gluc	10w_HFD	NaN	NaN	NaN
10w_chow_Fr / 10w_HFD_Fr	O35490	O35490	-0.609712	0.609712	3.64e-05	O35490	Bhmt	Betaine--homocysteine S-methyltransferase 1	BHMT1_MOUSE	16	-34.4673	0.655327	10w_chow_Fr	10w_HFD_Fr	NaN	NaN	NaN
10w_HFD_gluc / 10w_HFD_Fr	O35490	O35490	0.749884	0.749884	3.71e-06	O35490	Bhmt	Betaine--homocysteine S-methyltransferase 1	BHMT1_MOUSE	16	68.1657	1.68166	10w_HFD_gluc	10w_HFD_Fr	NaN	NaN	NaN
10w_HFD_gluc / 10w_chow_Fr	O35490	O35490	1.3596	1.3596	1.46e-09	O35490	Bhmt	Betaine--homocysteine S-methyltransferase 1	BHMT1_MOUSE	16	156.613	2.56613	10w_HFD_gluc	10w_chow_Fr	NaN	NaN	NaN
10w_chow / 10w_chow_Fr	O35490	O35490	0.909783	0.909783	5.68e-07	O35490	Bhmt	Betaine--homocysteine S-methyltransferase 1	BHMT1_MOUSE	16	87.8763	1.87876	10w_chow	10w_chow_Fr	NaN	NaN	NaN
10w_chow_gluc / 10w_HFD_gluc	O35490	O35490	-1.11757	1.11757	1.12e-10	O35490	Bhmt	Betaine--homocysteine S-methyltransferase 1	BHMT1_MOUSE	16	-53.9131	0.460869	10w_chow_gluc	10w_HFD_gluc	NaN	NaN	NaN
10w_chow / 10w_chow_gluc	O35490	O35490	0.667759	0.667759	1.16e-05	O35490	Bhmt	Betaine--homocysteine S-methyltransferase 1	BHMT1_MOUSE	16	58.8603	1.5886	10w_chow	10w_chow_gluc	NaN	NaN	NaN
10w_HFD / 2w_HFD_fr	P18572	P18572	-0.997715	0.997715	0.00277985	P18572	Bsg	Basigin	BASI_MOUSE	2	-49.9208	0.500792	10w_HFD	2w_HFD_fr	NaN	NaN	NaN
10w_HFD / 2w_chow_Gluc	P18572	P18572	-1.12603	1.12603	0.00459112	P18572	Bsg	Basigin	BASI_MOUSE	2	-54.1825	0.458175	10w_HFD	2w_chow_Gluc	NaN	NaN	NaN
10w_HFD_Fr / 2w_chow_Gluc	P18572	P18572	-0.797754	0.797754	7.14e-05	P18572	Bsg	Basigin	BASI_MOUSE	2	-42.4756	0.575244	10w_HFD_Fr	2w_chow_Gluc	NaN	NaN	NaN
10w_HFD / 2w_HFD_gluc	P18572	P18572	-0.936453	0.936453	0.0039812	P18572	Bsg	Basigin	BASI_MOUSE	2	-47.7484	0.522516	10w_HFD	2w_HFD_gluc	NaN	NaN	NaN
10w_HFD_Fr / 2w_HFD_gluc	P18572	P18572	-0.608178	0.608178	0.00492684	P18572	Bsg	Basigin	BASI_MOUSE	2	-34.3976	0.656024	10w_HFD_Fr	2w_HFD_gluc	NaN	NaN	NaN
10w_HFD / 2w_chow_FR	P18572	P18572	-1.27122	1.27122	0.00231033	P18572	Bsg	Basigin	BASI_MOUSE	2	-58.569	0.41431	10w_HFD	2w_chow_FR	NaN	NaN	NaN
10w_HFD_Fr / 2w_chow_FR	P18572	P18572	-0.942943	0.942943	0.000328211	P18572	Bsg	Basigin	BASI_MOUSE	2	-47.9829	0.520171	10w_HFD_Fr	2w_chow_FR	NaN	NaN	NaN
10w_HFD_gluc / 2w_chow_FR	P18572	P18572	-0.626253	0.626253	0.000574173	P18572	Bsg	Basigin	BASI_MOUSE	2	-35.2143	0.647857	10w_HFD_gluc	2w_chow_FR	NaN	NaN	NaN
10w_chow / 2w_chow_FR	P18572	P18572	-0.669114	0.669114	0.00127338	P18572	Bsg	Basigin	BASI_MOUSE	2	-37.1107	0.628893	10w_chow	2w_chow_FR	NaN	NaN	NaN
10w_chow_Fr / 10w_HFD	P18572	P18572	1.07141	1.07141	0.00397912	P18572	Bsg	Basigin	BASI_MOUSE	2	110.149	2.10149	10w_chow_Fr	10w_HFD	NaN	NaN	NaN
10w_chow_gluc / 10w_HFD	P18572	P18572	0.841471	0.841471	0.00977499	P18572	Bsg	Basigin	BASI_MOUSE	2	79.1876	1.79188	10w_chow_gluc	10w_HFD	NaN	NaN	NaN
10w_chow_Fr / 10w_HFD_Fr	P18572	P18572	0.743138	0.743138	0.00315331	P18572	Bsg	Basigin	BASI_MOUSE	2	67.3813	1.67381	10w_chow_Fr	10w_HFD_Fr	NaN	NaN	NaN
10w_HFD / 2w_HFD_fr	P01027	P01027	-0.799822	0.799822	3.1e-05	P01027	C3	Complement C3	CO3_MOUSE	5	-42.558	0.57442	10w_HFD	2w_HFD_fr	NaN	NaN	NaN
10w_HFD_Fr / 2w_HFD_fr	P01027	P01027	-0.930187	0.930187	9.77e-09	P01027	C3	Complement C3	CO3_MOUSE	5	-47.521	0.52479	10w_HFD_Fr	2w_HFD_fr	NaN	NaN	NaN
10w_HFD / control	P01027	P01027	-0.995686	0.995686	1.93e-05	P01027	C3	Complement C3	CO3_MOUSE	5	-49.8503	0.501497	10w_HFD	control	NaN	NaN	NaN
10w_HFD_Fr / control	P01027	P01027	-1.12605	1.12605	1.28e-08	P01027	C3	Complement C3	CO3_MOUSE	5	-54.1832	0.458168	10w_HFD_Fr	control	NaN	NaN	NaN
10w_HFD_gluc / control	P01027	P01027	-0.632434	0.632434	2.75e-07	P01027	C3	Complement C3	CO3_MOUSE	5	-35.4913	0.645087	10w_HFD_gluc	control	NaN	NaN	NaN
10w_HFD / 2w_HFD	P01027	P01027	-0.71153	0.71153	0.000129876	P01027	C3	Complement C3	CO3_MOUSE	5	-38.9328	0.610672	10w_HFD	2w_HFD	NaN	NaN	NaN
10w_HFD_Fr / 2w_HFD	P01027	P01027	-0.841895	0.841895	9.9e-09	P01027	C3	Complement C3	CO3_MOUSE	5	-44.209	0.55791	10w_HFD_Fr	2w_HFD	NaN	NaN	NaN
10w_HFD / 2w_chow_Gluc	P01027	P01027	-0.968008	0.968008	2.34e-06	P01027	C3	Complement C3	CO3_MOUSE	5	-48.8788	0.511212	10w_HFD	2w_chow_Gluc	NaN	NaN	NaN
10w_HFD_Fr / 2w_chow_Gluc	P01027	P01027	-1.09837	1.09837	1.87e-12	P01027	C3	Complement C3	CO3_MOUSE	5	-53.2957	0.467043	10w_HFD_Fr	2w_chow_Gluc	NaN	NaN	NaN
10w_HFD_gluc / 2w_chow_Gluc	P01027	P01027	-0.604755	0.604755	5.43e-08	P01027	C3	Complement C3	CO3_MOUSE	5	-34.2417	0.657583	10w_HFD_gluc	2w_chow_Gluc	NaN	NaN	NaN
10w_HFD / 2w_HFD_gluc	P01027	P01027	-1.21025	1.21025	1.07e-05	P01027	C3	Complement C3	CO3_MOUSE	5	-56.7806	0.432194	10w_HFD	2w_HFD_gluc	NaN	NaN	NaN
10w_HFD_Fr / 2w_HFD_gluc	P01027	P01027	-1.34062	1.34062	3.56e-10	P01027	C3	Complement C3	CO3_MOUSE	5	-60.5148	0.394852	10w_HFD_Fr	2w_HFD_gluc	NaN	NaN	NaN
10w_chow_Fr / 2w_HFD_gluc	P01027	P01027	-0.752967	0.752967	6.43e-06	P01027	C3	Complement C3	CO3_MOUSE	5	-40.6618	0.593382	10w_chow_Fr	2w_HFD_gluc	NaN	NaN	NaN
10w_HFD_gluc / 2w_HFD_gluc	P01027	P01027	-0.846998	0.846998	1.64e-10	P01027	C3	Complement C3	CO3_MOUSE	5	-44.406	0.55594	10w_HFD_gluc	2w_HFD_gluc	NaN	NaN	NaN
10w_HFD / 2w_chow_FR	P01027	P01027	-0.855733	0.855733	1.38e-05	P01027	C3	Complement C3	CO3_MOUSE	5	-44.7415	0.552585	10w_HFD	2w_chow_FR	NaN	NaN	NaN
10w_HFD_Fr / 2w_chow_FR	P01027	P01027	-0.986098	0.986098	5.41e-10	P01027	C3	Complement C3	CO3_MOUSE	5	-49.5158	0.504842	10w_HFD_Fr	2w_chow_FR	NaN	NaN	NaN
10w_chow_gluc / 10w_HFD	P01027	P01027	0.859391	0.859391	1.2e-05	P01027	C3	Complement C3	CO3_MOUSE	5	81.4273	1.81427	10w_chow_gluc	10w_HFD	NaN	NaN	NaN
10w_chow / 10w_HFD	P01027	P01027	0.761109	0.761109	6.57e-05	P01027	C3	Complement C3	CO3_MOUSE	5	69.4793	1.69479	10w_chow	10w_HFD	NaN	NaN	NaN
10w_chow_Fr / 10w_HFD_Fr	P01027	P01027	0.587648	0.587648	3.72e-06	P01027	C3	Complement C3	CO3_MOUSE	5	50.2794	1.50279	10w_chow_Fr	10w_HFD_Fr	NaN	NaN	NaN
10w_chow_gluc / 10w_HFD_Fr	P01027	P01027	0.989756	0.989756	1.19e-08	P01027	C3	Complement C3	CO3_MOUSE	5	98.5849	1.98585	10w_chow_gluc	10w_HFD_Fr	NaN	NaN	NaN
10w_chow / 10w_HFD_Fr	P01027	P01027	0.891474	0.891474	1.73e-07	P01027	C3	Complement C3	CO3_MOUSE	5	85.507	1.85507	10w_chow	10w_HFD_Fr	NaN	NaN	NaN
10w_HFD / 2w_HFD_fr	P16015	P16015	-0.659446	0.659446	2.44e-05	P16015	Ca3	Carbonic anhydrase 3	CAH3_MOUSE	4	-36.6879	0.633121	10w_HFD	2w_HFD_fr	NaN	NaN	NaN
10w_HFD_Fr / 2w_HFD_fr	P16015	P16015	-0.871517	0.871517	2.84e-05	P16015	Ca3	Carbonic anhydrase 3	CAH3_MOUSE	4	-45.3428	0.546572	10w_HFD_Fr	2w_HFD_fr	NaN	NaN	NaN
10w_HFD_gluc / 2w_HFD_fr	P16015	P16015	0.883525	0.883525	4.62e-06	P16015	Ca3	Carbonic anhydrase 3	CAH3_MOUSE	4	84.4878	1.84488	10w_HFD_gluc	2w_HFD_fr	NaN	NaN	NaN
10w_HFD / control	P16015	P16015	-0.621493	0.621493	7.6e-05	P16015	Ca3	Carbonic anhydrase 3	CAH3_MOUSE	4	-35.0002	0.649998	10w_HFD	control	NaN	NaN	NaN
10w_HFD_Fr / control	P16015	P16015	-0.833565	0.833565	2.19e-07	P16015	Ca3	Carbonic anhydrase 3	CAH3_MOUSE	4	-43.8859	0.561141	10w_HFD_Fr	control	NaN	NaN	NaN
10w_HFD_gluc / control	P16015	P16015	0.921478	0.921478	1.86e-07	P16015	Ca3	Carbonic anhydrase 3	CAH3_MOUSE	4	89.4055	1.89405	10w_HFD_gluc	control	NaN	NaN	NaN
10w_HFD_Fr / 2w_HFD	P16015	P16015	-0.728338	0.728338	8.58e-07	P16015	Ca3	Carbonic anhydrase 3	CAH3_MOUSE	4	-39.6401	0.603599	10w_HFD_Fr	2w_HFD	NaN	NaN	NaN
10w_HFD_gluc / 2w_HFD	P16015	P16015	1.0267	1.0267	2.51e-09	P16015	Ca3	Carbonic anhydrase 3	CAH3_MOUSE	4	103.736	2.03736	10w_HFD_gluc	2w_HFD	NaN	NaN	NaN
10w_HFD_Fr / 2w_chow_Gluc	P16015	P16015	-0.663333	0.663333	4.88e-06	P16015	Ca3	Carbonic anhydrase 3	CAH3_MOUSE	4	-36.8582	0.631418	10w_HFD_Fr	2w_chow_Gluc	NaN	NaN	NaN
10w_HFD_gluc / 2w_chow_Gluc	P16015	P16015	1.09171	1.09171	3.52e-08	P16015	Ca3	Carbonic anhydrase 3	CAH3_MOUSE	4	113.126	2.13126	10w_HFD_gluc	2w_chow_Gluc	NaN	NaN	NaN
10w_HFD / 2w_HFD_gluc	P16015	P16015	-0.884483	0.884483	2.45e-10	P16015	Ca3	Carbonic anhydrase 3	CAH3_MOUSE	4	-45.8318	0.541682	10w_HFD	2w_HFD_gluc	NaN	NaN	NaN
10w_HFD_Fr / 2w_HFD_gluc	P16015	P16015	-1.09655	1.09655	1.03e-08	P16015	Ca3	Carbonic anhydrase 3	CAH3_MOUSE	4	-53.2368	0.467632	10w_HFD_Fr	2w_HFD_gluc	NaN	NaN	NaN
10w_chow_Fr / 2w_HFD_gluc	P16015	P16015	-0.693465	0.693465	0.000180215	P16015	Ca3	Carbonic anhydrase 3	CAH3_MOUSE	4	-38.1633	0.618367	10w_chow_Fr	2w_HFD_gluc	NaN	NaN	NaN
10w_HFD_gluc / 2w_HFD_gluc	P16015	P16015	0.658488	0.658488	5.39e-06	P16015	Ca3	Carbonic anhydrase 3	CAH3_MOUSE	4	57.8427	1.57843	10w_HFD_gluc	2w_HFD_gluc	NaN	NaN	NaN
10w_HFD_Fr / 2w_chow_FR	P16015	P16015	-0.76818	0.76818	9.77e-07	P16015	Ca3	Carbonic anhydrase 3	CAH3_MOUSE	4	-41.2842	0.587158	10w_HFD_Fr	2w_chow_FR	NaN	NaN	NaN
10w_HFD_gluc / 2w_chow_FR	P16015	P16015	0.986863	0.986863	4.1e-08	P16015	Ca3	Carbonic anhydrase 3	CAH3_MOUSE	4	98.1871	1.98187	10w_HFD_gluc	2w_chow_FR	NaN	NaN	NaN
10w_HFD_gluc / 10w_HFD	P16015	P16015	1.54297	1.54297	5.38e-10	P16015	Ca3	Carbonic anhydrase 3	CAH3_MOUSE	4	191.394	2.91394	10w_HFD_gluc	10w_HFD	NaN	NaN	NaN
10w_chow_gluc / 10w_HFD	P16015	P16015	0.649755	0.649755	0.000176869	P16015	Ca3	Carbonic anhydrase 3	CAH3_MOUSE	4	56.8902	1.5689	10w_chow_gluc	10w_HFD	NaN	NaN	NaN
10w_HFD_gluc / 10w_HFD_Fr	P16015	P16015	1.75504	1.75504	6.37e-13	P16015	Ca3	Carbonic anhydrase 3	CAH3_MOUSE	4	237.536	3.37536	10w_HFD_gluc	10w_HFD_Fr	NaN	NaN	NaN
10w_chow_gluc / 10w_HFD_Fr	P16015	P16015	0.861826	0.861826	7.67e-05	P16015	Ca3	Carbonic anhydrase 3	CAH3_MOUSE	4	81.7337	1.81734	10w_chow_gluc	10w_HFD_Fr	NaN	NaN	NaN
10w_chow / 10w_HFD_Fr	P16015	P16015	0.701363	0.701363	0.000273036	P16015	Ca3	Carbonic anhydrase 3	CAH3_MOUSE	4	62.604	1.62604	10w_chow	10w_HFD_Fr	NaN	NaN	NaN
10w_HFD_gluc / 10w_chow_Fr	P16015	P16015	1.35195	1.35195	1.89e-08	P16015	Ca3	Carbonic anhydrase 3	CAH3_MOUSE	4	155.257	2.55257	10w_HFD_gluc	10w_chow_Fr	NaN	NaN	NaN
10w_chow_gluc / 10w_HFD_gluc	P16015	P16015	-0.893216	0.893216	5.87e-05	P16015	Ca3	Carbonic anhydrase 3	CAH3_MOUSE	4	-46.1587	0.538413	10w_chow_gluc	10w_HFD_gluc	NaN	NaN	NaN
10w_chow / 10w_HFD_gluc	P16015	P16015	-1.05368	1.05368	3.49e-06	P16015	Ca3	Carbonic anhydrase 3	CAH3_MOUSE	4	-51.8262	0.481738	10w_chow	10w_HFD_gluc	NaN	NaN	NaN
10w_HFD / 2w_HFD_fr	P23589	P23589	0.611695	0.611695	1.37e-07	P23589	Ca5a	Carbonic anhydrase 5A, mitochondrial	CAH5A_MOUSE	8	52.8054	1.52805	10w_HFD	2w_HFD_fr	NaN	NaN	NaN
10w_HFD / control	P23589	P23589	0.607807	0.607807	9.97e-07	P23589	Ca5a	Carbonic anhydrase 5A, mitochondrial	CAH5A_MOUSE	8	52.3941	1.52394	10w_HFD	control	NaN	NaN	NaN
10w_HFD / 2w_chow_Gluc	P23589	P23589	0.70981	0.70981	6.27e-08	P23589	Ca5a	Carbonic anhydrase 5A, mitochondrial	CAH5A_MOUSE	8	63.5588	1.63559	10w_HFD	2w_chow_Gluc	NaN	NaN	NaN
10w_HFD / 2w_HFD_gluc	P23589	P23589	0.698042	0.698042	6.33e-09	P23589	Ca5a	Carbonic anhydrase 5A, mitochondrial	CAH5A_MOUSE	8	62.2302	1.6223	10w_HFD	2w_HFD_gluc	NaN	NaN	NaN
10w_HFD / 2w_chow_FR	P23589	P23589	0.786703	0.786703	2.95e-09	P23589	Ca5a	Carbonic anhydrase 5A, mitochondrial	CAH5A_MOUSE	8	72.5128	1.72513	10w_HFD	2w_chow_FR	NaN	NaN	NaN
10w_HFD_Fr / 2w_chow_FR	P23589	P23589	0.587793	0.587793	2.05e-07	P23589	Ca5a	Carbonic anhydrase 5A, mitochondrial	CAH5A_MOUSE	8	50.2946	1.50295	10w_HFD_Fr	2w_chow_FR	NaN	NaN	NaN
10w_chow_Fr / 2w_HFD_gluc	Q8CGU1	Q8CGU1	0.726503	0.726503	0.00056579	Q8CGU1	Calcoco1	Calcium-binding and coiled-coil domain-containing protein 1	CACO1_MOUSE	2	65.4623	1.65462	10w_chow_Fr	2w_HFD_gluc	NaN	NaN	NaN
10w_chow_gluc / 2w_HFD_gluc	Q8CGU1	Q8CGU1	0.730043	0.730043	9.08e-05	Q8CGU1	Calcoco1	Calcium-binding and coiled-coil domain-containing protein 1	CACO1_MOUSE	2	65.8689	1.65869	10w_chow_gluc	2w_HFD_gluc	NaN	NaN	NaN
10w_HFD / 2w_HFD_fr	P14211	P14211	-1.01535	1.01535	3.86e-06	P14211	Calr	Calreticulin	CALR_MOUSE	9	-50.5291	0.494709	10w_HFD	2w_HFD_fr	NaN	NaN	NaN
10w_HFD_Fr / 2w_HFD_fr	P14211	P14211	-1.26059	1.26059	3.2e-09	P14211	Calr	Calreticulin	CALR_MOUSE	9	-58.2626	0.417374	10w_HFD_Fr	2w_HFD_fr	NaN	NaN	NaN
10w_chow_Fr / 2w_HFD_fr	P14211	P14211	-0.800145	0.800145	5.91e-09	P14211	Calr	Calreticulin	CALR_MOUSE	9	-42.5709	0.574291	10w_chow_Fr	2w_HFD_fr	NaN	NaN	NaN
10w_HFD_gluc / 2w_HFD_fr	P14211	P14211	-0.81679	0.81679	1.13e-07	P14211	Calr	Calreticulin	CALR_MOUSE	9	-43.2296	0.567704	10w_HFD_gluc	2w_HFD_fr	NaN	NaN	NaN
10w_HFD / control	P14211	P14211	-0.840161	0.840161	1.36e-06	P14211	Calr	Calreticulin	CALR_MOUSE	9	-44.1419	0.558581	10w_HFD	control	NaN	NaN	NaN
10w_HFD_Fr / control	P14211	P14211	-1.0854	1.0854	1.64e-07	P14211	Calr	Calreticulin	CALR_MOUSE	9	-52.8738	0.471262	10w_HFD_Fr	control	NaN	NaN	NaN
10w_chow_Fr / control	P14211	P14211	-0.624957	0.624957	4.32e-05	P14211	Calr	Calreticulin	CALR_MOUSE	9	-35.1561	0.648439	10w_chow_Fr	control	NaN	NaN	NaN
10w_HFD_gluc / control	P14211	P14211	-0.641602	0.641602	3.99e-05	P14211	Calr	Calreticulin	CALR_MOUSE	9	-35.8999	0.641001	10w_HFD_gluc	control	NaN	NaN	NaN
2w_HFD_gluc / 2w_HFD	P14211	P14211	0.63257	0.63257	0.000232601	P14211	Calr	Calreticulin	CALR_MOUSE	9	55.0325	1.55032	2w_HFD_gluc	2w_HFD	NaN	NaN	NaN
10w_HFD / 2w_HFD	P14211	P14211	-0.7067	0.7067	0.00605086	P14211	Calr	Calreticulin	CALR_MOUSE	9	-38.728	0.61272	10w_HFD	2w_HFD	NaN	NaN	NaN
10w_HFD_Fr / 2w_HFD	P14211	P14211	-0.951938	0.951938	0.000102302	P14211	Calr	Calreticulin	CALR_MOUSE	9	-48.3062	0.516938	10w_HFD_Fr	2w_HFD	NaN	NaN	NaN
10w_HFD / 2w_chow_Gluc	P14211	P14211	-0.829665	0.829665	0.000187893	P14211	Calr	Calreticulin	CALR_MOUSE	9	-43.734	0.56266	10w_HFD	2w_chow_Gluc	NaN	NaN	NaN
10w_HFD_Fr / 2w_chow_Gluc	P14211	P14211	-1.0749	1.0749	5.23e-10	P14211	Calr	Calreticulin	CALR_MOUSE	9	-52.5297	0.474703	10w_HFD_Fr	2w_chow_Gluc	NaN	NaN	NaN
10w_chow_Fr / 2w_chow_Gluc	P14211	P14211	-0.614462	0.614462	2.71e-09	P14211	Calr	Calreticulin	CALR_MOUSE	9	-34.6826	0.653174	10w_chow_Fr	2w_chow_Gluc	NaN	NaN	NaN
10w_HFD_gluc / 2w_chow_Gluc	P14211	P14211	-0.631107	0.631107	1.12e-07	P14211	Calr	Calreticulin	CALR_MOUSE	9	-35.4319	0.645681	10w_HFD_gluc	2w_chow_Gluc	NaN	NaN	NaN
10w_HFD / 2w_HFD_gluc	P14211	P14211	-1.33927	1.33927	2.72e-06	P14211	Calr	Calreticulin	CALR_MOUSE	9	-60.478	0.39522	10w_HFD	2w_HFD_gluc	NaN	NaN	NaN
10w_HFD_Fr / 2w_HFD_gluc	P14211	P14211	-1.58451	1.58451	3.25e-09	P14211	Calr	Calreticulin	CALR_MOUSE	9	-66.6562	0.333438	10w_HFD_Fr	2w_HFD_gluc	NaN	NaN	NaN
10w_chow_Fr / 2w_HFD_gluc	P14211	P14211	-1.12407	1.12407	4.98e-09	P14211	Calr	Calreticulin	CALR_MOUSE	9	-54.1201	0.458799	10w_chow_Fr	2w_HFD_gluc	NaN	NaN	NaN
10w_HFD_gluc / 2w_HFD_gluc	P14211	P14211	-1.14071	1.14071	1.57e-09	P14211	Calr	Calreticulin	CALR_MOUSE	9	-54.6464	0.453536	10w_HFD_gluc	2w_HFD_gluc	NaN	NaN	NaN
10w_chow_gluc / 2w_HFD_gluc	P14211	P14211	-0.874932	0.874932	3.82e-07	P14211	Calr	Calreticulin	CALR_MOUSE	9	-45.472	0.54528	10w_chow_gluc	2w_HFD_gluc	NaN	NaN	NaN
10w_chow / 2w_HFD_gluc	P14211	P14211	-0.699628	0.699628	5.25e-05	P14211	Calr	Calreticulin	CALR_MOUSE	9	-38.4269	0.615731	10w_chow	2w_HFD_gluc	NaN	NaN	NaN
10w_HFD / 2w_chow_FR	P14211	P14211	-0.820653	0.820653	5.45e-06	P14211	Calr	Calreticulin	CALR_MOUSE	9	-43.3814	0.566186	10w_HFD	2w_chow_FR	NaN	NaN	NaN
10w_HFD_Fr / 2w_chow_FR	P14211	P14211	-1.06589	1.06589	2.64e-08	P14211	Calr	Calreticulin	CALR_MOUSE	9	-52.2322	0.477678	10w_HFD_Fr	2w_chow_FR	NaN	NaN	NaN
10w_chow_Fr / 2w_chow_FR	P14211	P14211	-0.60545	0.60545	1.26e-06	P14211	Calr	Calreticulin	CALR_MOUSE	9	-34.2733	0.657267	10w_chow_Fr	2w_chow_FR	NaN	NaN	NaN
10w_HFD_gluc / 2w_chow_FR	P14211	P14211	-0.622095	0.622095	5.14e-06	P14211	Calr	Calreticulin	CALR_MOUSE	9	-35.0273	0.649727	10w_HFD_gluc	2w_chow_FR	NaN	NaN	NaN
10w_chow / 10w_HFD	P14211	P14211	0.639642	0.639642	5.46e-06	P14211	Calr	Calreticulin	CALR_MOUSE	9	55.7943	1.55794	10w_chow	10w_HFD	NaN	NaN	NaN
10w_chow_gluc / 10w_HFD_Fr	P14211	P14211	0.709576	0.709576	7.33e-06	P14211	Calr	Calreticulin	CALR_MOUSE	9	63.5324	1.63532	10w_chow_gluc	10w_HFD_Fr	NaN	NaN	NaN
10w_chow / 10w_HFD_Fr	P14211	P14211	0.88488	0.88488	6.91e-07	P14211	Calr	Calreticulin	CALR_MOUSE	9	84.6611	1.84661	10w_chow	10w_HFD_Fr	NaN	NaN	NaN
10w_HFD / 2w_HFD_fr	P35564	P35564	-1.04562	1.04562	9.34e-10	P35564	Canx	Calnexin	CALX_MOUSE	11	-51.5562	0.484438	10w_HFD	2w_HFD_fr	NaN	NaN	NaN
10w_HFD_Fr / 2w_HFD_fr	P35564	P35564	-1.29503	1.29503	1.76e-10	P35564	Canx	Calnexin	CALX_MOUSE	11	-59.2471	0.407529	10w_HFD_Fr	2w_HFD_fr	NaN	NaN	NaN
10w_chow_Fr / 2w_HFD_fr	P35564	P35564	-0.900297	0.900297	4.35e-07	P35564	Canx	Calnexin	CALX_MOUSE	11	-46.4224	0.535776	10w_chow_Fr	2w_HFD_fr	NaN	NaN	NaN
10w_HFD_gluc / 2w_HFD_fr	P35564	P35564	-0.884433	0.884433	1.17e-06	P35564	Canx	Calnexin	CALX_MOUSE	11	-45.8299	0.541701	10w_HFD_gluc	2w_HFD_fr	NaN	NaN	NaN
10w_chow_gluc / 2w_HFD_fr	P35564	P35564	-0.589643	0.589643	7.66e-07	P35564	Canx	Calnexin	CALX_MOUSE	11	-33.5493	0.664507	10w_chow_gluc	2w_HFD_fr	NaN	NaN	NaN
10w_chow / 2w_HFD_fr	P35564	P35564	-0.591898	0.591898	1.71e-08	P35564	Canx	Calnexin	CALX_MOUSE	11	-33.6531	0.663469	10w_chow	2w_HFD_fr	NaN	NaN	NaN
10w_HFD / control	P35564	P35564	-0.771894	0.771894	1.37e-07	P35564	Canx	Calnexin	CALX_MOUSE	11	-41.4352	0.585648	10w_HFD	control	NaN	NaN	NaN
10w_HFD_Fr / control	P35564	P35564	-1.0213	1.0213	4.55e-09	P35564	Canx	Calnexin	CALX_MOUSE	11	-50.7329	0.492671	10w_HFD_Fr	control	NaN	NaN	NaN
10w_chow_Fr / control	P35564	P35564	-0.626576	0.626576	4.35e-05	P35564	Canx	Calnexin	CALX_MOUSE	11	-35.2288	0.647712	10w_chow_Fr	control	NaN	NaN	NaN
10w_HFD_gluc / control	P35564	P35564	-0.610712	0.610712	5.66e-05	P35564	Canx	Calnexin	CALX_MOUSE	11	-34.5126	0.654874	10w_HFD_gluc	control	NaN	NaN	NaN
10w_HFD / 2w_HFD	P35564	P35564	-0.778077	0.778077	1.13e-06	P35564	Canx	Calnexin	CALX_MOUSE	11	-41.6856	0.583144	10w_HFD	2w_HFD	NaN	NaN	NaN
10w_HFD_Fr / 2w_HFD	P35564	P35564	-1.02749	1.02749	1.18e-09	P35564	Canx	Calnexin	CALX_MOUSE	11	-50.9436	0.490564	10w_HFD_Fr	2w_HFD	NaN	NaN	NaN
10w_chow_Fr / 2w_HFD	P35564	P35564	-0.632758	0.632758	1.2e-07	P35564	Canx	Calnexin	CALX_MOUSE	11	-35.5058	0.644942	10w_chow_Fr	2w_HFD	NaN	NaN	NaN
10w_HFD_gluc / 2w_HFD	P35564	P35564	-0.616894	0.616894	6.65e-06	P35564	Canx	Calnexin	CALX_MOUSE	11	-34.7927	0.652073	10w_HFD_gluc	2w_HFD	NaN	NaN	NaN
10w_HFD / 2w_chow_Gluc	P35564	P35564	-0.77915	0.77915	1.35e-05	P35564	Canx	Calnexin	CALX_MOUSE	11	-41.729	0.58271	10w_HFD	2w_chow_Gluc	NaN	NaN	NaN
10w_HFD_Fr / 2w_chow_Gluc	P35564	P35564	-1.02856	1.02856	1.11e-09	P35564	Canx	Calnexin	CALX_MOUSE	11	-50.9801	0.490199	10w_HFD_Fr	2w_chow_Gluc	NaN	NaN	NaN
10w_chow_Fr / 2w_chow_Gluc	P35564	P35564	-0.633832	0.633832	7.29e-08	P35564	Canx	Calnexin	CALX_MOUSE	11	-35.5537	0.644463	10w_chow_Fr	2w_chow_Gluc	NaN	NaN	NaN
10w_HFD_gluc / 2w_chow_Gluc	P35564	P35564	-0.617967	0.617967	7.12e-06	P35564	Canx	Calnexin	CALX_MOUSE	11	-34.8412	0.651588	10w_HFD_gluc	2w_chow_Gluc	NaN	NaN	NaN
10w_HFD / 2w_HFD_gluc	P35564	P35564	-1.01505	1.01505	7.21e-08	P35564	Canx	Calnexin	CALX_MOUSE	11	-50.5188	0.494812	10w_HFD	2w_HFD_gluc	NaN	NaN	NaN
10w_HFD_Fr / 2w_HFD_gluc	P35564	P35564	-1.26446	1.26446	6.52e-11	P35564	Canx	Calnexin	CALX_MOUSE	11	-58.3744	0.416256	10w_HFD_Fr	2w_HFD_gluc	NaN	NaN	NaN
10w_chow_Fr / 2w_HFD_gluc	P35564	P35564	-0.869728	0.869728	6.99e-09	P35564	Canx	Calnexin	CALX_MOUSE	11	-45.275	0.54725	10w_chow_Fr	2w_HFD_gluc	NaN	NaN	NaN
10w_HFD_gluc / 2w_HFD_gluc	P35564	P35564	-0.853864	0.853864	6.31e-07	P35564	Canx	Calnexin	CALX_MOUSE	11	-44.6699	0.553301	10w_HFD_gluc	2w_HFD_gluc	NaN	NaN	NaN
10w_HFD / 2w_chow_FR	P35564	P35564	-0.906059	0.906059	1.78e-09	P35564	Canx	Calnexin	CALX_MOUSE	11	-46.6359	0.533641	10w_HFD	2w_chow_FR	NaN	NaN	NaN
10w_HFD_Fr / 2w_chow_FR	P35564	P35564	-1.15547	1.15547	3.93e-10	P35564	Canx	Calnexin	CALX_MOUSE	11	-55.108	0.44892	10w_HFD_Fr	2w_chow_FR	NaN	NaN	NaN
10w_chow_Fr / 2w_chow_FR	P35564	P35564	-0.760741	0.760741	7.57e-07	P35564	Canx	Calnexin	CALX_MOUSE	11	-40.9807	0.590193	10w_chow_Fr	2w_chow_FR	NaN	NaN	NaN
10w_HFD_gluc / 2w_chow_FR	P35564	P35564	-0.744876	0.744876	5.64e-06	P35564	Canx	Calnexin	CALX_MOUSE	11	-40.3281	0.596719	10w_HFD_gluc	2w_chow_FR	NaN	NaN	NaN
10w_chow_gluc / 10w_HFD_Fr	P35564	P35564	0.705382	0.705382	5.42e-08	P35564	Canx	Calnexin	CALX_MOUSE	11	63.0576	1.63058	10w_chow_gluc	10w_HFD_Fr	NaN	NaN	NaN
10w_chow / 10w_HFD_Fr	P35564	P35564	0.703127	0.703127	3.92e-08	P35564	Canx	Calnexin	CALX_MOUSE	11	62.803	1.62803	10w_chow	10w_HFD_Fr	NaN	NaN	NaN
10w_HFD / 2w_HFD_fr	P80314	P80314	-1.23883	1.23883	3.1e-06	P80314	Cct2	T-complex protein 1 subunit beta	TCPB_MOUSE	3	-57.6283	0.423717	10w_HFD	2w_HFD_fr	NaN	NaN	NaN
10w_HFD_Fr / 2w_HFD_fr	P80314	P80314	-1.9826	1.9826	0.00358012	P80314	Cct2	T-complex protein 1 subunit beta	TCPB_MOUSE	3	-74.6966	0.253034	10w_HFD_Fr	2w_HFD_fr	NaN	NaN	NaN
10w_chow_Fr / 2w_HFD_fr	P80314	P80314	-1.18544	1.18544	0.000867297	P80314	Cct2	T-complex protein 1 subunit beta	TCPB_MOUSE	3	-56.0309	0.439691	10w_chow_Fr	2w_HFD_fr	NaN	NaN	NaN
10w_HFD_gluc / 2w_HFD_fr	P80314	P80314	-1.35029	1.35029	0.00920784	P80314	Cct2	T-complex protein 1 subunit beta	TCPB_MOUSE	3	-60.7787	0.392213	10w_HFD_gluc	2w_HFD_fr	NaN	NaN	NaN
10w_chow_gluc / 2w_HFD_fr	P80314	P80314	-0.610491	0.610491	0.00355402	P80314	Cct2	T-complex protein 1 subunit beta	TCPB_MOUSE	3	-34.5026	0.654974	10w_chow_gluc	2w_HFD_fr	NaN	NaN	NaN
10w_chow / 2w_HFD_fr	P80314	P80314	-0.885298	0.885298	0.000102778	P80314	Cct2	T-complex protein 1 subunit beta	TCPB_MOUSE	3	-45.8624	0.541376	10w_chow	2w_HFD_fr	NaN	NaN	NaN
10w_HFD / control	P80314	P80314	-0.941217	0.941217	0.00168907	P80314	Cct2	T-complex protein 1 subunit beta	TCPB_MOUSE	3	-47.9207	0.520793	10w_HFD	control	NaN	NaN	NaN
10w_HFD_Fr / control	P80314	P80314	-1.68499	1.68499	0.00840233	P80314	Cct2	T-complex protein 1 subunit beta	TCPB_MOUSE	3	-68.8995	0.311005	10w_HFD_Fr	control	NaN	NaN	NaN
10w_HFD_gluc / control	P80314	P80314	-1.05268	1.05268	0.00959839	P80314	Cct2	T-complex protein 1 subunit beta	TCPB_MOUSE	3	-51.7929	0.482071	10w_HFD_gluc	control	NaN	NaN	NaN
10w_HFD / 2w_HFD	P80314	P80314	-1.11772	1.11772	5.78e-05	P80314	Cct2	T-complex protein 1 subunit beta	TCPB_MOUSE	3	-53.9179	0.460821	10w_HFD	2w_HFD	NaN	NaN	NaN
10w_HFD_Fr / 2w_HFD	P80314	P80314	-1.86149	1.86149	0.00185487	P80314	Cct2	T-complex protein 1 subunit beta	TCPB_MOUSE	3	-72.4809	0.275191	10w_HFD_Fr	2w_HFD	NaN	NaN	NaN
10w_chow_Fr / 2w_HFD	P80314	P80314	-1.06433	1.06433	0.00042702	P80314	Cct2	T-complex protein 1 subunit beta	TCPB_MOUSE	3	-52.1806	0.478194	10w_chow_Fr	2w_HFD	NaN	NaN	NaN
10w_HFD_gluc / 2w_HFD	P80314	P80314	-1.22919	1.22919	0.00550372	P80314	Cct2	T-complex protein 1 subunit beta	TCPB_MOUSE	3	-57.3442	0.426558	10w_HFD_gluc	2w_HFD	NaN	NaN	NaN
10w_chow / 2w_HFD	P80314	P80314	-0.764192	0.764192	0.0021709	P80314	Cct2	T-complex protein 1 subunit beta	TCPB_MOUSE	3	-41.1217	0.588783	10w_chow	2w_HFD	NaN	NaN	NaN
10w_HFD / 2w_chow_Gluc	P80314	P80314	-0.836892	0.836892	0.000772654	P80314	Cct2	T-complex protein 1 subunit beta	TCPB_MOUSE	3	-44.0151	0.559849	10w_HFD	2w_chow_Gluc	NaN	NaN	NaN
10w_HFD_Fr / 2w_chow_Gluc	P80314	P80314	-1.58066	1.58066	0.0058557	P80314	Cct2	T-complex protein 1 subunit beta	TCPB_MOUSE	3	-66.5672	0.334328	10w_HFD_Fr	2w_chow_Gluc	NaN	NaN	NaN
10w_chow_Fr / 2w_chow_Gluc	P80314	P80314	-0.783503	0.783503	0.00897661	P80314	Cct2	T-complex protein 1 subunit beta	TCPB_MOUSE	3	-41.9046	0.580954	10w_chow_Fr	2w_chow_Gluc	NaN	NaN	NaN
10w_HFD / 2w_HFD_gluc	P80314	P80314	-1.03925	1.03925	0.000267247	P80314	Cct2	T-complex protein 1 subunit beta	TCPB_MOUSE	3	-51.3419	0.486581	10w_HFD	2w_HFD_gluc	NaN	NaN	NaN
10w_HFD_Fr / 2w_HFD_gluc	P80314	P80314	-1.78302	1.78302	0.00327052	P80314	Cct2	T-complex protein 1 subunit beta	TCPB_MOUSE	3	-70.9426	0.290574	10w_HFD_Fr	2w_HFD_gluc	NaN	NaN	NaN
10w_chow_Fr / 2w_HFD_gluc	P80314	P80314	-0.985861	0.985861	0.00335516	P80314	Cct2	T-complex protein 1 subunit beta	TCPB_MOUSE	3	-49.5076	0.504924	10w_chow_Fr	2w_HFD_gluc	NaN	NaN	NaN
10w_HFD_gluc / 2w_HFD_gluc	P80314	P80314	-1.15071	1.15071	0.00438532	P80314	Cct2	T-complex protein 1 subunit beta	TCPB_MOUSE	3	-54.9598	0.450402	10w_HFD_gluc	2w_HFD_gluc	NaN	NaN	NaN
10w_chow / 2w_HFD_gluc	P80314	P80314	-0.685721	0.685721	0.00239905	P80314	Cct2	T-complex protein 1 subunit beta	TCPB_MOUSE	3	-37.8305	0.621695	10w_chow	2w_HFD_gluc	NaN	NaN	NaN
10w_HFD / 2w_chow_FR	P80314	P80314	-1.19341	1.19341	0.000145897	P80314	Cct2	T-complex protein 1 subunit beta	TCPB_MOUSE	3	-56.273	0.43727	10w_HFD	2w_chow_FR	NaN	NaN	NaN
10w_HFD_Fr / 2w_chow_FR	P80314	P80314	-1.93718	1.93718	0.00318463	P80314	Cct2	T-complex protein 1 subunit beta	TCPB_MOUSE	3	-73.8873	0.261127	10w_HFD_Fr	2w_chow_FR	NaN	NaN	NaN
10w_chow_Fr / 2w_chow_FR	P80314	P80314	-1.14002	1.14002	0.00058371	P80314	Cct2	T-complex protein 1 subunit beta	TCPB_MOUSE	3	-54.6246	0.453754	10w_chow_Fr	2w_chow_FR	NaN	NaN	NaN
10w_HFD_gluc / 2w_chow_FR	P80314	P80314	-1.30487	1.30487	0.00291199	P80314	Cct2	T-complex protein 1 subunit beta	TCPB_MOUSE	3	-59.5243	0.404757	10w_HFD_gluc	2w_chow_FR	NaN	NaN	NaN
10w_chow / 2w_chow_FR	P80314	P80314	-0.839876	0.839876	0.000758891	P80314	Cct2	T-complex protein 1 subunit beta	TCPB_MOUSE	3	-44.1309	0.558691	10w_chow	2w_chow_FR	NaN	NaN	NaN
10w_chow_gluc / 10w_HFD	P80314	P80314	0.628336	0.628336	0.00139986	P80314	Cct2	T-complex protein 1 subunit beta	TCPB_MOUSE	3	54.5781	1.54578	10w_chow_gluc	10w_HFD	NaN	NaN	NaN
10w_HFD / 2w_HFD_fr	P80315	P80315	-1.27664	1.27664	0.0027112	P80315	Cct4	T-complex protein 1 subunit delta	TCPD_MOUSE	1	-58.7245	0.412755	10w_HFD	2w_HFD_fr	NaN	NaN	NaN
10w_HFD_Fr / 2w_HFD_fr	P80315	P80315	-1.30519	1.30519	0.00846678	P80315	Cct4	T-complex protein 1 subunit delta	TCPD_MOUSE	1	-59.5333	0.404667	10w_HFD_Fr	2w_HFD_fr	NaN	NaN	NaN
10w_HFD_gluc / 2w_HFD_fr	P80315	P80315	-1.04638	1.04638	0.00987756	P80315	Cct4	T-complex protein 1 subunit delta	TCPD_MOUSE	1	-51.5818	0.484182	10w_HFD_gluc	2w_HFD_fr	NaN	NaN	NaN
10w_HFD_Fr / control	P80315	P80315	-1.04261	1.04261	0.00976559	P80315	Cct4	T-complex protein 1 subunit delta	TCPD_MOUSE	1	-51.4552	0.485448	10w_HFD_Fr	control	NaN	NaN	NaN
10w_HFD_Fr / 2w_chow_Gluc	P80315	P80315	-0.987993	0.987993	0.00325251	P80315	Cct4	T-complex protein 1 subunit delta	TCPD_MOUSE	1	-49.5821	0.504179	10w_HFD_Fr	2w_chow_Gluc	NaN	NaN	NaN
10w_HFD_gluc / 2w_chow_Gluc	P80315	P80315	-0.729176	0.729176	0.00409095	P80315	Cct4	T-complex protein 1 subunit delta	TCPD_MOUSE	1	-39.6752	0.603248	10w_HFD_gluc	2w_chow_Gluc	NaN	NaN	NaN
10w_HFD_Fr / 2w_chow_FR	P80315	P80315	-1.1874	1.1874	0.00467304	P80315	Cct4	T-complex protein 1 subunit delta	TCPD_MOUSE	1	-56.0908	0.439092	10w_HFD_Fr	2w_chow_FR	NaN	NaN	NaN
10w_HFD_gluc / 2w_chow_FR	P80315	P80315	-0.928586	0.928586	0.00183312	P80315	Cct4	T-complex protein 1 subunit delta	TCPD_MOUSE	1	-47.4627	0.525373	10w_HFD_gluc	2w_chow_FR	NaN	NaN	NaN
10w_HFD / 2w_HFD_fr	Q924Z4	Q924Z4	-0.994444	0.994444	0.000211584	Q924Z4	Cers2	Ceramide synthase 2	CERS2_MOUSE	2	-49.8071	0.501929	10w_HFD	2w_HFD_fr	NaN	NaN	NaN
10w_HFD_Fr / 2w_HFD_fr	Q924Z4	Q924Z4	-0.960124	0.960124	0.000538906	Q924Z4	Cers2	Ceramide synthase 2	CERS2_MOUSE	2	-48.5987	0.514013	10w_HFD_Fr	2w_HFD_fr	NaN	NaN	NaN
10w_chow_Fr / 2w_HFD_fr	Q924Z4	Q924Z4	-0.618922	0.618922	0.00205962	Q924Z4	Cers2	Ceramide synthase 2	CERS2_MOUSE	2	-34.8843	0.651157	10w_chow_Fr	2w_HFD_fr	NaN	NaN	NaN
10w_HFD_gluc / 2w_HFD_fr	Q924Z4	Q924Z4	-0.63739	0.63739	4.86e-05	Q924Z4	Cers2	Ceramide synthase 2	CERS2_MOUSE	2	-35.7125	0.642875	10w_HFD_gluc	2w_HFD_fr	NaN	NaN	NaN
10w_chow / 2w_HFD_fr	Q924Z4	Q924Z4	-0.58099	0.58099	0.000774692	Q924Z4	Cers2	Ceramide synthase 2	CERS2_MOUSE	2	-33.1495	0.668505	10w_chow	2w_HFD_fr	NaN	NaN	NaN
10w_HFD / control	Q924Z4	Q924Z4	-0.65594	0.65594	0.00242911	Q924Z4	Cers2	Ceramide synthase 2	CERS2_MOUSE	2	-36.5338	0.634662	10w_HFD	control	NaN	NaN	NaN
10w_HFD / 2w_HFD_gluc	Q924Z4	Q924Z4	-0.960105	0.960105	0.00331243	Q924Z4	Cers2	Ceramide synthase 2	CERS2_MOUSE	2	-48.598	0.51402	10w_HFD	2w_HFD_gluc	NaN	NaN	NaN
10w_HFD_Fr / 2w_HFD_gluc	Q924Z4	Q924Z4	-0.925784	0.925784	0.000512903	Q924Z4	Cers2	Ceramide synthase 2	CERS2_MOUSE	2	-47.3606	0.526394	10w_HFD_Fr	2w_HFD_gluc	NaN	NaN	NaN
10w_HFD / 2w_chow_FR	Q924Z4	Q924Z4	-0.692876	0.692876	0.00257152	Q924Z4	Cers2	Ceramide synthase 2	CERS2_MOUSE	2	-38.1381	0.618619	10w_HFD	2w_chow_FR	NaN	NaN	NaN
10w_HFD_Fr / 2w_chow_FR	Q924Z4	Q924Z4	-0.658556	0.658556	0.00438087	Q924Z4	Cers2	Ceramide synthase 2	CERS2_MOUSE	2	-36.6488	0.633512	10w_HFD_Fr	2w_chow_FR	NaN	NaN	NaN
10w_HFD / 2w_chow_Gluc	Q8VCC2	Q8VCC2	-0.694934	0.694934	2.34e-08	Q8VCC2	Ces1	Liver carboxylesterase 1	EST1_MOUSE	7	-38.2263	0.617737	10w_HFD	2w_chow_Gluc	NaN	NaN	NaN
10w_HFD / 2w_HFD_gluc	Q8VCC2	Q8VCC2	-0.771995	0.771995	2.32e-06	Q8VCC2	Ces1	Liver carboxylesterase 1	EST1_MOUSE	7	-41.4393	0.585607	10w_HFD	2w_HFD_gluc	NaN	NaN	NaN
10w_HFD_Fr / 2w_HFD_gluc	Q8VCC2	Q8VCC2	-0.611776	0.611776	5.14e-06	Q8VCC2	Ces1	Liver carboxylesterase 1	EST1_MOUSE	7	-34.561	0.65439	10w_HFD_Fr	2w_HFD_gluc	NaN	NaN	NaN
10w_HFD_gluc / 10w_HFD	Q8VCC2	Q8VCC2	0.602052	0.602052	0.000282966	Q8VCC2	Ces1	Liver carboxylesterase 1	EST1_MOUSE	7	51.7874	1.51787	10w_HFD_gluc	10w_HFD	NaN	NaN	NaN
2w_chow_Gluc / 2w_HFD_fr	Q8VCT4	Q8VCT4	0.714449	0.714449	1.25e-07	Q8VCT4	Ces1d	Carboxylesterase 1D	CES1D_MOUSE	18	64.0857	1.64086	2w_chow_Gluc	2w_HFD_fr	NaN	NaN	NaN
2w_chow_FR / 2w_HFD_fr	Q8VCT4	Q8VCT4	0.646162	0.646162	1.14e-08	Q8VCT4	Ces1d	Carboxylesterase 1D	CES1D_MOUSE	18	56.4999	1.565	2w_chow_FR	2w_HFD_fr	NaN	NaN	NaN
2w_HFD / control	Q8VCT4	Q8VCT4	-0.689657	0.689657	2.1e-06	Q8VCT4	Ces1d	Carboxylesterase 1D	CES1D_MOUSE	18	-37.9999	0.620001	2w_HFD	control	NaN	NaN	NaN
10w_HFD / control	Q8VCT4	Q8VCT4	-0.923668	0.923668	1.77e-13	Q8VCT4	Ces1d	Carboxylesterase 1D	CES1D_MOUSE	18	-47.2833	0.527167	10w_HFD	control	NaN	NaN	NaN
10w_HFD_Fr / control	Q8VCT4	Q8VCT4	-0.758867	0.758867	7.1e-14	Q8VCT4	Ces1d	Carboxylesterase 1D	CES1D_MOUSE	18	-40.904	0.59096	10w_HFD_Fr	control	NaN	NaN	NaN
2w_chow_Gluc / 2w_HFD	Q8VCT4	Q8VCT4	0.910418	0.910418	4.63e-09	Q8VCT4	Ces1d	Carboxylesterase 1D	CES1D_MOUSE	18	87.959	1.87959	2w_chow_Gluc	2w_HFD	NaN	NaN	NaN
2w_HFD_gluc / 2w_HFD	Q8VCT4	Q8VCT4	0.599353	0.599353	5.69e-05	Q8VCT4	Ces1d	Carboxylesterase 1D	CES1D_MOUSE	18	51.5037	1.51504	2w_HFD_gluc	2w_HFD	NaN	NaN	NaN
2w_chow_FR / 2w_HFD	Q8VCT4	Q8VCT4	0.842131	0.842131	2.93e-07	Q8VCT4	Ces1d	Carboxylesterase 1D	CES1D_MOUSE	18	79.2696	1.7927	2w_chow_FR	2w_HFD	NaN	NaN	NaN
10w_chow / 2w_HFD	Q8VCT4	Q8VCT4	0.606815	0.606815	4.38e-05	Q8VCT4	Ces1d	Carboxylesterase 1D	CES1D_MOUSE	18	52.2894	1.52289	10w_chow	2w_HFD	NaN	NaN	NaN
10w_HFD / 2w_chow_Gluc	Q8VCT4	Q8VCT4	-1.14443	1.14443	2.41e-15	Q8VCT4	Ces1d	Carboxylesterase 1D	CES1D_MOUSE	18	-54.7631	0.452369	10w_HFD	2w_chow_Gluc	NaN	NaN	NaN
10w_HFD_Fr / 2w_chow_Gluc	Q8VCT4	Q8VCT4	-0.979628	0.979628	1.18e-15	Q8VCT4	Ces1d	Carboxylesterase 1D	CES1D_MOUSE	18	-49.2889	0.507111	10w_HFD_Fr	2w_chow_Gluc	NaN	NaN	NaN
10w_HFD_gluc / 2w_chow_Gluc	Q8VCT4	Q8VCT4	-0.786808	0.786808	1.02e-09	Q8VCT4	Ces1d	Carboxylesterase 1D	CES1D_MOUSE	18	-42.0375	0.579625	10w_HFD_gluc	2w_chow_Gluc	NaN	NaN	NaN
10w_HFD / 2w_HFD_gluc	Q8VCT4	Q8VCT4	-0.833364	0.833364	3.66e-07	Q8VCT4	Ces1d	Carboxylesterase 1D	CES1D_MOUSE	18	-43.8781	0.561219	10w_HFD	2w_HFD_gluc	NaN	NaN	NaN
10w_HFD_Fr / 2w_HFD_gluc	Q8VCT4	Q8VCT4	-0.668563	0.668563	1.06e-07	Q8VCT4	Ces1d	Carboxylesterase 1D	CES1D_MOUSE	18	-37.0867	0.629133	10w_HFD_Fr	2w_HFD_gluc	NaN	NaN	NaN
10w_HFD / 2w_chow_FR	Q8VCT4	Q8VCT4	-1.07614	1.07614	1.04e-12	Q8VCT4	Ces1d	Carboxylesterase 1D	CES1D_MOUSE	18	-52.5704	0.474296	10w_HFD	2w_chow_FR	NaN	NaN	NaN
10w_HFD_Fr / 2w_chow_FR	Q8VCT4	Q8VCT4	-0.911341	0.911341	9.27e-14	Q8VCT4	Ces1d	Carboxylesterase 1D	CES1D_MOUSE	18	-46.8309	0.531691	10w_HFD_Fr	2w_chow_FR	NaN	NaN	NaN
10w_HFD_gluc / 2w_chow_FR	Q8VCT4	Q8VCT4	-0.71852	0.71852	2.57e-13	Q8VCT4	Ces1d	Carboxylesterase 1D	CES1D_MOUSE	18	-39.228	0.60772	10w_HFD_gluc	2w_chow_FR	NaN	NaN	NaN
10w_chow_Fr / 10w_HFD	Q8VCT4	Q8VCT4	0.780524	0.780524	2.38e-12	Q8VCT4	Ces1d	Carboxylesterase 1D	CES1D_MOUSE	18	71.7754	1.71775	10w_chow_Fr	10w_HFD	NaN	NaN	NaN
10w_chow_gluc / 10w_HFD	Q8VCT4	Q8VCT4	0.687766	0.687766	7.73e-14	Q8VCT4	Ces1d	Carboxylesterase 1D	CES1D_MOUSE	18	61.0787	1.61079	10w_chow_gluc	10w_HFD	NaN	NaN	NaN
10w_chow / 10w_HFD	Q8VCT4	Q8VCT4	0.840826	0.840826	2.83e-11	Q8VCT4	Ces1d	Carboxylesterase 1D	CES1D_MOUSE	18	79.1075	1.79108	10w_chow	10w_HFD	NaN	NaN	NaN
10w_chow_Fr / 10w_HFD_Fr	Q8VCT4	Q8VCT4	0.615723	0.615723	1.2e-09	Q8VCT4	Ces1d	Carboxylesterase 1D	CES1D_MOUSE	18	53.2326	1.53233	10w_chow_Fr	10w_HFD_Fr	NaN	NaN	NaN
10w_chow / 10w_HFD_Fr	Q8VCT4	Q8VCT4	0.676025	0.676025	5.02e-09	Q8VCT4	Ces1d	Carboxylesterase 1D	CES1D_MOUSE	18	59.7732	1.59773	10w_chow	10w_HFD_Fr	NaN	NaN	NaN
control / 2w_HFD_fr	Q64176	Q64176	0.68958	0.68958	0.000558168	Q64176	Ces1e	Carboxylesterase 1E	EST1E_MOUSE	3	61.2814	1.61281	control	2w_HFD_fr	NaN	NaN	NaN
2w_chow_Gluc / 2w_HFD_fr	Q64176	Q64176	0.691216	0.691216	0.000246216	Q64176	Ces1e	Carboxylesterase 1E	EST1E_MOUSE	3	61.4644	1.61464	2w_chow_Gluc	2w_HFD_fr	NaN	NaN	NaN
2w_chow_FR / 2w_HFD_fr	Q64176	Q64176	0.763138	0.763138	0.00016738	Q64176	Ces1e	Carboxylesterase 1E	EST1E_MOUSE	3	69.7178	1.69718	2w_chow_FR	2w_HFD_fr	NaN	NaN	NaN
2w_HFD / control	Q64176	Q64176	-0.583522	0.583522	0.0017566	Q64176	Ces1e	Carboxylesterase 1E	EST1E_MOUSE	3	-33.2667	0.667333	2w_HFD	control	NaN	NaN	NaN
10w_HFD / control	Q64176	Q64176	-0.955554	0.955554	4.13e-05	Q64176	Ces1e	Carboxylesterase 1E	EST1E_MOUSE	3	-48.4357	0.515643	10w_HFD	control	NaN	NaN	NaN
10w_HFD_Fr / control	Q64176	Q64176	-0.930576	0.930576	8.96e-07	Q64176	Ces1e	Carboxylesterase 1E	EST1E_MOUSE	3	-47.5351	0.524649	10w_HFD_Fr	control	NaN	NaN	NaN
10w_HFD_gluc / control	Q64176	Q64176	-0.79816	0.79816	1.89e-06	Q64176	Ces1e	Carboxylesterase 1E	EST1E_MOUSE	3	-42.4918	0.575082	10w_HFD_gluc	control	NaN	NaN	NaN
2w_chow_Gluc / 2w_HFD	Q64176	Q64176	0.585157	0.585157	0.000587768	Q64176	Ces1e	Carboxylesterase 1E	EST1E_MOUSE	3	50.0203	1.5002	2w_chow_Gluc	2w_HFD	NaN	NaN	NaN
2w_chow_FR / 2w_HFD	Q64176	Q64176	0.657079	0.657079	0.0010548	Q64176	Ces1e	Carboxylesterase 1E	EST1E_MOUSE	3	57.6887	1.57689	2w_chow_FR	2w_HFD	NaN	NaN	NaN
10w_HFD / 2w_chow_Gluc	Q64176	Q64176	-0.95719	0.95719	3.8e-05	Q64176	Ces1e	Carboxylesterase 1E	EST1E_MOUSE	3	-48.4941	0.515059	10w_HFD	2w_chow_Gluc	NaN	NaN	NaN
10w_HFD_Fr / 2w_chow_Gluc	Q64176	Q64176	-0.932211	0.932211	1.13e-06	Q64176	Ces1e	Carboxylesterase 1E	EST1E_MOUSE	3	-47.5946	0.524054	10w_HFD_Fr	2w_chow_Gluc	NaN	NaN	NaN
10w_HFD_gluc / 2w_chow_Gluc	Q64176	Q64176	-0.799796	0.799796	2.53e-06	Q64176	Ces1e	Carboxylesterase 1E	EST1E_MOUSE	3	-42.557	0.57443	10w_HFD_gluc	2w_chow_Gluc	NaN	NaN	NaN
10w_HFD / 2w_HFD_gluc	Q64176	Q64176	-0.761961	0.761961	0.00118981	Q64176	Ces1e	Carboxylesterase 1E	EST1E_MOUSE	3	-41.0306	0.589694	10w_HFD	2w_HFD_gluc	NaN	NaN	NaN
10w_HFD_Fr / 2w_HFD_gluc	Q64176	Q64176	-0.736982	0.736982	0.000138205	Q64176	Ces1e	Carboxylesterase 1E	EST1E_MOUSE	3	-40.0007	0.599993	10w_HFD_Fr	2w_HFD_gluc	NaN	NaN	NaN
10w_HFD_gluc / 2w_HFD_gluc	Q64176	Q64176	-0.604567	0.604567	0.000540713	Q64176	Ces1e	Carboxylesterase 1E	EST1E_MOUSE	3	-34.2331	0.657669	10w_HFD_gluc	2w_HFD_gluc	NaN	NaN	NaN
10w_HFD / 2w_chow_FR	Q64176	Q64176	-1.02911	1.02911	1.22e-05	Q64176	Ces1e	Carboxylesterase 1E	EST1E_MOUSE	3	-50.9988	0.490012	10w_HFD	2w_chow_FR	NaN	NaN	NaN
10w_HFD_Fr / 2w_chow_FR	Q64176	Q64176	-1.00413	1.00413	9.05e-09	Q64176	Ces1e	Carboxylesterase 1E	EST1E_MOUSE	3	-50.143	0.49857	10w_HFD_Fr	2w_chow_FR	NaN	NaN	NaN
10w_HFD_gluc / 2w_chow_FR	Q64176	Q64176	-0.871718	0.871718	3.95e-05	Q64176	Ces1e	Carboxylesterase 1E	EST1E_MOUSE	3	-45.3504	0.546496	10w_HFD_gluc	2w_chow_FR	NaN	NaN	NaN
10w_chow_gluc / 10w_HFD	Q64176	Q64176	0.586305	0.586305	0.00105502	Q64176	Ces1e	Carboxylesterase 1E	EST1E_MOUSE	3	50.1396	1.5014	10w_chow_gluc	10w_HFD	NaN	NaN	NaN
control / 2w_HFD_fr	Q8QZR3	Q8QZR3	1.37142	1.37142	3.97e-16	Q8QZR3	Ces2a	Pyrethroid hydrolase Ces2a	EST2A_MOUSE	8	158.725	2.58725	control	2w_HFD_fr	NaN	NaN	NaN
2w_chow_Gluc / 2w_HFD_fr	Q8QZR3	Q8QZR3	1.06463	1.06463	1.27e-12	Q8QZR3	Ces2a	Pyrethroid hydrolase Ces2a	EST2A_MOUSE	8	109.164	2.09164	2w_chow_Gluc	2w_HFD_fr	NaN	NaN	NaN
2w_chow_FR / 2w_HFD_fr	Q8QZR3	Q8QZR3	1.18512	1.18512	9.19e-16	Q8QZR3	Ces2a	Pyrethroid hydrolase Ces2a	EST2A_MOUSE	8	127.382	2.27382	2w_chow_FR	2w_HFD_fr	NaN	NaN	NaN
10w_HFD / 2w_HFD_fr	Q8QZR3	Q8QZR3	-1.04099	1.04099	4.57e-10	Q8QZR3	Ces2a	Pyrethroid hydrolase Ces2a	EST2A_MOUSE	8	-51.4006	0.485994	10w_HFD	2w_HFD_fr	NaN	NaN	NaN
10w_HFD_Fr / 2w_HFD_fr	Q8QZR3	Q8QZR3	-1.2771	1.2771	1.44e-07	Q8QZR3	Ces2a	Pyrethroid hydrolase Ces2a	EST2A_MOUSE	8	-58.7377	0.412623	10w_HFD_Fr	2w_HFD_fr	NaN	NaN	NaN
10w_HFD_gluc / 2w_HFD_fr	Q8QZR3	Q8QZR3	-1.18111	1.18111	1.51e-10	Q8QZR3	Ces2a	Pyrethroid hydrolase Ces2a	EST2A_MOUSE	8	-55.8989	0.441011	10w_HFD_gluc	2w_HFD_fr	NaN	NaN	NaN
10w_chow_gluc / 2w_HFD_fr	Q8QZR3	Q8QZR3	0.641279	0.641279	1.67e-06	Q8QZR3	Ces2a	Pyrethroid hydrolase Ces2a	EST2A_MOUSE	8	55.9712	1.55971	10w_chow_gluc	2w_HFD_fr	NaN	NaN	NaN
10w_chow / 2w_HFD_fr	Q8QZR3	Q8QZR3	0.941157	0.941157	9.08e-14	Q8QZR3	Ces2a	Pyrethroid hydrolase Ces2a	EST2A_MOUSE	8	92.0068	1.92007	10w_chow	2w_HFD_fr	NaN	NaN	NaN
2w_HFD / control	Q8QZR3	Q8QZR3	-1.43291	1.43291	1.18e-15	Q8QZR3	Ces2a	Pyrethroid hydrolase Ces2a	EST2A_MOUSE	8	-62.9617	0.370383	2w_HFD	control	NaN	NaN	NaN
2w_HFD_gluc / control	Q8QZR3	Q8QZR3	-1.3062	1.3062	3.19e-14	Q8QZR3	Ces2a	Pyrethroid hydrolase Ces2a	EST2A_MOUSE	8	-59.5616	0.404384	2w_HFD_gluc	control	NaN	NaN	NaN
10w_HFD / control	Q8QZR3	Q8QZR3	-2.41241	2.41241	4.46e-16	Q8QZR3	Ces2a	Pyrethroid hydrolase Ces2a	EST2A_MOUSE	8	-81.2158	0.187842	10w_HFD	control	NaN	NaN	NaN
10w_HFD_Fr / control	Q8QZR3	Q8QZR3	-2.64852	2.64852	2.31e-12	Q8QZR3	Ces2a	Pyrethroid hydrolase Ces2a	EST2A_MOUSE	8	-84.0517	0.159483	10w_HFD_Fr	control	NaN	NaN	NaN
10w_chow_Fr / control	Q8QZR3	Q8QZR3	-1.04475	1.04475	4.97e-10	Q8QZR3	Ces2a	Pyrethroid hydrolase Ces2a	EST2A_MOUSE	8	-51.5271	0.484729	10w_chow_Fr	control	NaN	NaN	NaN
10w_HFD_gluc / control	Q8QZR3	Q8QZR3	-2.55253	2.55253	2.73e-16	Q8QZR3	Ces2a	Pyrethroid hydrolase Ces2a	EST2A_MOUSE	8	-82.9544	0.170456	10w_HFD_gluc	control	NaN	NaN	NaN
10w_chow_gluc / control	Q8QZR3	Q8QZR3	-0.730139	0.730139	7.48e-09	Q8QZR3	Ces2a	Pyrethroid hydrolase Ces2a	EST2A_MOUSE	8	-39.7154	0.602846	10w_chow_gluc	control	NaN	NaN	NaN
2w_chow_Gluc / 2w_HFD	Q8QZR3	Q8QZR3	1.12612	1.12612	1.6e-15	Q8QZR3	Ces2a	Pyrethroid hydrolase Ces2a	EST2A_MOUSE	8	118.271	2.18271	2w_chow_Gluc	2w_HFD	NaN	NaN	NaN
2w_chow_FR / 2w_HFD	Q8QZR3	Q8QZR3	1.24661	1.24661	8.98e-13	Q8QZR3	Ces2a	Pyrethroid hydrolase Ces2a	EST2A_MOUSE	8	137.283	2.37283	2w_chow_FR	2w_HFD	NaN	NaN	NaN
10w_HFD / 2w_HFD	Q8QZR3	Q8QZR3	-0.979498	0.979498	1.9e-10	Q8QZR3	Ces2a	Pyrethroid hydrolase Ces2a	EST2A_MOUSE	8	-49.2844	0.507156	10w_HFD	2w_HFD	NaN	NaN	NaN
10w_HFD_Fr / 2w_HFD	Q8QZR3	Q8QZR3	-1.21561	1.21561	4.23e-08	Q8QZR3	Ces2a	Pyrethroid hydrolase Ces2a	EST2A_MOUSE	8	-56.941	0.43059	10w_HFD_Fr	2w_HFD	NaN	NaN	NaN
10w_HFD_gluc / 2w_HFD	Q8QZR3	Q8QZR3	-1.11962	1.11962	4e-12	Q8QZR3	Ces2a	Pyrethroid hydrolase Ces2a	EST2A_MOUSE	8	-53.9786	0.460214	10w_HFD_gluc	2w_HFD	NaN	NaN	NaN
10w_chow_gluc / 2w_HFD	Q8QZR3	Q8QZR3	0.70277	0.70277	1.44e-06	Q8QZR3	Ces2a	Pyrethroid hydrolase Ces2a	EST2A_MOUSE	8	62.7627	1.62763	10w_chow_gluc	2w_HFD	NaN	NaN	NaN
10w_chow / 2w_HFD	Q8QZR3	Q8QZR3	1.00265	1.00265	4.94e-14	Q8QZR3	Ces2a	Pyrethroid hydrolase Ces2a	EST2A_MOUSE	8	100.367	2.00367	10w_chow	2w_HFD	NaN	NaN	NaN
2w_HFD_gluc / 2w_chow_Gluc	Q8QZR3	Q8QZR3	-0.999415	0.999415	2.19e-11	Q8QZR3	Ces2a	Pyrethroid hydrolase Ces2a	EST2A_MOUSE	8	-49.9797	0.500203	2w_HFD_gluc	2w_chow_Gluc	NaN	NaN	NaN
10w_HFD / 2w_chow_Gluc	Q8QZR3	Q8QZR3	-2.10562	2.10562	1.27e-14	Q8QZR3	Ces2a	Pyrethroid hydrolase Ces2a	EST2A_MOUSE	8	-76.7649	0.232351	10w_HFD	2w_chow_Gluc	NaN	NaN	NaN
10w_HFD_Fr / 2w_chow_Gluc	Q8QZR3	Q8QZR3	-2.34174	2.34174	6.73e-12	Q8QZR3	Ces2a	Pyrethroid hydrolase Ces2a	EST2A_MOUSE	8	-80.2727	0.197273	10w_HFD_Fr	2w_chow_Gluc	NaN	NaN	NaN
10w_chow_Fr / 2w_chow_Gluc	Q8QZR3	Q8QZR3	-0.737962	0.737962	7.57e-08	Q8QZR3	Ces2a	Pyrethroid hydrolase Ces2a	EST2A_MOUSE	8	-40.0414	0.599586	10w_chow_Fr	2w_chow_Gluc	NaN	NaN	NaN
10w_HFD_gluc / 2w_chow_Gluc	Q8QZR3	Q8QZR3	-2.24574	2.24574	1.6e-15	Q8QZR3	Ces2a	Pyrethroid hydrolase Ces2a	EST2A_MOUSE	8	-78.9155	0.210845	10w_HFD_gluc	2w_chow_Gluc	NaN	NaN	NaN
2w_chow_FR / 2w_HFD_gluc	Q8QZR3	Q8QZR3	1.1199	1.1199	2.39e-12	Q8QZR3	Ces2a	Pyrethroid hydrolase Ces2a	EST2A_MOUSE	8	117.332	2.17332	2w_chow_FR	2w_HFD_gluc	NaN	NaN	NaN
10w_HFD / 2w_HFD_gluc	Q8QZR3	Q8QZR3	-1.10621	1.10621	2.14e-11	Q8QZR3	Ces2a	Pyrethroid hydrolase Ces2a	EST2A_MOUSE	8	-53.5486	0.464514	10w_HFD	2w_HFD_gluc	NaN	NaN	NaN
10w_HFD_Fr / 2w_HFD_gluc	Q8QZR3	Q8QZR3	-1.34232	1.34232	1.01e-07	Q8QZR3	Ces2a	Pyrethroid hydrolase Ces2a	EST2A_MOUSE	8	-60.5614	0.394386	10w_HFD_Fr	2w_HFD_gluc	NaN	NaN	NaN
10w_HFD_gluc / 2w_HFD_gluc	Q8QZR3	Q8QZR3	-1.24633	1.24633	3.92e-13	Q8QZR3	Ces2a	Pyrethroid hydrolase Ces2a	EST2A_MOUSE	8	-57.8481	0.421519	10w_HFD_gluc	2w_HFD_gluc	NaN	NaN	NaN
10w_chow / 2w_HFD_gluc	Q8QZR3	Q8QZR3	0.875941	0.875941	1.14e-10	Q8QZR3	Ces2a	Pyrethroid hydrolase Ces2a	EST2A_MOUSE	8	83.5204	1.8352	10w_chow	2w_HFD_gluc	NaN	NaN	NaN
10w_HFD / 2w_chow_FR	Q8QZR3	Q8QZR3	-2.22611	2.22611	3.3e-15	Q8QZR3	Ces2a	Pyrethroid hydrolase Ces2a	EST2A_MOUSE	8	-78.6265	0.213735	10w_HFD	2w_chow_FR	NaN	NaN	NaN
10w_HFD_Fr / 2w_chow_FR	Q8QZR3	Q8QZR3	-2.46222	2.46222	5.37e-11	Q8QZR3	Ces2a	Pyrethroid hydrolase Ces2a	EST2A_MOUSE	8	-81.8533	0.181467	10w_HFD_Fr	2w_chow_FR	NaN	NaN	NaN
10w_chow_Fr / 2w_chow_FR	Q8QZR3	Q8QZR3	-0.858448	0.858448	1.06e-06	Q8QZR3	Ces2a	Pyrethroid hydrolase Ces2a	EST2A_MOUSE	8	-44.8455	0.551545	10w_chow_Fr	2w_chow_FR	NaN	NaN	NaN
10w_HFD_gluc / 2w_chow_FR	Q8QZR3	Q8QZR3	-2.36623	2.36623	1.5e-15	Q8QZR3	Ces2a	Pyrethroid hydrolase Ces2a	EST2A_MOUSE	8	-80.6048	0.193952	10w_HFD_gluc	2w_chow_FR	NaN	NaN	NaN
10w_chow_Fr / 10w_HFD	Q8QZR3	Q8QZR3	1.36766	1.36766	9.98e-11	Q8QZR3	Ces2a	Pyrethroid hydrolase Ces2a	EST2A_MOUSE	8	158.051	2.58051	10w_chow_Fr	10w_HFD	NaN	NaN	NaN
10w_chow_gluc / 10w_HFD	Q8QZR3	Q8QZR3	1.68227	1.68227	5.31e-12	Q8QZR3	Ces2a	Pyrethroid hydrolase Ces2a	EST2A_MOUSE	8	220.932	3.20932	10w_chow_gluc	10w_HFD	NaN	NaN	NaN
10w_chow / 10w_HFD	Q8QZR3	Q8QZR3	1.98215	1.98215	7.48e-15	Q8QZR3	Ces2a	Pyrethroid hydrolase Ces2a	EST2A_MOUSE	8	295.08	3.9508	10w_chow	10w_HFD	NaN	NaN	NaN
10w_chow_Fr / 10w_HFD_Fr	Q8QZR3	Q8QZR3	1.60377	1.60377	3.66e-09	Q8QZR3	Ces2a	Pyrethroid hydrolase Ces2a	EST2A_MOUSE	8	203.937	3.03937	10w_chow_Fr	10w_HFD_Fr	NaN	NaN	NaN
10w_chow_gluc / 10w_HFD_Fr	Q8QZR3	Q8QZR3	1.91838	1.91838	8.03e-09	Q8QZR3	Ces2a	Pyrethroid hydrolase Ces2a	EST2A_MOUSE	8	277.999	3.77999	10w_chow_gluc	10w_HFD_Fr	NaN	NaN	NaN
10w_chow / 10w_HFD_Fr	Q8QZR3	Q8QZR3	2.21826	2.21826	1.02e-12	Q8QZR3	Ces2a	Pyrethroid hydrolase Ces2a	EST2A_MOUSE	8	365.332	4.65332	10w_chow	10w_HFD_Fr	NaN	NaN	NaN
10w_HFD_gluc / 10w_chow_Fr	Q8QZR3	Q8QZR3	-1.50778	1.50778	2.89e-10	Q8QZR3	Ces2a	Pyrethroid hydrolase Ces2a	EST2A_MOUSE	8	-64.8349	0.351651	10w_HFD_gluc	10w_chow_Fr	NaN	NaN	NaN
10w_chow / 10w_chow_Fr	Q8QZR3	Q8QZR3	0.614488	0.614488	5.56e-07	Q8QZR3	Ces2a	Pyrethroid hydrolase Ces2a	EST2A_MOUSE	8	53.1014	1.53101	10w_chow	10w_chow_Fr	NaN	NaN	NaN
10w_chow_gluc / 10w_HFD_gluc	Q8QZR3	Q8QZR3	1.82239	1.82239	3.34e-12	Q8QZR3	Ces2a	Pyrethroid hydrolase Ces2a	EST2A_MOUSE	8	253.667	3.53667	10w_chow_gluc	10w_HFD_gluc	NaN	NaN	NaN
10w_chow / 10w_HFD_gluc	Q8QZR3	Q8QZR3	2.12227	2.12227	1.95e-15	Q8QZR3	Ces2a	Pyrethroid hydrolase Ces2a	EST2A_MOUSE	8	335.378	4.35378	10w_chow	10w_HFD_gluc	NaN	NaN	NaN
10w_HFD / 2w_HFD_fr	Q91WG0	Q91WG0	-1.02105	1.02105	5.87e-09	Q91WG0	Ces2c	Acylcarnitine hydrolase	EST2C_MOUSE	7	-50.7242	0.492758	10w_HFD	2w_HFD_fr	NaN	NaN	NaN
10w_HFD_Fr / 2w_HFD_fr	Q91WG0	Q91WG0	-0.793958	0.793958	5.27e-06	Q91WG0	Ces2c	Acylcarnitine hydrolase	EST2C_MOUSE	7	-42.3241	0.576759	10w_HFD_Fr	2w_HFD_fr	NaN	NaN	NaN
10w_HFD_gluc / 2w_HFD_fr	Q91WG0	Q91WG0	-0.801553	0.801553	1.56e-06	Q91WG0	Ces2c	Acylcarnitine hydrolase	EST2C_MOUSE	7	-42.6269	0.573731	10w_HFD_gluc	2w_HFD_fr	NaN	NaN	NaN
2w_HFD / control	Q91WG0	Q91WG0	-0.843348	0.843348	0.000769277	Q91WG0	Ces2c	Acylcarnitine hydrolase	EST2C_MOUSE	7	-44.2651	0.557349	2w_HFD	control	NaN	NaN	NaN
10w_HFD / control	Q91WG0	Q91WG0	-1.39785	1.39785	1.4e-06	Q91WG0	Ces2c	Acylcarnitine hydrolase	EST2C_MOUSE	7	-62.0506	0.379494	10w_HFD	control	NaN	NaN	NaN
10w_HFD_Fr / control	Q91WG0	Q91WG0	-1.17076	1.17076	5.27e-05	Q91WG0	Ces2c	Acylcarnitine hydrolase	EST2C_MOUSE	7	-55.5813	0.444187	10w_HFD_Fr	control	NaN	NaN	NaN
10w_chow_Fr / control	Q91WG0	Q91WG0	-0.634525	0.634525	0.00536948	Q91WG0	Ces2c	Acylcarnitine hydrolase	EST2C_MOUSE	7	-35.5847	0.644153	10w_chow_Fr	control	NaN	NaN	NaN
10w_HFD_gluc / control	Q91WG0	Q91WG0	-1.17835	1.17835	9.92e-06	Q91WG0	Ces2c	Acylcarnitine hydrolase	EST2C_MOUSE	7	-55.8145	0.441855	10w_HFD_gluc	control	NaN	NaN	NaN
10w_chow_gluc / control	Q91WG0	Q91WG0	-0.667995	0.667995	0.00033859	Q91WG0	Ces2c	Acylcarnitine hydrolase	EST2C_MOUSE	7	-37.0619	0.629381	10w_chow_gluc	control	NaN	NaN	NaN
2w_chow_FR / 2w_HFD	Q91WG0	Q91WG0	0.794266	0.794266	8.5e-05	Q91WG0	Ces2c	Acylcarnitine hydrolase	EST2C_MOUSE	7	73.4195	1.73419	2w_chow_FR	2w_HFD	NaN	NaN	NaN
10w_chow / 2w_HFD	Q91WG0	Q91WG0	0.679389	0.679389	0.000231091	Q91WG0	Ces2c	Acylcarnitine hydrolase	EST2C_MOUSE	7	60.1462	1.60146	10w_chow	2w_HFD	NaN	NaN	NaN
10w_HFD / 2w_chow_Gluc	Q91WG0	Q91WG0	-1.04869	1.04869	1.02e-05	Q91WG0	Ces2c	Acylcarnitine hydrolase	EST2C_MOUSE	7	-51.6595	0.483405	10w_HFD	2w_chow_Gluc	NaN	NaN	NaN
10w_HFD_Fr / 2w_chow_Gluc	Q91WG0	Q91WG0	-0.821605	0.821605	0.000140898	Q91WG0	Ces2c	Acylcarnitine hydrolase	EST2C_MOUSE	7	-43.4188	0.565812	10w_HFD_Fr	2w_chow_Gluc	NaN	NaN	NaN
10w_HFD_gluc / 2w_chow_Gluc	Q91WG0	Q91WG0	-0.8292	0.8292	6.2e-05	Q91WG0	Ces2c	Acylcarnitine hydrolase	EST2C_MOUSE	7	-43.7159	0.562841	10w_HFD_gluc	2w_chow_Gluc	NaN	NaN	NaN
10w_HFD / 2w_HFD_gluc	Q91WG0	Q91WG0	-0.997403	0.997403	1.8e-07	Q91WG0	Ces2c	Acylcarnitine hydrolase	EST2C_MOUSE	7	-49.9099	0.500901	10w_HFD	2w_HFD_gluc	NaN	NaN	NaN
10w_HFD_Fr / 2w_HFD_gluc	Q91WG0	Q91WG0	-0.770313	0.770313	3.28e-06	Q91WG0	Ces2c	Acylcarnitine hydrolase	EST2C_MOUSE	7	-41.371	0.58629	10w_HFD_Fr	2w_HFD_gluc	NaN	NaN	NaN
10w_HFD_gluc / 2w_HFD_gluc	Q91WG0	Q91WG0	-0.777908	0.777908	3.63e-08	Q91WG0	Ces2c	Acylcarnitine hydrolase	EST2C_MOUSE	7	-41.6788	0.583212	10w_HFD_gluc	2w_HFD_gluc	NaN	NaN	NaN
10w_HFD / 2w_chow_FR	Q91WG0	Q91WG0	-1.34877	1.34877	2.56e-09	Q91WG0	Ces2c	Acylcarnitine hydrolase	EST2C_MOUSE	7	-60.7373	0.392627	10w_HFD	2w_chow_FR	NaN	NaN	NaN
10w_HFD_Fr / 2w_chow_FR	Q91WG0	Q91WG0	-1.12168	1.12168	3.97e-07	Q91WG0	Ces2c	Acylcarnitine hydrolase	EST2C_MOUSE	7	-54.0441	0.459559	10w_HFD_Fr	2w_chow_FR	NaN	NaN	NaN
10w_chow_Fr / 2w_chow_FR	Q91WG0	Q91WG0	-0.585443	0.585443	6.12e-05	Q91WG0	Ces2c	Acylcarnitine hydrolase	EST2C_MOUSE	7	-33.3555	0.666445	10w_chow_Fr	2w_chow_FR	NaN	NaN	NaN
10w_HFD_gluc / 2w_chow_FR	Q91WG0	Q91WG0	-1.12927	1.12927	9.06e-08	Q91WG0	Ces2c	Acylcarnitine hydrolase	EST2C_MOUSE	7	-54.2854	0.457146	10w_HFD_gluc	2w_chow_FR	NaN	NaN	NaN
10w_chow_gluc / 2w_chow_FR	Q91WG0	Q91WG0	-0.618913	0.618913	2.03e-05	Q91WG0	Ces2c	Acylcarnitine hydrolase	EST2C_MOUSE	7	-34.8838	0.651162	10w_chow_gluc	2w_chow_FR	NaN	NaN	NaN
10w_chow_Fr / 10w_HFD	Q91WG0	Q91WG0	0.763325	0.763325	9.07e-06	Q91WG0	Ces2c	Acylcarnitine hydrolase	EST2C_MOUSE	7	69.7398	1.6974	10w_chow_Fr	10w_HFD	NaN	NaN	NaN
10w_chow_gluc / 10w_HFD	Q91WG0	Q91WG0	0.729855	0.729855	5.06e-05	Q91WG0	Ces2c	Acylcarnitine hydrolase	EST2C_MOUSE	7	65.8472	1.65847	10w_chow_gluc	10w_HFD	NaN	NaN	NaN
10w_chow / 10w_HFD	Q91WG0	Q91WG0	1.23389	1.23389	2.83e-09	Q91WG0	Ces2c	Acylcarnitine hydrolase	EST2C_MOUSE	7	135.2	2.352	10w_chow	10w_HFD	NaN	NaN	NaN
10w_chow / 10w_HFD_Fr	Q91WG0	Q91WG0	1.0068	1.0068	6.51e-07	Q91WG0	Ces2c	Acylcarnitine hydrolase	EST2C_MOUSE	7	100.945	2.00945	10w_chow	10w_HFD_Fr	NaN	NaN	NaN
10w_chow / 10w_HFD_gluc	Q91WG0	Q91WG0	1.0144	1.0144	2.36e-07	Q91WG0	Ces2c	Acylcarnitine hydrolase	EST2C_MOUSE	7	102.006	2.02006	10w_chow	10w_HFD_gluc	NaN	NaN	NaN
10w_HFD / 2w_HFD_fr	Q8BK48	Q8BK48	-0.697008	0.697008	1.03e-06	Q8BK48	Ces2e	Pyrethroid hydrolase Ces2e	EST2E_MOUSE	7	-38.315	0.61685	10w_HFD	2w_HFD_fr	NaN	NaN	NaN
2w_chow_FR / 2w_HFD	Q8BK48	Q8BK48	0.681035	0.681035	9.95e-07	Q8BK48	Ces2e	Pyrethroid hydrolase Ces2e	EST2E_MOUSE	7	60.329	1.60329	2w_chow_FR	2w_HFD	NaN	NaN	NaN
10w_HFD / 2w_HFD_gluc	Q8BK48	Q8BK48	-0.793106	0.793106	7.47e-07	Q8BK48	Ces2e	Pyrethroid hydrolase Ces2e	EST2E_MOUSE	7	-42.29	0.5771	10w_HFD	2w_HFD_gluc	NaN	NaN	NaN
10w_HFD / 2w_chow_FR	Q8BK48	Q8BK48	-0.933451	0.933451	9.86e-08	Q8BK48	Ces2e	Pyrethroid hydrolase Ces2e	EST2E_MOUSE	7	-47.6396	0.523604	10w_HFD	2w_chow_FR	NaN	NaN	NaN
10w_chow_gluc / 2w_chow_FR	Q8BK48	Q8BK48	-0.631042	0.631042	9.22e-09	Q8BK48	Ces2e	Pyrethroid hydrolase Ces2e	EST2E_MOUSE	7	-35.429	0.64571	10w_chow_gluc	2w_chow_FR	NaN	NaN	NaN
10w_chow_Fr / 10w_HFD	Q8BK48	Q8BK48	0.644575	0.644575	1.96e-06	Q8BK48	Ces2e	Pyrethroid hydrolase Ces2e	EST2E_MOUSE	7	56.3278	1.56328	10w_chow_Fr	10w_HFD	NaN	NaN	NaN
10w_HFD / 2w_HFD_fr	Q63880	Q63880	-1.1466	1.1466	2.7e-14	Q63880	Ces3a	Carboxylesterase 3A	EST3A_MOUSE	8	-54.831	0.45169	10w_HFD	2w_HFD_fr	NaN	NaN	NaN
10w_HFD_Fr / 2w_HFD_fr	Q63880	Q63880	-1.68469	1.68469	9.6e-13	Q63880	Ces3a	Carboxylesterase 3A	EST3A_MOUSE	8	-68.8931	0.311069	10w_HFD_Fr	2w_HFD_fr	NaN	NaN	NaN
10w_chow_Fr / 2w_HFD_fr	Q63880	Q63880	-1.04632	1.04632	9.32e-11	Q63880	Ces3a	Carboxylesterase 3A	EST3A_MOUSE	8	-51.5797	0.484203	10w_chow_Fr	2w_HFD_fr	NaN	NaN	NaN
10w_HFD_gluc / 2w_HFD_fr	Q63880	Q63880	-1.05114	1.05114	1.2e-11	Q63880	Ces3a	Carboxylesterase 3A	EST3A_MOUSE	8	-51.7413	0.482587	10w_HFD_gluc	2w_HFD_fr	NaN	NaN	NaN
10w_chow_gluc / 2w_HFD_fr	Q63880	Q63880	-0.847367	0.847367	3.69e-10	Q63880	Ces3a	Carboxylesterase 3A	EST3A_MOUSE	8	-44.4202	0.555798	10w_chow_gluc	2w_HFD_fr	NaN	NaN	NaN
10w_chow / 2w_HFD_fr	Q63880	Q63880	-0.666777	0.666777	3.7e-06	Q63880	Ces3a	Carboxylesterase 3A	EST3A_MOUSE	8	-37.0088	0.629912	10w_chow	2w_HFD_fr	NaN	NaN	NaN
10w_HFD / control	Q63880	Q63880	-0.878031	0.878031	1.6e-10	Q63880	Ces3a	Carboxylesterase 3A	EST3A_MOUSE	8	-45.589	0.54411	10w_HFD	control	NaN	NaN	NaN
10w_HFD_Fr / control	Q63880	Q63880	-1.41613	1.41613	1.18e-09	Q63880	Ces3a	Carboxylesterase 3A	EST3A_MOUSE	8	-62.5283	0.374717	10w_HFD_Fr	control	NaN	NaN	NaN
10w_chow_Fr / control	Q63880	Q63880	-0.777751	0.777751	4.69e-09	Q63880	Ces3a	Carboxylesterase 3A	EST3A_MOUSE	8	-41.6725	0.583275	10w_chow_Fr	control	NaN	NaN	NaN
10w_HFD_gluc / control	Q63880	Q63880	-0.782576	0.782576	1.33e-09	Q63880	Ces3a	Carboxylesterase 3A	EST3A_MOUSE	8	-41.8672	0.581328	10w_HFD_gluc	control	NaN	NaN	NaN
10w_HFD / 2w_HFD	Q63880	Q63880	-1.0063	1.0063	3.23e-10	Q63880	Ces3a	Carboxylesterase 3A	EST3A_MOUSE	8	-50.2179	0.497821	10w_HFD	2w_HFD	NaN	NaN	NaN
10w_HFD_Fr / 2w_HFD	Q63880	Q63880	-1.5444	1.5444	1.67e-10	Q63880	Ces3a	Carboxylesterase 3A	EST3A_MOUSE	8	-65.7161	0.342839	10w_HFD_Fr	2w_HFD	NaN	NaN	NaN
10w_chow_Fr / 2w_HFD	Q63880	Q63880	-0.906022	0.906022	2.05e-11	Q63880	Ces3a	Carboxylesterase 3A	EST3A_MOUSE	8	-46.6346	0.533654	10w_chow_Fr	2w_HFD	NaN	NaN	NaN
10w_HFD_gluc / 2w_HFD	Q63880	Q63880	-0.910847	0.910847	1.87e-11	Q63880	Ces3a	Carboxylesterase 3A	EST3A_MOUSE	8	-46.8127	0.531873	10w_HFD_gluc	2w_HFD	NaN	NaN	NaN
10w_chow_gluc / 2w_HFD	Q63880	Q63880	-0.707074	0.707074	9.36e-07	Q63880	Ces3a	Carboxylesterase 3A	EST3A_MOUSE	8	-38.7439	0.612561	10w_chow_gluc	2w_HFD	NaN	NaN	NaN
2w_HFD_gluc / 2w_chow_Gluc	Q63880	Q63880	0.645038	0.645038	1.74e-06	Q63880	Ces3a	Carboxylesterase 3A	EST3A_MOUSE	8	56.3781	1.56378	2w_HFD_gluc	2w_chow_Gluc	NaN	NaN	NaN
10w_HFD / 2w_chow_Gluc	Q63880	Q63880	-0.682983	0.682983	4.94e-06	Q63880	Ces3a	Carboxylesterase 3A	EST3A_MOUSE	8	-37.7124	0.622876	10w_HFD	2w_chow_Gluc	NaN	NaN	NaN
10w_HFD_Fr / 2w_chow_Gluc	Q63880	Q63880	-1.22108	1.22108	2.39e-09	Q63880	Ces3a	Carboxylesterase 3A	EST3A_MOUSE	8	-57.1038	0.428962	10w_HFD_Fr	2w_chow_Gluc	NaN	NaN	NaN
10w_chow_Fr / 2w_chow_Gluc	Q63880	Q63880	-0.582702	0.582702	1.26e-06	Q63880	Ces3a	Carboxylesterase 3A	EST3A_MOUSE	8	-33.2288	0.667712	10w_chow_Fr	2w_chow_Gluc	NaN	NaN	NaN
10w_HFD_gluc / 2w_chow_Gluc	Q63880	Q63880	-0.587527	0.587527	2.21e-10	Q63880	Ces3a	Carboxylesterase 3A	EST3A_MOUSE	8	-33.4517	0.665483	10w_HFD_gluc	2w_chow_Gluc	NaN	NaN	NaN
10w_HFD / 2w_HFD_gluc	Q63880	Q63880	-1.32802	1.32802	8.56e-13	Q63880	Ces3a	Carboxylesterase 3A	EST3A_MOUSE	8	-60.1686	0.398314	10w_HFD	2w_HFD_gluc	NaN	NaN	NaN
10w_HFD_Fr / 2w_HFD_gluc	Q63880	Q63880	-1.86612	1.86612	1.52e-11	Q63880	Ces3a	Carboxylesterase 3A	EST3A_MOUSE	8	-72.5689	0.274311	10w_HFD_Fr	2w_HFD_gluc	NaN	NaN	NaN
10w_chow_Fr / 2w_HFD_gluc	Q63880	Q63880	-1.22774	1.22774	5.42e-11	Q63880	Ces3a	Carboxylesterase 3A	EST3A_MOUSE	8	-57.3014	0.426986	10w_chow_Fr	2w_HFD_gluc	NaN	NaN	NaN
10w_HFD_gluc / 2w_HFD_gluc	Q63880	Q63880	-1.23257	1.23257	8.57e-12	Q63880	Ces3a	Carboxylesterase 3A	EST3A_MOUSE	8	-57.444	0.42556	10w_HFD_gluc	2w_HFD_gluc	NaN	NaN	NaN
10w_chow_gluc / 2w_HFD_gluc	Q63880	Q63880	-1.02879	1.02879	6.49e-09	Q63880	Ces3a	Carboxylesterase 3A	EST3A_MOUSE	8	-50.988	0.49012	10w_chow_gluc	2w_HFD_gluc	NaN	NaN	NaN
10w_chow / 2w_HFD_gluc	Q63880	Q63880	-0.848203	0.848203	1.11e-06	Q63880	Ces3a	Carboxylesterase 3A	EST3A_MOUSE	8	-44.4524	0.555476	10w_chow	2w_HFD_gluc	NaN	NaN	NaN
10w_HFD / 2w_chow_FR	Q63880	Q63880	-0.840517	0.840517	7.35e-14	Q63880	Ces3a	Carboxylesterase 3A	EST3A_MOUSE	8	-44.1557	0.558443	10w_HFD	2w_chow_FR	NaN	NaN	NaN
10w_HFD_Fr / 2w_chow_FR	Q63880	Q63880	-1.37861	1.37861	9.88e-11	Q63880	Ces3a	Carboxylesterase 3A	EST3A_MOUSE	8	-61.5412	0.384588	10w_HFD_Fr	2w_chow_FR	NaN	NaN	NaN
10w_chow_Fr / 2w_chow_FR	Q63880	Q63880	-0.740237	0.740237	2.33e-08	Q63880	Ces3a	Carboxylesterase 3A	EST3A_MOUSE	8	-40.1359	0.598641	10w_chow_Fr	2w_chow_FR	NaN	NaN	NaN
10w_HFD_gluc / 2w_chow_FR	Q63880	Q63880	-0.745062	0.745062	1.66e-09	Q63880	Ces3a	Carboxylesterase 3A	EST3A_MOUSE	8	-40.3358	0.596642	10w_HFD_gluc	2w_chow_FR	NaN	NaN	NaN
10w_chow_Fr / 10w_HFD_Fr	Q63880	Q63880	0.638376	0.638376	1.36e-06	Q63880	Ces3a	Carboxylesterase 3A	EST3A_MOUSE	8	55.6576	1.55658	10w_chow_Fr	10w_HFD_Fr	NaN	NaN	NaN
10w_HFD_gluc / 10w_HFD_Fr	Q63880	Q63880	0.633552	0.633552	0.000525256	Q63880	Ces3a	Carboxylesterase 3A	EST3A_MOUSE	8	55.1379	1.55138	10w_HFD_gluc	10w_HFD_Fr	NaN	NaN	NaN
10w_chow_gluc / 10w_HFD_Fr	Q63880	Q63880	0.837324	0.837324	1.02e-05	Q63880	Ces3a	Carboxylesterase 3A	EST3A_MOUSE	8	78.6733	1.78673	10w_chow_gluc	10w_HFD_Fr	NaN	NaN	NaN
10w_chow / 10w_HFD_Fr	Q63880	Q63880	1.01791	1.01791	4.27e-06	Q63880	Ces3a	Carboxylesterase 3A	EST3A_MOUSE	8	102.499	2.02499	10w_chow	10w_HFD_Fr	NaN	NaN	NaN
10w_HFD / 2w_HFD_fr	Q8VCU1	Q8VCU1	-1.13767	1.13767	1.68e-11	Q8VCU1	Ces3b	Carboxylesterase 3B	EST3B_MOUSE	11	-54.5507	0.454493	10w_HFD	2w_HFD_fr	NaN	NaN	NaN
10w_HFD_Fr / 2w_HFD_fr	Q8VCU1	Q8VCU1	-1.87187	1.87187	2.77e-08	Q8VCU1	Ces3b	Carboxylesterase 3B	EST3B_MOUSE	11	-72.678	0.27322	10w_HFD_Fr	2w_HFD_fr	NaN	NaN	NaN
10w_chow_Fr / 2w_HFD_fr	Q8VCU1	Q8VCU1	-1.24298	1.24298	7.8e-10	Q8VCU1	Ces3b	Carboxylesterase 3B	EST3B_MOUSE	11	-57.7502	0.422498	10w_chow_Fr	2w_HFD_fr	NaN	NaN	NaN
10w_HFD_gluc / 2w_HFD_fr	Q8VCU1	Q8VCU1	-1.11227	1.11227	8.5e-08	Q8VCU1	Ces3b	Carboxylesterase 3B	EST3B_MOUSE	11	-53.7436	0.462564	10w_HFD_gluc	2w_HFD_fr	NaN	NaN	NaN
10w_chow_gluc / 2w_HFD_fr	Q8VCU1	Q8VCU1	-0.914044	0.914044	3.09e-09	Q8VCU1	Ces3b	Carboxylesterase 3B	EST3B_MOUSE	11	-46.9305	0.530695	10w_chow_gluc	2w_HFD_fr	NaN	NaN	NaN
10w_chow / 2w_HFD_fr	Q8VCU1	Q8VCU1	-0.583031	0.583031	4.92e-09	Q8VCU1	Ces3b	Carboxylesterase 3B	EST3B_MOUSE	11	-33.244	0.66756	10w_chow	2w_HFD_fr	NaN	NaN	NaN
10w_HFD / control	Q8VCU1	Q8VCU1	-0.875908	0.875908	2.91e-09	Q8VCU1	Ces3b	Carboxylesterase 3B	EST3B_MOUSE	11	-45.5089	0.544911	10w_HFD	control	NaN	NaN	NaN
10w_HFD_Fr / control	Q8VCU1	Q8VCU1	-1.6101	1.6101	1.76e-06	Q8VCU1	Ces3b	Carboxylesterase 3B	EST3B_MOUSE	11	-67.2425	0.327575	10w_HFD_Fr	control	NaN	NaN	NaN
10w_chow_Fr / control	Q8VCU1	Q8VCU1	-0.981221	0.981221	1.38e-07	Q8VCU1	Ces3b	Carboxylesterase 3B	EST3B_MOUSE	11	-49.3449	0.506551	10w_chow_Fr	control	NaN	NaN	NaN
10w_HFD_gluc / control	Q8VCU1	Q8VCU1	-0.850512	0.850512	1.07e-05	Q8VCU1	Ces3b	Carboxylesterase 3B	EST3B_MOUSE	11	-44.5412	0.554588	10w_HFD_gluc	control	NaN	NaN	NaN
10w_chow_gluc / control	Q8VCU1	Q8VCU1	-0.652282	0.652282	1.69e-05	Q8VCU1	Ces3b	Carboxylesterase 3B	EST3B_MOUSE	11	-36.3727	0.636273	10w_chow_gluc	control	NaN	NaN	NaN
10w_HFD / 2w_HFD	Q8VCU1	Q8VCU1	-1.00054	1.00054	5.72e-08	Q8VCU1	Ces3b	Carboxylesterase 3B	EST3B_MOUSE	11	-50.0188	0.499812	10w_HFD	2w_HFD	NaN	NaN	NaN
10w_HFD_Fr / 2w_HFD	Q8VCU1	Q8VCU1	-1.73474	1.73474	6.49e-07	Q8VCU1	Ces3b	Carboxylesterase 3B	EST3B_MOUSE	11	-69.9536	0.300464	10w_HFD_Fr	2w_HFD	NaN	NaN	NaN
10w_chow_Fr / 2w_HFD	Q8VCU1	Q8VCU1	-1.10586	1.10586	3.22e-08	Q8VCU1	Ces3b	Carboxylesterase 3B	EST3B_MOUSE	11	-53.5373	0.464627	10w_chow_Fr	2w_HFD	NaN	NaN	NaN
10w_HFD_gluc / 2w_HFD	Q8VCU1	Q8VCU1	-0.975146	0.975146	3.83e-07	Q8VCU1	Ces3b	Carboxylesterase 3B	EST3B_MOUSE	11	-49.1312	0.508688	10w_HFD_gluc	2w_HFD	NaN	NaN	NaN
10w_chow_gluc / 2w_HFD	Q8VCU1	Q8VCU1	-0.776916	0.776916	1.34e-06	Q8VCU1	Ces3b	Carboxylesterase 3B	EST3B_MOUSE	11	-41.6387	0.583613	10w_chow_gluc	2w_HFD	NaN	NaN	NaN
2w_HFD_gluc / 2w_chow_Gluc	Q8VCU1	Q8VCU1	0.7804	0.7804	1.57e-06	Q8VCU1	Ces3b	Carboxylesterase 3B	EST3B_MOUSE	11	71.7607	1.71761	2w_HFD_gluc	2w_chow_Gluc	NaN	NaN	NaN
10w_HFD / 2w_chow_Gluc	Q8VCU1	Q8VCU1	-0.598028	0.598028	2.25e-05	Q8VCU1	Ces3b	Carboxylesterase 3B	EST3B_MOUSE	11	-33.9344	0.660656	10w_HFD	2w_chow_Gluc	NaN	NaN	NaN
10w_HFD_Fr / 2w_chow_Gluc	Q8VCU1	Q8VCU1	-1.33222	1.33222	5.85e-07	Q8VCU1	Ces3b	Carboxylesterase 3B	EST3B_MOUSE	11	-60.2844	0.397156	10w_HFD_Fr	2w_chow_Gluc	NaN	NaN	NaN
10w_chow_Fr / 2w_chow_Gluc	Q8VCU1	Q8VCU1	-0.703341	0.703341	6.23e-08	Q8VCU1	Ces3b	Carboxylesterase 3B	EST3B_MOUSE	11	-38.5852	0.614148	10w_chow_Fr	2w_chow_Gluc	NaN	NaN	NaN
2w_chow_FR / 2w_HFD_gluc	Q8VCU1	Q8VCU1	-0.666636	0.666636	2.36e-06	Q8VCU1	Ces3b	Carboxylesterase 3B	EST3B_MOUSE	11	-37.0026	0.629974	2w_chow_FR	2w_HFD_gluc	NaN	NaN	NaN
10w_HFD / 2w_HFD_gluc	Q8VCU1	Q8VCU1	-1.37843	1.37843	4.73e-10	Q8VCU1	Ces3b	Carboxylesterase 3B	EST3B_MOUSE	11	-61.5362	0.384638	10w_HFD	2w_HFD_gluc	NaN	NaN	NaN
10w_HFD_Fr / 2w_HFD_gluc	Q8VCU1	Q8VCU1	-2.11262	2.11262	4.91e-08	Q8VCU1	Ces3b	Carboxylesterase 3B	EST3B_MOUSE	11	-76.8774	0.231226	10w_HFD_Fr	2w_HFD_gluc	NaN	NaN	NaN
10w_chow_Fr / 2w_HFD_gluc	Q8VCU1	Q8VCU1	-1.48374	1.48374	1.72e-09	Q8VCU1	Ces3b	Carboxylesterase 3B	EST3B_MOUSE	11	-64.244	0.35756	10w_chow_Fr	2w_HFD_gluc	NaN	NaN	NaN
10w_HFD_gluc / 2w_HFD_gluc	Q8VCU1	Q8VCU1	-1.35303	1.35303	1.78e-09	Q8VCU1	Ces3b	Carboxylesterase 3B	EST3B_MOUSE	11	-60.8532	0.391468	10w_HFD_gluc	2w_HFD_gluc	NaN	NaN	NaN
10w_chow_gluc / 2w_HFD_gluc	Q8VCU1	Q8VCU1	-1.1548	1.1548	3.12e-10	Q8VCU1	Ces3b	Carboxylesterase 3B	EST3B_MOUSE	11	-55.0872	0.449128	10w_chow_gluc	2w_HFD_gluc	NaN	NaN	NaN
10w_chow / 2w_HFD_gluc	Q8VCU1	Q8VCU1	-0.823788	0.823788	9.2e-09	Q8VCU1	Ces3b	Carboxylesterase 3B	EST3B_MOUSE	11	-43.5044	0.564956	10w_chow	2w_HFD_gluc	NaN	NaN	NaN
10w_HFD / 2w_chow_FR	Q8VCU1	Q8VCU1	-0.711792	0.711792	1.5e-11	Q8VCU1	Ces3b	Carboxylesterase 3B	EST3B_MOUSE	11	-38.9439	0.610561	10w_HFD	2w_chow_FR	NaN	NaN	NaN
10w_HFD_Fr / 2w_chow_FR	Q8VCU1	Q8VCU1	-1.44599	1.44599	1.2e-06	Q8VCU1	Ces3b	Carboxylesterase 3B	EST3B_MOUSE	11	-63.2959	0.367041	10w_HFD_Fr	2w_chow_FR	NaN	NaN	NaN
10w_chow_Fr / 2w_chow_FR	Q8VCU1	Q8VCU1	-0.817105	0.817105	6.52e-08	Q8VCU1	Ces3b	Carboxylesterase 3B	EST3B_MOUSE	11	-43.242	0.56758	10w_chow_Fr	2w_chow_FR	NaN	NaN	NaN
10w_HFD_gluc / 2w_chow_FR	Q8VCU1	Q8VCU1	-0.686396	0.686396	1.69e-05	Q8VCU1	Ces3b	Carboxylesterase 3B	EST3B_MOUSE	11	-37.8596	0.621404	10w_HFD_gluc	2w_chow_FR	NaN	NaN	NaN
10w_HFD_Fr / 10w_HFD	Q8VCU1	Q8VCU1	-0.734196	0.734196	0.000493958	Q8VCU1	Ces3b	Carboxylesterase 3B	EST3B_MOUSE	11	-39.8847	0.601153	10w_HFD_Fr	10w_HFD	NaN	NaN	NaN
10w_chow_Fr / 10w_HFD_Fr	Q8VCU1	Q8VCU1	0.628883	0.628883	6.34e-05	Q8VCU1	Ces3b	Carboxylesterase 3B	EST3B_MOUSE	11	54.6367	1.54637	10w_chow_Fr	10w_HFD_Fr	NaN	NaN	NaN
10w_HFD_gluc / 10w_HFD_Fr	Q8VCU1	Q8VCU1	0.759592	0.759592	7.25e-05	Q8VCU1	Ces3b	Carboxylesterase 3B	EST3B_MOUSE	11	69.3012	1.69301	10w_HFD_gluc	10w_HFD_Fr	NaN	NaN	NaN
10w_chow_gluc / 10w_HFD_Fr	Q8VCU1	Q8VCU1	0.957822	0.957822	2.01e-05	Q8VCU1	Ces3b	Carboxylesterase 3B	EST3B_MOUSE	11	94.2376	1.94238	10w_chow_gluc	10w_HFD_Fr	NaN	NaN	NaN
10w_chow / 10w_HFD_Fr	Q8VCU1	Q8VCU1	1.28884	1.28884	2.79e-06	Q8VCU1	Ces3b	Carboxylesterase 3B	EST3B_MOUSE	11	144.331	2.44331	10w_chow	10w_HFD_Fr	NaN	NaN	NaN
10w_chow / 10w_chow_Fr	Q8VCU1	Q8VCU1	0.659953	0.659953	1.84e-05	Q8VCU1	Ces3b	Carboxylesterase 3B	EST3B_MOUSE	11	58.0031	1.58003	10w_chow	10w_chow_Fr	NaN	NaN	NaN
10w_HFD_Fr / control	P18760;P45591	P18760;P45591	-0.891239	0.891239	0.00487172	P18760;P45591	Cfl1;Cfl2	Cofilin-1;Cofilin-2	COF1_MOUSE;COF2_MOUSE	1	-46.0849	0.539151	10w_HFD_Fr	control	NaN	NaN	NaN
10w_HFD_Fr / 2w_chow_Gluc	P18760;P45591	P18760;P45591	-0.861603	0.861603	0.00250762	P18760;P45591	Cfl1;Cfl2	Cofilin-1;Cofilin-2	COF1_MOUSE;COF2_MOUSE	1	-44.9659	0.550341	10w_HFD_Fr	2w_chow_Gluc	NaN	NaN	NaN
10w_HFD_Fr / 2w_chow_FR	P18760;P45591	P18760;P45591	-0.905056	0.905056	0.00230684	P18760;P45591	Cfl1;Cfl2	Cofilin-1;Cofilin-2	COF1_MOUSE;COF2_MOUSE	1	-46.5988	0.534012	10w_HFD_Fr	2w_chow_FR	NaN	NaN	NaN
10w_chow_gluc / 10w_chow_Fr	P18760;P45591	P18760;P45591	0.826539	0.826539	0.00522695	P18760;P45591	Cfl1;Cfl2	Cofilin-1;Cofilin-2	COF1_MOUSE;COF2_MOUSE	1	77.3425	1.77343	10w_chow_gluc	10w_chow_Fr	NaN	NaN	NaN
10w_HFD_gluc / 10w_HFD	Q9JHS4	Q9JHS4	-0.617496	0.617496	2.58e-10	Q9JHS4	Clpx	ATP-dependent Clp protease ATP-binding subunit clpX-like, mitochondrial	CLPX_MOUSE	9	-34.8199	0.651801	10w_HFD_gluc	10w_HFD	NaN	NaN	NaN
10w_HFD / 2w_HFD_fr	Q8CHQ9	Q8CHQ9	-0.76871	0.76871	8.8e-05	Q8CHQ9	Cml2	Probable N-acetyltransferase CML2	CMLO2_MOUSE	3	-41.3058	0.586942	10w_HFD	2w_HFD_fr	NaN	NaN	NaN
10w_HFD_Fr / 2w_HFD_fr	Q8CHQ9	Q8CHQ9	-1.03622	1.03622	2.89e-08	Q8CHQ9	Cml2	Probable N-acetyltransferase CML2	CMLO2_MOUSE	3	-51.2396	0.487604	10w_HFD_Fr	2w_HFD_fr	NaN	NaN	NaN
10w_chow_Fr / 2w_HFD_fr	Q8CHQ9	Q8CHQ9	-0.893307	0.893307	7.44e-06	Q8CHQ9	Cml2	Probable N-acetyltransferase CML2	CMLO2_MOUSE	3	-46.1621	0.538379	10w_chow_Fr	2w_HFD_fr	NaN	NaN	NaN
10w_chow_gluc / 2w_HFD_fr	Q8CHQ9	Q8CHQ9	-0.612925	0.612925	3.88e-05	Q8CHQ9	Cml2	Probable N-acetyltransferase CML2	CMLO2_MOUSE	3	-34.613	0.65387	10w_chow_gluc	2w_HFD_fr	NaN	NaN	NaN
10w_HFD / control	Q8CHQ9	Q8CHQ9	-0.64109	0.64109	0.000307858	Q8CHQ9	Cml2	Probable N-acetyltransferase CML2	CMLO2_MOUSE	3	-35.8772	0.641228	10w_HFD	control	NaN	NaN	NaN
10w_HFD_Fr / control	Q8CHQ9	Q8CHQ9	-0.908597	0.908597	3.04e-05	Q8CHQ9	Cml2	Probable N-acetyltransferase CML2	CMLO2_MOUSE	3	-46.7297	0.532703	10w_HFD_Fr	control	NaN	NaN	NaN
10w_chow_Fr / control	Q8CHQ9	Q8CHQ9	-0.765687	0.765687	6.05e-05	Q8CHQ9	Cml2	Probable N-acetyltransferase CML2	CMLO2_MOUSE	3	-41.1827	0.588173	10w_chow_Fr	control	NaN	NaN	NaN
10w_HFD / 2w_HFD	Q8CHQ9	Q8CHQ9	-0.644066	0.644066	0.000525209	Q8CHQ9	Cml2	Probable N-acetyltransferase CML2	CMLO2_MOUSE	3	-36.0093	0.639907	10w_HFD	2w_HFD	NaN	NaN	NaN
10w_HFD_Fr / 2w_HFD	Q8CHQ9	Q8CHQ9	-0.911573	0.911573	9.42e-07	Q8CHQ9	Cml2	Probable N-acetyltransferase CML2	CMLO2_MOUSE	3	-46.8395	0.531605	10w_HFD_Fr	2w_HFD	NaN	NaN	NaN
10w_chow_Fr / 2w_HFD	Q8CHQ9	Q8CHQ9	-0.768663	0.768663	4.94e-05	Q8CHQ9	Cml2	Probable N-acetyltransferase CML2	CMLO2_MOUSE	3	-41.3039	0.586961	10w_chow_Fr	2w_HFD	NaN	NaN	NaN
10w_HFD_Fr / 2w_chow_Gluc	Q8CHQ9	Q8CHQ9	-0.713753	0.713753	2.11e-06	Q8CHQ9	Cml2	Probable N-acetyltransferase CML2	CMLO2_MOUSE	3	-39.0268	0.609732	10w_HFD_Fr	2w_chow_Gluc	NaN	NaN	NaN
2w_chow_FR / 2w_HFD_gluc	Q8CHQ9	Q8CHQ9	-0.637861	0.637861	2.48e-06	Q8CHQ9	Cml2	Probable N-acetyltransferase CML2	CMLO2_MOUSE	3	-35.7335	0.642665	2w_chow_FR	2w_HFD_gluc	NaN	NaN	NaN
10w_HFD / 2w_HFD_gluc	Q8CHQ9	Q8CHQ9	-0.979715	0.979715	2.16e-05	Q8CHQ9	Cml2	Probable N-acetyltransferase CML2	CMLO2_MOUSE	3	-49.292	0.50708	10w_HFD	2w_HFD_gluc	NaN	NaN	NaN
10w_HFD_Fr / 2w_HFD_gluc	Q8CHQ9	Q8CHQ9	-1.24722	1.24722	6.69e-09	Q8CHQ9	Cml2	Probable N-acetyltransferase CML2	CMLO2_MOUSE	3	-57.8741	0.421259	10w_HFD_Fr	2w_HFD_gluc	NaN	NaN	NaN
10w_chow_Fr / 2w_HFD_gluc	Q8CHQ9	Q8CHQ9	-1.10431	1.10431	1.18e-06	Q8CHQ9	Cml2	Probable N-acetyltransferase CML2	CMLO2_MOUSE	3	-53.4875	0.465125	10w_chow_Fr	2w_HFD_gluc	NaN	NaN	NaN
10w_HFD_gluc / 2w_HFD_gluc	Q8CHQ9	Q8CHQ9	-0.712652	0.712652	7.77e-09	Q8CHQ9	Cml2	Probable N-acetyltransferase CML2	CMLO2_MOUSE	3	-38.9803	0.610197	10w_HFD_gluc	2w_HFD_gluc	NaN	NaN	NaN
10w_chow_gluc / 2w_HFD_gluc	Q8CHQ9	Q8CHQ9	-0.823929	0.823929	1.26e-05	Q8CHQ9	Cml2	Probable N-acetyltransferase CML2	CMLO2_MOUSE	3	-43.5099	0.564901	10w_chow_gluc	2w_HFD_gluc	NaN	NaN	NaN
10w_HFD_Fr / 2w_chow_FR	Q8CHQ9	Q8CHQ9	-0.60936	0.60936	0.000103401	Q8CHQ9	Cml2	Probable N-acetyltransferase CML2	CMLO2_MOUSE	3	-34.4513	0.655487	10w_HFD_Fr	2w_chow_FR	NaN	NaN	NaN
10w_chow / 10w_HFD_Fr	Q8CHQ9	Q8CHQ9	0.826357	0.826357	7.9e-06	Q8CHQ9	Cml2	Probable N-acetyltransferase CML2	CMLO2_MOUSE	3	77.3202	1.7732	10w_chow	10w_HFD_Fr	NaN	NaN	NaN
10w_chow / 10w_chow_Fr	Q8CHQ9	Q8CHQ9	0.683446	0.683446	0.000135377	Q8CHQ9	Cml2	Probable N-acetyltransferase CML2	CMLO2_MOUSE	3	60.5972	1.60597	10w_chow	10w_chow_Fr	NaN	NaN	NaN
10w_HFD / 2w_HFD_fr	Q9QXT0	Q9QXT0	-1.01361	1.01361	2.78e-05	Q9QXT0	Cnpy2	Protein canopy homolog 2	CNPY2_MOUSE	2	-50.4693	0.495307	10w_HFD	2w_HFD_fr	NaN	NaN	NaN
10w_HFD_Fr / 2w_HFD_fr	Q9QXT0	Q9QXT0	-1.17248	1.17248	2.69e-06	Q9QXT0	Cnpy2	Protein canopy homolog 2	CNPY2_MOUSE	2	-55.6342	0.443658	10w_HFD_Fr	2w_HFD_fr	NaN	NaN	NaN
10w_chow_Fr / 2w_HFD_fr	Q9QXT0	Q9QXT0	-0.74168	0.74168	0.000113588	Q9QXT0	Cnpy2	Protein canopy homolog 2	CNPY2_MOUSE	2	-40.1957	0.598043	10w_chow_Fr	2w_HFD_fr	NaN	NaN	NaN
10w_HFD_gluc / 2w_HFD_fr	Q9QXT0	Q9QXT0	-0.661018	0.661018	0.000461482	Q9QXT0	Cnpy2	Protein canopy homolog 2	CNPY2_MOUSE	2	-36.7568	0.632432	10w_HFD_gluc	2w_HFD_fr	NaN	NaN	NaN
10w_HFD / control	Q9QXT0	Q9QXT0	-0.885948	0.885948	0.000139082	Q9QXT0	Cnpy2	Protein canopy homolog 2	CNPY2_MOUSE	2	-45.8868	0.541132	10w_HFD	control	NaN	NaN	NaN
10w_HFD_Fr / control	Q9QXT0	Q9QXT0	-1.04482	1.04482	1.26e-05	Q9QXT0	Cnpy2	Protein canopy homolog 2	CNPY2_MOUSE	2	-51.5295	0.484705	10w_HFD_Fr	control	NaN	NaN	NaN
10w_chow_Fr / control	Q9QXT0	Q9QXT0	-0.614022	0.614022	0.000460695	Q9QXT0	Cnpy2	Protein canopy homolog 2	CNPY2_MOUSE	2	-34.6627	0.653373	10w_chow_Fr	control	NaN	NaN	NaN
10w_HFD / 2w_HFD	Q9QXT0	Q9QXT0	-1.04058	1.04058	2.39e-05	Q9QXT0	Cnpy2	Protein canopy homolog 2	CNPY2_MOUSE	2	-51.3868	0.486132	10w_HFD	2w_HFD	NaN	NaN	NaN
10w_HFD_Fr / 2w_HFD	Q9QXT0	Q9QXT0	-1.19945	1.19945	6.39e-05	Q9QXT0	Cnpy2	Protein canopy homolog 2	CNPY2_MOUSE	2	-56.4559	0.435441	10w_HFD_Fr	2w_HFD	NaN	NaN	NaN
10w_chow_Fr / 2w_HFD	Q9QXT0	Q9QXT0	-0.768653	0.768653	0.000615373	Q9QXT0	Cnpy2	Protein canopy homolog 2	CNPY2_MOUSE	2	-41.3035	0.586965	10w_chow_Fr	2w_HFD	NaN	NaN	NaN
10w_HFD_gluc / 2w_HFD	Q9QXT0	Q9QXT0	-0.687991	0.687991	0.00277165	Q9QXT0	Cnpy2	Protein canopy homolog 2	CNPY2_MOUSE	2	-37.9282	0.620718	10w_HFD_gluc	2w_HFD	NaN	NaN	NaN
10w_HFD / 2w_chow_Gluc	Q9QXT0	Q9QXT0	-1.04392	1.04392	6.27e-06	Q9QXT0	Cnpy2	Protein canopy homolog 2	CNPY2_MOUSE	2	-51.4993	0.485007	10w_HFD	2w_chow_Gluc	NaN	NaN	NaN
10w_HFD_Fr / 2w_chow_Gluc	Q9QXT0	Q9QXT0	-1.2028	1.2028	1e-05	Q9QXT0	Cnpy2	Protein canopy homolog 2	CNPY2_MOUSE	2	-56.5568	0.434432	10w_HFD_Fr	2w_chow_Gluc	NaN	NaN	NaN
10w_chow_Fr / 2w_chow_Gluc	Q9QXT0	Q9QXT0	-0.771998	0.771998	0.000205211	Q9QXT0	Cnpy2	Protein canopy homolog 2	CNPY2_MOUSE	2	-41.4394	0.585606	10w_chow_Fr	2w_chow_Gluc	NaN	NaN	NaN
10w_HFD_gluc / 2w_chow_Gluc	Q9QXT0	Q9QXT0	-0.691335	0.691335	0.00041297	Q9QXT0	Cnpy2	Protein canopy homolog 2	CNPY2_MOUSE	2	-38.072	0.61928	10w_HFD_gluc	2w_chow_Gluc	NaN	NaN	NaN
10w_HFD / 2w_HFD_gluc	Q9QXT0	Q9QXT0	-1.33604	1.33604	8.31e-06	Q9QXT0	Cnpy2	Protein canopy homolog 2	CNPY2_MOUSE	2	-60.3892	0.396108	10w_HFD	2w_HFD_gluc	NaN	NaN	NaN
10w_HFD_Fr / 2w_HFD_gluc	Q9QXT0	Q9QXT0	-1.49491	1.49491	9.91e-08	Q9QXT0	Cnpy2	Protein canopy homolog 2	CNPY2_MOUSE	2	-64.5197	0.354803	10w_HFD_Fr	2w_HFD_gluc	NaN	NaN	NaN
10w_chow_Fr / 2w_HFD_gluc	Q9QXT0	Q9QXT0	-1.06411	1.06411	8.49e-06	Q9QXT0	Cnpy2	Protein canopy homolog 2	CNPY2_MOUSE	2	-52.1732	0.478268	10w_chow_Fr	2w_HFD_gluc	NaN	NaN	NaN
10w_HFD_gluc / 2w_HFD_gluc	Q9QXT0	Q9QXT0	-0.983448	0.983448	2.85e-06	Q9QXT0	Cnpy2	Protein canopy homolog 2	CNPY2_MOUSE	2	-49.423	0.50577	10w_HFD_gluc	2w_HFD_gluc	NaN	NaN	NaN
10w_chow_gluc / 2w_HFD_gluc	Q9QXT0	Q9QXT0	-0.617654	0.617654	0.000784962	Q9QXT0	Cnpy2	Protein canopy homolog 2	CNPY2_MOUSE	2	-34.827	0.65173	10w_chow_gluc	2w_HFD_gluc	NaN	NaN	NaN
10w_chow / 2w_HFD_gluc	Q9QXT0	Q9QXT0	-0.827666	0.827666	1.15e-05	Q9QXT0	Cnpy2	Protein canopy homolog 2	CNPY2_MOUSE	2	-43.656	0.56344	10w_chow	2w_HFD_gluc	NaN	NaN	NaN
10w_HFD / 2w_chow_FR	Q9QXT0	Q9QXT0	-0.970386	0.970386	2.07e-05	Q9QXT0	Cnpy2	Protein canopy homolog 2	CNPY2_MOUSE	2	-48.9631	0.510369	10w_HFD	2w_chow_FR	NaN	NaN	NaN
10w_HFD_Fr / 2w_chow_FR	Q9QXT0	Q9QXT0	-1.12926	1.12926	9.48e-07	Q9QXT0	Cnpy2	Protein canopy homolog 2	CNPY2_MOUSE	2	-54.285	0.45715	10w_HFD_Fr	2w_chow_FR	NaN	NaN	NaN
10w_chow_Fr / 2w_chow_FR	Q9QXT0	Q9QXT0	-0.69846	0.69846	9.85e-05	Q9QXT0	Cnpy2	Protein canopy homolog 2	CNPY2_MOUSE	2	-38.3771	0.616229	10w_chow_Fr	2w_chow_FR	NaN	NaN	NaN
10w_HFD_gluc / 2w_chow_FR	Q9QXT0	Q9QXT0	-0.617798	0.617798	0.000144586	Q9QXT0	Cnpy2	Protein canopy homolog 2	CNPY2_MOUSE	2	-34.8335	0.651665	10w_HFD_gluc	2w_chow_FR	NaN	NaN	NaN
10w_chow_gluc / 10w_HFD	Q9QXT0	Q9QXT0	0.718382	0.718382	0.00145187	Q9QXT0	Cnpy2	Protein canopy homolog 2	CNPY2_MOUSE	2	64.5336	1.64534	10w_chow_gluc	10w_HFD	NaN	NaN	NaN
10w_chow_gluc / 10w_HFD_Fr	Q9QXT0	Q9QXT0	0.877255	0.877255	4.78e-05	Q9QXT0	Cnpy2	Protein canopy homolog 2	CNPY2_MOUSE	2	83.6877	1.83688	10w_chow_gluc	10w_HFD_Fr	NaN	NaN	NaN
10w_chow / 10w_HFD_Fr	Q9QXT0	Q9QXT0	0.667243	0.667243	0.00026507	Q9QXT0	Cnpy2	Protein canopy homolog 2	CNPY2_MOUSE	2	58.8036	1.58804	10w_chow	10w_HFD_Fr	NaN	NaN	NaN
2w_HFD / 2w_HFD_fr	O88587	O88587	-0.75003	0.75003	8.08e-08	O88587	Comt	Catechol O-methyltransferase	COMT_MOUSE	6	-40.5409	0.594591	2w_HFD	2w_HFD_fr	NaN	NaN	NaN
10w_HFD / 2w_HFD_fr	O88587	O88587	-1.88344	1.88344	2.68e-12	O88587	Comt	Catechol O-methyltransferase	COMT_MOUSE	6	-72.8963	0.271037	10w_HFD	2w_HFD_fr	NaN	NaN	NaN
10w_HFD_Fr / 2w_HFD_fr	O88587	O88587	-2.26577	2.26577	2.88e-13	O88587	Comt	Catechol O-methyltransferase	COMT_MOUSE	6	-79.2062	0.207938	10w_HFD_Fr	2w_HFD_fr	NaN	NaN	NaN
10w_chow_Fr / 2w_HFD_fr	O88587	O88587	-1.10426	1.10426	1.3e-11	O88587	Comt	Catechol O-methyltransferase	COMT_MOUSE	6	-53.486	0.46514	10w_chow_Fr	2w_HFD_fr	NaN	NaN	NaN
10w_HFD_gluc / 2w_HFD_fr	O88587	O88587	-1.831	1.831	2.88e-12	O88587	Comt	Catechol O-methyltransferase	COMT_MOUSE	6	-71.8931	0.281069	10w_HFD_gluc	2w_HFD_fr	NaN	NaN	NaN
10w_chow_gluc / 2w_HFD_fr	O88587	O88587	-1.06701	1.06701	1.87e-15	O88587	Comt	Catechol O-methyltransferase	COMT_MOUSE	6	-52.2692	0.477308	10w_chow_gluc	2w_HFD_fr	NaN	NaN	NaN
10w_chow / 2w_HFD_fr	O88587	O88587	-1.05979	1.05979	1.58e-11	O88587	Comt	Catechol O-methyltransferase	COMT_MOUSE	6	-52.0299	0.479701	10w_chow	2w_HFD_fr	NaN	NaN	NaN
10w_HFD / control	O88587	O88587	-1.39172	1.39172	4.05e-10	O88587	Comt	Catechol O-methyltransferase	COMT_MOUSE	6	-61.889	0.38111	10w_HFD	control	NaN	NaN	NaN
10w_HFD_Fr / control	O88587	O88587	-1.77405	1.77405	1.5e-09	O88587	Comt	Catechol O-methyltransferase	COMT_MOUSE	6	-70.7614	0.292386	10w_HFD_Fr	control	NaN	NaN	NaN
10w_chow_Fr / control	O88587	O88587	-0.612547	0.612547	2.59e-05	O88587	Comt	Catechol O-methyltransferase	COMT_MOUSE	6	-34.5959	0.654041	10w_chow_Fr	control	NaN	NaN	NaN
10w_HFD_gluc / control	O88587	O88587	-1.33929	1.33929	1.77e-10	O88587	Comt	Catechol O-methyltransferase	COMT_MOUSE	6	-60.4784	0.395216	10w_HFD_gluc	control	NaN	NaN	NaN
2w_chow_FR / 2w_HFD	O88587	O88587	0.787138	0.787138	2.7e-08	O88587	Comt	Catechol O-methyltransferase	COMT_MOUSE	6	72.5648	1.72565	2w_chow_FR	2w_HFD	NaN	NaN	NaN
10w_HFD / 2w_HFD	O88587	O88587	-1.13341	1.13341	5.94e-07	O88587	Comt	Catechol O-methyltransferase	COMT_MOUSE	6	-54.4163	0.455837	10w_HFD	2w_HFD	NaN	NaN	NaN
10w_HFD_Fr / 2w_HFD	O88587	O88587	-1.51574	1.51574	1.58e-09	O88587	Comt	Catechol O-methyltransferase	COMT_MOUSE	6	-65.0283	0.349717	10w_HFD_Fr	2w_HFD	NaN	NaN	NaN
10w_HFD_gluc / 2w_HFD	O88587	O88587	-1.08097	1.08097	1.35e-08	O88587	Comt	Catechol O-methyltransferase	COMT_MOUSE	6	-52.729	0.47271	10w_HFD_gluc	2w_HFD	NaN	NaN	NaN
10w_HFD / 2w_chow_Gluc	O88587	O88587	-1.49109	1.49109	1.63e-07	O88587	Comt	Catechol O-methyltransferase	COMT_MOUSE	6	-64.4255	0.355745	10w_HFD	2w_chow_Gluc	NaN	NaN	NaN
10w_HFD_Fr / 2w_chow_Gluc	O88587	O88587	-1.87342	1.87342	6.65e-11	O88587	Comt	Catechol O-methyltransferase	COMT_MOUSE	6	-72.7074	0.272926	10w_HFD_Fr	2w_chow_Gluc	NaN	NaN	NaN
10w_chow_Fr / 2w_chow_Gluc	O88587	O88587	-0.71191	0.71191	2.23e-08	O88587	Comt	Catechol O-methyltransferase	COMT_MOUSE	6	-38.9489	0.610511	10w_chow_Fr	2w_chow_Gluc	NaN	NaN	NaN
10w_HFD_gluc / 2w_chow_Gluc	O88587	O88587	-1.43865	1.43865	1.82e-10	O88587	Comt	Catechol O-methyltransferase	COMT_MOUSE	6	-63.1087	0.368913	10w_HFD_gluc	2w_chow_Gluc	NaN	NaN	NaN
10w_chow_gluc / 2w_chow_Gluc	O88587	O88587	-0.674655	0.674655	4.96e-06	O88587	Comt	Catechol O-methyltransferase	COMT_MOUSE	6	-37.3518	0.626482	10w_chow_gluc	2w_chow_Gluc	NaN	NaN	NaN
10w_chow / 2w_chow_Gluc	O88587	O88587	-0.66744	0.66744	9.33e-05	O88587	Comt	Catechol O-methyltransferase	COMT_MOUSE	6	-37.0377	0.629623	10w_chow	2w_chow_Gluc	NaN	NaN	NaN
10w_HFD / 2w_HFD_gluc	O88587	O88587	-1.66272	1.66272	6.4e-10	O88587	Comt	Catechol O-methyltransferase	COMT_MOUSE	6	-68.4156	0.315844	10w_HFD	2w_HFD_gluc	NaN	NaN	NaN
10w_HFD_Fr / 2w_HFD_gluc	O88587	O88587	-2.04505	2.04505	3.94e-11	O88587	Comt	Catechol O-methyltransferase	COMT_MOUSE	6	-75.7686	0.242314	10w_HFD_Fr	2w_HFD_gluc	NaN	NaN	NaN
10w_chow_Fr / 2w_HFD_gluc	O88587	O88587	-0.883542	0.883542	2.1e-09	O88587	Comt	Catechol O-methyltransferase	COMT_MOUSE	6	-45.7965	0.542035	10w_chow_Fr	2w_HFD_gluc	NaN	NaN	NaN
10w_HFD_gluc / 2w_HFD_gluc	O88587	O88587	-1.61028	1.61028	1.2e-11	O88587	Comt	Catechol O-methyltransferase	COMT_MOUSE	6	-67.2466	0.327534	10w_HFD_gluc	2w_HFD_gluc	NaN	NaN	NaN
10w_chow_gluc / 2w_HFD_gluc	O88587	O88587	-0.846287	0.846287	1.36e-09	O88587	Comt	Catechol O-methyltransferase	COMT_MOUSE	6	-44.3786	0.556214	10w_chow_gluc	2w_HFD_gluc	NaN	NaN	NaN
10w_chow / 2w_HFD_gluc	O88587	O88587	-0.839072	0.839072	8.81e-08	O88587	Comt	Catechol O-methyltransferase	COMT_MOUSE	6	-44.0997	0.559003	10w_chow	2w_HFD_gluc	NaN	NaN	NaN
10w_HFD / 2w_chow_FR	O88587	O88587	-1.92055	1.92055	1.1e-12	O88587	Comt	Catechol O-methyltransferase	COMT_MOUSE	6	-73.5846	0.264154	10w_HFD	2w_chow_FR	NaN	NaN	NaN
10w_HFD_Fr / 2w_chow_FR	O88587	O88587	-2.30288	2.30288	1.08e-13	O88587	Comt	Catechol O-methyltransferase	COMT_MOUSE	6	-79.7342	0.202658	10w_HFD_Fr	2w_chow_FR	NaN	NaN	NaN
10w_chow_Fr / 2w_chow_FR	O88587	O88587	-1.14137	1.14137	6.38e-12	O88587	Comt	Catechol O-methyltransferase	COMT_MOUSE	6	-54.6672	0.453328	10w_chow_Fr	2w_chow_FR	NaN	NaN	NaN
10w_HFD_gluc / 2w_chow_FR	O88587	O88587	-1.86811	1.86811	3e-12	O88587	Comt	Catechol O-methyltransferase	COMT_MOUSE	6	-72.6068	0.273932	10w_HFD_gluc	2w_chow_FR	NaN	NaN	NaN
10w_chow_gluc / 2w_chow_FR	O88587	O88587	-1.10412	1.10412	2.74e-15	O88587	Comt	Catechol O-methyltransferase	COMT_MOUSE	6	-53.4813	0.465187	10w_chow_gluc	2w_chow_FR	NaN	NaN	NaN
10w_chow / 2w_chow_FR	O88587	O88587	-1.0969	1.0969	1.39e-11	O88587	Comt	Catechol O-methyltransferase	COMT_MOUSE	6	-53.248	0.46752	10w_chow	2w_chow_FR	NaN	NaN	NaN
10w_chow_Fr / 10w_HFD	O88587	O88587	0.779175	0.779175	0.000115051	O88587	Comt	Catechol O-methyltransferase	COMT_MOUSE	6	71.6149	1.71615	10w_chow_Fr	10w_HFD	NaN	NaN	NaN
10w_chow_gluc / 10w_HFD	O88587	O88587	0.81643	0.81643	6.47e-06	O88587	Comt	Catechol O-methyltransferase	COMT_MOUSE	6	76.1043	1.76104	10w_chow_gluc	10w_HFD	NaN	NaN	NaN
10w_chow / 10w_HFD	O88587	O88587	0.823645	0.823645	5.42e-06	O88587	Comt	Catechol O-methyltransferase	COMT_MOUSE	6	76.9872	1.76987	10w_chow	10w_HFD	NaN	NaN	NaN
10w_chow_Fr / 10w_HFD_Fr	O88587	O88587	1.16151	1.16151	2.06e-10	O88587	Comt	Catechol O-methyltransferase	COMT_MOUSE	6	123.691	2.23691	10w_chow_Fr	10w_HFD_Fr	NaN	NaN	NaN
10w_chow_gluc / 10w_HFD_Fr	O88587	O88587	1.19876	1.19876	1.1e-09	O88587	Comt	Catechol O-methyltransferase	COMT_MOUSE	6	129.543	2.29543	10w_chow_gluc	10w_HFD_Fr	NaN	NaN	NaN
10w_chow / 10w_HFD_Fr	O88587	O88587	1.20598	1.20598	1.27e-07	O88587	Comt	Catechol O-methyltransferase	COMT_MOUSE	6	130.694	2.30694	10w_chow	10w_HFD_Fr	NaN	NaN	NaN
10w_HFD_gluc / 10w_chow_Fr	O88587	O88587	-0.726739	0.726739	4.86e-07	O88587	Comt	Catechol O-methyltransferase	COMT_MOUSE	6	-39.5732	0.604268	10w_HFD_gluc	10w_chow_Fr	NaN	NaN	NaN
10w_chow_gluc / 10w_HFD_gluc	O88587	O88587	0.763994	0.763994	4.08e-07	O88587	Comt	Catechol O-methyltransferase	COMT_MOUSE	6	69.8186	1.69819	10w_chow_gluc	10w_HFD_gluc	NaN	NaN	NaN
10w_chow / 10w_HFD_gluc	O88587	O88587	0.771209	0.771209	1.48e-07	O88587	Comt	Catechol O-methyltransferase	COMT_MOUSE	6	70.6699	1.7067	10w_chow	10w_HFD_gluc	NaN	NaN	NaN
10w_HFD_gluc / 2w_HFD_fr	P36552	P36552	0.602895	0.602895	0.000597067	P36552	Cpox	Oxygen-dependent coproporphyrinogen-III oxidase, mitochondrial	HEM6_MOUSE	8	51.8761	1.51876	10w_HFD_gluc	2w_HFD_fr	NaN	NaN	NaN
10w_HFD / control	P36552	P36552	0.605658	0.605658	1.59e-07	P36552	Cpox	Oxygen-dependent coproporphyrinogen-III oxidase, mitochondrial	HEM6_MOUSE	8	52.1673	1.52167	10w_HFD	control	NaN	NaN	NaN
10w_HFD_gluc / control	P36552	P36552	0.690495	0.690495	1.58e-08	P36552	Cpox	Oxygen-dependent coproporphyrinogen-III oxidase, mitochondrial	HEM6_MOUSE	8	61.3837	1.61384	10w_HFD_gluc	control	NaN	NaN	NaN
10w_HFD / 2w_chow_FR	P36552	P36552	0.585839	0.585839	7.08e-09	P36552	Cpox	Oxygen-dependent coproporphyrinogen-III oxidase, mitochondrial	HEM6_MOUSE	8	50.0911	1.50091	10w_HFD	2w_chow_FR	NaN	NaN	NaN
10w_HFD_gluc / 2w_chow_FR	P36552	P36552	0.670676	0.670676	7.52e-11	P36552	Cpox	Oxygen-dependent coproporphyrinogen-III oxidase, mitochondrial	HEM6_MOUSE	8	59.1818	1.59182	10w_HFD_gluc	2w_chow_FR	NaN	NaN	NaN
10w_HFD_Fr / control	Q8C196	Q8C196	-0.580844	0.580844	8.83e-06	Q8C196	Cps1	Carbamoyl-phosphate synthase [ammonia], mitochondrial	CPSM_MOUSE	81	-33.1427	0.668573	10w_HFD_Fr	control	NaN	NaN	NaN
10w_chow_Fr / control	Q8C196	Q8C196	-0.705967	0.705967	3.66e-07	Q8C196	Cps1	Carbamoyl-phosphate synthase [ammonia], mitochondrial	CPSM_MOUSE	81	-38.6968	0.613032	10w_chow_Fr	control	NaN	NaN	NaN
10w_HFD_Fr / 2w_HFD	Q8C196	Q8C196	-0.586622	0.586622	1.87e-05	Q8C196	Cps1	Carbamoyl-phosphate synthase [ammonia], mitochondrial	CPSM_MOUSE	81	-33.41	0.6659	10w_HFD_Fr	2w_HFD	NaN	NaN	NaN
10w_chow_Fr / 2w_HFD	Q8C196	Q8C196	-0.711745	0.711745	3.78e-08	Q8C196	Cps1	Carbamoyl-phosphate synthase [ammonia], mitochondrial	CPSM_MOUSE	81	-38.9419	0.610581	10w_chow_Fr	2w_HFD	NaN	NaN	NaN
10w_chow_Fr / 10w_HFD	Q8C196	Q8C196	-0.704493	0.704493	1.57e-09	Q8C196	Cps1	Carbamoyl-phosphate synthase [ammonia], mitochondrial	CPSM_MOUSE	81	-38.6342	0.613658	10w_chow_Fr	10w_HFD	NaN	NaN	NaN
10w_chow / 10w_chow_Fr	Q8C196	Q8C196	0.599288	0.599288	3.82e-07	Q8C196	Cps1	Carbamoyl-phosphate synthase [ammonia], mitochondrial	CPSM_MOUSE	81	51.4969	1.51497	10w_chow	10w_chow_Fr	NaN	NaN	NaN
10w_HFD_gluc / control	P97742	P97742	0.586637	0.586637	3.28e-06	P97742	Cpt1a	Carnitine O-palmitoyltransferase 1, liver isoform	CPT1A_MOUSE	18	50.1742	1.50174	10w_HFD_gluc	control	NaN	NaN	NaN
10w_HFD / 2w_chow_Gluc	P97742	P97742	0.608302	0.608302	9.82e-07	P97742	Cpt1a	Carnitine O-palmitoyltransferase 1, liver isoform	CPT1A_MOUSE	18	52.4464	1.52446	10w_HFD	2w_chow_Gluc	NaN	NaN	NaN
10w_HFD_Fr / 2w_chow_Gluc	P97742	P97742	0.612702	0.612702	3.1e-06	P97742	Cpt1a	Carnitine O-palmitoyltransferase 1, liver isoform	CPT1A_MOUSE	18	52.9121	1.52912	10w_HFD_Fr	2w_chow_Gluc	NaN	NaN	NaN
10w_HFD_gluc / 2w_chow_Gluc	P97742	P97742	0.647727	0.647727	2.57e-07	P97742	Cpt1a	Carnitine O-palmitoyltransferase 1, liver isoform	CPT1A_MOUSE	18	56.6698	1.5667	10w_HFD_gluc	2w_chow_Gluc	NaN	NaN	NaN
10w_HFD / 2w_chow_FR	P97742	P97742	0.689628	0.689628	5.39e-07	P97742	Cpt1a	Carnitine O-palmitoyltransferase 1, liver isoform	CPT1A_MOUSE	18	61.2867	1.61287	10w_HFD	2w_chow_FR	NaN	NaN	NaN
10w_HFD_Fr / 2w_chow_FR	P97742	P97742	0.694029	0.694029	1.7e-06	P97742	Cpt1a	Carnitine O-palmitoyltransferase 1, liver isoform	CPT1A_MOUSE	18	61.7795	1.61779	10w_HFD_Fr	2w_chow_FR	NaN	NaN	NaN
10w_HFD_gluc / 2w_chow_FR	P97742	P97742	0.729053	0.729053	9.85e-07	P97742	Cpt1a	Carnitine O-palmitoyltransferase 1, liver isoform	CPT1A_MOUSE	18	65.7551	1.65755	10w_HFD_gluc	2w_chow_FR	NaN	NaN	NaN
10w_chow_Fr / 10w_HFD	P97742	P97742	-0.631874	0.631874	1.19e-06	P97742	Cpt1a	Carnitine O-palmitoyltransferase 1, liver isoform	CPT1A_MOUSE	18	-35.4662	0.645338	10w_chow_Fr	10w_HFD	NaN	NaN	NaN
10w_chow / 10w_HFD	P97742	P97742	-0.584533	0.584533	3.6e-09	P97742	Cpt1a	Carnitine O-palmitoyltransferase 1, liver isoform	CPT1A_MOUSE	18	-33.3135	0.666865	10w_chow	10w_HFD	NaN	NaN	NaN
10w_chow_Fr / 10w_HFD_Fr	P97742	P97742	-0.636275	0.636275	8.85e-07	P97742	Cpt1a	Carnitine O-palmitoyltransferase 1, liver isoform	CPT1A_MOUSE	18	-35.6628	0.643372	10w_chow_Fr	10w_HFD_Fr	NaN	NaN	NaN
10w_chow / 10w_HFD_Fr	P97742	P97742	-0.588933	0.588933	3.35e-09	P97742	Cpt1a	Carnitine O-palmitoyltransferase 1, liver isoform	CPT1A_MOUSE	18	-33.5166	0.664834	10w_chow	10w_HFD_Fr	NaN	NaN	NaN
10w_HFD_gluc / 10w_chow_Fr	P97742	P97742	0.671299	0.671299	2.27e-06	P97742	Cpt1a	Carnitine O-palmitoyltransferase 1, liver isoform	CPT1A_MOUSE	18	59.2506	1.59251	10w_HFD_gluc	10w_chow_Fr	NaN	NaN	NaN
10w_chow / 10w_HFD_gluc	P97742	P97742	-0.623958	0.623958	4.04e-09	P97742	Cpt1a	Carnitine O-palmitoyltransferase 1, liver isoform	CPT1A_MOUSE	18	-35.1112	0.648888	10w_chow	10w_HFD_gluc	NaN	NaN	NaN
control / 2w_HFD_fr	P47934	P47934	0.812688	0.812688	0.00392383	P47934	Crat	Carnitine O-acetyltransferase	CACP_MOUSE	2	75.6482	1.75648	control	2w_HFD_fr	NaN	NaN	NaN
2w_chow_FR / 2w_HFD_fr	P47934	P47934	0.995725	0.995725	0.00401531	P47934	Crat	Carnitine O-acetyltransferase	CACP_MOUSE	2	99.4083	1.99408	2w_chow_FR	2w_HFD_fr	NaN	NaN	NaN
10w_HFD / 2w_HFD_fr	P47934	P47934	1.15694	1.15694	0.00225552	P47934	Crat	Carnitine O-acetyltransferase	CACP_MOUSE	2	122.984	2.22984	10w_HFD	2w_HFD_fr	NaN	NaN	NaN
10w_chow_Fr / 2w_HFD_fr	P47934	P47934	1.64877	1.64877	0.00425046	P47934	Crat	Carnitine O-acetyltransferase	CACP_MOUSE	2	213.566	3.13566	10w_chow_Fr	2w_HFD_fr	NaN	NaN	NaN
10w_HFD_gluc / 2w_HFD_fr	P47934	P47934	1.6556	1.6556	0.0023003	P47934	Crat	Carnitine O-acetyltransferase	CACP_MOUSE	2	215.053	3.15053	10w_HFD_gluc	2w_HFD_fr	NaN	NaN	NaN
10w_chow_gluc / 2w_HFD_fr	P47934	P47934	1.69128	1.69128	0.000904169	P47934	Crat	Carnitine O-acetyltransferase	CACP_MOUSE	2	222.942	3.22942	10w_chow_gluc	2w_HFD_fr	NaN	NaN	NaN
10w_chow_Fr / control	P47934	P47934	0.83608	0.83608	0.00555118	P47934	Crat	Carnitine O-acetyltransferase	CACP_MOUSE	2	78.5193	1.78519	10w_chow_Fr	control	NaN	NaN	NaN
10w_HFD_gluc / control	P47934	P47934	0.842907	0.842907	0.00178856	P47934	Crat	Carnitine O-acetyltransferase	CACP_MOUSE	2	79.366	1.79366	10w_HFD_gluc	control	NaN	NaN	NaN
10w_chow_gluc / control	P47934	P47934	0.878589	0.878589	0.00191979	P47934	Crat	Carnitine O-acetyltransferase	CACP_MOUSE	2	83.8576	1.83858	10w_chow_gluc	control	NaN	NaN	NaN
2w_chow_Gluc / 2w_HFD	P47934	P47934	0.857608	0.857608	0.00944384	P47934	Crat	Carnitine O-acetyltransferase	CACP_MOUSE	2	81.2032	1.81203	2w_chow_Gluc	2w_HFD	NaN	NaN	NaN
10w_chow_Fr / 2w_HFD	P47934	P47934	1.25521	1.25521	0.00450595	P47934	Crat	Carnitine O-acetyltransferase	CACP_MOUSE	2	138.702	2.38702	10w_chow_Fr	2w_HFD	NaN	NaN	NaN
10w_HFD_gluc / 2w_HFD	P47934	P47934	1.26204	1.26204	0.000773462	P47934	Crat	Carnitine O-acetyltransferase	CACP_MOUSE	2	139.834	2.39834	10w_HFD_gluc	2w_HFD	NaN	NaN	NaN
10w_chow_gluc / 2w_HFD	P47934	P47934	1.29772	1.29772	0.00606789	P47934	Crat	Carnitine O-acetyltransferase	CACP_MOUSE	2	145.84	2.4584	10w_chow_gluc	2w_HFD	NaN	NaN	NaN
2w_HFD_gluc / 2w_chow_Gluc	P47934	P47934	-1.13444	1.13444	0.00377577	P47934	Crat	Carnitine O-acetyltransferase	CACP_MOUSE	2	-54.4488	0.455512	2w_HFD_gluc	2w_chow_Gluc	NaN	NaN	NaN
2w_chow_FR / 2w_HFD_gluc	P47934	P47934	0.878997	0.878997	0.00600268	P47934	Crat	Carnitine O-acetyltransferase	CACP_MOUSE	2	83.9096	1.8391	2w_chow_FR	2w_HFD_gluc	NaN	NaN	NaN
10w_HFD_Fr / 2w_HFD_gluc	P47934	P47934	1.76398	1.76398	0.00845847	P47934	Crat	Carnitine O-acetyltransferase	CACP_MOUSE	2	239.634	3.39634	10w_HFD_Fr	2w_HFD_gluc	NaN	NaN	NaN
10w_chow_Fr / 2w_HFD_gluc	P47934	P47934	1.53204	1.53204	0.00383082	P47934	Crat	Carnitine O-acetyltransferase	CACP_MOUSE	2	189.195	2.89195	10w_chow_Fr	2w_HFD_gluc	NaN	NaN	NaN
10w_HFD_gluc / 2w_HFD_gluc	P47934	P47934	1.53887	1.53887	0.00134939	P47934	Crat	Carnitine O-acetyltransferase	CACP_MOUSE	2	190.566	2.90566	10w_HFD_gluc	2w_HFD_gluc	NaN	NaN	NaN
10w_chow_gluc / 2w_HFD_gluc	P47934	P47934	1.57455	1.57455	0.00122938	P47934	Crat	Carnitine O-acetyltransferase	CACP_MOUSE	2	197.842	2.97842	10w_chow_gluc	2w_HFD_gluc	NaN	NaN	NaN
10w_chow / 2w_HFD_gluc	P47934	P47934	0.892739	0.892739	0.00327045	P47934	Crat	Carnitine O-acetyltransferase	CACP_MOUSE	2	85.6697	1.8567	10w_chow	2w_HFD_gluc	NaN	NaN	NaN
10w_chow_gluc / 2w_chow_FR	P47934	P47934	0.695552	0.695552	0.000492754	P47934	Crat	Carnitine O-acetyltransferase	CACP_MOUSE	2	61.9504	1.6195	10w_chow_gluc	2w_chow_FR	NaN	NaN	NaN
2w_chow_Gluc / 2w_HFD_fr	O88668	O88668	0.901983	0.901983	0.00510442	O88668	Creg1	Protein CREG1	CREG1_MOUSE	2	86.8633	1.86863	2w_chow_Gluc	2w_HFD_fr	NaN	NaN	NaN
10w_chow_gluc / 2w_HFD_fr	O88668	O88668	1.39798	1.39798	0.00724687	O88668	Creg1	Protein CREG1	CREG1_MOUSE	2	163.532	2.63532	10w_chow_gluc	2w_HFD_fr	NaN	NaN	NaN
10w_chow_gluc / 2w_HFD	O88668	O88668	1.74853	1.74853	0.0074333	O88668	Creg1	Protein CREG1	CREG1_MOUSE	2	236.015	3.36015	10w_chow_gluc	2w_HFD	NaN	NaN	NaN
2w_HFD_gluc / 2w_chow_Gluc	O88668	O88668	-0.762496	0.762496	0.000756724	O88668	Creg1	Protein CREG1	CREG1_MOUSE	2	-41.0524	0.589476	2w_HFD_gluc	2w_chow_Gluc	NaN	NaN	NaN
10w_chow_gluc / 2w_HFD_gluc	O88668	O88668	1.25849	1.25849	0.0074333	O88668	Creg1	Protein CREG1	CREG1_MOUSE	2	139.246	2.39246	10w_chow_gluc	2w_HFD_gluc	NaN	NaN	NaN
10w_HFD_gluc / 10w_HFD	O88668	O88668	0.634481	0.634481	0.00984538	O88668	Creg1	Protein CREG1	CREG1_MOUSE	2	55.2379	1.55238	10w_HFD_gluc	10w_HFD	NaN	NaN	NaN
10w_chow_gluc / 10w_HFD	O88668	O88668	1.64248	1.64248	0.000699467	O88668	Creg1	Protein CREG1	CREG1_MOUSE	2	212.202	3.12202	10w_chow_gluc	10w_HFD	NaN	NaN	NaN
10w_chow_gluc / 10w_HFD_Fr	O88668	O88668	1.37338	1.37338	0.00346585	O88668	Creg1	Protein CREG1	CREG1_MOUSE	2	159.077	2.59077	10w_chow_gluc	10w_HFD_Fr	NaN	NaN	NaN
10w_chow_gluc / 10w_HFD_gluc	O88668	O88668	1.008	1.008	0.00441372	O88668	Creg1	Protein CREG1	CREG1_MOUSE	2	101.112	2.01112	10w_chow_gluc	10w_HFD_gluc	NaN	NaN	NaN
10w_chow_gluc / 2w_HFD	Q9DC50	Q9DC50	0.586443	0.586443	0.000257154	Q9DC50	Crot	Peroxisomal carnitine O-octanoyltransferase	OCTC_MOUSE	4	50.154	1.50154	10w_chow_gluc	2w_HFD	NaN	NaN	NaN
10w_HFD / 2w_chow_Gluc	Q9DC50	Q9DC50	-0.744757	0.744757	0.00264506	Q9DC50	Crot	Peroxisomal carnitine O-octanoyltransferase	OCTC_MOUSE	4	-40.3232	0.596768	10w_HFD	2w_chow_Gluc	NaN	NaN	NaN
10w_HFD_Fr / 2w_chow_Gluc	Q9DC50	Q9DC50	-0.631348	0.631348	0.000999694	Q9DC50	Crot	Peroxisomal carnitine O-octanoyltransferase	OCTC_MOUSE	4	-35.4427	0.645573	10w_HFD_Fr	2w_chow_Gluc	NaN	NaN	NaN
10w_HFD_gluc / 10w_HFD	Q9DC50	Q9DC50	0.803588	0.803588	2.6e-05	Q9DC50	Crot	Peroxisomal carnitine O-octanoyltransferase	OCTC_MOUSE	4	74.5437	1.74544	10w_HFD_gluc	10w_HFD	NaN	NaN	NaN
10w_chow_gluc / 10w_HFD	Q9DC50	Q9DC50	0.952721	0.952721	2.31e-05	Q9DC50	Crot	Peroxisomal carnitine O-octanoyltransferase	OCTC_MOUSE	4	93.552	1.93552	10w_chow_gluc	10w_HFD	NaN	NaN	NaN
10w_HFD_gluc / 10w_HFD_Fr	Q9DC50	Q9DC50	0.690179	0.690179	1.55e-05	Q9DC50	Crot	Peroxisomal carnitine O-octanoyltransferase	OCTC_MOUSE	4	61.3483	1.61348	10w_HFD_gluc	10w_HFD_Fr	NaN	NaN	NaN
10w_chow_gluc / 10w_HFD_Fr	Q9DC50	Q9DC50	0.839312	0.839312	3.44e-08	Q9DC50	Crot	Peroxisomal carnitine O-octanoyltransferase	OCTC_MOUSE	4	78.9196	1.7892	10w_chow_gluc	10w_HFD_Fr	NaN	NaN	NaN
10w_HFD_gluc / 10w_chow_Fr	Q9DC50	Q9DC50	0.583864	0.583864	0.000266828	Q9DC50	Crot	Peroxisomal carnitine O-octanoyltransferase	OCTC_MOUSE	4	49.8858	1.49886	10w_HFD_gluc	10w_chow_Fr	NaN	NaN	NaN
10w_chow_gluc / 10w_chow_Fr	Q9DC50	Q9DC50	0.732997	0.732997	0.000239932	Q9DC50	Crot	Peroxisomal carnitine O-octanoyltransferase	OCTC_MOUSE	4	66.2088	1.66209	10w_chow_gluc	10w_chow_Fr	NaN	NaN	NaN
10w_HFD_gluc / control	P47199	P47199	0.593477	0.593477	1.34e-07	P47199	Cryz	Quinone oxidoreductase	QOR_MOUSE	4	50.8879	1.50888	10w_HFD_gluc	control	NaN	NaN	NaN
10w_HFD_gluc / 2w_chow_Gluc	P47199	P47199	0.5984	0.5984	1.59e-06	P47199	Cryz	Quinone oxidoreductase	QOR_MOUSE	4	51.4036	1.51404	10w_HFD_gluc	2w_chow_Gluc	NaN	NaN	NaN
10w_HFD_Fr / control	Q9CZU6	Q9CZU6	0.714144	0.714144	1.47e-13	Q9CZU6	Cs	Citrate synthase, mitochondrial	CISY_MOUSE	16	64.051	1.64051	10w_HFD_Fr	control	NaN	NaN	NaN
10w_chow_Fr / control	Q9CZU6	Q9CZU6	0.706919	0.706919	1.87e-15	Q9CZU6	Cs	Citrate synthase, mitochondrial	CISY_MOUSE	16	63.2315	1.63231	10w_chow_Fr	control	NaN	NaN	NaN
10w_HFD_gluc / control	Q9CZU6	Q9CZU6	0.688895	0.688895	3.55e-17	Q9CZU6	Cs	Citrate synthase, mitochondrial	CISY_MOUSE	16	61.2048	1.61205	10w_HFD_gluc	control	NaN	NaN	NaN
10w_HFD_Fr / 2w_HFD	Q9CZU6	Q9CZU6	0.725691	0.725691	4.85e-09	Q9CZU6	Cs	Citrate synthase, mitochondrial	CISY_MOUSE	16	65.3692	1.65369	10w_HFD_Fr	2w_HFD	NaN	NaN	NaN
10w_chow_Fr / 2w_HFD	Q9CZU6	Q9CZU6	0.718466	0.718466	2.31e-09	Q9CZU6	Cs	Citrate synthase, mitochondrial	CISY_MOUSE	16	64.5431	1.64543	10w_chow_Fr	2w_HFD	NaN	NaN	NaN
10w_HFD_gluc / 2w_HFD	Q9CZU6	Q9CZU6	0.700442	0.700442	1.43e-10	Q9CZU6	Cs	Citrate synthase, mitochondrial	CISY_MOUSE	16	62.5002	1.625	10w_HFD_gluc	2w_HFD	NaN	NaN	NaN
10w_HFD / 2w_HFD_fr	P30999	P30999	-0.922828	0.922828	0.00540765	P30999	Ctnnd1	Catenin delta-1	CTND1_MOUSE	1	-47.2526	0.527474	10w_HFD	2w_HFD_fr	NaN	NaN	NaN
10w_HFD_Fr / 2w_HFD_fr	P30999	P30999	-1.30367	1.30367	0.00595681	P30999	Ctnnd1	Catenin delta-1	CTND1_MOUSE	1	-59.4906	0.405094	10w_HFD_Fr	2w_HFD_fr	NaN	NaN	NaN
10w_chow_gluc / 2w_HFD_fr	P30999	P30999	-0.788023	0.788023	0.00361497	P30999	Ctnnd1	Catenin delta-1	CTND1_MOUSE	1	-42.0863	0.579137	10w_chow_gluc	2w_HFD_fr	NaN	NaN	NaN
10w_HFD_Fr / 2w_HFD	P30999	P30999	-1.31417	1.31417	0.00129722	P30999	Ctnnd1	Catenin delta-1	CTND1_MOUSE	1	-59.7842	0.402158	10w_HFD_Fr	2w_HFD	NaN	NaN	NaN
10w_HFD_Fr / 2w_chow_Gluc	P30999	P30999	-1.13073	1.13073	0.00737075	P30999	Ctnnd1	Catenin delta-1	CTND1_MOUSE	1	-54.3316	0.456684	10w_HFD_Fr	2w_chow_Gluc	NaN	NaN	NaN
10w_HFD_Fr / 2w_chow_FR	P30999	P30999	-1.21266	1.21266	0.000362135	P30999	Ctnnd1	Catenin delta-1	CTND1_MOUSE	1	-56.8528	0.431472	10w_HFD_Fr	2w_chow_FR	NaN	NaN	NaN
10w_chow_gluc / 2w_HFD_fr	P10605	P10605	0.739011	0.739011	0.00546553	P10605	Ctsb	Cathepsin B	CATB_MOUSE	3	66.9032	1.66903	10w_chow_gluc	2w_HFD_fr	NaN	NaN	NaN
10w_HFD / control	P10605	P10605	-0.667498	0.667498	0.00452181	P10605	Ctsb	Cathepsin B	CATB_MOUSE	3	-37.0402	0.629598	10w_HFD	control	NaN	NaN	NaN
10w_chow_gluc / 2w_HFD	P10605	P10605	1.04188	1.04188	0.000180193	P10605	Ctsb	Cathepsin B	CATB_MOUSE	3	105.891	2.05891	10w_chow_gluc	2w_HFD	NaN	NaN	NaN
10w_HFD / 2w_chow_Gluc	P10605	P10605	-0.638513	0.638513	0.00425199	P10605	Ctsb	Cathepsin B	CATB_MOUSE	3	-35.7625	0.642375	10w_HFD	2w_chow_Gluc	NaN	NaN	NaN
10w_chow_gluc / 2w_HFD_gluc	P10605	P10605	0.617917	0.617917	0.00103414	P10605	Ctsb	Cathepsin B	CATB_MOUSE	3	53.4658	1.53466	10w_chow_gluc	2w_HFD_gluc	NaN	NaN	NaN
10w_chow_gluc / 2w_chow_FR	P10605	P10605	0.640708	0.640708	0.000376516	P10605	Ctsb	Cathepsin B	CATB_MOUSE	3	55.9094	1.55909	10w_chow_gluc	2w_chow_FR	NaN	NaN	NaN
10w_chow_gluc / 10w_HFD	P10605	P10605	1.13515	1.13515	6.96e-07	P10605	Ctsb	Cathepsin B	CATB_MOUSE	3	119.641	2.19641	10w_chow_gluc	10w_HFD	NaN	NaN	NaN
10w_chow_gluc / 10w_HFD_Fr	P10605	P10605	0.684571	0.684571	0.00166775	P10605	Ctsb	Cathepsin B	CATB_MOUSE	3	60.7224	1.60722	10w_chow_gluc	10w_HFD_Fr	NaN	NaN	NaN
10w_chow_gluc / 10w_chow_Fr	P10605	P10605	1.05765	1.05765	0.00129417	P10605	Ctsb	Cathepsin B	CATB_MOUSE	3	108.154	2.08154	10w_chow_gluc	10w_chow_Fr	NaN	NaN	NaN
10w_chow_gluc / 10w_HFD_gluc	P10605	P10605	0.763801	0.763801	7.78e-05	P10605	Ctsb	Cathepsin B	CATB_MOUSE	3	69.7958	1.69796	10w_chow_gluc	10w_HFD_gluc	NaN	NaN	NaN
10w_chow / 10w_chow_gluc	P10605	P10605	-0.682832	0.682832	0.00300666	P10605	Ctsb	Cathepsin B	CATB_MOUSE	3	-37.7059	0.622941	10w_chow	10w_chow_gluc	NaN	NaN	NaN
10w_chow_gluc / 2w_HFD_fr	P18242	P18242	0.857257	0.857257	1.43e-05	P18242	Ctsd	Cathepsin D	CATD_MOUSE	3	81.1591	1.81159	10w_chow_gluc	2w_HFD_fr	NaN	NaN	NaN
10w_chow_gluc / control	P18242	P18242	0.784359	0.784359	6.27e-05	P18242	Ctsd	Cathepsin D	CATD_MOUSE	3	72.2327	1.72233	10w_chow_gluc	control	NaN	NaN	NaN
2w_chow_Gluc / 2w_HFD	P18242	P18242	0.73974	0.73974	0.000153828	P18242	Ctsd	Cathepsin D	CATD_MOUSE	3	66.9875	1.66988	2w_chow_Gluc	2w_HFD	NaN	NaN	NaN
2w_HFD_gluc / 2w_HFD	P18242	P18242	0.832649	0.832649	0.000282952	P18242	Ctsd	Cathepsin D	CATD_MOUSE	3	78.0952	1.78095	2w_HFD_gluc	2w_HFD	NaN	NaN	NaN
10w_HFD_gluc / 2w_HFD	P18242	P18242	0.852767	0.852767	0.000325362	P18242	Ctsd	Cathepsin D	CATD_MOUSE	3	80.5961	1.80596	10w_HFD_gluc	2w_HFD	NaN	NaN	NaN
10w_chow_gluc / 2w_HFD	P18242	P18242	1.31977	1.31977	4.21e-08	P18242	Ctsd	Cathepsin D	CATD_MOUSE	3	149.627	2.49627	10w_chow_gluc	2w_HFD	NaN	NaN	NaN
10w_HFD / 2w_chow_Gluc	P18242	P18242	-0.739986	0.739986	0.000335855	P18242	Ctsd	Cathepsin D	CATD_MOUSE	3	-40.1255	0.598745	10w_HFD	2w_chow_Gluc	NaN	NaN	NaN
10w_chow_gluc / 2w_chow_Gluc	P18242	P18242	0.580031	0.580031	9.59e-05	P18242	Ctsd	Cathepsin D	CATD_MOUSE	3	49.4882	1.49488	10w_chow_gluc	2w_chow_Gluc	NaN	NaN	NaN
10w_HFD / 2w_HFD_gluc	P18242	P18242	-0.832895	0.832895	0.000474334	P18242	Ctsd	Cathepsin D	CATD_MOUSE	3	-43.8598	0.561402	10w_HFD	2w_HFD_gluc	NaN	NaN	NaN
10w_chow_gluc / 2w_chow_FR	P18242	P18242	0.837296	0.837296	5.49e-07	P18242	Ctsd	Cathepsin D	CATD_MOUSE	3	78.6698	1.7867	10w_chow_gluc	2w_chow_FR	NaN	NaN	NaN
10w_HFD_gluc / 10w_HFD	P18242	P18242	0.853012	0.853012	6.31e-06	P18242	Ctsd	Cathepsin D	CATD_MOUSE	3	80.6268	1.80627	10w_HFD_gluc	10w_HFD	NaN	NaN	NaN
10w_chow_gluc / 10w_HFD	P18242	P18242	1.32002	1.32002	2.41e-06	P18242	Ctsd	Cathepsin D	CATD_MOUSE	3	149.669	2.49669	10w_chow_gluc	10w_HFD	NaN	NaN	NaN
10w_chow_gluc / 10w_HFD_Fr	P18242	P18242	0.925613	0.925613	1.44e-08	P18242	Ctsd	Cathepsin D	CATD_MOUSE	3	89.9492	1.89949	10w_chow_gluc	10w_HFD_Fr	NaN	NaN	NaN
10w_HFD_gluc / 10w_chow_Fr	P18242	P18242	0.635324	0.635324	0.00380562	P18242	Ctsd	Cathepsin D	CATD_MOUSE	3	55.3287	1.55329	10w_HFD_gluc	10w_chow_Fr	NaN	NaN	NaN
10w_chow_gluc / 10w_chow_Fr	P18242	P18242	1.10233	1.10233	1.53e-06	P18242	Ctsd	Cathepsin D	CATD_MOUSE	3	114.701	2.14701	10w_chow_gluc	10w_chow_Fr	NaN	NaN	NaN
10w_chow / 10w_chow_gluc	P18242	P18242	-0.84624	0.84624	8.92e-05	P18242	Ctsd	Cathepsin D	CATD_MOUSE	3	-44.3768	0.556233	10w_chow	10w_chow_gluc	NaN	NaN	NaN
10w_chow_gluc / 2w_HFD	P49935	P49935	0.81686	0.81686	0.00977001	P49935	Ctsh	Pro-cathepsin H	CATH_MOUSE	2	76.1568	1.76157	10w_chow_gluc	2w_HFD	NaN	NaN	NaN
10w_chow_gluc / 10w_HFD	P49935	P49935	0.857351	0.857351	0.00127384	P49935	Ctsh	Pro-cathepsin H	CATH_MOUSE	2	81.1709	1.81171	10w_chow_gluc	10w_HFD	NaN	NaN	NaN
10w_chow_gluc / 10w_HFD_Fr	P49935	P49935	0.802827	0.802827	0.000914188	P49935	Ctsh	Pro-cathepsin H	CATH_MOUSE	2	74.4516	1.74452	10w_chow_gluc	10w_HFD_Fr	NaN	NaN	NaN
10w_chow_gluc / 10w_chow_Fr	P49935	P49935	0.827461	0.827461	0.00364131	P49935	Ctsh	Pro-cathepsin H	CATH_MOUSE	2	77.456	1.77456	10w_chow_gluc	10w_chow_Fr	NaN	NaN	NaN
10w_chow_gluc / 10w_HFD_gluc	P49935	P49935	0.663526	0.663526	0.00188272	P49935	Ctsh	Pro-cathepsin H	CATH_MOUSE	2	58.3949	1.58395	10w_chow_gluc	10w_HFD_gluc	NaN	NaN	NaN
10w_chow_gluc / 2w_HFD_fr	Q9WUU7	Q9WUU7	0.846658	0.846658	0.00298177	Q9WUU7	Ctsz	Cathepsin Z	CATZ_MOUSE	2	79.8331	1.79833	10w_chow_gluc	2w_HFD_fr	NaN	NaN	NaN
10w_chow_gluc / control	Q9WUU7	Q9WUU7	0.60991	0.60991	0.00769005	Q9WUU7	Ctsz	Cathepsin Z	CATZ_MOUSE	2	52.6164	1.52616	10w_chow_gluc	control	NaN	NaN	NaN
2w_chow_Gluc / 2w_HFD	Q9WUU7	Q9WUU7	1.00971	1.00971	0.000947736	Q9WUU7	Ctsz	Cathepsin Z	CATZ_MOUSE	2	101.351	2.01351	2w_chow_Gluc	2w_HFD	NaN	NaN	NaN
2w_HFD_gluc / 2w_HFD	Q9WUU7	Q9WUU7	0.765981	0.765981	0.00699101	Q9WUU7	Ctsz	Cathepsin Z	CATZ_MOUSE	2	70.0526	1.70053	2w_HFD_gluc	2w_HFD	NaN	NaN	NaN
2w_chow_FR / 2w_HFD	Q9WUU7	Q9WUU7	0.686533	0.686533	0.00695657	Q9WUU7	Ctsz	Cathepsin Z	CATZ_MOUSE	2	60.9411	1.60941	2w_chow_FR	2w_HFD	NaN	NaN	NaN
10w_HFD_gluc / 2w_HFD	Q9WUU7	Q9WUU7	0.773163	0.773163	0.00522713	Q9WUU7	Ctsz	Cathepsin Z	CATZ_MOUSE	2	70.9012	1.70901	10w_HFD_gluc	2w_HFD	NaN	NaN	NaN
10w_chow_gluc / 2w_HFD	Q9WUU7	Q9WUU7	1.30506	1.30506	2.93e-05	Q9WUU7	Ctsz	Cathepsin Z	CATZ_MOUSE	2	147.095	2.47095	10w_chow_gluc	2w_HFD	NaN	NaN	NaN
10w_chow / 2w_HFD	Q9WUU7	Q9WUU7	0.710842	0.710842	0.00468556	Q9WUU7	Ctsz	Cathepsin Z	CATZ_MOUSE	2	63.6759	1.63676	10w_chow	2w_HFD	NaN	NaN	NaN
10w_HFD / 2w_chow_Gluc	Q9WUU7	Q9WUU7	-1.18643	1.18643	0.00100534	Q9WUU7	Ctsz	Cathepsin Z	CATZ_MOUSE	2	-56.0612	0.439388	10w_HFD	2w_chow_Gluc	NaN	NaN	NaN
10w_HFD_Fr / 2w_chow_Gluc	Q9WUU7	Q9WUU7	-0.700208	0.700208	0.00841837	Q9WUU7	Ctsz	Cathepsin Z	CATZ_MOUSE	2	-38.4517	0.615483	10w_HFD_Fr	2w_chow_Gluc	NaN	NaN	NaN
10w_HFD / 2w_HFD_gluc	Q9WUU7	Q9WUU7	-0.942702	0.942702	0.00248576	Q9WUU7	Ctsz	Cathepsin Z	CATZ_MOUSE	2	-47.9742	0.520258	10w_HFD	2w_HFD_gluc	NaN	NaN	NaN
10w_chow_gluc / 2w_chow_FR	Q9WUU7	Q9WUU7	0.618532	0.618532	0.00287706	Q9WUU7	Ctsz	Cathepsin Z	CATZ_MOUSE	2	53.5312	1.53531	10w_chow_gluc	2w_chow_FR	NaN	NaN	NaN
10w_HFD_gluc / 10w_HFD	Q9WUU7	Q9WUU7	0.949884	0.949884	5.04e-05	Q9WUU7	Ctsz	Cathepsin Z	CATZ_MOUSE	2	93.1717	1.93172	10w_HFD_gluc	10w_HFD	NaN	NaN	NaN
10w_chow_gluc / 10w_HFD	Q9WUU7	Q9WUU7	1.48179	1.48179	1.63e-05	Q9WUU7	Ctsz	Cathepsin Z	CATZ_MOUSE	2	179.294	2.79294	10w_chow_gluc	10w_HFD	NaN	NaN	NaN
10w_chow / 10w_HFD	Q9WUU7	Q9WUU7	0.887563	0.887563	0.0029372	Q9WUU7	Ctsz	Cathepsin Z	CATZ_MOUSE	2	85.0048	1.85005	10w_chow	10w_HFD	NaN	NaN	NaN
10w_chow_gluc / 10w_HFD_Fr	Q9WUU7	Q9WUU7	0.995562	0.995562	3.36e-06	Q9WUU7	Ctsz	Cathepsin Z	CATZ_MOUSE	2	99.3857	1.99386	10w_chow_gluc	10w_HFD_Fr	NaN	NaN	NaN
10w_chow_gluc / 10w_chow_Fr	Q9WUU7	Q9WUU7	0.944354	0.944354	0.00135178	Q9WUU7	Ctsz	Cathepsin Z	CATZ_MOUSE	2	92.4327	1.92433	10w_chow_gluc	10w_chow_Fr	NaN	NaN	NaN
10w_chow / 10w_chow_gluc	Q9WUU7	Q9WUU7	-0.594223	0.594223	0.00505456	Q9WUU7	Ctsz	Cathepsin Z	CATZ_MOUSE	2	-33.7599	0.662401	10w_chow	10w_chow_gluc	NaN	NaN	NaN
10w_HFD / 2w_HFD_fr	P00186	P00186	-1.23244	1.23244	4.26e-11	P00186	Cyp1a2	Cytochrome P450 1A2	CP1A2_MOUSE	11	-57.4402	0.425598	10w_HFD	2w_HFD_fr	NaN	NaN	NaN
10w_HFD_Fr / 2w_HFD_fr	P00186	P00186	-1.94131	1.94131	1.39e-06	P00186	Cyp1a2	Cytochrome P450 1A2	CP1A2_MOUSE	11	-73.962	0.26038	10w_HFD_Fr	2w_HFD_fr	NaN	NaN	NaN
10w_chow_Fr / 2w_HFD_fr	P00186	P00186	-0.887379	0.887379	1.64e-07	P00186	Cyp1a2	Cytochrome P450 1A2	CP1A2_MOUSE	11	-45.9404	0.540596	10w_chow_Fr	2w_HFD_fr	NaN	NaN	NaN
10w_HFD_gluc / 2w_HFD_fr	P00186	P00186	-1.61429	1.61429	1.49e-09	P00186	Cyp1a2	Cytochrome P450 1A2	CP1A2_MOUSE	11	-67.3373	0.326627	10w_HFD_gluc	2w_HFD_fr	NaN	NaN	NaN
10w_chow_gluc / 2w_HFD_fr	P00186	P00186	-0.672718	0.672718	9.81e-05	P00186	Cyp1a2	Cytochrome P450 1A2	CP1A2_MOUSE	11	-37.2676	0.627324	10w_chow_gluc	2w_HFD_fr	NaN	NaN	NaN
10w_HFD / control	P00186	P00186	-1.33955	1.33955	5.52e-08	P00186	Cyp1a2	Cytochrome P450 1A2	CP1A2_MOUSE	11	-60.4855	0.395145	10w_HFD	control	NaN	NaN	NaN
10w_HFD_Fr / control	P00186	P00186	-2.04842	2.04842	7.14e-06	P00186	Cyp1a2	Cytochrome P450 1A2	CP1A2_MOUSE	11	-75.8251	0.241749	10w_HFD_Fr	control	NaN	NaN	NaN
10w_chow_Fr / control	P00186	P00186	-0.994487	0.994487	3.01e-06	P00186	Cyp1a2	Cytochrome P450 1A2	CP1A2_MOUSE	11	-49.8086	0.501914	10w_chow_Fr	control	NaN	NaN	NaN
10w_HFD_gluc / control	P00186	P00186	-1.72139	1.72139	3.88e-10	P00186	Cyp1a2	Cytochrome P450 1A2	CP1A2_MOUSE	11	-69.6745	0.303255	10w_HFD_gluc	control	NaN	NaN	NaN
10w_chow_gluc / control	P00186	P00186	-0.779826	0.779826	0.00104241	P00186	Cyp1a2	Cytochrome P450 1A2	CP1A2_MOUSE	11	-41.7563	0.582437	10w_chow_gluc	control	NaN	NaN	NaN
10w_HFD / 2w_HFD	P00186	P00186	-0.971996	0.971996	8.88e-05	P00186	Cyp1a2	Cytochrome P450 1A2	CP1A2_MOUSE	11	-49.02	0.5098	10w_HFD	2w_HFD	NaN	NaN	NaN
10w_HFD_Fr / 2w_HFD	P00186	P00186	-1.68087	1.68087	5.27e-05	P00186	Cyp1a2	Cytochrome P450 1A2	CP1A2_MOUSE	11	-68.8105	0.311895	10w_HFD_Fr	2w_HFD	NaN	NaN	NaN
10w_chow_Fr / 2w_HFD	P00186	P00186	-0.626939	0.626939	0.00337953	P00186	Cyp1a2	Cytochrome P450 1A2	CP1A2_MOUSE	11	-35.2451	0.647549	10w_chow_Fr	2w_HFD	NaN	NaN	NaN
10w_HFD_gluc / 2w_HFD	P00186	P00186	-1.35385	1.35385	3.49e-08	P00186	Cyp1a2	Cytochrome P450 1A2	CP1A2_MOUSE	11	-60.8752	0.391248	10w_HFD_gluc	2w_HFD	NaN	NaN	NaN
10w_HFD / 2w_chow_Gluc	P00186	P00186	-1.11294	1.11294	4.76e-07	P00186	Cyp1a2	Cytochrome P450 1A2	CP1A2_MOUSE	11	-53.7649	0.462351	10w_HFD	2w_chow_Gluc	NaN	NaN	NaN
10w_HFD_Fr / 2w_chow_Gluc	P00186	P00186	-1.82181	1.82181	8.75e-06	P00186	Cyp1a2	Cytochrome P450 1A2	CP1A2_MOUSE	11	-71.7135	0.282865	10w_HFD_Fr	2w_chow_Gluc	NaN	NaN	NaN
10w_chow_Fr / 2w_chow_Gluc	P00186	P00186	-0.767881	0.767881	2.7e-06	P00186	Cyp1a2	Cytochrome P450 1A2	CP1A2_MOUSE	11	-41.2721	0.587279	10w_chow_Fr	2w_chow_Gluc	NaN	NaN	NaN
10w_HFD_gluc / 2w_chow_Gluc	P00186	P00186	-1.49479	1.49479	3.83e-09	P00186	Cyp1a2	Cytochrome P450 1A2	CP1A2_MOUSE	11	-64.5167	0.354833	10w_HFD_gluc	2w_chow_Gluc	NaN	NaN	NaN
10w_HFD / 2w_HFD_gluc	P00186	P00186	-1.18817	1.18817	1.4e-09	P00186	Cyp1a2	Cytochrome P450 1A2	CP1A2_MOUSE	11	-56.1142	0.438858	10w_HFD	2w_HFD_gluc	NaN	NaN	NaN
10w_HFD_Fr / 2w_HFD_gluc	P00186	P00186	-1.89705	1.89705	2.51e-06	P00186	Cyp1a2	Cytochrome P450 1A2	CP1A2_MOUSE	11	-73.1507	0.268493	10w_HFD_Fr	2w_HFD_gluc	NaN	NaN	NaN
10w_chow_Fr / 2w_HFD_gluc	P00186	P00186	-0.843115	0.843115	1.22e-08	P00186	Cyp1a2	Cytochrome P450 1A2	CP1A2_MOUSE	11	-44.2561	0.557439	10w_chow_Fr	2w_HFD_gluc	NaN	NaN	NaN
10w_HFD_gluc / 2w_HFD_gluc	P00186	P00186	-1.57002	1.57002	3.98e-12	P00186	Cyp1a2	Cytochrome P450 1A2	CP1A2_MOUSE	11	-66.3197	0.336803	10w_HFD_gluc	2w_HFD_gluc	NaN	NaN	NaN
10w_chow_gluc / 2w_HFD_gluc	P00186	P00186	-0.628454	0.628454	0.000278939	P00186	Cyp1a2	Cytochrome P450 1A2	CP1A2_MOUSE	11	-35.3131	0.646869	10w_chow_gluc	2w_HFD_gluc	NaN	NaN	NaN
10w_HFD / 2w_chow_FR	P00186	P00186	-1.17172	1.17172	6.17e-14	P00186	Cyp1a2	Cytochrome P450 1A2	CP1A2_MOUSE	11	-55.6108	0.443892	10w_HFD	2w_chow_FR	NaN	NaN	NaN
10w_HFD_Fr / 2w_chow_FR	P00186	P00186	-1.88059	1.88059	1.58e-06	P00186	Cyp1a2	Cytochrome P450 1A2	CP1A2_MOUSE	11	-72.8428	0.271572	10w_HFD_Fr	2w_chow_FR	NaN	NaN	NaN
10w_chow_Fr / 2w_chow_FR	P00186	P00186	-0.826662	0.826662	4.37e-10	P00186	Cyp1a2	Cytochrome P450 1A2	CP1A2_MOUSE	11	-43.6168	0.563832	10w_chow_Fr	2w_chow_FR	NaN	NaN	NaN
10w_HFD_gluc / 2w_chow_FR	P00186	P00186	-1.55357	1.55357	2.95e-10	P00186	Cyp1a2	Cytochrome P450 1A2	CP1A2_MOUSE	11	-65.9334	0.340666	10w_HFD_gluc	2w_chow_FR	NaN	NaN	NaN
10w_chow_gluc / 2w_chow_FR	P00186	P00186	-0.612001	0.612001	2.11e-05	P00186	Cyp1a2	Cytochrome P450 1A2	CP1A2_MOUSE	11	-34.5711	0.654289	10w_chow_gluc	2w_chow_FR	NaN	NaN	NaN
10w_HFD_Fr / 10w_HFD	P00186	P00186	-0.708874	0.708874	0.00212453	P00186	Cyp1a2	Cytochrome P450 1A2	CP1A2_MOUSE	11	-38.8202	0.611798	10w_HFD_Fr	10w_HFD	NaN	NaN	NaN
10w_chow / 10w_HFD	P00186	P00186	1.35297	1.35297	4.45e-12	P00186	Cyp1a2	Cytochrome P450 1A2	CP1A2_MOUSE	11	155.437	2.55437	10w_chow	10w_HFD	NaN	NaN	NaN
10w_chow_Fr / 10w_HFD_Fr	P00186	P00186	1.05393	1.05393	0.000208672	P00186	Cyp1a2	Cytochrome P450 1A2	CP1A2_MOUSE	11	107.618	2.07618	10w_chow_Fr	10w_HFD_Fr	NaN	NaN	NaN
10w_chow_gluc / 10w_HFD_Fr	P00186	P00186	1.26859	1.26859	4.99e-06	P00186	Cyp1a2	Cytochrome P450 1A2	CP1A2_MOUSE	11	140.926	2.40926	10w_chow_gluc	10w_HFD_Fr	NaN	NaN	NaN
10w_chow / 10w_HFD_Fr	P00186	P00186	2.06184	2.06184	5.59e-07	P00186	Cyp1a2	Cytochrome P450 1A2	CP1A2_MOUSE	11	317.519	4.17519	10w_chow	10w_HFD_Fr	NaN	NaN	NaN
10w_HFD_gluc / 10w_chow_Fr	P00186	P00186	-0.726907	0.726907	6.24e-07	P00186	Cyp1a2	Cytochrome P450 1A2	CP1A2_MOUSE	11	-39.5802	0.604198	10w_HFD_gluc	10w_chow_Fr	NaN	NaN	NaN
10w_chow / 10w_chow_Fr	P00186	P00186	1.00791	1.00791	4.2e-10	P00186	Cyp1a2	Cytochrome P450 1A2	CP1A2_MOUSE	11	101.099	2.01099	10w_chow	10w_chow_Fr	NaN	NaN	NaN
10w_chow_gluc / 10w_HFD_gluc	P00186	P00186	0.941568	0.941568	3.08e-06	P00186	Cyp1a2	Cytochrome P450 1A2	CP1A2_MOUSE	11	92.0615	1.92062	10w_chow_gluc	10w_HFD_gluc	NaN	NaN	NaN
10w_chow / 10w_HFD_gluc	P00186	P00186	1.73482	1.73482	1.67e-10	P00186	Cyp1a2	Cytochrome P450 1A2	CP1A2_MOUSE	11	232.837	3.32837	10w_chow	10w_HFD_gluc	NaN	NaN	NaN
10w_chow / 10w_chow_gluc	P00186	P00186	0.793248	0.793248	3.11e-06	P00186	Cyp1a2	Cytochrome P450 1A2	CP1A2_MOUSE	11	73.2972	1.73297	10w_chow	10w_chow_gluc	NaN	NaN	NaN
10w_HFD / 2w_HFD_fr	P56593	P56593	-0.972732	0.972732	9.08e-14	P56593	Cyp2a12	Cytochrome P450 2A12	CP2AC_MOUSE	10	-49.046	0.50954	10w_HFD	2w_HFD_fr	NaN	NaN	NaN
10w_HFD_Fr / 2w_HFD_fr	P56593	P56593	-1.22007	1.22007	5.62e-10	P56593	Cyp2a12	Cytochrome P450 2A12	CP2AC_MOUSE	10	-57.0737	0.429263	10w_HFD_Fr	2w_HFD_fr	NaN	NaN	NaN
10w_chow_Fr / 2w_HFD_fr	P56593	P56593	-0.635703	0.635703	1.16e-05	P56593	Cyp2a12	Cytochrome P450 2A12	CP2AC_MOUSE	10	-35.6373	0.643627	10w_chow_Fr	2w_HFD_fr	NaN	NaN	NaN
10w_HFD_gluc / 2w_HFD_fr	P56593	P56593	-0.904554	0.904554	3.01e-09	P56593	Cyp2a12	Cytochrome P450 2A12	CP2AC_MOUSE	10	-46.5802	0.534198	10w_HFD_gluc	2w_HFD_fr	NaN	NaN	NaN
10w_chow_gluc / 2w_HFD_fr	P56593	P56593	-0.823688	0.823688	1.55e-11	P56593	Cyp2a12	Cytochrome P450 2A12	CP2AC_MOUSE	10	-43.5004	0.564996	10w_chow_gluc	2w_HFD_fr	NaN	NaN	NaN
10w_HFD / control	P56593	P56593	-0.732596	0.732596	8.26e-09	P56593	Cyp2a12	Cytochrome P450 2A12	CP2AC_MOUSE	10	-39.818	0.60182	10w_HFD	control	NaN	NaN	NaN
10w_HFD_Fr / control	P56593	P56593	-0.97993	0.97993	2.38e-09	P56593	Cyp2a12	Cytochrome P450 2A12	CP2AC_MOUSE	10	-49.2996	0.507004	10w_HFD_Fr	control	NaN	NaN	NaN
10w_HFD_gluc / control	P56593	P56593	-0.664417	0.664417	1.75e-08	P56593	Cyp2a12	Cytochrome P450 2A12	CP2AC_MOUSE	10	-36.9056	0.630944	10w_HFD_gluc	control	NaN	NaN	NaN
10w_chow_gluc / control	P56593	P56593	-0.583551	0.583551	4.9e-05	P56593	Cyp2a12	Cytochrome P450 2A12	CP2AC_MOUSE	10	-33.2681	0.667319	10w_chow_gluc	control	NaN	NaN	NaN
10w_HFD / 2w_HFD	P56593	P56593	-0.653817	0.653817	1.48e-06	P56593	Cyp2a12	Cytochrome P450 2A12	CP2AC_MOUSE	10	-36.4404	0.635596	10w_HFD	2w_HFD	NaN	NaN	NaN
10w_HFD_Fr / 2w_HFD	P56593	P56593	-0.901152	0.901152	1.68e-08	P56593	Cyp2a12	Cytochrome P450 2A12	CP2AC_MOUSE	10	-46.4541	0.535459	10w_HFD_Fr	2w_HFD	NaN	NaN	NaN
10w_HFD_gluc / 2w_HFD	P56593	P56593	-0.585639	0.585639	2.45e-07	P56593	Cyp2a12	Cytochrome P450 2A12	CP2AC_MOUSE	10	-33.3646	0.666354	10w_HFD_gluc	2w_HFD	NaN	NaN	NaN
10w_HFD / 2w_chow_Gluc	P56593	P56593	-0.585195	0.585195	1.63e-06	P56593	Cyp2a12	Cytochrome P450 2A12	CP2AC_MOUSE	10	-33.3441	0.666559	10w_HFD	2w_chow_Gluc	NaN	NaN	NaN
10w_HFD_Fr / 2w_chow_Gluc	P56593	P56593	-0.832529	0.832529	7.67e-09	P56593	Cyp2a12	Cytochrome P450 2A12	CP2AC_MOUSE	10	-43.8456	0.561544	10w_HFD_Fr	2w_chow_Gluc	NaN	NaN	NaN
10w_HFD / 2w_HFD_gluc	P56593	P56593	-1.00863	1.00863	6.15e-10	P56593	Cyp2a12	Cytochrome P450 2A12	CP2AC_MOUSE	10	-50.2982	0.497018	10w_HFD	2w_HFD_gluc	NaN	NaN	NaN
10w_HFD_Fr / 2w_HFD_gluc	P56593	P56593	-1.25596	1.25596	5.27e-14	P56593	Cyp2a12	Cytochrome P450 2A12	CP2AC_MOUSE	10	-58.1286	0.418714	10w_HFD_Fr	2w_HFD_gluc	NaN	NaN	NaN
10w_chow_Fr / 2w_HFD_gluc	P56593	P56593	-0.671601	0.671601	1.61e-06	P56593	Cyp2a12	Cytochrome P450 2A12	CP2AC_MOUSE	10	-37.219	0.62781	10w_chow_Fr	2w_HFD_gluc	NaN	NaN	NaN
10w_HFD_gluc / 2w_HFD_gluc	P56593	P56593	-0.940451	0.940451	9e-13	P56593	Cyp2a12	Cytochrome P450 2A12	CP2AC_MOUSE	10	-47.893	0.52107	10w_HFD_gluc	2w_HFD_gluc	NaN	NaN	NaN
10w_chow_gluc / 2w_HFD_gluc	P56593	P56593	-0.859586	0.859586	3.83e-07	P56593	Cyp2a12	Cytochrome P450 2A12	CP2AC_MOUSE	10	-44.8889	0.551111	10w_chow_gluc	2w_HFD_gluc	NaN	NaN	NaN
10w_HFD / 2w_chow_FR	P56593	P56593	-0.764832	0.764832	3.09e-12	P56593	Cyp2a12	Cytochrome P450 2A12	CP2AC_MOUSE	10	-41.1478	0.588522	10w_HFD	2w_chow_FR	NaN	NaN	NaN
10w_HFD_Fr / 2w_chow_FR	P56593	P56593	-1.01217	1.01217	7.83e-11	P56593	Cyp2a12	Cytochrome P450 2A12	CP2AC_MOUSE	10	-50.4199	0.495801	10w_HFD_Fr	2w_chow_FR	NaN	NaN	NaN
10w_HFD_gluc / 2w_chow_FR	P56593	P56593	-0.696654	0.696654	2.95e-10	P56593	Cyp2a12	Cytochrome P450 2A12	CP2AC_MOUSE	10	-38.2999	0.617001	10w_HFD_gluc	2w_chow_FR	NaN	NaN	NaN
10w_chow_gluc / 2w_chow_FR	P56593	P56593	-0.615788	0.615788	1.17e-08	P56593	Cyp2a12	Cytochrome P450 2A12	CP2AC_MOUSE	10	-34.7427	0.652573	10w_chow_gluc	2w_chow_FR	NaN	NaN	NaN
10w_chow_Fr / 10w_HFD_Fr	P56593	P56593	0.584364	0.584364	1.77e-06	P56593	Cyp2a12	Cytochrome P450 2A12	CP2AC_MOUSE	10	49.9377	1.49938	10w_chow_Fr	10w_HFD_Fr	NaN	NaN	NaN
10w_chow / 10w_HFD_Fr	P56593	P56593	0.767934	0.767934	2.05e-08	P56593	Cyp2a12	Cytochrome P450 2A12	CP2AC_MOUSE	10	70.2829	1.70283	10w_chow	10w_HFD_Fr	NaN	NaN	NaN
2w_HFD / control	P20852	P20852	-0.601319	0.601319	3.44e-05	P20852	Cyp2a5	Cytochrome P450 2A5	CP2A5_MOUSE	6	-34.0849	0.659151	2w_HFD	control	NaN	NaN	NaN
10w_HFD / control	P20852	P20852	-1.03118	1.03118	2.29e-06	P20852	Cyp2a5	Cytochrome P450 2A5	CP2A5_MOUSE	6	-51.0689	0.489311	10w_HFD	control	NaN	NaN	NaN
10w_HFD_Fr / control	P20852	P20852	-0.967338	0.967338	1.45e-10	P20852	Cyp2a5	Cytochrome P450 2A5	CP2A5_MOUSE	6	-48.8551	0.511449	10w_HFD_Fr	control	NaN	NaN	NaN
10w_HFD_gluc / control	P20852	P20852	-0.870788	0.870788	4.38e-08	P20852	Cyp2a5	Cytochrome P450 2A5	CP2A5_MOUSE	6	-45.3152	0.546848	10w_HFD_gluc	control	NaN	NaN	NaN
10w_chow_gluc / control	P20852	P20852	-0.728324	0.728324	0.000112468	P20852	Cyp2a5	Cytochrome P450 2A5	CP2A5_MOUSE	6	-39.6395	0.603605	10w_chow_gluc	control	NaN	NaN	NaN
10w_HFD / 2w_chow_Gluc	P20852	P20852	-0.68685	0.68685	0.00118298	P20852	Cyp2a5	Cytochrome P450 2A5	CP2A5_MOUSE	6	-37.8791	0.621209	10w_HFD	2w_chow_Gluc	NaN	NaN	NaN
10w_HFD_Fr / 2w_chow_Gluc	P20852	P20852	-0.623012	0.623012	0.00083195	P20852	Cyp2a5	Cytochrome P450 2A5	CP2A5_MOUSE	6	-35.0686	0.649314	10w_HFD_Fr	2w_chow_Gluc	NaN	NaN	NaN
10w_HFD / 2w_chow_FR	P20852	P20852	-0.745215	0.745215	4.51e-05	P20852	Cyp2a5	Cytochrome P450 2A5	CP2A5_MOUSE	6	-40.3421	0.596579	10w_HFD	2w_chow_FR	NaN	NaN	NaN
10w_HFD_Fr / 2w_chow_FR	P20852	P20852	-0.681377	0.681377	8.55e-09	P20852	Cyp2a5	Cytochrome P450 2A5	CP2A5_MOUSE	6	-37.643	0.62357	10w_HFD_Fr	2w_chow_FR	NaN	NaN	NaN
10w_HFD_gluc / 2w_chow_FR	P20852	P20852	-0.584827	0.584827	1.68e-06	P20852	Cyp2a5	Cytochrome P450 2A5	CP2A5_MOUSE	6	-33.3271	0.666729	10w_HFD_gluc	2w_chow_FR	NaN	NaN	NaN
10w_chow / 10w_HFD	P20852	P20852	0.995489	0.995489	3.73e-07	P20852	Cyp2a5	Cytochrome P450 2A5	CP2A5_MOUSE	6	99.3757	1.99376	10w_chow	10w_HFD	NaN	NaN	NaN
10w_chow / 10w_HFD_Fr	P20852	P20852	0.931651	0.931651	1.1e-10	P20852	Cyp2a5	Cytochrome P450 2A5	CP2A5_MOUSE	6	90.7458	1.90746	10w_chow	10w_HFD_Fr	NaN	NaN	NaN
10w_chow / 10w_HFD_gluc	P20852	P20852	0.835101	0.835101	9.84e-07	P20852	Cyp2a5	Cytochrome P450 2A5	CP2A5_MOUSE	6	78.3983	1.78398	10w_chow	10w_HFD_gluc	NaN	NaN	NaN
10w_chow / 10w_chow_gluc	P20852	P20852	0.692637	0.692637	1.93e-05	P20852	Cyp2a5	Cytochrome P450 2A5	CP2A5_MOUSE	6	61.6235	1.61624	10w_chow	10w_chow_gluc	NaN	NaN	NaN
control / 2w_HFD_fr	Q64458	Q64458	0.804347	0.804347	4.16e-06	Q64458	Cyp2c29	Cytochrome P450 2C29	CP2CT_MOUSE	13	74.6356	1.74636	control	2w_HFD_fr	NaN	NaN	NaN
2w_chow_Gluc / 2w_HFD_fr	Q64458	Q64458	1.03184	1.03184	5.29e-09	Q64458	Cyp2c29	Cytochrome P450 2C29	CP2CT_MOUSE	13	104.462	2.04462	2w_chow_Gluc	2w_HFD_fr	NaN	NaN	NaN
2w_chow_FR / 2w_HFD_fr	Q64458	Q64458	1.49673	1.49673	4.75e-11	Q64458	Cyp2c29	Cytochrome P450 2C29	CP2CT_MOUSE	13	182.202	2.82202	2w_chow_FR	2w_HFD_fr	NaN	NaN	NaN
10w_HFD / 2w_HFD_fr	Q64458	Q64458	-0.879859	0.879859	4.15e-08	Q64458	Cyp2c29	Cytochrome P450 2C29	CP2CT_MOUSE	13	-45.6579	0.543421	10w_HFD	2w_HFD_fr	NaN	NaN	NaN
10w_chow_Fr / 2w_HFD_fr	Q64458	Q64458	0.928266	0.928266	2.39e-06	Q64458	Cyp2c29	Cytochrome P450 2C29	CP2CT_MOUSE	13	90.2988	1.90299	10w_chow_Fr	2w_HFD_fr	NaN	NaN	NaN
10w_HFD_gluc / 2w_HFD_fr	Q64458	Q64458	-1.10561	1.10561	3.79e-08	Q64458	Cyp2c29	Cytochrome P450 2C29	CP2CT_MOUSE	13	-53.5293	0.464707	10w_HFD_gluc	2w_HFD_fr	NaN	NaN	NaN
10w_chow / 2w_HFD_fr	Q64458	Q64458	0.742642	0.742642	4.75e-09	Q64458	Cyp2c29	Cytochrome P450 2C29	CP2CT_MOUSE	13	67.3237	1.67324	10w_chow	2w_HFD_fr	NaN	NaN	NaN
2w_HFD / control	Q64458	Q64458	-1.27654	1.27654	6.3e-09	Q64458	Cyp2c29	Cytochrome P450 2C29	CP2CT_MOUSE	13	-58.7215	0.412785	2w_HFD	control	NaN	NaN	NaN
2w_HFD_gluc / control	Q64458	Q64458	-0.977307	0.977307	1.18e-08	Q64458	Cyp2c29	Cytochrome P450 2C29	CP2CT_MOUSE	13	-49.2073	0.507927	2w_HFD_gluc	control	NaN	NaN	NaN
2w_chow_FR / control	Q64458	Q64458	0.692379	0.692379	5.28e-08	Q64458	Cyp2c29	Cytochrome P450 2C29	CP2CT_MOUSE	13	61.5946	1.61595	2w_chow_FR	control	NaN	NaN	NaN
10w_HFD / control	Q64458	Q64458	-1.68421	1.68421	8.19e-12	Q64458	Cyp2c29	Cytochrome P450 2C29	CP2CT_MOUSE	13	-68.8826	0.311174	10w_HFD	control	NaN	NaN	NaN
10w_HFD_Fr / control	Q64458	Q64458	-1.05665	1.05665	1.21e-05	Q64458	Cyp2c29	Cytochrome P450 2C29	CP2CT_MOUSE	13	-51.9252	0.480748	10w_HFD_Fr	control	NaN	NaN	NaN
10w_HFD_gluc / control	Q64458	Q64458	-1.90995	1.90995	3.42e-10	Q64458	Cyp2c29	Cytochrome P450 2C29	CP2CT_MOUSE	13	-73.3899	0.266101	10w_HFD_gluc	control	NaN	NaN	NaN
2w_chow_Gluc / 2w_HFD	Q64458	Q64458	1.50403	1.50403	9.3e-11	Q64458	Cyp2c29	Cytochrome P450 2C29	CP2CT_MOUSE	13	183.633	2.83633	2w_chow_Gluc	2w_HFD	NaN	NaN	NaN
2w_chow_FR / 2w_HFD	Q64458	Q64458	1.96892	1.96892	3.07e-11	Q64458	Cyp2c29	Cytochrome P450 2C29	CP2CT_MOUSE	13	291.474	3.91474	2w_chow_FR	2w_HFD	NaN	NaN	NaN
10w_chow_Fr / 2w_HFD	Q64458	Q64458	1.40046	1.40046	6.77e-08	Q64458	Cyp2c29	Cytochrome P450 2C29	CP2CT_MOUSE	13	163.985	2.63985	10w_chow_Fr	2w_HFD	NaN	NaN	NaN
10w_HFD_gluc / 2w_HFD	Q64458	Q64458	-0.633417	0.633417	3.37e-05	Q64458	Cyp2c29	Cytochrome P450 2C29	CP2CT_MOUSE	13	-35.5352	0.644648	10w_HFD_gluc	2w_HFD	NaN	NaN	NaN
10w_chow_gluc / 2w_HFD	Q64458	Q64458	0.782927	0.782927	0.000303656	Q64458	Cyp2c29	Cytochrome P450 2C29	CP2CT_MOUSE	13	72.0618	1.72062	10w_chow_gluc	2w_HFD	NaN	NaN	NaN
10w_chow / 2w_HFD	Q64458	Q64458	1.21483	1.21483	4.2e-10	Q64458	Cyp2c29	Cytochrome P450 2C29	CP2CT_MOUSE	13	132.114	2.32114	10w_chow	2w_HFD	NaN	NaN	NaN
2w_HFD_gluc / 2w_chow_Gluc	Q64458	Q64458	-1.2048	1.2048	1.02e-08	Q64458	Cyp2c29	Cytochrome P450 2C29	CP2CT_MOUSE	13	-56.6169	0.433831	2w_HFD_gluc	2w_chow_Gluc	NaN	NaN	NaN
10w_HFD / 2w_chow_Gluc	Q64458	Q64458	-1.91169	1.91169	5.65e-12	Q64458	Cyp2c29	Cytochrome P450 2C29	CP2CT_MOUSE	13	-73.422	0.26578	10w_HFD	2w_chow_Gluc	NaN	NaN	NaN
10w_HFD_Fr / 2w_chow_Gluc	Q64458	Q64458	-1.28413	1.28413	6.91e-11	Q64458	Cyp2c29	Cytochrome P450 2C29	CP2CT_MOUSE	13	-58.9383	0.410617	10w_HFD_Fr	2w_chow_Gluc	NaN	NaN	NaN
10w_HFD_gluc / 2w_chow_Gluc	Q64458	Q64458	-2.13744	2.13744	1.38e-09	Q64458	Cyp2c29	Cytochrome P450 2C29	CP2CT_MOUSE	13	-77.2718	0.227282	10w_HFD_gluc	2w_chow_Gluc	NaN	NaN	NaN
10w_chow_gluc / 2w_chow_Gluc	Q64458	Q64458	-0.721098	0.721098	2.84e-05	Q64458	Cyp2c29	Cytochrome P450 2C29	CP2CT_MOUSE	13	-39.3364	0.606636	10w_chow_gluc	2w_chow_Gluc	NaN	NaN	NaN
2w_chow_FR / 2w_HFD_gluc	Q64458	Q64458	1.66969	1.66969	3.96e-11	Q64458	Cyp2c29	Cytochrome P450 2C29	CP2CT_MOUSE	13	218.145	3.18145	2w_chow_FR	2w_HFD_gluc	NaN	NaN	NaN
10w_HFD / 2w_HFD_gluc	Q64458	Q64458	-0.706899	0.706899	4.18e-07	Q64458	Cyp2c29	Cytochrome P450 2C29	CP2CT_MOUSE	13	-38.7364	0.612636	10w_HFD	2w_HFD_gluc	NaN	NaN	NaN
10w_chow_Fr / 2w_HFD_gluc	Q64458	Q64458	1.10123	1.10123	7.87e-06	Q64458	Cyp2c29	Cytochrome P450 2C29	CP2CT_MOUSE	13	114.537	2.14537	10w_chow_Fr	2w_HFD_gluc	NaN	NaN	NaN
10w_HFD_gluc / 2w_HFD_gluc	Q64458	Q64458	-0.932647	0.932647	2.15e-09	Q64458	Cyp2c29	Cytochrome P450 2C29	CP2CT_MOUSE	13	-47.6104	0.523896	10w_HFD_gluc	2w_HFD_gluc	NaN	NaN	NaN
10w_chow / 2w_HFD_gluc	Q64458	Q64458	0.915602	0.915602	3.43e-09	Q64458	Cyp2c29	Cytochrome P450 2C29	CP2CT_MOUSE	13	88.6356	1.88636	10w_chow	2w_HFD_gluc	NaN	NaN	NaN
10w_HFD / 2w_chow_FR	Q64458	Q64458	-2.37658	2.37658	1.38e-14	Q64458	Cyp2c29	Cytochrome P450 2C29	CP2CT_MOUSE	13	-80.7435	0.192565	10w_HFD	2w_chow_FR	NaN	NaN	NaN
10w_HFD_Fr / 2w_chow_FR	Q64458	Q64458	-1.74902	1.74902	5.69e-10	Q64458	Cyp2c29	Cytochrome P450 2C29	CP2CT_MOUSE	13	-70.2497	0.297503	10w_HFD_Fr	2w_chow_FR	NaN	NaN	NaN
10w_HFD_gluc / 2w_chow_FR	Q64458	Q64458	-2.60233	2.60233	1.87e-11	Q64458	Cyp2c29	Cytochrome P450 2C29	CP2CT_MOUSE	13	-83.5328	0.164672	10w_HFD_gluc	2w_chow_FR	NaN	NaN	NaN
10w_chow_gluc / 2w_chow_FR	Q64458	Q64458	-1.18599	1.18599	3.51e-10	Q64458	Cyp2c29	Cytochrome P450 2C29	CP2CT_MOUSE	13	-56.0477	0.439523	10w_chow_gluc	2w_chow_FR	NaN	NaN	NaN
10w_chow / 2w_chow_FR	Q64458	Q64458	-0.754084	0.754084	3.95e-11	Q64458	Cyp2c29	Cytochrome P450 2C29	CP2CT_MOUSE	13	-40.7077	0.592923	10w_chow	2w_chow_FR	NaN	NaN	NaN
10w_HFD_Fr / 10w_HFD	Q64458	Q64458	0.62756	0.62756	0.000468436	Q64458	Cyp2c29	Cytochrome P450 2C29	CP2CT_MOUSE	13	54.495	1.54495	10w_HFD_Fr	10w_HFD	NaN	NaN	NaN
10w_chow_Fr / 10w_HFD	Q64458	Q64458	1.80812	1.80812	2.47e-10	Q64458	Cyp2c29	Cytochrome P450 2C29	CP2CT_MOUSE	13	250.187	3.50187	10w_chow_Fr	10w_HFD	NaN	NaN	NaN
10w_chow_gluc / 10w_HFD	Q64458	Q64458	1.1906	1.1906	9.56e-08	Q64458	Cyp2c29	Cytochrome P450 2C29	CP2CT_MOUSE	13	128.247	2.28247	10w_chow_gluc	10w_HFD	NaN	NaN	NaN
10w_chow / 10w_HFD	Q64458	Q64458	1.6225	1.6225	9.77e-13	Q64458	Cyp2c29	Cytochrome P450 2C29	CP2CT_MOUSE	13	207.908	3.07908	10w_chow	10w_HFD	NaN	NaN	NaN
10w_chow_Fr / 10w_HFD_Fr	Q64458	Q64458	1.18056	1.18056	1.09e-06	Q64458	Cyp2c29	Cytochrome P450 2C29	CP2CT_MOUSE	13	126.665	2.26665	10w_chow_Fr	10w_HFD_Fr	NaN	NaN	NaN
10w_HFD_gluc / 10w_HFD_Fr	Q64458	Q64458	-0.853308	0.853308	0.000295552	Q64458	Cyp2c29	Cytochrome P450 2C29	CP2CT_MOUSE	13	-44.6486	0.553514	10w_HFD_gluc	10w_HFD_Fr	NaN	NaN	NaN
10w_chow / 10w_HFD_Fr	Q64458	Q64458	0.994941	0.994941	2.05e-07	Q64458	Cyp2c29	Cytochrome P450 2C29	CP2CT_MOUSE	13	99.2999	1.993	10w_chow	10w_HFD_Fr	NaN	NaN	NaN
10w_HFD_gluc / 10w_chow_Fr	Q64458	Q64458	-2.03387	2.03387	3.78e-08	Q64458	Cyp2c29	Cytochrome P450 2C29	CP2CT_MOUSE	13	-75.5801	0.244199	10w_HFD_gluc	10w_chow_Fr	NaN	NaN	NaN
10w_chow_gluc / 10w_chow_Fr	Q64458	Q64458	-0.617529	0.617529	0.00225065	Q64458	Cyp2c29	Cytochrome P450 2C29	CP2CT_MOUSE	13	-34.8214	0.651786	10w_chow_gluc	10w_chow_Fr	NaN	NaN	NaN
10w_chow_gluc / 10w_HFD_gluc	Q64458	Q64458	1.41634	1.41634	9.36e-08	Q64458	Cyp2c29	Cytochrome P450 2C29	CP2CT_MOUSE	13	166.908	2.66908	10w_chow_gluc	10w_HFD_gluc	NaN	NaN	NaN
10w_chow / 10w_HFD_gluc	Q64458	Q64458	1.84825	1.84825	2.09e-10	Q64458	Cyp2c29	Cytochrome P450 2C29	CP2CT_MOUSE	13	260.063	3.60063	10w_chow	10w_HFD_gluc	NaN	NaN	NaN
10w_HFD / 2w_HFD_fr	P56657	P56657	-1.89382	1.89382	0.00255907	P56657	Cyp2c40	Cytochrome P450 2C40	CP240_MOUSE	3	-73.0906	0.269094	10w_HFD	2w_HFD_fr	NaN	NaN	NaN
10w_HFD_Fr / 2w_HFD_fr	P56657	P56657	-1.29549	1.29549	0.000649379	P56657	Cyp2c40	Cytochrome P450 2C40	CP240_MOUSE	3	-59.2602	0.407398	10w_HFD_Fr	2w_HFD_fr	NaN	NaN	NaN
10w_HFD_gluc / 2w_HFD_fr	P56657	P56657	-0.919161	0.919161	0.00748189	P56657	Cyp2c40	Cytochrome P450 2C40	CP240_MOUSE	3	-47.1184	0.528816	10w_HFD_gluc	2w_HFD_fr	NaN	NaN	NaN
10w_HFD / control	P56657	P56657	-2.15604	2.15604	0.0032344	P56657	Cyp2c40	Cytochrome P450 2C40	CP240_MOUSE	3	-77.5629	0.224371	10w_HFD	control	NaN	NaN	NaN
10w_HFD_Fr / control	P56657	P56657	-1.55771	1.55771	0.00449245	P56657	Cyp2c40	Cytochrome P450 2C40	CP240_MOUSE	3	-66.0311	0.339689	10w_HFD_Fr	control	NaN	NaN	NaN
10w_chow_Fr / control	P56657	P56657	-0.762517	0.762517	0.00113068	P56657	Cyp2c40	Cytochrome P450 2C40	CP240_MOUSE	3	-41.0533	0.589467	10w_chow_Fr	control	NaN	NaN	NaN
10w_HFD_gluc / control	P56657	P56657	-1.18138	1.18138	0.00167937	P56657	Cyp2c40	Cytochrome P450 2C40	CP240_MOUSE	3	-55.9071	0.440929	10w_HFD_gluc	control	NaN	NaN	NaN
2w_chow_Gluc / 2w_HFD	P56657	P56657	0.894051	0.894051	0.00494774	P56657	Cyp2c40	Cytochrome P450 2C40	CP240_MOUSE	3	85.8387	1.85839	2w_chow_Gluc	2w_HFD	NaN	NaN	NaN
10w_HFD / 2w_HFD	P56657	P56657	-1.53032	1.53032	0.00444787	P56657	Cyp2c40	Cytochrome P450 2C40	CP240_MOUSE	3	-65.3799	0.346201	10w_HFD	2w_HFD	NaN	NaN	NaN
10w_HFD / 2w_chow_Gluc	P56657	P56657	-2.42437	2.42437	0.00211355	P56657	Cyp2c40	Cytochrome P450 2C40	CP240_MOUSE	3	-81.3709	0.186291	10w_HFD	2w_chow_Gluc	NaN	NaN	NaN
10w_HFD_Fr / 2w_chow_Gluc	P56657	P56657	-1.82604	1.82604	0.00404357	P56657	Cyp2c40	Cytochrome P450 2C40	CP240_MOUSE	3	-71.7962	0.282038	10w_HFD_Fr	2w_chow_Gluc	NaN	NaN	NaN
10w_chow_Fr / 2w_chow_Gluc	P56657	P56657	-1.03084	1.03084	0.00384508	P56657	Cyp2c40	Cytochrome P450 2C40	CP240_MOUSE	3	-51.0576	0.489424	10w_chow_Fr	2w_chow_Gluc	NaN	NaN	NaN
10w_HFD_gluc / 2w_chow_Gluc	P56657	P56657	-1.44971	1.44971	0.00416762	P56657	Cyp2c40	Cytochrome P450 2C40	CP240_MOUSE	3	-63.3905	0.366095	10w_HFD_gluc	2w_chow_Gluc	NaN	NaN	NaN
10w_HFD / 2w_HFD_gluc	P56657	P56657	-2.02759	2.02759	0.00438947	P56657	Cyp2c40	Cytochrome P450 2C40	CP240_MOUSE	3	-75.4735	0.245265	10w_HFD	2w_HFD_gluc	NaN	NaN	NaN
10w_HFD_Fr / 2w_HFD_gluc	P56657	P56657	-1.42926	1.42926	0.0027112	P56657	Cyp2c40	Cytochrome P450 2C40	CP240_MOUSE	3	-62.8679	0.371321	10w_HFD_Fr	2w_HFD_gluc	NaN	NaN	NaN
10w_HFD_gluc / 2w_HFD_gluc	P56657	P56657	-1.05293	1.05293	0.00588126	P56657	Cyp2c40	Cytochrome P450 2C40	CP240_MOUSE	3	-51.8012	0.481988	10w_HFD_gluc	2w_HFD_gluc	NaN	NaN	NaN
10w_HFD / 2w_chow_FR	P56657	P56657	-2.473	2.473	0.00367946	P56657	Cyp2c40	Cytochrome P450 2C40	CP240_MOUSE	3	-81.9884	0.180116	10w_HFD	2w_chow_FR	NaN	NaN	NaN
10w_HFD_Fr / 2w_chow_FR	P56657	P56657	-1.87467	1.87467	0.00383213	P56657	Cyp2c40	Cytochrome P450 2C40	CP240_MOUSE	3	-72.7311	0.272689	10w_HFD_Fr	2w_chow_FR	NaN	NaN	NaN
10w_chow_Fr / 2w_chow_FR	P56657	P56657	-1.07948	1.07948	0.00569573	P56657	Cyp2c40	Cytochrome P450 2C40	CP240_MOUSE	3	-52.68	0.4732	10w_chow_Fr	2w_chow_FR	NaN	NaN	NaN
10w_HFD_gluc / 2w_chow_FR	P56657	P56657	-1.49834	1.49834	0.000681414	P56657	Cyp2c40	Cytochrome P450 2C40	CP240_MOUSE	3	-64.604	0.35396	10w_HFD_gluc	2w_chow_FR	NaN	NaN	NaN
10w_chow / 2w_chow_FR	P56657	P56657	-1.23196	1.23196	0.00554317	P56657	Cyp2c40	Cytochrome P450 2C40	CP240_MOUSE	3	-57.4262	0.425738	10w_chow	2w_chow_FR	NaN	NaN	NaN
10w_chow_Fr / 10w_HFD	P56657	P56657	1.39352	1.39352	0.00777775	P56657	Cyp2c40	Cytochrome P450 2C40	CP240_MOUSE	3	162.72	2.6272	10w_chow_Fr	10w_HFD	NaN	NaN	NaN
10w_chow_gluc / 10w_HFD	P56657	P56657	1.67968	1.67968	0.00109722	P56657	Cyp2c40	Cytochrome P450 2C40	CP240_MOUSE	3	220.356	3.20356	10w_chow_gluc	10w_HFD	NaN	NaN	NaN
10w_chow / 10w_HFD	P56657	P56657	1.24104	1.24104	0.0037748	P56657	Cyp2c40	Cytochrome P450 2C40	CP240_MOUSE	3	136.369	2.36369	10w_chow	10w_HFD	NaN	NaN	NaN
10w_chow_gluc / 10w_HFD_Fr	P56657	P56657	1.08135	1.08135	0.000319016	P56657	Cyp2c40	Cytochrome P450 2C40	CP240_MOUSE	3	111.601	2.11601	10w_chow_gluc	10w_HFD_Fr	NaN	NaN	NaN
10w_HFD_Fr / 2w_HFD_fr	Q91X77	Q91X77	-0.861616	0.861616	1.5e-05	Q91X77	Cyp2c50	Cytochrome P450 2C50	CY250_MOUSE	4	-44.9664	0.550336	10w_HFD_Fr	2w_HFD_fr	NaN	NaN	NaN
10w_HFD_gluc / 2w_HFD_fr	Q91X77	Q91X77	-0.656453	0.656453	2.75e-08	Q91X77	Cyp2c50	Cytochrome P450 2C50	CY250_MOUSE	4	-36.5564	0.634436	10w_HFD_gluc	2w_HFD_fr	NaN	NaN	NaN
10w_HFD_Fr / control	Q91X77	Q91X77	-0.854132	0.854132	0.002112	Q91X77	Cyp2c50	Cytochrome P450 2C50	CY250_MOUSE	4	-44.6802	0.553198	10w_HFD_Fr	control	NaN	NaN	NaN
10w_HFD_gluc / control	Q91X77	Q91X77	-0.648969	0.648969	0.000301452	Q91X77	Cyp2c50	Cytochrome P450 2C50	CY250_MOUSE	4	-36.2264	0.637736	10w_HFD_gluc	control	NaN	NaN	NaN
10w_HFD_Fr / 2w_HFD	Q91X77	Q91X77	-0.936178	0.936178	9.29e-05	Q91X77	Cyp2c50	Cytochrome P450 2C50	CY250_MOUSE	4	-47.7385	0.522615	10w_HFD_Fr	2w_HFD	NaN	NaN	NaN
10w_HFD_gluc / 2w_HFD	Q91X77	Q91X77	-0.731015	0.731015	8.86e-05	Q91X77	Cyp2c50	Cytochrome P450 2C50	CY250_MOUSE	4	-39.752	0.60248	10w_HFD_gluc	2w_HFD	NaN	NaN	NaN
10w_chow_gluc / 2w_HFD	Q91X77	Q91X77	-0.585459	0.585459	0.00336426	Q91X77	Cyp2c50	Cytochrome P450 2C50	CY250_MOUSE	4	-33.3563	0.666437	10w_chow_gluc	2w_HFD	NaN	NaN	NaN
10w_HFD_Fr / 2w_chow_Gluc	Q91X77	Q91X77	-0.766541	0.766541	2.5e-05	Q91X77	Cyp2c50	Cytochrome P450 2C50	CY250_MOUSE	4	-41.2175	0.587825	10w_HFD_Fr	2w_chow_Gluc	NaN	NaN	NaN
10w_HFD_Fr / 2w_HFD_gluc	Q91X77	Q91X77	-0.899723	0.899723	6.26e-05	Q91X77	Cyp2c50	Cytochrome P450 2C50	CY250_MOUSE	4	-46.4011	0.535989	10w_HFD_Fr	2w_HFD_gluc	NaN	NaN	NaN
10w_HFD_gluc / 2w_HFD_gluc	Q91X77	Q91X77	-0.69456	0.69456	3.48e-07	Q91X77	Cyp2c50	Cytochrome P450 2C50	CY250_MOUSE	4	-38.2102	0.617898	10w_HFD_gluc	2w_HFD_gluc	NaN	NaN	NaN
10w_HFD_Fr / 2w_chow_FR	Q91X77	Q91X77	-0.736169	0.736169	0.000397346	Q91X77	Cyp2c50	Cytochrome P450 2C50	CY250_MOUSE	4	-39.9669	0.600331	10w_HFD_Fr	2w_chow_FR	NaN	NaN	NaN
10w_chow / 10w_HFD	Q91X77	Q91X77	0.582082	0.582082	7.11e-08	Q91X77	Cyp2c50	Cytochrome P450 2C50	CY250_MOUSE	4	49.7008	1.49701	10w_chow	10w_HFD	NaN	NaN	NaN
10w_chow / 10w_HFD_Fr	Q91X77	Q91X77	1.02472	1.02472	4.57e-06	Q91X77	Cyp2c50	Cytochrome P450 2C50	CY250_MOUSE	4	103.456	2.03456	10w_chow	10w_HFD_Fr	NaN	NaN	NaN
10w_chow / 10w_chow_Fr	Q91X77	Q91X77	0.663297	0.663297	1.87e-10	Q91X77	Cyp2c50	Cytochrome P450 2C50	CY250_MOUSE	4	58.3697	1.5837	10w_chow	10w_chow_Fr	NaN	NaN	NaN
10w_chow / 10w_HFD_gluc	Q91X77	Q91X77	0.819556	0.819556	5.86e-08	Q91X77	Cyp2c50	Cytochrome P450 2C50	CY250_MOUSE	4	76.4863	1.76486	10w_chow	10w_HFD_gluc	NaN	NaN	NaN
10w_chow / 10w_chow_gluc	Q91X77	Q91X77	0.673999	0.673999	2.38e-05	Q91X77	Cyp2c50	Cytochrome P450 2C50	CY250_MOUSE	4	59.549	1.59549	10w_chow	10w_chow_gluc	NaN	NaN	NaN
10w_HFD_Fr / 2w_HFD_fr	Q6XVG2	Q6XVG2	-0.920783	0.920783	5.86e-05	Q6XVG2	Cyp2c54	Cytochrome P450 2C54	CP254_MOUSE	5	-47.1778	0.528222	10w_HFD_Fr	2w_HFD_fr	NaN	NaN	NaN
10w_HFD_gluc / 2w_HFD_fr	Q6XVG2	Q6XVG2	-0.690815	0.690815	7.06e-06	Q6XVG2	Cyp2c54	Cytochrome P450 2C54	CP254_MOUSE	5	-38.0496	0.619504	10w_HFD_gluc	2w_HFD_fr	NaN	NaN	NaN
10w_HFD_Fr / control	Q6XVG2	Q6XVG2	-1.03115	1.03115	0.00110104	Q6XVG2	Cyp2c54	Cytochrome P450 2C54	CP254_MOUSE	5	-51.068	0.48932	10w_HFD_Fr	control	NaN	NaN	NaN
10w_HFD_gluc / control	Q6XVG2	Q6XVG2	-0.801182	0.801182	0.000157753	Q6XVG2	Cyp2c54	Cytochrome P450 2C54	CP254_MOUSE	5	-42.6121	0.573879	10w_HFD_gluc	control	NaN	NaN	NaN
10w_HFD_Fr / 2w_HFD	Q6XVG2	Q6XVG2	-1.09401	1.09401	3.03e-05	Q6XVG2	Cyp2c54	Cytochrome P450 2C54	CP254_MOUSE	5	-53.1542	0.468458	10w_HFD_Fr	2w_HFD	NaN	NaN	NaN
10w_chow_Fr / 2w_HFD	Q6XVG2	Q6XVG2	-0.599108	0.599108	4.83e-05	Q6XVG2	Cyp2c54	Cytochrome P450 2C54	CP254_MOUSE	5	-33.9838	0.660162	10w_chow_Fr	2w_HFD	NaN	NaN	NaN
10w_HFD_gluc / 2w_HFD	Q6XVG2	Q6XVG2	-0.864042	0.864042	2.38e-06	Q6XVG2	Cyp2c54	Cytochrome P450 2C54	CP254_MOUSE	5	-45.0589	0.549411	10w_HFD_gluc	2w_HFD	NaN	NaN	NaN
10w_HFD_Fr / 2w_chow_Gluc	Q6XVG2	Q6XVG2	-0.967314	0.967314	3.97e-05	Q6XVG2	Cyp2c54	Cytochrome P450 2C54	CP254_MOUSE	5	-48.8542	0.511458	10w_HFD_Fr	2w_chow_Gluc	NaN	NaN	NaN
10w_HFD_gluc / 2w_chow_Gluc	Q6XVG2	Q6XVG2	-0.737346	0.737346	1.52e-05	Q6XVG2	Cyp2c54	Cytochrome P450 2C54	CP254_MOUSE	5	-40.0158	0.599842	10w_HFD_gluc	2w_chow_Gluc	NaN	NaN	NaN
10w_HFD_Fr / 2w_HFD_gluc	Q6XVG2	Q6XVG2	-0.7988	0.7988	0.000132439	Q6XVG2	Cyp2c54	Cytochrome P450 2C54	CP254_MOUSE	5	-42.5173	0.574827	10w_HFD_Fr	2w_HFD_gluc	NaN	NaN	NaN
10w_HFD_Fr / 2w_chow_FR	Q6XVG2	Q6XVG2	-0.845919	0.845919	0.000160665	Q6XVG2	Cyp2c54	Cytochrome P450 2C54	CP254_MOUSE	5	-44.3644	0.556356	10w_HFD_Fr	2w_chow_FR	NaN	NaN	NaN
10w_HFD_gluc / 2w_chow_FR	Q6XVG2	Q6XVG2	-0.615951	0.615951	3.75e-06	Q6XVG2	Cyp2c54	Cytochrome P450 2C54	CP254_MOUSE	5	-34.7501	0.652499	10w_HFD_gluc	2w_chow_FR	NaN	NaN	NaN
10w_HFD_Fr / 10w_HFD	Q6XVG2	Q6XVG2	-0.607793	0.607793	0.00105164	Q6XVG2	Cyp2c54	Cytochrome P450 2C54	CP254_MOUSE	5	-34.38	0.6562	10w_HFD_Fr	10w_HFD	NaN	NaN	NaN
10w_chow / 10w_HFD	Q6XVG2	Q6XVG2	0.682651	0.682651	1.51e-07	Q6XVG2	Cyp2c54	Cytochrome P450 2C54	CP254_MOUSE	5	60.5087	1.60509	10w_chow	10w_HFD	NaN	NaN	NaN
10w_chow / 10w_HFD_Fr	Q6XVG2	Q6XVG2	1.29044	1.29044	1.42e-05	Q6XVG2	Cyp2c54	Cytochrome P450 2C54	CP254_MOUSE	5	144.603	2.44603	10w_chow	10w_HFD_Fr	NaN	NaN	NaN
10w_chow / 10w_chow_Fr	Q6XVG2	Q6XVG2	0.795543	0.795543	5.02e-06	Q6XVG2	Cyp2c54	Cytochrome P450 2C54	CP254_MOUSE	5	73.573	1.73573	10w_chow	10w_chow_Fr	NaN	NaN	NaN
10w_chow / 10w_HFD_gluc	Q6XVG2	Q6XVG2	1.06048	1.06048	4.78e-07	Q6XVG2	Cyp2c54	Cytochrome P450 2C54	CP254_MOUSE	5	108.562	2.08562	10w_chow	10w_HFD_gluc	NaN	NaN	NaN
10w_chow / 10w_chow_gluc	Q6XVG2	Q6XVG2	0.741574	0.741574	1.92e-05	Q6XVG2	Cyp2c54	Cytochrome P450 2C54	CP254_MOUSE	5	67.1999	1.672	10w_chow	10w_chow_gluc	NaN	NaN	NaN
2w_HFD_gluc / 2w_HFD_fr	Q91W64	Q91W64	0.586711	0.586711	0.0019753	Q91W64	Cyp2c70	Cytochrome P450 2C70	CP270_MOUSE	5	50.1819	1.50182	2w_HFD_gluc	2w_HFD_fr	NaN	NaN	NaN
10w_HFD / 2w_HFD_fr	Q91W64	Q91W64	-1.54168	1.54168	1.34e-05	Q91W64	Cyp2c70	Cytochrome P450 2C70	CP270_MOUSE	5	-65.6516	0.343484	10w_HFD	2w_HFD_fr	NaN	NaN	NaN
10w_HFD_Fr / 2w_HFD_fr	Q91W64	Q91W64	-2.58133	2.58133	4.87e-10	Q91W64	Cyp2c70	Cytochrome P450 2C70	CP270_MOUSE	5	-83.2913	0.167087	10w_HFD_Fr	2w_HFD_fr	NaN	NaN	NaN
10w_chow_Fr / 2w_HFD_fr	Q91W64	Q91W64	-1.76306	1.76306	2.25e-07	Q91W64	Cyp2c70	Cytochrome P450 2C70	CP270_MOUSE	5	-70.5376	0.294624	10w_chow_Fr	2w_HFD_fr	NaN	NaN	NaN
10w_HFD_gluc / 2w_HFD_fr	Q91W64	Q91W64	-2.57565	2.57565	4.6e-09	Q91W64	Cyp2c70	Cytochrome P450 2C70	CP270_MOUSE	5	-83.2255	0.167745	10w_HFD_gluc	2w_HFD_fr	NaN	NaN	NaN
10w_chow_gluc / 2w_HFD_fr	Q91W64	Q91W64	-0.865824	0.865824	0.000699733	Q91W64	Cyp2c70	Cytochrome P450 2C70	CP270_MOUSE	5	-45.1267	0.548733	10w_chow_gluc	2w_HFD_fr	NaN	NaN	NaN
2w_chow_Gluc / control	Q91W64	Q91W64	-0.722115	0.722115	0.000181122	Q91W64	Cyp2c70	Cytochrome P450 2C70	CP270_MOUSE	5	-39.3792	0.606208	2w_chow_Gluc	control	NaN	NaN	NaN
2w_chow_FR / control	Q91W64	Q91W64	-0.712757	0.712757	1.26e-06	Q91W64	Cyp2c70	Cytochrome P450 2C70	CP270_MOUSE	5	-38.9847	0.610153	2w_chow_FR	control	NaN	NaN	NaN
10w_HFD / control	Q91W64	Q91W64	-1.97158	1.97158	1.41e-09	Q91W64	Cyp2c70	Cytochrome P450 2C70	CP270_MOUSE	5	-74.5027	0.254973	10w_HFD	control	NaN	NaN	NaN
10w_HFD_Fr / control	Q91W64	Q91W64	-3.01122	3.01122	6.74e-10	Q91W64	Cyp2c70	Cytochrome P450 2C70	CP270_MOUSE	5	-87.5969	0.124031	10w_HFD_Fr	control	NaN	NaN	NaN
10w_chow_Fr / control	Q91W64	Q91W64	-2.19295	2.19295	7.03e-09	Q91W64	Cyp2c70	Cytochrome P450 2C70	CP270_MOUSE	5	-78.1297	0.218703	10w_chow_Fr	control	NaN	NaN	NaN
10w_HFD_gluc / control	Q91W64	Q91W64	-3.00555	3.00555	1.1e-11	Q91W64	Cyp2c70	Cytochrome P450 2C70	CP270_MOUSE	5	-87.548	0.12452	10w_HFD_gluc	control	NaN	NaN	NaN
10w_chow_gluc / control	Q91W64	Q91W64	-1.29572	1.29572	3.47e-07	Q91W64	Cyp2c70	Cytochrome P450 2C70	CP270_MOUSE	5	-59.2668	0.407332	10w_chow_gluc	control	NaN	NaN	NaN
10w_chow / control	Q91W64	Q91W64	-0.64319	0.64319	2.87e-05	Q91W64	Cyp2c70	Cytochrome P450 2C70	CP270_MOUSE	5	-35.9704	0.640296	10w_chow	control	NaN	NaN	NaN
2w_HFD_gluc / 2w_HFD	Q91W64	Q91W64	0.725208	0.725208	0.000648351	Q91W64	Cyp2c70	Cytochrome P450 2C70	CP270_MOUSE	5	65.3139	1.65314	2w_HFD_gluc	2w_HFD	NaN	NaN	NaN
10w_HFD / 2w_HFD	Q91W64	Q91W64	-1.40319	1.40319	2.91e-07	Q91W64	Cyp2c70	Cytochrome P450 2C70	CP270_MOUSE	5	-62.1907	0.378093	10w_HFD	2w_HFD	NaN	NaN	NaN
10w_HFD_Fr / 2w_HFD	Q91W64	Q91W64	-2.44283	2.44283	1.96e-07	Q91W64	Cyp2c70	Cytochrome P450 2C70	CP270_MOUSE	5	-81.6077	0.183923	10w_HFD_Fr	2w_HFD	NaN	NaN	NaN
10w_chow_Fr / 2w_HFD	Q91W64	Q91W64	-1.62456	1.62456	6.16e-06	Q91W64	Cyp2c70	Cytochrome P450 2C70	CP270_MOUSE	5	-67.5691	0.324309	10w_chow_Fr	2w_HFD	NaN	NaN	NaN
10w_HFD_gluc / 2w_HFD	Q91W64	Q91W64	-2.43716	2.43716	1.18e-08	Q91W64	Cyp2c70	Cytochrome P450 2C70	CP270_MOUSE	5	-81.5353	0.184647	10w_HFD_gluc	2w_HFD	NaN	NaN	NaN
10w_chow_gluc / 2w_HFD	Q91W64	Q91W64	-0.727326	0.727326	0.00398158	Q91W64	Cyp2c70	Cytochrome P450 2C70	CP270_MOUSE	5	-39.5978	0.604022	10w_chow_gluc	2w_HFD	NaN	NaN	NaN
2w_HFD_gluc / 2w_chow_Gluc	Q91W64	Q91W64	0.878927	0.878927	8.36e-06	Q91W64	Cyp2c70	Cytochrome P450 2C70	CP270_MOUSE	5	83.9007	1.83901	2w_HFD_gluc	2w_chow_Gluc	NaN	NaN	NaN
10w_HFD / 2w_chow_Gluc	Q91W64	Q91W64	-1.24947	1.24947	1.04e-05	Q91W64	Cyp2c70	Cytochrome P450 2C70	CP270_MOUSE	5	-57.9396	0.420604	10w_HFD	2w_chow_Gluc	NaN	NaN	NaN
10w_HFD_Fr / 2w_chow_Gluc	Q91W64	Q91W64	-2.28911	2.28911	1.1e-08	Q91W64	Cyp2c70	Cytochrome P450 2C70	CP270_MOUSE	5	-79.5398	0.204602	10w_HFD_Fr	2w_chow_Gluc	NaN	NaN	NaN
10w_chow_Fr / 2w_chow_Gluc	Q91W64	Q91W64	-1.47084	1.47084	2.05e-06	Q91W64	Cyp2c70	Cytochrome P450 2C70	CP270_MOUSE	5	-63.9228	0.360772	10w_chow_Fr	2w_chow_Gluc	NaN	NaN	NaN
10w_HFD_gluc / 2w_chow_Gluc	Q91W64	Q91W64	-2.28344	2.28344	1.13e-08	Q91W64	Cyp2c70	Cytochrome P450 2C70	CP270_MOUSE	5	-79.4592	0.205408	10w_HFD_gluc	2w_chow_Gluc	NaN	NaN	NaN
2w_chow_FR / 2w_HFD_gluc	Q91W64	Q91W64	-0.86957	0.86957	3.86e-06	Q91W64	Cyp2c70	Cytochrome P450 2C70	CP270_MOUSE	5	-45.269	0.54731	2w_chow_FR	2w_HFD_gluc	NaN	NaN	NaN
10w_HFD / 2w_HFD_gluc	Q91W64	Q91W64	-2.12839	2.12839	3.57e-08	Q91W64	Cyp2c70	Cytochrome P450 2C70	CP270_MOUSE	5	-77.1288	0.228712	10w_HFD	2w_HFD_gluc	NaN	NaN	NaN
10w_HFD_Fr / 2w_HFD_gluc	Q91W64	Q91W64	-3.16804	3.16804	1.49e-09	Q91W64	Cyp2c70	Cytochrome P450 2C70	CP270_MOUSE	5	-88.8743	0.111257	10w_HFD_Fr	2w_HFD_gluc	NaN	NaN	NaN
10w_chow_Fr / 2w_HFD_gluc	Q91W64	Q91W64	-2.34977	2.34977	3.49e-08	Q91W64	Cyp2c70	Cytochrome P450 2C70	CP270_MOUSE	5	-80.3822	0.196178	10w_chow_Fr	2w_HFD_gluc	NaN	NaN	NaN
10w_HFD_gluc / 2w_HFD_gluc	Q91W64	Q91W64	-3.16237	3.16237	9.67e-11	Q91W64	Cyp2c70	Cytochrome P450 2C70	CP270_MOUSE	5	-88.8305	0.111695	10w_HFD_gluc	2w_HFD_gluc	NaN	NaN	NaN
10w_chow_gluc / 2w_HFD_gluc	Q91W64	Q91W64	-1.45253	1.45253	4.05e-10	Q91W64	Cyp2c70	Cytochrome P450 2C70	CP270_MOUSE	5	-63.4621	0.365379	10w_chow_gluc	2w_HFD_gluc	NaN	NaN	NaN
10w_chow / 2w_HFD_gluc	Q91W64	Q91W64	-0.800002	0.800002	1.59e-06	Q91W64	Cyp2c70	Cytochrome P450 2C70	CP270_MOUSE	5	-42.5652	0.574348	10w_chow	2w_HFD_gluc	NaN	NaN	NaN
10w_HFD / 2w_chow_FR	Q91W64	Q91W64	-1.25882	1.25882	6.23e-06	Q91W64	Cyp2c70	Cytochrome P450 2C70	CP270_MOUSE	5	-58.2116	0.417884	10w_HFD	2w_chow_FR	NaN	NaN	NaN
10w_HFD_Fr / 2w_chow_FR	Q91W64	Q91W64	-2.29847	2.29847	2.57e-07	Q91W64	Cyp2c70	Cytochrome P450 2C70	CP270_MOUSE	5	-79.6721	0.203279	10w_HFD_Fr	2w_chow_FR	NaN	NaN	NaN
10w_chow_Fr / 2w_chow_FR	Q91W64	Q91W64	-1.4802	1.4802	1.83e-05	Q91W64	Cyp2c70	Cytochrome P450 2C70	CP270_MOUSE	5	-64.156	0.35844	10w_chow_Fr	2w_chow_FR	NaN	NaN	NaN
10w_HFD_gluc / 2w_chow_FR	Q91W64	Q91W64	-2.2928	2.2928	1.11e-08	Q91W64	Cyp2c70	Cytochrome P450 2C70	CP270_MOUSE	5	-79.592	0.20408	10w_HFD_gluc	2w_chow_FR	NaN	NaN	NaN
10w_chow_gluc / 2w_chow_FR	Q91W64	Q91W64	-0.582965	0.582965	0.00186155	Q91W64	Cyp2c70	Cytochrome P450 2C70	CP270_MOUSE	5	-33.241	0.66759	10w_chow_gluc	2w_chow_FR	NaN	NaN	NaN
10w_HFD_Fr / 10w_HFD	Q91W64	Q91W64	-1.03964	1.03964	0.000616163	Q91W64	Cyp2c70	Cytochrome P450 2C70	CP270_MOUSE	5	-51.3552	0.486448	10w_HFD_Fr	10w_HFD	NaN	NaN	NaN
10w_HFD_gluc / 10w_HFD	Q91W64	Q91W64	-1.03397	1.03397	0.000171729	Q91W64	Cyp2c70	Cytochrome P450 2C70	CP270_MOUSE	5	-51.1636	0.488364	10w_HFD_gluc	10w_HFD	NaN	NaN	NaN
10w_chow_gluc / 10w_HFD	Q91W64	Q91W64	0.675859	0.675859	0.00956688	Q91W64	Cyp2c70	Cytochrome P450 2C70	CP270_MOUSE	5	59.7548	1.59755	10w_chow_gluc	10w_HFD	NaN	NaN	NaN
10w_chow / 10w_HFD	Q91W64	Q91W64	1.32839	1.32839	1.89e-05	Q91W64	Cyp2c70	Cytochrome P450 2C70	CP270_MOUSE	5	151.123	2.51123	10w_chow	10w_HFD	NaN	NaN	NaN
10w_chow_Fr / 10w_HFD_Fr	Q91W64	Q91W64	0.818271	0.818271	0.00337219	Q91W64	Cyp2c70	Cytochrome P450 2C70	CP270_MOUSE	5	76.3291	1.76329	10w_chow_Fr	10w_HFD_Fr	NaN	NaN	NaN
10w_chow_gluc / 10w_HFD_Fr	Q91W64	Q91W64	1.7155	1.7155	4.78e-06	Q91W64	Cyp2c70	Cytochrome P450 2C70	CP270_MOUSE	5	228.411	3.28411	10w_chow_gluc	10w_HFD_Fr	NaN	NaN	NaN
10w_chow / 10w_HFD_Fr	Q91W64	Q91W64	2.36803	2.36803	2.08e-08	Q91W64	Cyp2c70	Cytochrome P450 2C70	CP270_MOUSE	5	416.237	5.16237	10w_chow	10w_HFD_Fr	NaN	NaN	NaN
10w_HFD_gluc / 10w_chow_Fr	Q91W64	Q91W64	-0.8126	0.8126	0.00546363	Q91W64	Cyp2c70	Cytochrome P450 2C70	CP270_MOUSE	5	-43.0645	0.569355	10w_HFD_gluc	10w_chow_Fr	NaN	NaN	NaN
10w_chow_gluc / 10w_chow_Fr	Q91W64	Q91W64	0.897231	0.897231	0.00200349	Q91W64	Cyp2c70	Cytochrome P450 2C70	CP270_MOUSE	5	86.2488	1.86249	10w_chow_gluc	10w_chow_Fr	NaN	NaN	NaN
10w_chow / 10w_chow_Fr	Q91W64	Q91W64	1.54976	1.54976	2.25e-06	Q91W64	Cyp2c70	Cytochrome P450 2C70	CP270_MOUSE	5	192.769	2.92769	10w_chow	10w_chow_Fr	NaN	NaN	NaN
10w_chow_gluc / 10w_HFD_gluc	Q91W64	Q91W64	1.70983	1.70983	3.55e-06	Q91W64	Cyp2c70	Cytochrome P450 2C70	CP270_MOUSE	5	227.123	3.27123	10w_chow_gluc	10w_HFD_gluc	NaN	NaN	NaN
10w_chow / 10w_HFD_gluc	Q91W64	Q91W64	2.36236	2.36236	1.16e-08	Q91W64	Cyp2c70	Cytochrome P450 2C70	CP270_MOUSE	5	414.212	5.14212	10w_chow	10w_HFD_gluc	NaN	NaN	NaN
10w_chow / 10w_chow_gluc	Q91W64	Q91W64	0.652532	0.652532	0.000162932	Q91W64	Cyp2c70	Cytochrome P450 2C70	CP270_MOUSE	5	57.1925	1.57192	10w_chow	10w_chow_gluc	NaN	NaN	NaN
10w_HFD / 2w_HFD_fr	P24456	P24456	-0.966792	0.966792	7.57e-10	P24456	Cyp2d10	Cytochrome P450 2D10	CP2DA_MOUSE	12	-48.8358	0.511642	10w_HFD	2w_HFD_fr	NaN	NaN	NaN
10w_HFD_Fr / 2w_HFD_fr	P24456	P24456	-1.07512	1.07512	1.9e-08	P24456	Cyp2d10	Cytochrome P450 2D10	CP2DA_MOUSE	12	-52.537	0.47463	10w_HFD_Fr	2w_HFD_fr	NaN	NaN	NaN
10w_HFD_gluc / 2w_HFD_fr	P24456	P24456	-0.70717	0.70717	3.46e-07	P24456	Cyp2d10	Cytochrome P450 2D10	CP2DA_MOUSE	12	-38.7479	0.612521	10w_HFD_gluc	2w_HFD_fr	NaN	NaN	NaN
10w_HFD / control	P24456	P24456	-0.860931	0.860931	1.38e-08	P24456	Cyp2d10	Cytochrome P450 2D10	CP2DA_MOUSE	12	-44.9403	0.550597	10w_HFD	control	NaN	NaN	NaN
10w_HFD_Fr / control	P24456	P24456	-0.969263	0.969263	5.05e-07	P24456	Cyp2d10	Cytochrome P450 2D10	CP2DA_MOUSE	12	-48.9233	0.510767	10w_HFD_Fr	control	NaN	NaN	NaN
10w_HFD_gluc / control	P24456	P24456	-0.601308	0.601308	2.08e-07	P24456	Cyp2d10	Cytochrome P450 2D10	CP2DA_MOUSE	12	-34.0844	0.659156	10w_HFD_gluc	control	NaN	NaN	NaN
10w_HFD / 2w_HFD	P24456	P24456	-0.711424	0.711424	3.68e-08	P24456	Cyp2d10	Cytochrome P450 2D10	CP2DA_MOUSE	12	-38.9283	0.610717	10w_HFD	2w_HFD	NaN	NaN	NaN
10w_HFD_Fr / 2w_HFD	P24456	P24456	-0.819757	0.819757	5.46e-09	P24456	Cyp2d10	Cytochrome P450 2D10	CP2DA_MOUSE	12	-43.3462	0.566538	10w_HFD_Fr	2w_HFD	NaN	NaN	NaN
10w_HFD / 2w_chow_Gluc	P24456	P24456	-0.921737	0.921737	2.01e-08	P24456	Cyp2d10	Cytochrome P450 2D10	CP2DA_MOUSE	12	-47.2127	0.527873	10w_HFD	2w_chow_Gluc	NaN	NaN	NaN
10w_HFD_Fr / 2w_chow_Gluc	P24456	P24456	-1.03007	1.03007	2.08e-11	P24456	Cyp2d10	Cytochrome P450 2D10	CP2DA_MOUSE	12	-51.0313	0.489687	10w_HFD_Fr	2w_chow_Gluc	NaN	NaN	NaN
10w_HFD_gluc / 2w_chow_Gluc	P24456	P24456	-0.662114	0.662114	3.79e-09	P24456	Cyp2d10	Cytochrome P450 2D10	CP2DA_MOUSE	12	-36.8048	0.631952	10w_HFD_gluc	2w_chow_Gluc	NaN	NaN	NaN
10w_HFD / 2w_HFD_gluc	P24456	P24456	-1.00244	1.00244	9.12e-09	P24456	Cyp2d10	Cytochrome P450 2D10	CP2DA_MOUSE	12	-50.0843	0.499157	10w_HFD	2w_HFD_gluc	NaN	NaN	NaN
10w_HFD_Fr / 2w_HFD_gluc	P24456	P24456	-1.11077	1.11077	4.71e-09	P24456	Cyp2d10	Cytochrome P450 2D10	CP2DA_MOUSE	12	-53.6952	0.463048	10w_HFD_Fr	2w_HFD_gluc	NaN	NaN	NaN
10w_HFD_gluc / 2w_HFD_gluc	P24456	P24456	-0.742813	0.742813	2.8e-10	P24456	Cyp2d10	Cytochrome P450 2D10	CP2DA_MOUSE	12	-40.2427	0.597573	10w_HFD_gluc	2w_HFD_gluc	NaN	NaN	NaN
10w_HFD / 2w_chow_FR	P24456	P24456	-1.17736	1.17736	7.29e-13	P24456	Cyp2d10	Cytochrome P450 2D10	CP2DA_MOUSE	12	-55.7839	0.442161	10w_HFD	2w_chow_FR	NaN	NaN	NaN
10w_HFD_Fr / 2w_chow_FR	P24456	P24456	-1.28569	1.28569	2.04e-11	P24456	Cyp2d10	Cytochrome P450 2D10	CP2DA_MOUSE	12	-58.9825	0.410175	10w_HFD_Fr	2w_chow_FR	NaN	NaN	NaN
10w_HFD_gluc / 2w_chow_FR	P24456	P24456	-0.917734	0.917734	2.19e-11	P24456	Cyp2d10	Cytochrome P450 2D10	CP2DA_MOUSE	12	-47.066	0.52934	10w_HFD_gluc	2w_chow_FR	NaN	NaN	NaN
10w_chow_gluc / 2w_chow_FR	P24456	P24456	-0.609168	0.609168	4.86e-10	P24456	Cyp2d10	Cytochrome P450 2D10	CP2DA_MOUSE	12	-34.4425	0.655575	10w_chow_gluc	2w_chow_FR	NaN	NaN	NaN
10w_chow_Fr / 10w_HFD	P24456	P24456	0.60817	0.60817	1.32e-07	P24456	Cyp2d10	Cytochrome P450 2D10	CP2DA_MOUSE	12	52.4324	1.52432	10w_chow_Fr	10w_HFD	NaN	NaN	NaN
10w_chow / 10w_HFD	P24456	P24456	0.665105	0.665105	1.14e-09	P24456	Cyp2d10	Cytochrome P450 2D10	CP2DA_MOUSE	12	58.5683	1.58568	10w_chow	10w_HFD	NaN	NaN	NaN
10w_chow_Fr / 10w_HFD_Fr	P24456	P24456	0.716502	0.716502	6.9e-08	P24456	Cyp2d10	Cytochrome P450 2D10	CP2DA_MOUSE	12	64.3193	1.64319	10w_chow_Fr	10w_HFD_Fr	NaN	NaN	NaN
10w_chow_gluc / 10w_HFD_Fr	P24456	P24456	0.676521	0.676521	1.08e-06	P24456	Cyp2d10	Cytochrome P450 2D10	CP2DA_MOUSE	12	59.8281	1.59828	10w_chow_gluc	10w_HFD_Fr	NaN	NaN	NaN
10w_chow / 10w_HFD_Fr	P24456	P24456	0.773437	0.773437	2.15e-08	P24456	Cyp2d10	Cytochrome P450 2D10	CP2DA_MOUSE	12	70.9337	1.70934	10w_chow	10w_HFD_Fr	NaN	NaN	NaN
10w_HFD_Fr / 2w_HFD_fr	P11714	P11714	-0.956755	0.956755	6.36e-08	P11714	Cyp2d9	Cytochrome P450 2D9	CP2D9_MOUSE	6	-48.4786	0.515214	10w_HFD_Fr	2w_HFD_fr	NaN	NaN	NaN
10w_HFD / control	P11714	P11714	-0.630529	0.630529	9.3e-06	P11714	Cyp2d9	Cytochrome P450 2D9	CP2D9_MOUSE	6	-35.406	0.64594	10w_HFD	control	NaN	NaN	NaN
10w_HFD_Fr / control	P11714	P11714	-1.08965	1.08965	1.9e-06	P11714	Cyp2d9	Cytochrome P450 2D9	CP2D9_MOUSE	6	-53.0125	0.469875	10w_HFD_Fr	control	NaN	NaN	NaN
10w_HFD / 2w_HFD	P11714	P11714	-0.644886	0.644886	3.72e-07	P11714	Cyp2d9	Cytochrome P450 2D9	CP2D9_MOUSE	6	-36.0457	0.639543	10w_HFD	2w_HFD	NaN	NaN	NaN
10w_HFD_Fr / 2w_HFD	P11714	P11714	-1.10401	1.10401	3.56e-08	P11714	Cyp2d9	Cytochrome P450 2D9	CP2D9_MOUSE	6	-53.4778	0.465222	10w_HFD_Fr	2w_HFD	NaN	NaN	NaN
10w_HFD_Fr / 2w_chow_Gluc	P11714	P11714	-0.813879	0.813879	1.75e-09	P11714	Cyp2d9	Cytochrome P450 2D9	CP2D9_MOUSE	6	-43.115	0.56885	10w_HFD_Fr	2w_chow_Gluc	NaN	NaN	NaN
10w_HFD / 2w_HFD_gluc	P11714	P11714	-0.66076	0.66076	1.83e-05	P11714	Cyp2d9	Cytochrome P450 2D9	CP2D9_MOUSE	6	-36.7455	0.632545	10w_HFD	2w_HFD_gluc	NaN	NaN	NaN
10w_HFD_Fr / 2w_HFD_gluc	P11714	P11714	-1.11988	1.11988	2.15e-07	P11714	Cyp2d9	Cytochrome P450 2D9	CP2D9_MOUSE	6	-53.9868	0.460132	10w_HFD_Fr	2w_HFD_gluc	NaN	NaN	NaN
10w_HFD_gluc / 2w_HFD_gluc	P11714	P11714	-0.592431	0.592431	8.38e-07	P11714	Cyp2d9	Cytochrome P450 2D9	CP2D9_MOUSE	6	-33.6775	0.663225	10w_HFD_gluc	2w_HFD_gluc	NaN	NaN	NaN
10w_HFD / 2w_chow_FR	P11714	P11714	-0.64277	0.64277	3.21e-10	P11714	Cyp2d9	Cytochrome P450 2D9	CP2D9_MOUSE	6	-35.9518	0.640482	10w_HFD	2w_chow_FR	NaN	NaN	NaN
10w_HFD_Fr / 2w_chow_FR	P11714	P11714	-1.10189	1.10189	3.2e-08	P11714	Cyp2d9	Cytochrome P450 2D9	CP2D9_MOUSE	6	-53.4095	0.465905	10w_HFD_Fr	2w_chow_FR	NaN	NaN	NaN
10w_chow_Fr / 10w_HFD_Fr	P11714	P11714	0.791033	0.791033	1.63e-06	P11714	Cyp2d9	Cytochrome P450 2D9	CP2D9_MOUSE	6	73.0313	1.73031	10w_chow_Fr	10w_HFD_Fr	NaN	NaN	NaN
10w_chow / 10w_HFD_Fr	P11714	P11714	1.01275	1.01275	2.22e-07	P11714	Cyp2d9	Cytochrome P450 2D9	CP2D9_MOUSE	6	101.775	2.01775	10w_chow	10w_HFD_Fr	NaN	NaN	NaN
10w_chow_gluc / 2w_HFD	Q05421	Q05421	-0.584717	0.584717	0.00436302	Q05421	Cyp2e1	Cytochrome P450 2E1	CP2E1_MOUSE	9	-33.322	0.66678	10w_chow_gluc	2w_HFD	NaN	NaN	NaN
10w_HFD_gluc / 10w_HFD_Fr	Q05421	Q05421	0.584315	0.584315	1.52e-07	Q05421	Cyp2e1	Cytochrome P450 2E1	CP2E1_MOUSE	9	49.9327	1.49933	10w_HFD_gluc	10w_HFD_Fr	NaN	NaN	NaN
10w_chow_gluc / 10w_HFD_gluc	Q05421	Q05421	-0.604746	0.604746	2.47e-07	Q05421	Cyp2e1	Cytochrome P450 2E1	CP2E1_MOUSE	9	-34.2413	0.657587	10w_chow_gluc	10w_HFD_gluc	NaN	NaN	NaN
10w_HFD / 2w_HFD_fr	P33267	P33267	-1.57147	1.57147	2.46e-13	P33267	Cyp2f2	Cytochrome P450 2F2	CP2F2_MOUSE	16	-66.3534	0.336466	10w_HFD	2w_HFD_fr	NaN	NaN	NaN
10w_HFD_Fr / 2w_HFD_fr	P33267	P33267	-1.39199	1.39199	2.96e-11	P33267	Cyp2f2	Cytochrome P450 2F2	CP2F2_MOUSE	16	-61.8962	0.381038	10w_HFD_Fr	2w_HFD_fr	NaN	NaN	NaN
10w_chow_Fr / 2w_HFD_fr	P33267	P33267	-0.973663	0.973663	1.06e-06	P33267	Cyp2f2	Cytochrome P450 2F2	CP2F2_MOUSE	16	-49.0788	0.509212	10w_chow_Fr	2w_HFD_fr	NaN	NaN	NaN
10w_HFD_gluc / 2w_HFD_fr	P33267	P33267	-1.1253	1.1253	1.64e-09	P33267	Cyp2f2	Cytochrome P450 2F2	CP2F2_MOUSE	16	-54.1594	0.458406	10w_HFD_gluc	2w_HFD_fr	NaN	NaN	NaN
10w_chow_gluc / 2w_HFD_fr	P33267	P33267	-1.0225	1.0225	2.44e-11	P33267	Cyp2f2	Cytochrome P450 2F2	CP2F2_MOUSE	16	-50.7739	0.492261	10w_chow_gluc	2w_HFD_fr	NaN	NaN	NaN
10w_HFD / control	P33267	P33267	-1.34379	1.34379	1.4e-14	P33267	Cyp2f2	Cytochrome P450 2F2	CP2F2_MOUSE	16	-60.6015	0.393985	10w_HFD	control	NaN	NaN	NaN
10w_HFD_Fr / control	P33267	P33267	-1.16431	1.16431	2.18e-08	P33267	Cyp2f2	Cytochrome P450 2F2	CP2F2_MOUSE	16	-55.3824	0.446176	10w_HFD_Fr	control	NaN	NaN	NaN
10w_chow_Fr / control	P33267	P33267	-0.745983	0.745983	4.49e-05	P33267	Cyp2f2	Cytochrome P450 2F2	CP2F2_MOUSE	16	-40.3739	0.596261	10w_chow_Fr	control	NaN	NaN	NaN
10w_HFD_gluc / control	P33267	P33267	-0.897622	0.897622	2.13e-08	P33267	Cyp2f2	Cytochrome P450 2F2	CP2F2_MOUSE	16	-46.3229	0.536771	10w_HFD_gluc	control	NaN	NaN	NaN
10w_chow_gluc / control	P33267	P33267	-0.794823	0.794823	2.61e-08	P33267	Cyp2f2	Cytochrome P450 2F2	CP2F2_MOUSE	16	-42.3586	0.576414	10w_chow_gluc	control	NaN	NaN	NaN
10w_HFD / 2w_HFD	P33267	P33267	-1.06625	1.06625	1.49e-08	P33267	Cyp2f2	Cytochrome P450 2F2	CP2F2_MOUSE	16	-52.2442	0.477558	10w_HFD	2w_HFD	NaN	NaN	NaN
10w_HFD_Fr / 2w_HFD	P33267	P33267	-0.886779	0.886779	1.11e-06	P33267	Cyp2f2	Cytochrome P450 2F2	CP2F2_MOUSE	16	-45.918	0.54082	10w_HFD_Fr	2w_HFD	NaN	NaN	NaN
10w_HFD_gluc / 2w_HFD	P33267	P33267	-0.620086	0.620086	2.25e-06	P33267	Cyp2f2	Cytochrome P450 2F2	CP2F2_MOUSE	16	-34.9368	0.650632	10w_HFD_gluc	2w_HFD	NaN	NaN	NaN
10w_HFD / 2w_chow_Gluc	P33267	P33267	-1.02647	1.02647	1.7e-07	P33267	Cyp2f2	Cytochrome P450 2F2	CP2F2_MOUSE	16	-50.909	0.49091	10w_HFD	2w_chow_Gluc	NaN	NaN	NaN
10w_HFD_Fr / 2w_chow_Gluc	P33267	P33267	-0.846997	0.846997	6.29e-10	P33267	Cyp2f2	Cytochrome P450 2F2	CP2F2_MOUSE	16	-44.4059	0.555941	10w_HFD_Fr	2w_chow_Gluc	NaN	NaN	NaN
10w_HFD_gluc / 2w_chow_Gluc	P33267	P33267	-0.580304	0.580304	3.96e-07	P33267	Cyp2f2	Cytochrome P450 2F2	CP2F2_MOUSE	16	-33.1177	0.668823	10w_HFD_gluc	2w_chow_Gluc	NaN	NaN	NaN
10w_HFD / 2w_HFD_gluc	P33267	P33267	-1.46123	1.46123	5.75e-11	P33267	Cyp2f2	Cytochrome P450 2F2	CP2F2_MOUSE	16	-63.6817	0.363183	10w_HFD	2w_HFD_gluc	NaN	NaN	NaN
10w_HFD_Fr / 2w_HFD_gluc	P33267	P33267	-1.28176	1.28176	4.65e-11	P33267	Cyp2f2	Cytochrome P450 2F2	CP2F2_MOUSE	16	-58.8706	0.411294	10w_HFD_Fr	2w_HFD_gluc	NaN	NaN	NaN
10w_chow_Fr / 2w_HFD_gluc	P33267	P33267	-0.863426	0.863426	1.28e-06	P33267	Cyp2f2	Cytochrome P450 2F2	CP2F2_MOUSE	16	-45.0354	0.549646	10w_chow_Fr	2w_HFD_gluc	NaN	NaN	NaN
10w_HFD_gluc / 2w_HFD_gluc	P33267	P33267	-1.01507	1.01507	4.67e-12	P33267	Cyp2f2	Cytochrome P450 2F2	CP2F2_MOUSE	16	-50.5194	0.494806	10w_HFD_gluc	2w_HFD_gluc	NaN	NaN	NaN
10w_chow_gluc / 2w_HFD_gluc	P33267	P33267	-0.912266	0.912266	2.31e-08	P33267	Cyp2f2	Cytochrome P450 2F2	CP2F2_MOUSE	16	-46.865	0.53135	10w_chow_gluc	2w_HFD_gluc	NaN	NaN	NaN
10w_HFD / 2w_chow_FR	P33267	P33267	-1.33084	1.33084	2.01e-14	P33267	Cyp2f2	Cytochrome P450 2F2	CP2F2_MOUSE	16	-60.2464	0.397536	10w_HFD	2w_chow_FR	NaN	NaN	NaN
10w_HFD_Fr / 2w_chow_FR	P33267	P33267	-1.15137	1.15137	4.41e-10	P33267	Cyp2f2	Cytochrome P450 2F2	CP2F2_MOUSE	16	-54.9803	0.450197	10w_HFD_Fr	2w_chow_FR	NaN	NaN	NaN
10w_chow_Fr / 2w_chow_FR	P33267	P33267	-0.733039	0.733039	5.72e-06	P33267	Cyp2f2	Cytochrome P450 2F2	CP2F2_MOUSE	16	-39.8365	0.601635	10w_chow_Fr	2w_chow_FR	NaN	NaN	NaN
10w_HFD_gluc / 2w_chow_FR	P33267	P33267	-0.884678	0.884678	4.95e-10	P33267	Cyp2f2	Cytochrome P450 2F2	CP2F2_MOUSE	16	-45.8392	0.541608	10w_HFD_gluc	2w_chow_FR	NaN	NaN	NaN
10w_chow_gluc / 2w_chow_FR	P33267	P33267	-0.781879	0.781879	5.73e-10	P33267	Cyp2f2	Cytochrome P450 2F2	CP2F2_MOUSE	16	-41.8391	0.581609	10w_chow_gluc	2w_chow_FR	NaN	NaN	NaN
10w_chow_Fr / 10w_HFD	P33267	P33267	0.597804	0.597804	0.000140087	P33267	Cyp2f2	Cytochrome P450 2F2	CP2F2_MOUSE	16	51.3411	1.51341	10w_chow_Fr	10w_HFD	NaN	NaN	NaN
10w_chow / 10w_HFD	P33267	P33267	1.00313	1.00313	5.19e-10	P33267	Cyp2f2	Cytochrome P450 2F2	CP2F2_MOUSE	16	100.434	2.00434	10w_chow	10w_HFD	NaN	NaN	NaN
10w_chow / 10w_HFD_Fr	P33267	P33267	0.823656	0.823656	1.51e-08	P33267	Cyp2f2	Cytochrome P450 2F2	CP2F2_MOUSE	16	76.9885	1.76988	10w_chow	10w_HFD_Fr	NaN	NaN	NaN
10w_HFD / 2w_HFD_fr	O54749	O54749	-0.725091	0.725091	0.000133857	O54749	Cyp2j5	Cytochrome P450 2J5	CP2J5_MOUSE	3	-39.5041	0.604959	10w_HFD	2w_HFD_fr	NaN	NaN	NaN
10w_HFD_Fr / 2w_HFD_fr	O54749	O54749	-1.46558	1.46558	3.81e-05	O54749	Cyp2j5	Cytochrome P450 2J5	CP2J5_MOUSE	3	-63.7909	0.362091	10w_HFD_Fr	2w_HFD_fr	NaN	NaN	NaN
10w_chow_Fr / 2w_HFD_fr	O54749	O54749	-0.626631	0.626631	0.00618658	O54749	Cyp2j5	Cytochrome P450 2J5	CP2J5_MOUSE	3	-35.2313	0.647687	10w_chow_Fr	2w_HFD_fr	NaN	NaN	NaN
10w_HFD_gluc / 2w_HFD_fr	O54749	O54749	-1.04221	1.04221	0.000266134	O54749	Cyp2j5	Cytochrome P450 2J5	CP2J5_MOUSE	3	-51.4418	0.485582	10w_HFD_gluc	2w_HFD_fr	NaN	NaN	NaN
10w_chow_gluc / 2w_HFD_fr	O54749	O54749	-0.923645	0.923645	0.00188454	O54749	Cyp2j5	Cytochrome P450 2J5	CP2J5_MOUSE	3	-47.2825	0.527175	10w_chow_gluc	2w_HFD_fr	NaN	NaN	NaN
10w_HFD_Fr / control	O54749	O54749	-1.30131	1.30131	0.00200632	O54749	Cyp2j5	Cytochrome P450 2J5	CP2J5_MOUSE	3	-59.4242	0.405758	10w_HFD_Fr	control	NaN	NaN	NaN
10w_HFD_gluc / control	O54749	O54749	-0.877945	0.877945	0.00538466	O54749	Cyp2j5	Cytochrome P450 2J5	CP2J5_MOUSE	3	-45.5858	0.544142	10w_HFD_gluc	control	NaN	NaN	NaN
10w_chow_gluc / control	O54749	O54749	-0.759377	0.759377	0.00698211	O54749	Cyp2j5	Cytochrome P450 2J5	CP2J5_MOUSE	3	-40.9249	0.590751	10w_chow_gluc	control	NaN	NaN	NaN
10w_HFD_Fr / 2w_HFD	O54749	O54749	-1.20166	1.20166	0.000429603	O54749	Cyp2j5	Cytochrome P450 2J5	CP2J5_MOUSE	3	-56.5226	0.434774	10w_HFD_Fr	2w_HFD	NaN	NaN	NaN
10w_HFD_gluc / 2w_HFD	O54749	O54749	-0.778302	0.778302	0.00203466	O54749	Cyp2j5	Cytochrome P450 2J5	CP2J5_MOUSE	3	-41.6947	0.583053	10w_HFD_gluc	2w_HFD	NaN	NaN	NaN
10w_HFD_Fr / 2w_chow_Gluc	O54749	O54749	-1.16262	1.16262	0.000489128	O54749	Cyp2j5	Cytochrome P450 2J5	CP2J5_MOUSE	3	-55.3298	0.446702	10w_HFD_Fr	2w_chow_Gluc	NaN	NaN	NaN
10w_HFD_gluc / 2w_chow_Gluc	O54749	O54749	-0.739253	0.739253	0.0015045	O54749	Cyp2j5	Cytochrome P450 2J5	CP2J5_MOUSE	3	-40.095	0.59905	10w_HFD_gluc	2w_chow_Gluc	NaN	NaN	NaN
10w_HFD / 2w_HFD_gluc	O54749	O54749	-0.677582	0.677582	0.00268928	O54749	Cyp2j5	Cytochrome P450 2J5	CP2J5_MOUSE	3	-37.4788	0.625212	10w_HFD	2w_HFD_gluc	NaN	NaN	NaN
10w_HFD_Fr / 2w_HFD_gluc	O54749	O54749	-1.41807	1.41807	0.000459803	O54749	Cyp2j5	Cytochrome P450 2J5	CP2J5_MOUSE	3	-62.5787	0.374213	10w_HFD_Fr	2w_HFD_gluc	NaN	NaN	NaN
10w_HFD_gluc / 2w_HFD_gluc	O54749	O54749	-0.994705	0.994705	0.000619587	O54749	Cyp2j5	Cytochrome P450 2J5	CP2J5_MOUSE	3	-49.8161	0.501839	10w_HFD_gluc	2w_HFD_gluc	NaN	NaN	NaN
10w_chow_gluc / 2w_HFD_gluc	O54749	O54749	-0.876136	0.876136	0.00645224	O54749	Cyp2j5	Cytochrome P450 2J5	CP2J5_MOUSE	3	-45.5175	0.544825	10w_chow_gluc	2w_HFD_gluc	NaN	NaN	NaN
10w_HFD_Fr / 2w_chow_FR	O54749	O54749	-1.2684	1.2684	0.000444695	O54749	Cyp2j5	Cytochrome P450 2J5	CP2J5_MOUSE	3	-58.4879	0.415121	10w_HFD_Fr	2w_chow_FR	NaN	NaN	NaN
10w_HFD_gluc / 2w_chow_FR	O54749	O54749	-0.845033	0.845033	0.00119336	O54749	Cyp2j5	Cytochrome P450 2J5	CP2J5_MOUSE	3	-44.3302	0.556698	10w_HFD_gluc	2w_chow_FR	NaN	NaN	NaN
10w_chow_gluc / 2w_chow_FR	O54749	O54749	-0.726465	0.726465	0.00502629	O54749	Cyp2j5	Cytochrome P450 2J5	CP2J5_MOUSE	3	-39.5617	0.604383	10w_chow_gluc	2w_chow_FR	NaN	NaN	NaN
10w_HFD_Fr / 10w_HFD	O54749	O54749	-0.740485	0.740485	0.00139554	O54749	Cyp2j5	Cytochrome P450 2J5	CP2J5_MOUSE	3	-40.1462	0.598538	10w_HFD_Fr	10w_HFD	NaN	NaN	NaN
10w_chow_Fr / 10w_HFD_Fr	O54749	O54749	0.838945	0.838945	0.00408095	O54749	Cyp2j5	Cytochrome P450 2J5	CP2J5_MOUSE	3	78.8742	1.78874	10w_chow_Fr	10w_HFD_Fr	NaN	NaN	NaN
10w_chow / 10w_HFD_Fr	O54749	O54749	0.94359	0.94359	0.00154859	O54749	Cyp2j5	Cytochrome P450 2J5	CP2J5_MOUSE	3	92.3309	1.92331	10w_chow	10w_HFD_Fr	NaN	NaN	NaN
control / 2w_HFD_fr	Q64459	Q64459	2.33427	2.33427	2.74e-10	Q64459	Cyp3a11	Cytochrome P450 3A11	CP3AB_MOUSE	10	404.296	5.04296	control	2w_HFD_fr	NaN	NaN	NaN
2w_chow_Gluc / 2w_HFD_fr	Q64459	Q64459	1.85278	1.85278	4.77e-10	Q64459	Cyp3a11	Cytochrome P450 3A11	CP3AB_MOUSE	10	261.196	3.61196	2w_chow_Gluc	2w_HFD_fr	NaN	NaN	NaN
2w_chow_FR / 2w_HFD_fr	Q64459	Q64459	2.21506	2.21506	3.41e-10	Q64459	Cyp3a11	Cytochrome P450 3A11	CP3AB_MOUSE	10	364.3	4.643	2w_chow_FR	2w_HFD_fr	NaN	NaN	NaN
10w_HFD / 2w_HFD_fr	Q64459	Q64459	-0.58135	0.58135	0.000525943	Q64459	Cyp3a11	Cytochrome P450 3A11	CP3AB_MOUSE	10	-33.1662	0.668338	10w_HFD	2w_HFD_fr	NaN	NaN	NaN
10w_chow_Fr / 2w_HFD_fr	Q64459	Q64459	1.35132	1.35132	6.28e-06	Q64459	Cyp3a11	Cytochrome P450 3A11	CP3AB_MOUSE	10	155.146	2.55146	10w_chow_Fr	2w_HFD_fr	NaN	NaN	NaN
10w_chow_gluc / 2w_HFD_fr	Q64459	Q64459	1.36538	1.36538	4.04e-09	Q64459	Cyp3a11	Cytochrome P450 3A11	CP3AB_MOUSE	10	157.643	2.57643	10w_chow_gluc	2w_HFD_fr	NaN	NaN	NaN
10w_chow / 2w_HFD_fr	Q64459	Q64459	2.06402	2.06402	2.78e-10	Q64459	Cyp3a11	Cytochrome P450 3A11	CP3AB_MOUSE	10	318.151	4.18151	10w_chow	2w_HFD_fr	NaN	NaN	NaN
2w_HFD / control	Q64459	Q64459	-2.56562	2.56562	2.01e-09	Q64459	Cyp3a11	Cytochrome P450 3A11	CP3AB_MOUSE	10	-83.1083	0.168917	2w_HFD	control	NaN	NaN	NaN
2w_HFD_gluc / control	Q64459	Q64459	-2.55945	2.55945	1.46e-10	Q64459	Cyp3a11	Cytochrome P450 3A11	CP3AB_MOUSE	10	-83.036	0.16964	2w_HFD_gluc	control	NaN	NaN	NaN
10w_HFD / control	Q64459	Q64459	-2.91562	2.91562	5.6e-08	Q64459	Cyp3a11	Cytochrome P450 3A11	CP3AB_MOUSE	10	-86.7471	0.132529	10w_HFD	control	NaN	NaN	NaN
10w_HFD_Fr / control	Q64459	Q64459	-2.44412	2.44412	2.37e-09	Q64459	Cyp3a11	Cytochrome P450 3A11	CP3AB_MOUSE	10	-81.6241	0.183759	10w_HFD_Fr	control	NaN	NaN	NaN
10w_chow_Fr / control	Q64459	Q64459	-0.982951	0.982951	4.6e-06	Q64459	Cyp3a11	Cytochrome P450 3A11	CP3AB_MOUSE	10	-49.4056	0.505944	10w_chow_Fr	control	NaN	NaN	NaN
10w_HFD_gluc / control	Q64459	Q64459	-2.66819	2.66819	2.37e-09	Q64459	Cyp3a11	Cytochrome P450 3A11	CP3AB_MOUSE	10	-84.2676	0.157324	10w_HFD_gluc	control	NaN	NaN	NaN
10w_chow_gluc / control	Q64459	Q64459	-0.968896	0.968896	2.31e-07	Q64459	Cyp3a11	Cytochrome P450 3A11	CP3AB_MOUSE	10	-48.9103	0.510897	10w_chow_gluc	control	NaN	NaN	NaN
2w_chow_Gluc / 2w_HFD	Q64459	Q64459	2.08413	2.08413	3.08e-09	Q64459	Cyp3a11	Cytochrome P450 3A11	CP3AB_MOUSE	10	324.019	4.24019	2w_chow_Gluc	2w_HFD	NaN	NaN	NaN
2w_chow_FR / 2w_HFD	Q64459	Q64459	2.4464	2.4464	5.72e-09	Q64459	Cyp3a11	Cytochrome P450 3A11	CP3AB_MOUSE	10	445.056	5.45056	2w_chow_FR	2w_HFD	NaN	NaN	NaN
10w_chow_Fr / 2w_HFD	Q64459	Q64459	1.58267	1.58267	6.91e-06	Q64459	Cyp3a11	Cytochrome P450 3A11	CP3AB_MOUSE	10	199.523	2.99523	10w_chow_Fr	2w_HFD	NaN	NaN	NaN
10w_chow_gluc / 2w_HFD	Q64459	Q64459	1.59672	1.59672	1.39e-07	Q64459	Cyp3a11	Cytochrome P450 3A11	CP3AB_MOUSE	10	202.455	3.02455	10w_chow_gluc	2w_HFD	NaN	NaN	NaN
10w_chow / 2w_HFD	Q64459	Q64459	2.29537	2.29537	1.58e-09	Q64459	Cyp3a11	Cytochrome P450 3A11	CP3AB_MOUSE	10	390.88	4.9088	10w_chow	2w_HFD	NaN	NaN	NaN
2w_HFD_gluc / 2w_chow_Gluc	Q64459	Q64459	-2.07796	2.07796	3.18e-09	Q64459	Cyp3a11	Cytochrome P450 3A11	CP3AB_MOUSE	10	-76.3151	0.236849	2w_HFD_gluc	2w_chow_Gluc	NaN	NaN	NaN
10w_HFD / 2w_chow_Gluc	Q64459	Q64459	-2.43413	2.43413	1.6e-07	Q64459	Cyp3a11	Cytochrome P450 3A11	CP3AB_MOUSE	10	-81.4965	0.185035	10w_HFD	2w_chow_Gluc	NaN	NaN	NaN
10w_HFD_Fr / 2w_chow_Gluc	Q64459	Q64459	-1.96263	1.96263	1.18e-08	Q64459	Cyp3a11	Cytochrome P450 3A11	CP3AB_MOUSE	10	-74.344	0.25656	10w_HFD_Fr	2w_chow_Gluc	NaN	NaN	NaN
10w_HFD_gluc / 2w_chow_Gluc	Q64459	Q64459	-2.1867	2.1867	8.22e-09	Q64459	Cyp3a11	Cytochrome P450 3A11	CP3AB_MOUSE	10	-78.0347	0.219653	10w_HFD_gluc	2w_chow_Gluc	NaN	NaN	NaN
2w_chow_FR / 2w_HFD_gluc	Q64459	Q64459	2.44024	2.44024	3.07e-10	Q64459	Cyp3a11	Cytochrome P450 3A11	CP3AB_MOUSE	10	442.731	5.42731	2w_chow_FR	2w_HFD_gluc	NaN	NaN	NaN
10w_chow_Fr / 2w_HFD_gluc	Q64459	Q64459	1.5765	1.5765	2.21e-06	Q64459	Cyp3a11	Cytochrome P450 3A11	CP3AB_MOUSE	10	198.245	2.98245	10w_chow_Fr	2w_HFD_gluc	NaN	NaN	NaN
10w_chow_gluc / 2w_HFD_gluc	Q64459	Q64459	1.59055	1.59055	5.26e-08	Q64459	Cyp3a11	Cytochrome P450 3A11	CP3AB_MOUSE	10	201.165	3.01165	10w_chow_gluc	2w_HFD_gluc	NaN	NaN	NaN
10w_chow / 2w_HFD_gluc	Q64459	Q64459	2.2892	2.2892	1.72e-10	Q64459	Cyp3a11	Cytochrome P450 3A11	CP3AB_MOUSE	10	388.786	4.88786	10w_chow	2w_HFD_gluc	NaN	NaN	NaN
10w_HFD / 2w_chow_FR	Q64459	Q64459	-2.79641	2.79641	1.14e-07	Q64459	Cyp3a11	Cytochrome P450 3A11	CP3AB_MOUSE	10	-85.6055	0.143945	10w_HFD	2w_chow_FR	NaN	NaN	NaN
10w_HFD_Fr / 2w_chow_FR	Q64459	Q64459	-2.3249	2.3249	7.38e-09	Q64459	Cyp3a11	Cytochrome P450 3A11	CP3AB_MOUSE	10	-80.0412	0.199588	10w_HFD_Fr	2w_chow_FR	NaN	NaN	NaN
10w_chow_Fr / 2w_chow_FR	Q64459	Q64459	-0.863738	0.863738	1.41e-07	Q64459	Cyp3a11	Cytochrome P450 3A11	CP3AB_MOUSE	10	-45.0473	0.549527	10w_chow_Fr	2w_chow_FR	NaN	NaN	NaN
10w_HFD_gluc / 2w_chow_FR	Q64459	Q64459	-2.54898	2.54898	5.76e-09	Q64459	Cyp3a11	Cytochrome P450 3A11	CP3AB_MOUSE	10	-82.9124	0.170876	10w_HFD_gluc	2w_chow_FR	NaN	NaN	NaN
10w_chow_gluc / 2w_chow_FR	Q64459	Q64459	-0.849683	0.849683	8.33e-08	Q64459	Cyp3a11	Cytochrome P450 3A11	CP3AB_MOUSE	10	-44.5093	0.554907	10w_chow_gluc	2w_chow_FR	NaN	NaN	NaN
10w_chow_Fr / 10w_HFD	Q64459	Q64459	1.93267	1.93267	7.96e-06	Q64459	Cyp3a11	Cytochrome P450 3A11	CP3AB_MOUSE	10	281.761	3.81761	10w_chow_Fr	10w_HFD	NaN	NaN	NaN
10w_chow_gluc / 10w_HFD	Q64459	Q64459	1.94673	1.94673	1.61e-06	Q64459	Cyp3a11	Cytochrome P450 3A11	CP3AB_MOUSE	10	285.499	3.85499	10w_chow_gluc	10w_HFD	NaN	NaN	NaN
10w_chow / 10w_HFD	Q64459	Q64459	2.64537	2.64537	5.52e-08	Q64459	Cyp3a11	Cytochrome P450 3A11	CP3AB_MOUSE	10	525.658	6.25658	10w_chow	10w_HFD	NaN	NaN	NaN
10w_chow_Fr / 10w_HFD_Fr	Q64459	Q64459	1.46117	1.46117	1.97e-06	Q64459	Cyp3a11	Cytochrome P450 3A11	CP3AB_MOUSE	10	175.331	2.75331	10w_chow_Fr	10w_HFD_Fr	NaN	NaN	NaN
10w_chow_gluc / 10w_HFD_Fr	Q64459	Q64459	1.47522	1.47522	4.92e-07	Q64459	Cyp3a11	Cytochrome P450 3A11	CP3AB_MOUSE	10	178.026	2.78026	10w_chow_gluc	10w_HFD_Fr	NaN	NaN	NaN
10w_chow / 10w_HFD_Fr	Q64459	Q64459	2.17387	2.17387	2.44e-09	Q64459	Cyp3a11	Cytochrome P450 3A11	CP3AB_MOUSE	10	351.232	4.51232	10w_chow	10w_HFD_Fr	NaN	NaN	NaN
10w_HFD_gluc / 10w_chow_Fr	Q64459	Q64459	-1.68524	1.68524	3.25e-06	Q64459	Cyp3a11	Cytochrome P450 3A11	CP3AB_MOUSE	10	-68.9048	0.310952	10w_HFD_gluc	10w_chow_Fr	NaN	NaN	NaN
10w_chow / 10w_chow_Fr	Q64459	Q64459	0.712704	0.712704	4.57e-06	Q64459	Cyp3a11	Cytochrome P450 3A11	CP3AB_MOUSE	10	63.8873	1.63887	10w_chow	10w_chow_Fr	NaN	NaN	NaN
10w_chow_gluc / 10w_HFD_gluc	Q64459	Q64459	1.69929	1.69929	1.4e-07	Q64459	Cyp3a11	Cytochrome P450 3A11	CP3AB_MOUSE	10	224.742	3.24742	10w_chow_gluc	10w_HFD_gluc	NaN	NaN	NaN
10w_chow / 10w_HFD_gluc	Q64459	Q64459	2.39794	2.39794	2.69e-09	Q64459	Cyp3a11	Cytochrome P450 3A11	CP3AB_MOUSE	10	427.05	5.2705	10w_chow	10w_HFD_gluc	NaN	NaN	NaN
10w_chow / 10w_chow_gluc	Q64459	Q64459	0.698648	0.698648	2.26e-06	Q64459	Cyp3a11	Cytochrome P450 3A11	CP3AB_MOUSE	10	62.2984	1.62298	10w_chow	10w_chow_gluc	NaN	NaN	NaN
2w_HFD / 2w_HFD_fr	Q91WL5	Q91WL5	-0.782695	0.782695	0.00208367	Q91WL5	Cyp4a12a	Cytochrome P450 4A12A	CP4CA_MOUSE	4	-41.872	0.58128	2w_HFD	2w_HFD_fr	NaN	NaN	NaN
10w_HFD / 2w_HFD_fr	Q91WL5	Q91WL5	-1.66687	1.66687	4.81e-09	Q91WL5	Cyp4a12a	Cytochrome P450 4A12A	CP4CA_MOUSE	4	-68.5065	0.314935	10w_HFD	2w_HFD_fr	NaN	NaN	NaN
10w_HFD_Fr / 2w_HFD_fr	Q91WL5	Q91WL5	-1.5207	1.5207	6.53e-05	Q91WL5	Cyp4a12a	Cytochrome P450 4A12A	CP4CA_MOUSE	4	-65.1484	0.348516	10w_HFD_Fr	2w_HFD_fr	NaN	NaN	NaN
10w_HFD_gluc / 2w_HFD_fr	Q91WL5	Q91WL5	-0.700904	0.700904	0.00204308	Q91WL5	Cyp4a12a	Cytochrome P450 4A12A	CP4CA_MOUSE	4	-38.4813	0.615187	10w_HFD_gluc	2w_HFD_fr	NaN	NaN	NaN
10w_chow_gluc / 2w_HFD_fr	Q91WL5	Q91WL5	-0.599537	0.599537	0.0048587	Q91WL5	Cyp4a12a	Cytochrome P450 4A12A	CP4CA_MOUSE	4	-34.0034	0.659966	10w_chow_gluc	2w_HFD_fr	NaN	NaN	NaN
2w_HFD / control	Q91WL5	Q91WL5	-0.73446	0.73446	0.00119843	Q91WL5	Cyp4a12a	Cytochrome P450 4A12A	CP4CA_MOUSE	4	-39.8957	0.601043	2w_HFD	control	NaN	NaN	NaN
10w_HFD / control	Q91WL5	Q91WL5	-1.61864	1.61864	4.07e-09	Q91WL5	Cyp4a12a	Cytochrome P450 4A12A	CP4CA_MOUSE	4	-67.4358	0.325642	10w_HFD	control	NaN	NaN	NaN
10w_HFD_Fr / control	Q91WL5	Q91WL5	-1.47247	1.47247	0.000265192	Q91WL5	Cyp4a12a	Cytochrome P450 4A12A	CP4CA_MOUSE	4	-63.9635	0.360365	10w_HFD_Fr	control	NaN	NaN	NaN
10w_HFD_gluc / control	Q91WL5	Q91WL5	-0.652669	0.652669	0.00424389	Q91WL5	Cyp4a12a	Cytochrome P450 4A12A	CP4CA_MOUSE	4	-36.3898	0.636102	10w_HFD_gluc	control	NaN	NaN	NaN
2w_HFD_gluc / 2w_HFD	Q91WL5	Q91WL5	0.710106	0.710106	0.000887549	Q91WL5	Cyp4a12a	Cytochrome P450 4A12A	CP4CA_MOUSE	4	63.5924	1.63592	2w_HFD_gluc	2w_HFD	NaN	NaN	NaN
2w_chow_FR / 2w_HFD	Q91WL5	Q91WL5	0.618658	0.618658	0.00359781	Q91WL5	Cyp4a12a	Cytochrome P450 4A12A	CP4CA_MOUSE	4	53.5447	1.53545	2w_chow_FR	2w_HFD	NaN	NaN	NaN
10w_HFD / 2w_HFD	Q91WL5	Q91WL5	-0.88418	0.88418	0.00185249	Q91WL5	Cyp4a12a	Cytochrome P450 4A12A	CP4CA_MOUSE	4	-45.8205	0.541795	10w_HFD	2w_HFD	NaN	NaN	NaN
10w_chow_Fr / 2w_HFD	Q91WL5	Q91WL5	0.908166	0.908166	0.000199113	Q91WL5	Cyp4a12a	Cytochrome P450 4A12A	CP4CA_MOUSE	4	87.6658	1.87666	10w_chow_Fr	2w_HFD	NaN	NaN	NaN
10w_chow / 2w_HFD	Q91WL5	Q91WL5	0.711754	0.711754	0.00883983	Q91WL5	Cyp4a12a	Cytochrome P450 4A12A	CP4CA_MOUSE	4	63.7795	1.63779	10w_chow	2w_HFD	NaN	NaN	NaN
10w_HFD / 2w_chow_Gluc	Q91WL5	Q91WL5	-1.0939	1.0939	4.78e-05	Q91WL5	Cyp4a12a	Cytochrome P450 4A12A	CP4CA_MOUSE	4	-53.1507	0.468493	10w_HFD	2w_chow_Gluc	NaN	NaN	NaN
10w_HFD_Fr / 2w_chow_Gluc	Q91WL5	Q91WL5	-0.947731	0.947731	0.000682793	Q91WL5	Cyp4a12a	Cytochrome P450 4A12A	CP4CA_MOUSE	4	-48.1553	0.518447	10w_HFD_Fr	2w_chow_Gluc	NaN	NaN	NaN
10w_chow_Fr / 2w_chow_Gluc	Q91WL5	Q91WL5	0.698445	0.698445	3.49e-05	Q91WL5	Cyp4a12a	Cytochrome P450 4A12A	CP4CA_MOUSE	4	62.2754	1.62275	10w_chow_Fr	2w_chow_Gluc	NaN	NaN	NaN
10w_HFD / 2w_HFD_gluc	Q91WL5	Q91WL5	-1.59429	1.59429	1.04e-07	Q91WL5	Cyp4a12a	Cytochrome P450 4A12A	CP4CA_MOUSE	4	-66.8814	0.331186	10w_HFD	2w_HFD_gluc	NaN	NaN	NaN
10w_HFD_Fr / 2w_HFD_gluc	Q91WL5	Q91WL5	-1.44812	1.44812	0.000280674	Q91WL5	Cyp4a12a	Cytochrome P450 4A12A	CP4CA_MOUSE	4	-63.35	0.3665	10w_HFD_Fr	2w_HFD_gluc	NaN	NaN	NaN
10w_HFD_gluc / 2w_HFD_gluc	Q91WL5	Q91WL5	-0.628315	0.628315	0.000740231	Q91WL5	Cyp4a12a	Cytochrome P450 4A12A	CP4CA_MOUSE	4	-35.3068	0.646932	10w_HFD_gluc	2w_HFD_gluc	NaN	NaN	NaN
10w_HFD / 2w_chow_FR	Q91WL5	Q91WL5	-1.50284	1.50284	1.33e-08	Q91WL5	Cyp4a12a	Cytochrome P450 4A12A	CP4CA_MOUSE	4	-64.7141	0.352859	10w_HFD	2w_chow_FR	NaN	NaN	NaN
10w_HFD_Fr / 2w_chow_FR	Q91WL5	Q91WL5	-1.35667	1.35667	0.00160863	Q91WL5	Cyp4a12a	Cytochrome P450 4A12A	CP4CA_MOUSE	4	-60.9517	0.390483	10w_HFD_Fr	2w_chow_FR	NaN	NaN	NaN
10w_chow_Fr / 10w_HFD	Q91WL5	Q91WL5	1.79235	1.79235	4.66e-09	Q91WL5	Cyp4a12a	Cytochrome P450 4A12A	CP4CA_MOUSE	4	246.378	3.46378	10w_chow_Fr	10w_HFD	NaN	NaN	NaN
10w_HFD_gluc / 10w_HFD	Q91WL5	Q91WL5	0.965971	0.965971	0.00153519	Q91WL5	Cyp4a12a	Cytochrome P450 4A12A	CP4CA_MOUSE	4	95.3378	1.95338	10w_HFD_gluc	10w_HFD	NaN	NaN	NaN
10w_chow_gluc / 10w_HFD	Q91WL5	Q91WL5	1.06734	1.06734	4.97e-05	Q91WL5	Cyp4a12a	Cytochrome P450 4A12A	CP4CA_MOUSE	4	109.556	2.09556	10w_chow_gluc	10w_HFD	NaN	NaN	NaN
10w_chow / 10w_HFD	Q91WL5	Q91WL5	1.59593	1.59593	3.2e-07	Q91WL5	Cyp4a12a	Cytochrome P450 4A12A	CP4CA_MOUSE	4	202.29	3.0229	10w_chow	10w_HFD	NaN	NaN	NaN
10w_chow_Fr / 10w_HFD_Fr	Q91WL5	Q91WL5	1.64618	1.64618	5.29e-06	Q91WL5	Cyp4a12a	Cytochrome P450 4A12A	CP4CA_MOUSE	4	213.003	3.13003	10w_chow_Fr	10w_HFD_Fr	NaN	NaN	NaN
10w_HFD_gluc / 10w_HFD_Fr	Q91WL5	Q91WL5	0.819801	0.819801	0.0092204	Q91WL5	Cyp4a12a	Cytochrome P450 4A12A	CP4CA_MOUSE	4	76.5162	1.76516	10w_HFD_gluc	10w_HFD_Fr	NaN	NaN	NaN
10w_chow_gluc / 10w_HFD_Fr	Q91WL5	Q91WL5	0.921167	0.921167	0.000602508	Q91WL5	Cyp4a12a	Cytochrome P450 4A12A	CP4CA_MOUSE	4	89.3646	1.89365	10w_chow_gluc	10w_HFD_Fr	NaN	NaN	NaN
10w_chow / 10w_HFD_Fr	Q91WL5	Q91WL5	1.44976	1.44976	0.000179074	Q91WL5	Cyp4a12a	Cytochrome P450 4A12A	CP4CA_MOUSE	4	173.163	2.73163	10w_chow	10w_HFD_Fr	NaN	NaN	NaN
10w_HFD_gluc / 10w_chow_Fr	Q91WL5	Q91WL5	-0.826375	0.826375	1.65e-05	Q91WL5	Cyp4a12a	Cytochrome P450 4A12A	CP4CA_MOUSE	4	-43.6055	0.563945	10w_HFD_gluc	10w_chow_Fr	NaN	NaN	NaN
10w_chow_gluc / 10w_chow_Fr	Q91WL5	Q91WL5	-0.725008	0.725008	0.000154984	Q91WL5	Cyp4a12a	Cytochrome P450 4A12A	CP4CA_MOUSE	4	-39.5007	0.604993	10w_chow_gluc	10w_chow_Fr	NaN	NaN	NaN
10w_chow / 10w_HFD_gluc	Q91WL5	Q91WL5	0.629963	0.629963	0.003762	Q91WL5	Cyp4a12a	Cytochrome P450 4A12A	CP4CA_MOUSE	4	54.7526	1.54753	10w_chow	10w_HFD_gluc	NaN	NaN	NaN
2w_chow_Gluc / 2w_HFD_fr	Q9DBW0	Q9DBW0	-0.653824	0.653824	0.00324176	Q9DBW0	Cyp4v2	Cytochrome P450 4V2	CP4V2_MOUSE	4	-36.4407	0.635593	2w_chow_Gluc	2w_HFD_fr	NaN	NaN	NaN
10w_HFD / 2w_HFD_fr	Q9DBW0	Q9DBW0	-1.29596	1.29596	2.42e-09	Q9DBW0	Cyp4v2	Cytochrome P450 4V2	CP4V2_MOUSE	4	-59.2734	0.407266	10w_HFD	2w_HFD_fr	NaN	NaN	NaN
10w_HFD_Fr / 2w_HFD_fr	Q9DBW0	Q9DBW0	-1.34966	1.34966	0.000104505	Q9DBW0	Cyp4v2	Cytochrome P450 4V2	CP4V2_MOUSE	4	-60.7615	0.392385	10w_HFD_Fr	2w_HFD_fr	NaN	NaN	NaN
10w_chow_Fr / 2w_HFD_fr	Q9DBW0	Q9DBW0	-0.864371	0.864371	0.00034518	Q9DBW0	Cyp4v2	Cytochrome P450 4V2	CP4V2_MOUSE	4	-45.0714	0.549286	10w_chow_Fr	2w_HFD_fr	NaN	NaN	NaN
10w_HFD_gluc / 2w_HFD_fr	Q9DBW0	Q9DBW0	-1.66441	1.66441	0.00027699	Q9DBW0	Cyp4v2	Cytochrome P450 4V2	CP4V2_MOUSE	4	-68.4527	0.315473	10w_HFD_gluc	2w_HFD_fr	NaN	NaN	NaN
10w_chow_gluc / 2w_HFD_fr	Q9DBW0	Q9DBW0	-0.914377	0.914377	2.65e-05	Q9DBW0	Cyp4v2	Cytochrome P450 4V2	CP4V2_MOUSE	4	-46.9427	0.530573	10w_chow_gluc	2w_HFD_fr	NaN	NaN	NaN
2w_chow_Gluc / control	Q9DBW0	Q9DBW0	-0.689394	0.689394	0.000784962	Q9DBW0	Cyp4v2	Cytochrome P450 4V2	CP4V2_MOUSE	4	-37.9886	0.620114	2w_chow_Gluc	control	NaN	NaN	NaN
10w_HFD / control	Q9DBW0	Q9DBW0	-1.33153	1.33153	7.58e-07	Q9DBW0	Cyp4v2	Cytochrome P450 4V2	CP4V2_MOUSE	4	-60.2653	0.397347	10w_HFD	control	NaN	NaN	NaN
10w_HFD_Fr / control	Q9DBW0	Q9DBW0	-1.38523	1.38523	2.79e-05	Q9DBW0	Cyp4v2	Cytochrome P450 4V2	CP4V2_MOUSE	4	-61.7171	0.382829	10w_HFD_Fr	control	NaN	NaN	NaN
10w_chow_Fr / control	Q9DBW0	Q9DBW0	-0.899941	0.899941	0.000117537	Q9DBW0	Cyp4v2	Cytochrome P450 4V2	CP4V2_MOUSE	4	-46.4091	0.535909	10w_chow_Fr	control	NaN	NaN	NaN
10w_HFD_gluc / control	Q9DBW0	Q9DBW0	-1.69998	1.69998	6.16e-05	Q9DBW0	Cyp4v2	Cytochrome P450 4V2	CP4V2_MOUSE	4	-69.221	0.30779	10w_HFD_gluc	control	NaN	NaN	NaN
10w_chow_gluc / control	Q9DBW0	Q9DBW0	-0.949947	0.949947	0.000105859	Q9DBW0	Cyp4v2	Cytochrome P450 4V2	CP4V2_MOUSE	4	-48.2349	0.517651	10w_chow_gluc	control	NaN	NaN	NaN
10w_HFD / 2w_HFD	Q9DBW0	Q9DBW0	-0.820989	0.820989	0.000316671	Q9DBW0	Cyp4v2	Cytochrome P450 4V2	CP4V2_MOUSE	4	-43.3946	0.566054	10w_HFD	2w_HFD	NaN	NaN	NaN
10w_HFD_Fr / 2w_HFD	Q9DBW0	Q9DBW0	-0.874689	0.874689	0.00171754	Q9DBW0	Cyp4v2	Cytochrome P450 4V2	CP4V2_MOUSE	4	-45.4629	0.545371	10w_HFD_Fr	2w_HFD	NaN	NaN	NaN
10w_HFD_gluc / 2w_HFD	Q9DBW0	Q9DBW0	-1.18944	1.18944	0.00024787	Q9DBW0	Cyp4v2	Cytochrome P450 4V2	CP4V2_MOUSE	4	-56.1527	0.438473	10w_HFD_gluc	2w_HFD	NaN	NaN	NaN
10w_HFD / 2w_chow_Gluc	Q9DBW0	Q9DBW0	-0.642133	0.642133	0.00349455	Q9DBW0	Cyp4v2	Cytochrome P450 4V2	CP4V2_MOUSE	4	-35.9235	0.640765	10w_HFD	2w_chow_Gluc	NaN	NaN	NaN
10w_HFD_Fr / 2w_chow_Gluc	Q9DBW0	Q9DBW0	-0.695834	0.695834	0.0034018	Q9DBW0	Cyp4v2	Cytochrome P450 4V2	CP4V2_MOUSE	4	-38.2648	0.617352	10w_HFD_Fr	2w_chow_Gluc	NaN	NaN	NaN
10w_HFD_gluc / 2w_chow_Gluc	Q9DBW0	Q9DBW0	-1.01059	1.01059	0.00158261	Q9DBW0	Cyp4v2	Cytochrome P450 4V2	CP4V2_MOUSE	4	-50.3655	0.496345	10w_HFD_gluc	2w_chow_Gluc	NaN	NaN	NaN
10w_HFD / 2w_HFD_gluc	Q9DBW0	Q9DBW0	-0.968956	0.968956	5.65e-05	Q9DBW0	Cyp4v2	Cytochrome P450 4V2	CP4V2_MOUSE	4	-48.9124	0.510876	10w_HFD	2w_HFD_gluc	NaN	NaN	NaN
10w_HFD_Fr / 2w_HFD_gluc	Q9DBW0	Q9DBW0	-1.02266	1.02266	0.000214423	Q9DBW0	Cyp4v2	Cytochrome P450 4V2	CP4V2_MOUSE	4	-50.7791	0.492209	10w_HFD_Fr	2w_HFD_gluc	NaN	NaN	NaN
10w_HFD_gluc / 2w_HFD_gluc	Q9DBW0	Q9DBW0	-1.33741	1.33741	0.000504671	Q9DBW0	Cyp4v2	Cytochrome P450 4V2	CP4V2_MOUSE	4	-60.4269	0.395731	10w_HFD_gluc	2w_HFD_gluc	NaN	NaN	NaN
10w_chow_gluc / 2w_HFD_gluc	Q9DBW0	Q9DBW0	-0.587376	0.587376	0.00605724	Q9DBW0	Cyp4v2	Cytochrome P450 4V2	CP4V2_MOUSE	4	-33.4448	0.665552	10w_chow_gluc	2w_HFD_gluc	NaN	NaN	NaN
10w_HFD / 2w_chow_FR	Q9DBW0	Q9DBW0	-1.10552	1.10552	3.38e-06	Q9DBW0	Cyp4v2	Cytochrome P450 4V2	CP4V2_MOUSE	4	-53.5265	0.464735	10w_HFD	2w_chow_FR	NaN	NaN	NaN
10w_HFD_Fr / 2w_chow_FR	Q9DBW0	Q9DBW0	-1.15922	1.15922	0.00016079	Q9DBW0	Cyp4v2	Cytochrome P450 4V2	CP4V2_MOUSE	4	-55.2246	0.447754	10w_HFD_Fr	2w_chow_FR	NaN	NaN	NaN
10w_chow_Fr / 2w_chow_FR	Q9DBW0	Q9DBW0	-0.673935	0.673935	0.000169783	Q9DBW0	Cyp4v2	Cytochrome P450 4V2	CP4V2_MOUSE	4	-37.3205	0.626795	10w_chow_Fr	2w_chow_FR	NaN	NaN	NaN
10w_HFD_gluc / 2w_chow_FR	Q9DBW0	Q9DBW0	-1.47397	1.47397	0.000387446	Q9DBW0	Cyp4v2	Cytochrome P450 4V2	CP4V2_MOUSE	4	-64.001	0.35999	10w_HFD_gluc	2w_chow_FR	NaN	NaN	NaN
10w_chow_gluc / 2w_chow_FR	Q9DBW0	Q9DBW0	-0.723941	0.723941	0.000321745	Q9DBW0	Cyp4v2	Cytochrome P450 4V2	CP4V2_MOUSE	4	-39.4559	0.605441	10w_chow_gluc	2w_chow_FR	NaN	NaN	NaN
10w_chow / 10w_HFD	Q9DBW0	Q9DBW0	1.09481	1.09481	5.43e-06	Q9DBW0	Cyp4v2	Cytochrome P450 4V2	CP4V2_MOUSE	4	113.586	2.13586	10w_chow	10w_HFD	NaN	NaN	NaN
10w_chow / 10w_HFD_Fr	Q9DBW0	Q9DBW0	1.14851	1.14851	0.000187019	Q9DBW0	Cyp4v2	Cytochrome P450 4V2	CP4V2_MOUSE	4	121.686	2.21686	10w_chow	10w_HFD_Fr	NaN	NaN	NaN
10w_HFD_gluc / 10w_chow_Fr	Q9DBW0	Q9DBW0	-0.800038	0.800038	0.00582551	Q9DBW0	Cyp4v2	Cytochrome P450 4V2	CP4V2_MOUSE	4	-42.5666	0.574334	10w_HFD_gluc	10w_chow_Fr	NaN	NaN	NaN
10w_chow / 10w_chow_Fr	Q9DBW0	Q9DBW0	0.663229	0.663229	0.00179764	Q9DBW0	Cyp4v2	Cytochrome P450 4V2	CP4V2_MOUSE	4	58.3623	1.58362	10w_chow	10w_chow_Fr	NaN	NaN	NaN
10w_chow / 10w_HFD_gluc	Q9DBW0	Q9DBW0	1.46327	1.46327	0.000698588	Q9DBW0	Cyp4v2	Cytochrome P450 4V2	CP4V2_MOUSE	4	175.732	2.75732	10w_chow	10w_HFD_gluc	NaN	NaN	NaN
10w_chow / 10w_chow_gluc	Q9DBW0	Q9DBW0	0.713235	0.713235	0.000398743	Q9DBW0	Cyp4v2	Cytochrome P450 4V2	CP4V2_MOUSE	4	63.9476	1.63948	10w_chow	10w_chow_gluc	NaN	NaN	NaN
2w_chow_Gluc / 2w_HFD_fr	Q60991	Q60991	-1.08146	1.08146	0.00559953	Q60991	Cyp7b1	25-hydroxycholesterol 7-alpha-hydroxylase	CP7B1_MOUSE	4	-52.7449	0.472551	2w_chow_Gluc	2w_HFD_fr	NaN	NaN	NaN
2w_chow_FR / 2w_HFD_fr	Q60991	Q60991	-0.971486	0.971486	0.00205511	Q60991	Cyp7b1	25-hydroxycholesterol 7-alpha-hydroxylase	CP7B1_MOUSE	4	-49.0019	0.509981	2w_chow_FR	2w_HFD_fr	NaN	NaN	NaN
10w_HFD / 2w_HFD_fr	Q60991	Q60991	-1.29081	1.29081	1.52e-08	Q60991	Cyp7b1	25-hydroxycholesterol 7-alpha-hydroxylase	CP7B1_MOUSE	4	-59.1279	0.408721	10w_HFD	2w_HFD_fr	NaN	NaN	NaN
10w_HFD_Fr / 2w_HFD_fr	Q60991	Q60991	-3.01972	3.01972	1.19e-07	Q60991	Cyp7b1	25-hydroxycholesterol 7-alpha-hydroxylase	CP7B1_MOUSE	4	-87.6697	0.123303	10w_HFD_Fr	2w_HFD_fr	NaN	NaN	NaN
10w_chow_Fr / 2w_HFD_fr	Q60991	Q60991	-0.91063	0.91063	0.000331863	Q60991	Cyp7b1	25-hydroxycholesterol 7-alpha-hydroxylase	CP7B1_MOUSE	4	-46.8047	0.531953	10w_chow_Fr	2w_HFD_fr	NaN	NaN	NaN
10w_HFD_gluc / 2w_HFD_fr	Q60991	Q60991	-1.95112	1.95112	0.000135161	Q60991	Cyp7b1	25-hydroxycholesterol 7-alpha-hydroxylase	CP7B1_MOUSE	4	-74.1385	0.258615	10w_HFD_gluc	2w_HFD_fr	NaN	NaN	NaN
10w_chow_gluc / 2w_HFD_fr	Q60991	Q60991	-0.914371	0.914371	0.0068176	Q60991	Cyp7b1	25-hydroxycholesterol 7-alpha-hydroxylase	CP7B1_MOUSE	4	-46.9425	0.530575	10w_chow_gluc	2w_HFD_fr	NaN	NaN	NaN
10w_HFD_Fr / control	Q60991	Q60991	-2.85533	2.85533	4.61e-05	Q60991	Cyp7b1	25-hydroxycholesterol 7-alpha-hydroxylase	CP7B1_MOUSE	4	-86.1816	0.138184	10w_HFD_Fr	control	NaN	NaN	NaN
10w_HFD_gluc / control	Q60991	Q60991	-1.78673	1.78673	0.00714507	Q60991	Cyp7b1	25-hydroxycholesterol 7-alpha-hydroxylase	CP7B1_MOUSE	4	-71.0172	0.289828	10w_HFD_gluc	control	NaN	NaN	NaN
2w_chow_Gluc / 2w_HFD	Q60991	Q60991	-0.830796	0.830796	0.000866953	Q60991	Cyp7b1	25-hydroxycholesterol 7-alpha-hydroxylase	CP7B1_MOUSE	4	-43.7781	0.562219	2w_chow_Gluc	2w_HFD	NaN	NaN	NaN
2w_chow_FR / 2w_HFD	Q60991	Q60991	-0.720823	0.720823	0.00018595	Q60991	Cyp7b1	25-hydroxycholesterol 7-alpha-hydroxylase	CP7B1_MOUSE	4	-39.3249	0.606751	2w_chow_FR	2w_HFD	NaN	NaN	NaN
10w_HFD / 2w_HFD	Q60991	Q60991	-1.04015	1.04015	0.00031679	Q60991	Cyp7b1	25-hydroxycholesterol 7-alpha-hydroxylase	CP7B1_MOUSE	4	-51.3722	0.486278	10w_HFD	2w_HFD	NaN	NaN	NaN
10w_HFD_Fr / 2w_HFD	Q60991	Q60991	-2.76906	2.76906	1.27e-07	Q60991	Cyp7b1	25-hydroxycholesterol 7-alpha-hydroxylase	CP7B1_MOUSE	4	-85.33	0.1467	10w_HFD_Fr	2w_HFD	NaN	NaN	NaN
10w_chow_Fr / 2w_HFD	Q60991	Q60991	-0.659968	0.659968	0.0020283	Q60991	Cyp7b1	25-hydroxycholesterol 7-alpha-hydroxylase	CP7B1_MOUSE	4	-36.7108	0.632892	10w_chow_Fr	2w_HFD	NaN	NaN	NaN
10w_HFD_gluc / 2w_HFD	Q60991	Q60991	-1.70046	1.70046	3.73e-07	Q60991	Cyp7b1	25-hydroxycholesterol 7-alpha-hydroxylase	CP7B1_MOUSE	4	-69.2312	0.307688	10w_HFD_gluc	2w_HFD	NaN	NaN	NaN
2w_HFD_gluc / 2w_chow_Gluc	Q60991	Q60991	0.872109	0.872109	0.0052739	Q60991	Cyp7b1	25-hydroxycholesterol 7-alpha-hydroxylase	CP7B1_MOUSE	4	83.0336	1.83034	2w_HFD_gluc	2w_chow_Gluc	NaN	NaN	NaN
10w_HFD_Fr / 2w_chow_Gluc	Q60991	Q60991	-1.93826	1.93826	6.45e-06	Q60991	Cyp7b1	25-hydroxycholesterol 7-alpha-hydroxylase	CP7B1_MOUSE	4	-73.907	0.26093	10w_HFD_Fr	2w_chow_Gluc	NaN	NaN	NaN
10w_HFD_gluc / 2w_chow_Gluc	Q60991	Q60991	-0.869663	0.869663	0.00481731	Q60991	Cyp7b1	25-hydroxycholesterol 7-alpha-hydroxylase	CP7B1_MOUSE	4	-45.2725	0.547275	10w_HFD_gluc	2w_chow_Gluc	NaN	NaN	NaN
10w_chow / 2w_chow_Gluc	Q60991	Q60991	1.15946	1.15946	0.002864	Q60991	Cyp7b1	25-hydroxycholesterol 7-alpha-hydroxylase	CP7B1_MOUSE	4	123.373	2.23373	10w_chow	2w_chow_Gluc	NaN	NaN	NaN
2w_chow_FR / 2w_HFD_gluc	Q60991	Q60991	-0.762136	0.762136	0.00024858	Q60991	Cyp7b1	25-hydroxycholesterol 7-alpha-hydroxylase	CP7B1_MOUSE	4	-41.0377	0.589623	2w_chow_FR	2w_HFD_gluc	NaN	NaN	NaN
10w_HFD / 2w_HFD_gluc	Q60991	Q60991	-1.08146	1.08146	2.94e-05	Q60991	Cyp7b1	25-hydroxycholesterol 7-alpha-hydroxylase	CP7B1_MOUSE	4	-52.745	0.47255	10w_HFD	2w_HFD_gluc	NaN	NaN	NaN
10w_HFD_Fr / 2w_HFD_gluc	Q60991	Q60991	-2.81037	2.81037	1.08e-07	Q60991	Cyp7b1	25-hydroxycholesterol 7-alpha-hydroxylase	CP7B1_MOUSE	4	-85.7441	0.142559	10w_HFD_Fr	2w_HFD_gluc	NaN	NaN	NaN
10w_chow_Fr / 2w_HFD_gluc	Q60991	Q60991	-0.701281	0.701281	0.00145125	Q60991	Cyp7b1	25-hydroxycholesterol 7-alpha-hydroxylase	CP7B1_MOUSE	4	-38.4974	0.615026	10w_chow_Fr	2w_HFD_gluc	NaN	NaN	NaN
10w_HFD_gluc / 2w_HFD_gluc	Q60991	Q60991	-1.74177	1.74177	1.34e-05	Q60991	Cyp7b1	25-hydroxycholesterol 7-alpha-hydroxylase	CP7B1_MOUSE	4	-70.0998	0.299002	10w_HFD_gluc	2w_HFD_gluc	NaN	NaN	NaN
10w_HFD_Fr / 2w_chow_FR	Q60991	Q60991	-2.04824	2.04824	3.88e-06	Q60991	Cyp7b1	25-hydroxycholesterol 7-alpha-hydroxylase	CP7B1_MOUSE	4	-75.8221	0.241779	10w_HFD_Fr	2w_chow_FR	NaN	NaN	NaN
10w_HFD_gluc / 2w_chow_FR	Q60991	Q60991	-0.979636	0.979636	0.000465841	Q60991	Cyp7b1	25-hydroxycholesterol 7-alpha-hydroxylase	CP7B1_MOUSE	4	-49.2892	0.507108	10w_HFD_gluc	2w_chow_FR	NaN	NaN	NaN
10w_chow / 2w_chow_FR	Q60991	Q60991	1.04948	1.04948	0.000756861	Q60991	Cyp7b1	25-hydroxycholesterol 7-alpha-hydroxylase	CP7B1_MOUSE	4	106.979	2.06979	10w_chow	2w_chow_FR	NaN	NaN	NaN
10w_HFD_Fr / 10w_HFD	Q60991	Q60991	-1.72891	1.72891	7.59e-05	Q60991	Cyp7b1	25-hydroxycholesterol 7-alpha-hydroxylase	CP7B1_MOUSE	4	-69.8321	0.301679	10w_HFD_Fr	10w_HFD	NaN	NaN	NaN
10w_chow / 10w_HFD	Q60991	Q60991	1.36881	1.36881	1.54e-06	Q60991	Cyp7b1	25-hydroxycholesterol 7-alpha-hydroxylase	CP7B1_MOUSE	4	158.257	2.58257	10w_chow	10w_HFD	NaN	NaN	NaN
10w_chow_Fr / 10w_HFD_Fr	Q60991	Q60991	2.10909	2.10909	2.22e-06	Q60991	Cyp7b1	25-hydroxycholesterol 7-alpha-hydroxylase	CP7B1_MOUSE	4	331.42	4.3142	10w_chow_Fr	10w_HFD_Fr	NaN	NaN	NaN
10w_HFD_gluc / 10w_HFD_Fr	Q60991	Q60991	1.0686	1.0686	0.00130467	Q60991	Cyp7b1	25-hydroxycholesterol 7-alpha-hydroxylase	CP7B1_MOUSE	4	109.74	2.0974	10w_HFD_gluc	10w_HFD_Fr	NaN	NaN	NaN
10w_chow_gluc / 10w_HFD_Fr	Q60991	Q60991	2.10535	2.10535	2.77e-08	Q60991	Cyp7b1	25-hydroxycholesterol 7-alpha-hydroxylase	CP7B1_MOUSE	4	330.303	4.30303	10w_chow_gluc	10w_HFD_Fr	NaN	NaN	NaN
10w_chow / 10w_HFD_Fr	Q60991	Q60991	3.09772	3.09772	2.72e-09	Q60991	Cyp7b1	25-hydroxycholesterol 7-alpha-hydroxylase	CP7B1_MOUSE	4	756.065	8.56065	10w_chow	10w_HFD_Fr	NaN	NaN	NaN
10w_HFD_gluc / 10w_chow_Fr	Q60991	Q60991	-1.04049	1.04049	0.00557432	Q60991	Cyp7b1	25-hydroxycholesterol 7-alpha-hydroxylase	CP7B1_MOUSE	4	-51.3838	0.486162	10w_HFD_gluc	10w_chow_Fr	NaN	NaN	NaN
10w_chow / 10w_chow_Fr	Q60991	Q60991	0.988629	0.988629	0.00130864	Q60991	Cyp7b1	25-hydroxycholesterol 7-alpha-hydroxylase	CP7B1_MOUSE	4	98.4298	1.9843	10w_chow	10w_chow_Fr	NaN	NaN	NaN
10w_chow_gluc / 10w_HFD_gluc	Q60991	Q60991	1.03675	1.03675	0.00343851	Q60991	Cyp7b1	25-hydroxycholesterol 7-alpha-hydroxylase	CP7B1_MOUSE	4	105.16	2.0516	10w_chow_gluc	10w_HFD_gluc	NaN	NaN	NaN
10w_chow / 10w_HFD_gluc	Q60991	Q60991	2.02912	2.02912	1.58e-05	Q60991	Cyp7b1	25-hydroxycholesterol 7-alpha-hydroxylase	CP7B1_MOUSE	4	308.156	4.08156	10w_chow	10w_HFD_gluc	NaN	NaN	NaN
10w_chow / 10w_chow_gluc	Q60991	Q60991	0.992369	0.992369	0.00124483	Q60991	Cyp7b1	25-hydroxycholesterol 7-alpha-hydroxylase	CP7B1_MOUSE	4	98.945	1.98945	10w_chow	10w_chow_gluc	NaN	NaN	NaN
control / 2w_HFD_fr	O88962	O88962	-0.817368	0.817368	0.000867025	O88962	Cyp8b1	7-alpha-hydroxycholest-4-en-3-one 12-alpha-hydroxylase	CP8B1_MOUSE	4	-43.2524	0.567476	control	2w_HFD_fr	NaN	NaN	NaN
2w_chow_Gluc / 2w_HFD_fr	O88962	O88962	-0.757703	0.757703	9.64e-05	O88962	Cyp8b1	7-alpha-hydroxycholest-4-en-3-one 12-alpha-hydroxylase	CP8B1_MOUSE	4	-40.8563	0.591437	2w_chow_Gluc	2w_HFD_fr	NaN	NaN	NaN
10w_HFD / 2w_HFD_fr	O88962	O88962	-0.915414	0.915414	3.36e-07	O88962	Cyp8b1	7-alpha-hydroxycholest-4-en-3-one 12-alpha-hydroxylase	CP8B1_MOUSE	4	-46.9808	0.530192	10w_HFD	2w_HFD_fr	NaN	NaN	NaN
10w_HFD_Fr / 2w_HFD_fr	O88962	O88962	-1.43972	1.43972	2.09e-08	O88962	Cyp8b1	7-alpha-hydroxycholest-4-en-3-one 12-alpha-hydroxylase	CP8B1_MOUSE	4	-63.1362	0.368638	10w_HFD_Fr	2w_HFD_fr	NaN	NaN	NaN
10w_chow_Fr / 2w_HFD_fr	O88962	O88962	-0.67094	0.67094	0.000780981	O88962	Cyp8b1	7-alpha-hydroxycholest-4-en-3-one 12-alpha-hydroxylase	CP8B1_MOUSE	4	-37.1903	0.628097	10w_chow_Fr	2w_HFD_fr	NaN	NaN	NaN
10w_HFD_gluc / 2w_HFD_fr	O88962	O88962	-0.645645	0.645645	6.65e-06	O88962	Cyp8b1	7-alpha-hydroxycholest-4-en-3-one 12-alpha-hydroxylase	CP8B1_MOUSE	4	-36.0793	0.639207	10w_HFD_gluc	2w_HFD_fr	NaN	NaN	NaN
10w_chow_gluc / 2w_HFD_fr	O88962	O88962	-1.01166	1.01166	2.88e-07	O88962	Cyp8b1	7-alpha-hydroxycholest-4-en-3-one 12-alpha-hydroxylase	CP8B1_MOUSE	4	-50.4024	0.495976	10w_chow_gluc	2w_HFD_fr	NaN	NaN	NaN
10w_chow / 2w_HFD_fr	O88962	O88962	-0.884708	0.884708	8.61e-08	O88962	Cyp8b1	7-alpha-hydroxycholest-4-en-3-one 12-alpha-hydroxylase	CP8B1_MOUSE	4	-45.8403	0.541597	10w_chow	2w_HFD_fr	NaN	NaN	NaN
2w_HFD_gluc / control	O88962	O88962	0.75808	0.75808	0.000156216	O88962	Cyp8b1	7-alpha-hydroxycholest-4-en-3-one 12-alpha-hydroxylase	CP8B1_MOUSE	4	69.1239	1.69124	2w_HFD_gluc	control	NaN	NaN	NaN
2w_chow_FR / control	O88962	O88962	0.631103	0.631103	0.00220134	O88962	Cyp8b1	7-alpha-hydroxycholest-4-en-3-one 12-alpha-hydroxylase	CP8B1_MOUSE	4	54.8748	1.54875	2w_chow_FR	control	NaN	NaN	NaN
10w_HFD_Fr / 2w_HFD	O88962	O88962	-0.920388	0.920388	4.37e-06	O88962	Cyp8b1	7-alpha-hydroxycholest-4-en-3-one 12-alpha-hydroxylase	CP8B1_MOUSE	4	-47.1633	0.528367	10w_HFD_Fr	2w_HFD	NaN	NaN	NaN
2w_HFD_gluc / 2w_chow_Gluc	O88962	O88962	0.698415	0.698415	0.000193409	O88962	Cyp8b1	7-alpha-hydroxycholest-4-en-3-one 12-alpha-hydroxylase	CP8B1_MOUSE	4	62.2721	1.62272	2w_HFD_gluc	2w_chow_Gluc	NaN	NaN	NaN
10w_HFD_Fr / 2w_chow_Gluc	O88962	O88962	-0.682019	0.682019	1.27e-05	O88962	Cyp8b1	7-alpha-hydroxycholest-4-en-3-one 12-alpha-hydroxylase	CP8B1_MOUSE	4	-37.6708	0.623292	10w_HFD_Fr	2w_chow_Gluc	NaN	NaN	NaN
10w_HFD / 2w_HFD_gluc	O88962	O88962	-0.856126	0.856126	1.89e-06	O88962	Cyp8b1	7-alpha-hydroxycholest-4-en-3-one 12-alpha-hydroxylase	CP8B1_MOUSE	4	-44.7566	0.552434	10w_HFD	2w_HFD_gluc	NaN	NaN	NaN
10w_HFD_Fr / 2w_HFD_gluc	O88962	O88962	-1.38043	1.38043	2.24e-07	O88962	Cyp8b1	7-alpha-hydroxycholest-4-en-3-one 12-alpha-hydroxylase	CP8B1_MOUSE	4	-61.5897	0.384103	10w_HFD_Fr	2w_HFD_gluc	NaN	NaN	NaN
10w_chow_Fr / 2w_HFD_gluc	O88962	O88962	-0.611652	0.611652	0.000755349	O88962	Cyp8b1	7-alpha-hydroxycholest-4-en-3-one 12-alpha-hydroxylase	CP8B1_MOUSE	4	-34.5553	0.654447	10w_chow_Fr	2w_HFD_gluc	NaN	NaN	NaN
10w_HFD_gluc / 2w_HFD_gluc	O88962	O88962	-0.586356	0.586356	2.81e-07	O88962	Cyp8b1	7-alpha-hydroxycholest-4-en-3-one 12-alpha-hydroxylase	CP8B1_MOUSE	4	-33.3977	0.666023	10w_HFD_gluc	2w_HFD_gluc	NaN	NaN	NaN
10w_chow_gluc / 2w_HFD_gluc	O88962	O88962	-0.95237	0.95237	3.28e-05	O88962	Cyp8b1	7-alpha-hydroxycholest-4-en-3-one 12-alpha-hydroxylase	CP8B1_MOUSE	4	-48.3217	0.516783	10w_chow_gluc	2w_HFD_gluc	NaN	NaN	NaN
10w_chow / 2w_HFD_gluc	O88962	O88962	-0.82542	0.82542	3.53e-08	O88962	Cyp8b1	7-alpha-hydroxycholest-4-en-3-one 12-alpha-hydroxylase	CP8B1_MOUSE	4	-43.5682	0.564318	10w_chow	2w_HFD_gluc	NaN	NaN	NaN
10w_HFD / 2w_chow_FR	O88962	O88962	-0.729148	0.729148	1.8e-06	O88962	Cyp8b1	7-alpha-hydroxycholest-4-en-3-one 12-alpha-hydroxylase	CP8B1_MOUSE	4	-39.674	0.60326	10w_HFD	2w_chow_FR	NaN	NaN	NaN
10w_HFD_Fr / 2w_chow_FR	O88962	O88962	-1.25346	1.25346	3.27e-08	O88962	Cyp8b1	7-alpha-hydroxycholest-4-en-3-one 12-alpha-hydroxylase	CP8B1_MOUSE	4	-58.0558	0.419442	10w_HFD_Fr	2w_chow_FR	NaN	NaN	NaN
10w_chow_gluc / 2w_chow_FR	O88962	O88962	-0.825393	0.825393	3.79e-08	O88962	Cyp8b1	7-alpha-hydroxycholest-4-en-3-one 12-alpha-hydroxylase	CP8B1_MOUSE	4	-43.5671	0.564329	10w_chow_gluc	2w_chow_FR	NaN	NaN	NaN
10w_chow / 2w_chow_FR	O88962	O88962	-0.698442	0.698442	8.44e-06	O88962	Cyp8b1	7-alpha-hydroxycholest-4-en-3-one 12-alpha-hydroxylase	CP8B1_MOUSE	4	-38.3763	0.616237	10w_chow	2w_chow_FR	NaN	NaN	NaN
10w_chow_Fr / 10w_HFD_Fr	O88962	O88962	0.768782	0.768782	0.000620448	O88962	Cyp8b1	7-alpha-hydroxycholest-4-en-3-one 12-alpha-hydroxylase	CP8B1_MOUSE	4	70.3831	1.70383	10w_chow_Fr	10w_HFD_Fr	NaN	NaN	NaN
10w_HFD_gluc / 10w_HFD_Fr	O88962	O88962	0.794077	0.794077	1.05e-05	O88962	Cyp8b1	7-alpha-hydroxycholest-4-en-3-one 12-alpha-hydroxylase	CP8B1_MOUSE	4	73.3968	1.73397	10w_HFD_gluc	10w_HFD_Fr	NaN	NaN	NaN
10w_HFD / 2w_HFD_fr	P61804	P61804	-0.859594	0.859594	2.6e-09	P61804	Dad1	Dolichyl-diphosphooligosaccharide--protein glycosyltransferase subunit DAD1	DAD1_MOUSE	3	-44.8893	0.551107	10w_HFD	2w_HFD_fr	NaN	NaN	NaN
10w_HFD_Fr / 2w_HFD_fr	P61804	P61804	-1.19414	1.19414	2.75e-11	P61804	Dad1	Dolichyl-diphosphooligosaccharide--protein glycosyltransferase subunit DAD1	DAD1_MOUSE	3	-56.2954	0.437046	10w_HFD_Fr	2w_HFD_fr	NaN	NaN	NaN
10w_chow_Fr / 2w_HFD_fr	P61804	P61804	-0.676163	0.676163	1.6e-06	P61804	Dad1	Dolichyl-diphosphooligosaccharide--protein glycosyltransferase subunit DAD1	DAD1_MOUSE	3	-37.4172	0.625828	10w_chow_Fr	2w_HFD_fr	NaN	NaN	NaN
10w_HFD_gluc / 2w_HFD_fr	P61804	P61804	-0.676781	0.676781	5.93e-07	P61804	Dad1	Dolichyl-diphosphooligosaccharide--protein glycosyltransferase subunit DAD1	DAD1_MOUSE	3	-37.444	0.62556	10w_HFD_gluc	2w_HFD_fr	NaN	NaN	NaN
10w_HFD / control	P61804	P61804	-0.722966	0.722966	1.23e-08	P61804	Dad1	Dolichyl-diphosphooligosaccharide--protein glycosyltransferase subunit DAD1	DAD1_MOUSE	3	-39.4149	0.605851	10w_HFD	control	NaN	NaN	NaN
10w_HFD_Fr / control	P61804	P61804	-1.05751	1.05751	4.99e-09	P61804	Dad1	Dolichyl-diphosphooligosaccharide--protein glycosyltransferase subunit DAD1	DAD1_MOUSE	3	-51.9541	0.480459	10w_HFD_Fr	control	NaN	NaN	NaN
10w_HFD / 2w_HFD	P61804	P61804	-0.711496	0.711496	5.23e-06	P61804	Dad1	Dolichyl-diphosphooligosaccharide--protein glycosyltransferase subunit DAD1	DAD1_MOUSE	3	-38.9314	0.610686	10w_HFD	2w_HFD	NaN	NaN	NaN
10w_HFD_Fr / 2w_HFD	P61804	P61804	-1.04604	1.04604	8.12e-09	P61804	Dad1	Dolichyl-diphosphooligosaccharide--protein glycosyltransferase subunit DAD1	DAD1_MOUSE	3	-51.5706	0.484294	10w_HFD_Fr	2w_HFD	NaN	NaN	NaN
10w_HFD / 2w_chow_Gluc	P61804	P61804	-0.593178	0.593178	4.14e-05	P61804	Dad1	Dolichyl-diphosphooligosaccharide--protein glycosyltransferase subunit DAD1	DAD1_MOUSE	3	-33.7119	0.662881	10w_HFD	2w_chow_Gluc	NaN	NaN	NaN
10w_HFD_Fr / 2w_chow_Gluc	P61804	P61804	-0.927726	0.927726	5.79e-10	P61804	Dad1	Dolichyl-diphosphooligosaccharide--protein glycosyltransferase subunit DAD1	DAD1_MOUSE	3	-47.4314	0.525686	10w_HFD_Fr	2w_chow_Gluc	NaN	NaN	NaN
10w_HFD / 2w_HFD_gluc	P61804	P61804	-0.987575	0.987575	1.8e-08	P61804	Dad1	Dolichyl-diphosphooligosaccharide--protein glycosyltransferase subunit DAD1	DAD1_MOUSE	3	-49.5675	0.504325	10w_HFD	2w_HFD_gluc	NaN	NaN	NaN
10w_HFD_Fr / 2w_HFD_gluc	P61804	P61804	-1.32212	1.32212	2.47e-13	P61804	Dad1	Dolichyl-diphosphooligosaccharide--protein glycosyltransferase subunit DAD1	DAD1_MOUSE	3	-60.0054	0.399946	10w_HFD_Fr	2w_HFD_gluc	NaN	NaN	NaN
10w_chow_Fr / 2w_HFD_gluc	P61804	P61804	-0.804144	0.804144	4.95e-08	P61804	Dad1	Dolichyl-diphosphooligosaccharide--protein glycosyltransferase subunit DAD1	DAD1_MOUSE	3	-42.7298	0.572702	10w_chow_Fr	2w_HFD_gluc	NaN	NaN	NaN
10w_HFD_gluc / 2w_HFD_gluc	P61804	P61804	-0.804761	0.804761	1.81e-09	P61804	Dad1	Dolichyl-diphosphooligosaccharide--protein glycosyltransferase subunit DAD1	DAD1_MOUSE	3	-42.7543	0.572457	10w_HFD_gluc	2w_HFD_gluc	NaN	NaN	NaN
10w_HFD / 2w_chow_FR	P61804	P61804	-0.681706	0.681706	1.31e-09	P61804	Dad1	Dolichyl-diphosphooligosaccharide--protein glycosyltransferase subunit DAD1	DAD1_MOUSE	3	-37.6572	0.623428	10w_HFD	2w_chow_FR	NaN	NaN	NaN
10w_HFD_Fr / 2w_chow_FR	P61804	P61804	-1.01625	1.01625	2.6e-09	P61804	Dad1	Dolichyl-diphosphooligosaccharide--protein glycosyltransferase subunit DAD1	DAD1_MOUSE	3	-50.5602	0.494398	10w_HFD_Fr	2w_chow_FR	NaN	NaN	NaN
10w_chow_gluc / 10w_HFD_Fr	P61804	P61804	0.832753	0.832753	1.47e-08	P61804	Dad1	Dolichyl-diphosphooligosaccharide--protein glycosyltransferase subunit DAD1	DAD1_MOUSE	3	78.1081	1.78108	10w_chow_gluc	10w_HFD_Fr	NaN	NaN	NaN
10w_chow / 10w_HFD_Fr	P61804	P61804	0.839198	0.839198	1.3e-09	P61804	Dad1	Dolichyl-diphosphooligosaccharide--protein glycosyltransferase subunit DAD1	DAD1_MOUSE	3	78.9055	1.78905	10w_chow	10w_HFD_Fr	NaN	NaN	NaN
10w_HFD_gluc / control	P53395	P53395	-0.630894	0.630894	4.96e-08	P53395	Dbt	Lipoamide acyltransferase component of branched-chain alpha-keto acid dehydrogenase complex, mitochondrial	ODB2_MOUSE	18	-35.4224	0.645776	10w_HFD_gluc	control	NaN	NaN	NaN
10w_HFD_gluc / 2w_HFD	P53395	P53395	-0.613481	0.613481	6.22e-09	P53395	Dbt	Lipoamide acyltransferase component of branched-chain alpha-keto acid dehydrogenase complex, mitochondrial	ODB2_MOUSE	18	-34.6382	0.653618	10w_HFD_gluc	2w_HFD	NaN	NaN	NaN
10w_HFD_gluc / 10w_HFD	P53395	P53395	-0.636675	0.636675	5.47e-08	P53395	Dbt	Lipoamide acyltransferase component of branched-chain alpha-keto acid dehydrogenase complex, mitochondrial	ODB2_MOUSE	18	-35.6806	0.643194	10w_HFD_gluc	10w_HFD	NaN	NaN	NaN
10w_HFD / 2w_HFD_fr	O54734	O54734	-0.880398	0.880398	1.83e-09	O54734	Ddost	Dolichyl-diphosphooligosaccharide--protein glycosyltransferase 48 kDa subunit	OST48_MOUSE	7	-45.6783	0.543217	10w_HFD	2w_HFD_fr	NaN	NaN	NaN
10w_HFD_Fr / 2w_HFD_fr	O54734	O54734	-1.13258	1.13258	6.75e-11	O54734	Ddost	Dolichyl-diphosphooligosaccharide--protein glycosyltransferase 48 kDa subunit	OST48_MOUSE	7	-54.3899	0.456101	10w_HFD_Fr	2w_HFD_fr	NaN	NaN	NaN
10w_chow_Fr / 2w_HFD_fr	O54734	O54734	-0.625996	0.625996	2.2e-07	O54734	Ddost	Dolichyl-diphosphooligosaccharide--protein glycosyltransferase 48 kDa subunit	OST48_MOUSE	7	-35.2028	0.647972	10w_chow_Fr	2w_HFD_fr	NaN	NaN	NaN
10w_HFD_gluc / 2w_HFD_fr	O54734	O54734	-0.710523	0.710523	1.75e-05	O54734	Ddost	Dolichyl-diphosphooligosaccharide--protein glycosyltransferase 48 kDa subunit	OST48_MOUSE	7	-38.8901	0.611099	10w_HFD_gluc	2w_HFD_fr	NaN	NaN	NaN
10w_HFD / control	O54734	O54734	-0.721422	0.721422	9.11e-10	O54734	Ddost	Dolichyl-diphosphooligosaccharide--protein glycosyltransferase 48 kDa subunit	OST48_MOUSE	7	-39.3501	0.606499	10w_HFD	control	NaN	NaN	NaN
10w_HFD_Fr / control	O54734	O54734	-0.973599	0.973599	1.63e-09	O54734	Ddost	Dolichyl-diphosphooligosaccharide--protein glycosyltransferase 48 kDa subunit	OST48_MOUSE	7	-49.0766	0.509234	10w_HFD_Fr	control	NaN	NaN	NaN
10w_HFD / 2w_HFD	O54734	O54734	-0.662376	0.662376	2.95e-06	O54734	Ddost	Dolichyl-diphosphooligosaccharide--protein glycosyltransferase 48 kDa subunit	OST48_MOUSE	7	-36.8163	0.631837	10w_HFD	2w_HFD	NaN	NaN	NaN
10w_HFD_Fr / 2w_HFD	O54734	O54734	-0.914553	0.914553	6.7e-07	O54734	Ddost	Dolichyl-diphosphooligosaccharide--protein glycosyltransferase 48 kDa subunit	OST48_MOUSE	7	-46.9492	0.530508	10w_HFD_Fr	2w_HFD	NaN	NaN	NaN
10w_HFD / 2w_chow_Gluc	O54734	O54734	-0.733585	0.733585	1.48e-07	O54734	Ddost	Dolichyl-diphosphooligosaccharide--protein glycosyltransferase 48 kDa subunit	OST48_MOUSE	7	-39.8592	0.601408	10w_HFD	2w_chow_Gluc	NaN	NaN	NaN
10w_HFD_Fr / 2w_chow_Gluc	O54734	O54734	-0.985762	0.985762	2.15e-09	O54734	Ddost	Dolichyl-diphosphooligosaccharide--protein glycosyltransferase 48 kDa subunit	OST48_MOUSE	7	-49.5041	0.504959	10w_HFD_Fr	2w_chow_Gluc	NaN	NaN	NaN
10w_HFD / 2w_HFD_gluc	O54734	O54734	-1.02192	1.02192	3.51e-10	O54734	Ddost	Dolichyl-diphosphooligosaccharide--protein glycosyltransferase 48 kDa subunit	OST48_MOUSE	7	-50.7538	0.492462	10w_HFD	2w_HFD_gluc	NaN	NaN	NaN
10w_HFD_Fr / 2w_HFD_gluc	O54734	O54734	-1.27409	1.27409	1.67e-11	O54734	Ddost	Dolichyl-diphosphooligosaccharide--protein glycosyltransferase 48 kDa subunit	OST48_MOUSE	7	-58.6515	0.413485	10w_HFD_Fr	2w_HFD_gluc	NaN	NaN	NaN
10w_chow_Fr / 2w_HFD_gluc	O54734	O54734	-0.767514	0.767514	4.42e-09	O54734	Ddost	Dolichyl-diphosphooligosaccharide--protein glycosyltransferase 48 kDa subunit	OST48_MOUSE	7	-41.2571	0.587429	10w_chow_Fr	2w_HFD_gluc	NaN	NaN	NaN
10w_HFD_gluc / 2w_HFD_gluc	O54734	O54734	-0.852041	0.852041	1.51e-08	O54734	Ddost	Dolichyl-diphosphooligosaccharide--protein glycosyltransferase 48 kDa subunit	OST48_MOUSE	7	-44.6	0.554	10w_HFD_gluc	2w_HFD_gluc	NaN	NaN	NaN
10w_HFD / 2w_chow_FR	O54734	O54734	-0.672877	0.672877	8.48e-09	O54734	Ddost	Dolichyl-diphosphooligosaccharide--protein glycosyltransferase 48 kDa subunit	OST48_MOUSE	7	-37.2745	0.627255	10w_HFD	2w_chow_FR	NaN	NaN	NaN
10w_HFD_Fr / 2w_chow_FR	O54734	O54734	-0.925054	0.925054	2.97e-09	O54734	Ddost	Dolichyl-diphosphooligosaccharide--protein glycosyltransferase 48 kDa subunit	OST48_MOUSE	7	-47.3339	0.526661	10w_HFD_Fr	2w_chow_FR	NaN	NaN	NaN
10w_chow / 10w_HFD	O54734	O54734	0.640062	0.640062	1.33e-09	O54734	Ddost	Dolichyl-diphosphooligosaccharide--protein glycosyltransferase 48 kDa subunit	OST48_MOUSE	7	55.8396	1.5584	10w_chow	10w_HFD	NaN	NaN	NaN
10w_chow_gluc / 10w_HFD_Fr	O54734	O54734	0.745087	0.745087	3.14e-10	O54734	Ddost	Dolichyl-diphosphooligosaccharide--protein glycosyltransferase 48 kDa subunit	OST48_MOUSE	7	67.6075	1.67608	10w_chow_gluc	10w_HFD_Fr	NaN	NaN	NaN
10w_chow / 10w_HFD_Fr	O54734	O54734	0.89224	0.89224	6.58e-10	O54734	Ddost	Dolichyl-diphosphooligosaccharide--protein glycosyltransferase 48 kDa subunit	OST48_MOUSE	7	85.6055	1.85606	10w_chow	10w_HFD_Fr	NaN	NaN	NaN
10w_HFD_Fr / control	Q9CQ62	Q9CQ62	0.595785	0.595785	2.35e-08	Q9CQ62	Decr1	2,4-dienoyl-CoA reductase, mitochondrial	DECR_MOUSE	14	51.1295	1.51129	10w_HFD_Fr	control	NaN	NaN	NaN
10w_HFD_Fr / 2w_HFD	Q9CQ62	Q9CQ62	0.587761	0.587761	1.88e-06	Q9CQ62	Decr1	2,4-dienoyl-CoA reductase, mitochondrial	DECR_MOUSE	14	50.2912	1.50291	10w_HFD_Fr	2w_HFD	NaN	NaN	NaN
10w_HFD_Fr / 2w_HFD_fr	O88455	O88455	-1.08189	1.08189	0.00107481	O88455	Dhcr7	7-dehydrocholesterol reductase	DHCR7_MOUSE	2	-52.759	0.47241	10w_HFD_Fr	2w_HFD_fr	NaN	NaN	NaN
10w_chow_Fr / 2w_HFD_fr	O88455	O88455	-1.09104	1.09104	0.00621313	O88455	Dhcr7	7-dehydrocholesterol reductase	DHCR7_MOUSE	2	-53.0577	0.469423	10w_chow_Fr	2w_HFD_fr	NaN	NaN	NaN
10w_HFD_gluc / 2w_HFD_fr	O88455	O88455	-0.714465	0.714465	0.00752087	O88455	Dhcr7	7-dehydrocholesterol reductase	DHCR7_MOUSE	2	-39.0569	0.609431	10w_HFD_gluc	2w_HFD_fr	NaN	NaN	NaN
10w_chow_gluc / 2w_HFD_fr	O88455	O88455	-0.813707	0.813707	0.00523594	O88455	Dhcr7	7-dehydrocholesterol reductase	DHCR7_MOUSE	2	-43.1082	0.568918	10w_chow_gluc	2w_HFD_fr	NaN	NaN	NaN
10w_HFD_Fr / control	O88455	O88455	-1.04594	1.04594	0.000367673	O88455	Dhcr7	7-dehydrocholesterol reductase	DHCR7_MOUSE	2	-51.5672	0.484328	10w_HFD_Fr	control	NaN	NaN	NaN
10w_chow_gluc / control	O88455	O88455	-0.777763	0.777763	0.00953934	O88455	Dhcr7	7-dehydrocholesterol reductase	DHCR7_MOUSE	2	-41.6729	0.583271	10w_chow_gluc	control	NaN	NaN	NaN
10w_HFD / 2w_HFD_gluc	O88455	O88455	-0.766254	0.766254	0.00965554	O88455	Dhcr7	7-dehydrocholesterol reductase	DHCR7_MOUSE	2	-41.2058	0.587942	10w_HFD	2w_HFD_gluc	NaN	NaN	NaN
10w_HFD_Fr / 2w_HFD_gluc	O88455	O88455	-1.3246	1.3246	0.00173947	O88455	Dhcr7	7-dehydrocholesterol reductase	DHCR7_MOUSE	2	-60.0741	0.399259	10w_HFD_Fr	2w_HFD_gluc	NaN	NaN	NaN
10w_chow_Fr / 2w_HFD_gluc	O88455	O88455	-1.33375	1.33375	0.00179301	O88455	Dhcr7	7-dehydrocholesterol reductase	DHCR7_MOUSE	2	-60.3265	0.396735	10w_chow_Fr	2w_HFD_gluc	NaN	NaN	NaN
10w_HFD_gluc / 2w_HFD_gluc	O88455	O88455	-0.957178	0.957178	0.00336342	O88455	Dhcr7	7-dehydrocholesterol reductase	DHCR7_MOUSE	2	-48.4936	0.515064	10w_HFD_gluc	2w_HFD_gluc	NaN	NaN	NaN
10w_chow_gluc / 2w_HFD_gluc	O88455	O88455	-1.05642	1.05642	0.00173332	O88455	Dhcr7	7-dehydrocholesterol reductase	DHCR7_MOUSE	2	-51.9176	0.480824	10w_chow_gluc	2w_HFD_gluc	NaN	NaN	NaN
10w_HFD_Fr / 2w_chow_FR	O88455	O88455	-0.729837	0.729837	0.00837796	O88455	Dhcr7	7-dehydrocholesterol reductase	DHCR7_MOUSE	2	-39.7028	0.602972	10w_HFD_Fr	2w_chow_FR	NaN	NaN	NaN
10w_chow / 10w_HFD_Fr	O88455	O88455	0.616137	0.616137	0.000504178	O88455	Dhcr7	7-dehydrocholesterol reductase	DHCR7_MOUSE	2	53.2766	1.53277	10w_chow	10w_HFD_Fr	NaN	NaN	NaN
10w_HFD_Fr / 2w_HFD_fr	Q99L04	Q99L04	-0.584388	0.584388	0.000268774	Q99L04	Dhrs1	Dehydrogenase/reductase SDR family member 1	DHRS1_MOUSE	5	-33.3068	0.666932	10w_HFD_Fr	2w_HFD_fr	NaN	NaN	NaN
10w_HFD_gluc / 2w_HFD_fr	Q99L04	Q99L04	-0.620923	0.620923	0.00014878	Q99L04	Dhrs1	Dehydrogenase/reductase SDR family member 1	DHRS1_MOUSE	5	-34.9745	0.650255	10w_HFD_gluc	2w_HFD_fr	NaN	NaN	NaN
10w_HFD / control	Q99L04	Q99L04	-0.633621	0.633621	0.000254083	Q99L04	Dhrs1	Dehydrogenase/reductase SDR family member 1	DHRS1_MOUSE	5	-35.5443	0.644557	10w_HFD	control	NaN	NaN	NaN
10w_HFD_Fr / control	Q99L04	Q99L04	-0.73189	0.73189	0.000104398	Q99L04	Dhrs1	Dehydrogenase/reductase SDR family member 1	DHRS1_MOUSE	5	-39.7885	0.602115	10w_HFD_Fr	control	NaN	NaN	NaN
10w_HFD_gluc / control	Q99L04	Q99L04	-0.768425	0.768425	9.26e-05	Q99L04	Dhrs1	Dehydrogenase/reductase SDR family member 1	DHRS1_MOUSE	5	-41.2942	0.587058	10w_HFD_gluc	control	NaN	NaN	NaN
10w_HFD_Fr / 2w_HFD	Q99L04	Q99L04	-0.625152	0.625152	0.00116168	Q99L04	Dhrs1	Dehydrogenase/reductase SDR family member 1	DHRS1_MOUSE	5	-35.1649	0.648351	10w_HFD_Fr	2w_HFD	NaN	NaN	NaN
10w_HFD_gluc / 2w_HFD	Q99L04	Q99L04	-0.661688	0.661688	0.000571056	Q99L04	Dhrs1	Dehydrogenase/reductase SDR family member 1	DHRS1_MOUSE	5	-36.7862	0.632138	10w_HFD_gluc	2w_HFD	NaN	NaN	NaN
10w_HFD_gluc / 2w_HFD_gluc	Q99L04	Q99L04	-0.583905	0.583905	0.000652142	Q99L04	Dhrs1	Dehydrogenase/reductase SDR family member 1	DHRS1_MOUSE	5	-33.2844	0.667156	10w_HFD_gluc	2w_HFD_gluc	NaN	NaN	NaN
10w_chow / 10w_HFD_gluc	Q99L04	Q99L04	0.591616	0.591616	3.36e-05	Q99L04	Dhrs1	Dehydrogenase/reductase SDR family member 1	DHRS1_MOUSE	5	50.6933	1.50693	10w_chow	10w_HFD_gluc	NaN	NaN	NaN
10w_HFD / 2w_HFD_fr	A2ATU0	A2ATU0	0.693621	0.693621	0.00927056	A2ATU0	Dhtkd1	Probable 2-oxoglutarate dehydrogenase E1 component DHKTD1, mitochondrial	DHTK1_MOUSE	2	61.7337	1.61734	10w_HFD	2w_HFD_fr	NaN	NaN	NaN
2w_chow_FR / 2w_HFD	A2ATU0	A2ATU0	-1.04224	1.04224	6.85e-05	A2ATU0	Dhtkd1	Probable 2-oxoglutarate dehydrogenase E1 component DHKTD1, mitochondrial	DHTK1_MOUSE	2	-51.4426	0.485574	2w_chow_FR	2w_HFD	NaN	NaN	NaN
10w_HFD / 2w_HFD_gluc	A2ATU0	A2ATU0	1.03532	1.03532	0.00845801	A2ATU0	Dhtkd1	Probable 2-oxoglutarate dehydrogenase E1 component DHKTD1, mitochondrial	DHTK1_MOUSE	2	104.956	2.04956	10w_HFD	2w_HFD_gluc	NaN	NaN	NaN
10w_HFD / 2w_chow_FR	A2ATU0	A2ATU0	1.41011	1.41011	0.000265382	A2ATU0	Dhtkd1	Probable 2-oxoglutarate dehydrogenase E1 component DHKTD1, mitochondrial	DHTK1_MOUSE	2	165.757	2.65757	10w_HFD	2w_chow_FR	NaN	NaN	NaN
10w_HFD_Fr / 2w_chow_FR	A2ATU0	A2ATU0	0.928772	0.928772	0.00034838	A2ATU0	Dhtkd1	Probable 2-oxoglutarate dehydrogenase E1 component DHKTD1, mitochondrial	DHTK1_MOUSE	2	90.3654	1.90365	10w_HFD_Fr	2w_chow_FR	NaN	NaN	NaN
10w_chow / 2w_chow_FR	A2ATU0	A2ATU0	1.06733	1.06733	3.11e-05	A2ATU0	Dhtkd1	Probable 2-oxoglutarate dehydrogenase E1 component DHKTD1, mitochondrial	DHTK1_MOUSE	2	109.555	2.09555	10w_chow	2w_chow_FR	NaN	NaN	NaN
10w_chow_Fr / 10w_HFD	A2ATU0	A2ATU0	-0.983277	0.983277	0.0052273	A2ATU0	Dhtkd1	Probable 2-oxoglutarate dehydrogenase E1 component DHKTD1, mitochondrial	DHTK1_MOUSE	2	-49.4171	0.505829	10w_chow_Fr	10w_HFD	NaN	NaN	NaN
10w_chow_gluc / 10w_HFD	A2ATU0	A2ATU0	-0.905272	0.905272	0.0026435	A2ATU0	Dhtkd1	Probable 2-oxoglutarate dehydrogenase E1 component DHKTD1, mitochondrial	DHTK1_MOUSE	2	-46.6068	0.533932	10w_chow_gluc	10w_HFD	NaN	NaN	NaN
10w_HFD_Fr / 2w_HFD_fr	Q8BWT5	Q8BWT5	0.840164	0.840164	0.00297098	Q8BWT5	Dip2a	Disco-interacting protein 2 homolog A	DIP2A_MOUSE	1	79.0254	1.79025	10w_HFD_Fr	2w_HFD_fr	NaN	NaN	NaN
10w_chow_Fr / 2w_HFD_fr	Q8BWT5	Q8BWT5	0.689173	0.689173	0.00191694	Q8BWT5	Dip2a	Disco-interacting protein 2 homolog A	DIP2A_MOUSE	1	61.2359	1.61236	10w_chow_Fr	2w_HFD_fr	NaN	NaN	NaN
10w_HFD_gluc / 2w_HFD_fr	Q8BWT5	Q8BWT5	0.84644	0.84644	0.00195065	Q8BWT5	Dip2a	Disco-interacting protein 2 homolog A	DIP2A_MOUSE	1	79.8059	1.79806	10w_HFD_gluc	2w_HFD_fr	NaN	NaN	NaN
2w_chow_Gluc / control	Q8BWT5	Q8BWT5	0.695441	0.695441	0.00809205	Q8BWT5	Dip2a	Disco-interacting protein 2 homolog A	DIP2A_MOUSE	1	61.9379	1.61938	2w_chow_Gluc	control	NaN	NaN	NaN
10w_HFD / control	Q8BWT5	Q8BWT5	0.656142	0.656142	0.00301678	Q8BWT5	Dip2a	Disco-interacting protein 2 homolog A	DIP2A_MOUSE	1	57.5863	1.57586	10w_HFD	control	NaN	NaN	NaN
10w_HFD_Fr / control	Q8BWT5	Q8BWT5	1.11207	1.11207	0.00126856	Q8BWT5	Dip2a	Disco-interacting protein 2 homolog A	DIP2A_MOUSE	1	116.156	2.16156	10w_HFD_Fr	control	NaN	NaN	NaN
10w_chow_Fr / control	Q8BWT5	Q8BWT5	0.961079	0.961079	0.0010284	Q8BWT5	Dip2a	Disco-interacting protein 2 homolog A	DIP2A_MOUSE	1	94.6766	1.94677	10w_chow_Fr	control	NaN	NaN	NaN
10w_HFD_gluc / control	Q8BWT5	Q8BWT5	1.11835	1.11835	0.00209467	Q8BWT5	Dip2a	Disco-interacting protein 2 homolog A	DIP2A_MOUSE	1	117.098	2.17098	10w_HFD_gluc	control	NaN	NaN	NaN
10w_chow_gluc / control	Q8BWT5	Q8BWT5	0.850889	0.850889	0.00102151	Q8BWT5	Dip2a	Disco-interacting protein 2 homolog A	DIP2A_MOUSE	1	80.3612	1.80361	10w_chow_gluc	control	NaN	NaN	NaN
10w_HFD_Fr / 2w_HFD	Q8BWT5	Q8BWT5	1.01841	1.01841	0.00507361	Q8BWT5	Dip2a	Disco-interacting protein 2 homolog A	DIP2A_MOUSE	1	102.569	2.02569	10w_HFD_Fr	2w_HFD	NaN	NaN	NaN
10w_chow_Fr / 2w_HFD	Q8BWT5	Q8BWT5	0.86742	0.86742	0.00144324	Q8BWT5	Dip2a	Disco-interacting protein 2 homolog A	DIP2A_MOUSE	1	82.4398	1.8244	10w_chow_Fr	2w_HFD	NaN	NaN	NaN
10w_HFD_gluc / 2w_HFD	Q8BWT5	Q8BWT5	1.02469	1.02469	0.00634232	Q8BWT5	Dip2a	Disco-interacting protein 2 homolog A	DIP2A_MOUSE	1	103.452	2.03452	10w_HFD_gluc	2w_HFD	NaN	NaN	NaN
10w_chow_gluc / 2w_HFD	Q8BWT5	Q8BWT5	0.75723	0.75723	0.00651676	Q8BWT5	Dip2a	Disco-interacting protein 2 homolog A	DIP2A_MOUSE	1	69.0242	1.69024	10w_chow_gluc	2w_HFD	NaN	NaN	NaN
10w_HFD_gluc / 2w_HFD_gluc	Q8BWT5	Q8BWT5	0.592137	0.592137	0.00139522	Q8BWT5	Dip2a	Disco-interacting protein 2 homolog A	DIP2A_MOUSE	1	50.7478	1.50748	10w_HFD_gluc	2w_HFD_gluc	NaN	NaN	NaN
10w_HFD_gluc / 2w_chow_FR	Q8BWT5	Q8BWT5	0.661488	0.661488	0.000702795	Q8BWT5	Dip2a	Disco-interacting protein 2 homolog A	DIP2A_MOUSE	1	58.1713	1.58171	10w_HFD_gluc	2w_chow_FR	NaN	NaN	NaN
10w_chow / 10w_HFD_Fr	Q8BWT5	Q8BWT5	-0.765795	0.765795	0.00150706	Q8BWT5	Dip2a	Disco-interacting protein 2 homolog A	DIP2A_MOUSE	1	-41.1871	0.588129	10w_chow	10w_HFD_Fr	NaN	NaN	NaN
10w_chow / 10w_chow_Fr	Q8BWT5	Q8BWT5	-0.614803	0.614803	0.00216917	Q8BWT5	Dip2a	Disco-interacting protein 2 homolog A	DIP2A_MOUSE	1	-34.6981	0.653019	10w_chow	10w_chow_Fr	NaN	NaN	NaN
10w_chow / 10w_HFD_gluc	Q8BWT5	Q8BWT5	-0.772071	0.772071	0.00813664	Q8BWT5	Dip2a	Disco-interacting protein 2 homolog A	DIP2A_MOUSE	1	-41.4424	0.585576	10w_chow	10w_HFD_gluc	NaN	NaN	NaN
10w_HFD_Fr / 2w_HFD_fr	Q8BMF4	Q8BMF4	0.692632	0.692632	2.79e-09	Q8BMF4	Dlat	Dihydrolipoyllysine-residue acetyltransferase component of pyruvate dehydrogenase complex, mitochondrial	ODP2_MOUSE	12	61.6229	1.61623	10w_HFD_Fr	2w_HFD_fr	NaN	NaN	NaN
10w_chow_Fr / 2w_HFD_fr	Q8BMF4	Q8BMF4	0.679353	0.679353	2.55e-11	Q8BMF4	Dlat	Dihydrolipoyllysine-residue acetyltransferase component of pyruvate dehydrogenase complex, mitochondrial	ODP2_MOUSE	12	60.1422	1.60142	10w_chow_Fr	2w_HFD_fr	NaN	NaN	NaN
10w_HFD_Fr / control	Q8BMF4	Q8BMF4	0.693818	0.693818	6.97e-09	Q8BMF4	Dlat	Dihydrolipoyllysine-residue acetyltransferase component of pyruvate dehydrogenase complex, mitochondrial	ODP2_MOUSE	12	61.7559	1.61756	10w_HFD_Fr	control	NaN	NaN	NaN
10w_chow_Fr / control	Q8BMF4	Q8BMF4	0.680539	0.680539	3.75e-09	Q8BMF4	Dlat	Dihydrolipoyllysine-residue acetyltransferase component of pyruvate dehydrogenase complex, mitochondrial	ODP2_MOUSE	12	60.2739	1.60274	10w_chow_Fr	control	NaN	NaN	NaN
10w_HFD_Fr / 2w_HFD	Q8BMF4	Q8BMF4	0.816048	0.816048	2.43e-10	Q8BMF4	Dlat	Dihydrolipoyllysine-residue acetyltransferase component of pyruvate dehydrogenase complex, mitochondrial	ODP2_MOUSE	12	76.0577	1.76058	10w_HFD_Fr	2w_HFD	NaN	NaN	NaN
10w_chow_Fr / 2w_HFD	Q8BMF4	Q8BMF4	0.802769	0.802769	6.86e-10	Q8BMF4	Dlat	Dihydrolipoyllysine-residue acetyltransferase component of pyruvate dehydrogenase complex, mitochondrial	ODP2_MOUSE	12	74.4447	1.74445	10w_chow_Fr	2w_HFD	NaN	NaN	NaN
10w_HFD_gluc / 2w_HFD	Q8BMF4	Q8BMF4	0.682331	0.682331	7.67e-11	Q8BMF4	Dlat	Dihydrolipoyllysine-residue acetyltransferase component of pyruvate dehydrogenase complex, mitochondrial	ODP2_MOUSE	12	60.4731	1.60473	10w_HFD_gluc	2w_HFD	NaN	NaN	NaN
10w_HFD_Fr / 2w_HFD_gluc	Q8BMF4	Q8BMF4	0.582471	0.582471	6.03e-08	Q8BMF4	Dlat	Dihydrolipoyllysine-residue acetyltransferase component of pyruvate dehydrogenase complex, mitochondrial	ODP2_MOUSE	12	49.7411	1.49741	10w_HFD_Fr	2w_HFD_gluc	NaN	NaN	NaN
10w_HFD / control	Q9DBT9	Q9DBT9	0.819722	0.819722	1.46e-13	Q9DBT9	Dmgdh	Dimethylglycine dehydrogenase, mitochondrial	M2GD_MOUSE	41	76.5066	1.76507	10w_HFD	control	NaN	NaN	NaN
10w_HFD_Fr / control	Q9DBT9	Q9DBT9	0.583745	0.583745	2.54e-07	Q9DBT9	Dmgdh	Dimethylglycine dehydrogenase, mitochondrial	M2GD_MOUSE	41	49.8735	1.49873	10w_HFD_Fr	control	NaN	NaN	NaN
10w_HFD_gluc / control	Q9DBT9	Q9DBT9	0.698645	0.698645	3e-13	Q9DBT9	Dmgdh	Dimethylglycine dehydrogenase, mitochondrial	M2GD_MOUSE	41	62.298	1.62298	10w_HFD_gluc	control	NaN	NaN	NaN
10w_HFD / 2w_chow_Gluc	Q9DBT9	Q9DBT9	0.89228	0.89228	9.25e-15	Q9DBT9	Dmgdh	Dimethylglycine dehydrogenase, mitochondrial	M2GD_MOUSE	41	85.6107	1.85611	10w_HFD	2w_chow_Gluc	NaN	NaN	NaN
10w_HFD_Fr / 2w_chow_Gluc	Q9DBT9	Q9DBT9	0.656303	0.656303	8.13e-10	Q9DBT9	Dmgdh	Dimethylglycine dehydrogenase, mitochondrial	M2GD_MOUSE	41	57.6039	1.57604	10w_HFD_Fr	2w_chow_Gluc	NaN	NaN	NaN
10w_HFD_gluc / 2w_chow_Gluc	Q9DBT9	Q9DBT9	0.771203	0.771203	2.73e-16	Q9DBT9	Dmgdh	Dimethylglycine dehydrogenase, mitochondrial	M2GD_MOUSE	41	70.6692	1.70669	10w_HFD_gluc	2w_chow_Gluc	NaN	NaN	NaN
10w_HFD / 2w_chow_FR	Q9DBT9	Q9DBT9	0.881136	0.881136	1.43e-15	Q9DBT9	Dmgdh	Dimethylglycine dehydrogenase, mitochondrial	M2GD_MOUSE	41	84.1825	1.84183	10w_HFD	2w_chow_FR	NaN	NaN	NaN
10w_HFD_Fr / 2w_chow_FR	Q9DBT9	Q9DBT9	0.645159	0.645159	3.35e-09	Q9DBT9	Dmgdh	Dimethylglycine dehydrogenase, mitochondrial	M2GD_MOUSE	41	56.3912	1.56391	10w_HFD_Fr	2w_chow_FR	NaN	NaN	NaN
10w_HFD_gluc / 2w_chow_FR	Q9DBT9	Q9DBT9	0.760059	0.760059	8.1e-15	Q9DBT9	Dmgdh	Dimethylglycine dehydrogenase, mitochondrial	M2GD_MOUSE	41	69.356	1.69356	10w_HFD_gluc	2w_chow_FR	NaN	NaN	NaN
10w_chow_gluc / 10w_HFD	Q9DBT9	Q9DBT9	-0.741721	0.741721	5.76e-13	Q9DBT9	Dmgdh	Dimethylglycine dehydrogenase, mitochondrial	M2GD_MOUSE	41	-40.1974	0.598026	10w_chow_gluc	10w_HFD	NaN	NaN	NaN
10w_chow_gluc / 10w_HFD_gluc	Q9DBT9	Q9DBT9	-0.620644	0.620644	2.48e-14	Q9DBT9	Dmgdh	Dimethylglycine dehydrogenase, mitochondrial	M2GD_MOUSE	41	-34.9619	0.650381	10w_chow_gluc	10w_HFD_gluc	NaN	NaN	NaN
10w_HFD / 2w_HFD_fr	Q6PNC0	Q6PNC0	-2.78365	2.78365	0.00145387	Q6PNC0	Dmxl1	DmX-like protein 1	DMXL1_MOUSE	2	-85.4776	0.145224	10w_HFD	2w_HFD_fr	NaN	NaN	NaN
10w_HFD_Fr / 2w_HFD_fr	Q6PNC0	Q6PNC0	-3.51373	3.51373	0.00401531	Q6PNC0	Dmxl1	DmX-like protein 1	DMXL1_MOUSE	2	-91.2449	0.0875511	10w_HFD_Fr	2w_HFD_fr	NaN	NaN	NaN
10w_HFD_gluc / 2w_HFD_fr	Q6PNC0	Q6PNC0	-2.49758	2.49758	0.00850681	Q6PNC0	Dmxl1	DmX-like protein 1	DMXL1_MOUSE	2	-82.2926	0.177074	10w_HFD_gluc	2w_HFD_fr	NaN	NaN	NaN
10w_HFD / control	Q6PNC0	Q6PNC0	-2.45286	2.45286	0.00497313	Q6PNC0	Dmxl1	DmX-like protein 1	DMXL1_MOUSE	2	-81.7352	0.182648	10w_HFD	control	NaN	NaN	NaN
10w_HFD_Fr / control	Q6PNC0	Q6PNC0	-3.18294	3.18294	0.00762725	Q6PNC0	Dmxl1	DmX-like protein 1	DMXL1_MOUSE	2	-88.9887	0.110113	10w_HFD_Fr	control	NaN	NaN	NaN
10w_HFD / 2w_HFD	Q6PNC0	Q6PNC0	-2.84386	2.84386	0.00176625	Q6PNC0	Dmxl1	DmX-like protein 1	DMXL1_MOUSE	2	-86.0712	0.139288	10w_HFD	2w_HFD	NaN	NaN	NaN
10w_HFD_Fr / 2w_HFD	Q6PNC0	Q6PNC0	-3.57394	3.57394	0.00148879	Q6PNC0	Dmxl1	DmX-like protein 1	DMXL1_MOUSE	2	-91.6028	0.0839724	10w_HFD_Fr	2w_HFD	NaN	NaN	NaN
10w_chow_Fr / 2w_HFD	Q6PNC0	Q6PNC0	-1.75861	1.75861	0.000843727	Q6PNC0	Dmxl1	DmX-like protein 1	DMXL1_MOUSE	2	-70.4467	0.295533	10w_chow_Fr	2w_HFD	NaN	NaN	NaN
10w_HFD_gluc / 2w_HFD	Q6PNC0	Q6PNC0	-2.55779	2.55779	0.00346533	Q6PNC0	Dmxl1	DmX-like protein 1	DMXL1_MOUSE	2	-83.0164	0.169836	10w_HFD_gluc	2w_HFD	NaN	NaN	NaN
10w_HFD / 2w_chow_Gluc	Q6PNC0	Q6PNC0	-2.50726	2.50726	0.00808569	Q6PNC0	Dmxl1	DmX-like protein 1	DMXL1_MOUSE	2	-82.4111	0.175889	10w_HFD	2w_chow_Gluc	NaN	NaN	NaN
10w_HFD_Fr / 2w_chow_Gluc	Q6PNC0	Q6PNC0	-3.23735	3.23735	0.00164357	Q6PNC0	Dmxl1	DmX-like protein 1	DMXL1_MOUSE	2	-89.3962	0.106038	10w_HFD_Fr	2w_chow_Gluc	NaN	NaN	NaN
10w_HFD_gluc / 2w_chow_Gluc	Q6PNC0	Q6PNC0	-2.2212	2.2212	0.00639406	Q6PNC0	Dmxl1	DmX-like protein 1	DMXL1_MOUSE	2	-78.5537	0.214463	10w_HFD_gluc	2w_chow_Gluc	NaN	NaN	NaN
10w_HFD / 2w_HFD_gluc	Q6PNC0	Q6PNC0	-2.56513	2.56513	0.00109781	Q6PNC0	Dmxl1	DmX-like protein 1	DMXL1_MOUSE	2	-83.1027	0.168973	10w_HFD	2w_HFD_gluc	NaN	NaN	NaN
10w_HFD_Fr / 2w_HFD_gluc	Q6PNC0	Q6PNC0	-3.29522	3.29522	0.00112684	Q6PNC0	Dmxl1	DmX-like protein 1	DMXL1_MOUSE	2	-89.8131	0.101869	10w_HFD_Fr	2w_HFD_gluc	NaN	NaN	NaN
10w_HFD_gluc / 2w_HFD_gluc	Q6PNC0	Q6PNC0	-2.27906	2.27906	0.00210075	Q6PNC0	Dmxl1	DmX-like protein 1	DMXL1_MOUSE	2	-79.3969	0.206031	10w_HFD_gluc	2w_HFD_gluc	NaN	NaN	NaN
10w_HFD / 2w_chow_FR	Q6PNC0	Q6PNC0	-2.78898	2.78898	0.00135619	Q6PNC0	Dmxl1	DmX-like protein 1	DMXL1_MOUSE	2	-85.5311	0.144689	10w_HFD	2w_chow_FR	NaN	NaN	NaN
10w_HFD_Fr / 2w_chow_FR	Q6PNC0	Q6PNC0	-3.51906	3.51906	0.00145721	Q6PNC0	Dmxl1	DmX-like protein 1	DMXL1_MOUSE	2	-91.2772	0.0872283	10w_HFD_Fr	2w_chow_FR	NaN	NaN	NaN
10w_chow_Fr / 2w_chow_FR	Q6PNC0	Q6PNC0	-1.70373	1.70373	0.00284276	Q6PNC0	Dmxl1	DmX-like protein 1	DMXL1_MOUSE	2	-69.3008	0.306992	10w_chow_Fr	2w_chow_FR	NaN	NaN	NaN
10w_HFD_gluc / 2w_chow_FR	Q6PNC0	Q6PNC0	-2.50291	2.50291	0.00329949	Q6PNC0	Dmxl1	DmX-like protein 1	DMXL1_MOUSE	2	-82.3579	0.176421	10w_HFD_gluc	2w_chow_FR	NaN	NaN	NaN
10w_chow_gluc / 10w_HFD	Q6PNC0	Q6PNC0	2.00981	2.00981	0.00178154	Q6PNC0	Dmxl1	DmX-like protein 1	DMXL1_MOUSE	2	302.73	4.0273	10w_chow_gluc	10w_HFD	NaN	NaN	NaN
10w_chow_Fr / 10w_HFD_Fr	Q6PNC0	Q6PNC0	1.81533	1.81533	0.00843811	Q6PNC0	Dmxl1	DmX-like protein 1	DMXL1_MOUSE	2	251.94	3.5194	10w_chow_Fr	10w_HFD_Fr	NaN	NaN	NaN
10w_HFD_gluc / 10w_HFD_Fr	Q6PNC0	Q6PNC0	1.01615	1.01615	0.00477619	Q6PNC0	Dmxl1	DmX-like protein 1	DMXL1_MOUSE	2	102.252	2.02252	10w_HFD_gluc	10w_HFD_Fr	NaN	NaN	NaN
10w_chow_gluc / 10w_HFD_Fr	Q6PNC0	Q6PNC0	2.7399	2.7399	0.00773869	Q6PNC0	Dmxl1	DmX-like protein 1	DMXL1_MOUSE	2	568.023	6.68023	10w_chow_gluc	10w_HFD_Fr	NaN	NaN	NaN
10w_HFD / 2w_HFD_fr	P63037	P63037	-0.933326	0.933326	4.58e-06	P63037	Dnaja1	DnaJ homolog subfamily A member 1	DNJA1_MOUSE	2	-47.635	0.52365	10w_HFD	2w_HFD_fr	NaN	NaN	NaN
10w_HFD_Fr / 2w_HFD_fr	P63037	P63037	-0.826636	0.826636	7.69e-05	P63037	Dnaja1	DnaJ homolog subfamily A member 1	DNJA1_MOUSE	2	-43.6158	0.563842	10w_HFD_Fr	2w_HFD_fr	NaN	NaN	NaN
10w_chow_Fr / 2w_HFD_fr	P63037	P63037	-0.6748	0.6748	0.0082838	P63037	Dnaja1	DnaJ homolog subfamily A member 1	DNJA1_MOUSE	2	-37.3581	0.626419	10w_chow_Fr	2w_HFD_fr	NaN	NaN	NaN
10w_HFD / 2w_HFD_gluc	P63037	P63037	-1.19462	1.19462	0.000720321	P63037	Dnaja1	DnaJ homolog subfamily A member 1	DNJA1_MOUSE	2	-56.3099	0.436901	10w_HFD	2w_HFD_gluc	NaN	NaN	NaN
10w_HFD_Fr / 2w_HFD_gluc	P63037	P63037	-1.08793	1.08793	2.89e-06	P63037	Dnaja1	DnaJ homolog subfamily A member 1	DNJA1_MOUSE	2	-52.9565	0.470435	10w_HFD_Fr	2w_HFD_gluc	NaN	NaN	NaN
10w_chow_Fr / 2w_HFD_gluc	P63037	P63037	-0.936096	0.936096	0.0019562	P63037	Dnaja1	DnaJ homolog subfamily A member 1	DNJA1_MOUSE	2	-47.7355	0.522645	10w_chow_Fr	2w_HFD_gluc	NaN	NaN	NaN
10w_HFD_gluc / 2w_HFD_gluc	P63037	P63037	-0.81624	0.81624	1.2e-05	P63037	Dnaja1	DnaJ homolog subfamily A member 1	DNJA1_MOUSE	2	-43.208	0.56792	10w_HFD_gluc	2w_HFD_gluc	NaN	NaN	NaN
10w_chow_gluc / 2w_HFD_gluc	P63037	P63037	-0.659349	0.659349	0.00725911	P63037	Dnaja1	DnaJ homolog subfamily A member 1	DNJA1_MOUSE	2	-36.6836	0.633164	10w_chow_gluc	2w_HFD_gluc	NaN	NaN	NaN
10w_chow / 2w_HFD_gluc	P63037	P63037	-0.710073	0.710073	0.00180401	P63037	Dnaja1	DnaJ homolog subfamily A member 1	DNJA1_MOUSE	2	-38.8711	0.611289	10w_chow	2w_HFD_gluc	NaN	NaN	NaN
10w_HFD / 2w_chow_FR	P63037	P63037	-0.709136	0.709136	5.94e-05	P63037	Dnaja1	DnaJ homolog subfamily A member 1	DNJA1_MOUSE	2	-38.8314	0.611686	10w_HFD	2w_chow_FR	NaN	NaN	NaN
10w_HFD_Fr / 2w_chow_FR	P63037	P63037	-0.602446	0.602446	0.000302116	P63037	Dnaja1	DnaJ homolog subfamily A member 1	DNJA1_MOUSE	2	-34.1363	0.658637	10w_HFD_Fr	2w_chow_FR	NaN	NaN	NaN
10w_HFD / 2w_HFD_fr	Q99KV1	Q99KV1	-0.937216	0.937216	0.000217374	Q99KV1	Dnajb11	DnaJ homolog subfamily B member 11	DJB11_MOUSE	2	-47.776	0.52224	10w_HFD	2w_HFD_fr	NaN	NaN	NaN
10w_HFD_Fr / 2w_HFD_fr	Q99KV1	Q99KV1	-2.02459	2.02459	2.44e-05	Q99KV1	Dnajb11	DnaJ homolog subfamily B member 11	DJB11_MOUSE	2	-75.4225	0.245775	10w_HFD_Fr	2w_HFD_fr	NaN	NaN	NaN
10w_chow_Fr / 2w_HFD_fr	Q99KV1	Q99KV1	-1.2031	1.2031	0.000116261	Q99KV1	Dnajb11	DnaJ homolog subfamily B member 11	DJB11_MOUSE	2	-56.5658	0.434342	10w_chow_Fr	2w_HFD_fr	NaN	NaN	NaN
10w_HFD_gluc / 2w_HFD_fr	Q99KV1	Q99KV1	-0.684362	0.684362	0.0024225	Q99KV1	Dnajb11	DnaJ homolog subfamily B member 11	DJB11_MOUSE	2	-37.7719	0.622281	10w_HFD_gluc	2w_HFD_fr	NaN	NaN	NaN
10w_HFD / control	Q99KV1	Q99KV1	-0.916149	0.916149	0.00172204	Q99KV1	Dnajb11	DnaJ homolog subfamily B member 11	DJB11_MOUSE	2	-47.0078	0.529922	10w_HFD	control	NaN	NaN	NaN
10w_HFD_Fr / control	Q99KV1	Q99KV1	-2.00352	2.00352	0.000200418	Q99KV1	Dnajb11	DnaJ homolog subfamily B member 11	DJB11_MOUSE	2	-75.0609	0.249391	10w_HFD_Fr	control	NaN	NaN	NaN
10w_chow_Fr / control	Q99KV1	Q99KV1	-1.18203	1.18203	0.000612071	Q99KV1	Dnajb11	DnaJ homolog subfamily B member 11	DJB11_MOUSE	2	-55.9269	0.440731	10w_chow_Fr	control	NaN	NaN	NaN
10w_HFD_gluc / control	Q99KV1	Q99KV1	-0.663294	0.663294	0.00219099	Q99KV1	Dnajb11	DnaJ homolog subfamily B member 11	DJB11_MOUSE	2	-36.8565	0.631435	10w_HFD_gluc	control	NaN	NaN	NaN
10w_HFD / 2w_HFD	Q99KV1	Q99KV1	-0.74366	0.74366	0.00357454	Q99KV1	Dnajb11	DnaJ homolog subfamily B member 11	DJB11_MOUSE	2	-40.2778	0.597222	10w_HFD	2w_HFD	NaN	NaN	NaN
10w_HFD_Fr / 2w_HFD	Q99KV1	Q99KV1	-1.83103	1.83103	3.59e-05	Q99KV1	Dnajb11	DnaJ homolog subfamily B member 11	DJB11_MOUSE	2	-71.8937	0.281063	10w_HFD_Fr	2w_HFD	NaN	NaN	NaN
10w_chow_Fr / 2w_HFD	Q99KV1	Q99KV1	-1.00954	1.00954	0.000391441	Q99KV1	Dnajb11	DnaJ homolog subfamily B member 11	DJB11_MOUSE	2	-50.3295	0.496705	10w_chow_Fr	2w_HFD	NaN	NaN	NaN
10w_HFD / 2w_chow_Gluc	Q99KV1	Q99KV1	-0.823433	0.823433	0.0055586	Q99KV1	Dnajb11	DnaJ homolog subfamily B member 11	DJB11_MOUSE	2	-43.4904	0.565096	10w_HFD	2w_chow_Gluc	NaN	NaN	NaN
10w_HFD_Fr / 2w_chow_Gluc	Q99KV1	Q99KV1	-1.91081	1.91081	5.16e-05	Q99KV1	Dnajb11	DnaJ homolog subfamily B member 11	DJB11_MOUSE	2	-73.4056	0.265944	10w_HFD_Fr	2w_chow_Gluc	NaN	NaN	NaN
10w_chow_Fr / 2w_chow_Gluc	Q99KV1	Q99KV1	-1.08931	1.08931	0.000526293	Q99KV1	Dnajb11	DnaJ homolog subfamily B member 11	DJB11_MOUSE	2	-53.0015	0.469985	10w_chow_Fr	2w_chow_Gluc	NaN	NaN	NaN
10w_HFD / 2w_HFD_gluc	Q99KV1	Q99KV1	-1.27245	1.27245	0.000318938	Q99KV1	Dnajb11	DnaJ homolog subfamily B member 11	DJB11_MOUSE	2	-58.6043	0.413957	10w_HFD	2w_HFD_gluc	NaN	NaN	NaN
10w_HFD_Fr / 2w_HFD_gluc	Q99KV1	Q99KV1	-2.35982	2.35982	1.93e-05	Q99KV1	Dnajb11	DnaJ homolog subfamily B member 11	DJB11_MOUSE	2	-80.5185	0.194815	10w_HFD_Fr	2w_HFD_gluc	NaN	NaN	NaN
10w_chow_Fr / 2w_HFD_gluc	Q99KV1	Q99KV1	-1.53833	1.53833	0.000567748	Q99KV1	Dnajb11	DnaJ homolog subfamily B member 11	DJB11_MOUSE	2	-65.5716	0.344284	10w_chow_Fr	2w_HFD_gluc	NaN	NaN	NaN
10w_HFD_gluc / 2w_HFD_gluc	Q99KV1	Q99KV1	-1.01959	1.01959	0.000249844	Q99KV1	Dnajb11	DnaJ homolog subfamily B member 11	DJB11_MOUSE	2	-50.6745	0.493255	10w_HFD_gluc	2w_HFD_gluc	NaN	NaN	NaN
10w_chow_gluc / 2w_HFD_gluc	Q99KV1	Q99KV1	-0.841272	0.841272	0.00568005	Q99KV1	Dnajb11	DnaJ homolog subfamily B member 11	DJB11_MOUSE	2	-44.1849	0.558151	10w_chow_gluc	2w_HFD_gluc	NaN	NaN	NaN
10w_chow / 2w_HFD_gluc	Q99KV1	Q99KV1	-0.78049	0.78049	0.00272937	Q99KV1	Dnajb11	DnaJ homolog subfamily B member 11	DJB11_MOUSE	2	-41.7831	0.582169	10w_chow	2w_HFD_gluc	NaN	NaN	NaN
[truncated: 4,342 more rows]
