# Supplementary material for: Temporal dynamics of liver mitochondrial protein acetylation and succinylation and metabolites due to high fat diet and/or excess glucose or fructose
Source: PLoS One. 2018 Dec 26;13(12):e0208973. doi: 10.1371/journal.pone.0208973 (PMC6306174; doi:10.1371/journal.pone.0208973)
Supplement: S5 Table — (XLSX) [file pone.0208973.s005.xlsx]

## Sheet: Table_S5_aK_quant_unfiltered_ge
Supplemental Table 5: Unfiltered statistical comparisons of site-level acetylation (mapDIA output).
geneid	Uniprot_site.residue+mass	nPeptide	nFragment	Label2	log2FC	score	FDR	log_oddsDE
Agmat	A2AS89_199.K+42.011	1	13	2wFruc/2wCon	0.310654	0.692222	0.025163	0.810528
Agmat	A2AS89_223.K+42.011	1	13	2wFruc/2wCon	0.123432	0.0915702	0.175411	-2.29461
Endog	O08600_211.K+42.011	1	10	2wFruc/2wCon	-0.328793	0.86043	0.0101031	1.81887
Dld	O08749_104.K+42.011	1	8	2wFruc/2wCon	0.0638011	0.00806739	0.399951	-4.81182
Dld	O08749_122.K+42.011	2	24	2wFruc/2wCon	-0.0445263	8.29e-05	0.481799	-9.3979
Dld	O08749_132.K+42.011	1	13	2wFruc/2wCon	-0.0340015	0.0059441	0.453578	-5.11939
Dld	O08749_132.K+42.011_O08749_143.K+42.011	1	12	2wFruc/2wCon	-0.015303	0.00587391	0.455453	-5.13134
Dld	O08749_143.K+42.011	2	24	2wFruc/2wCon	-0.0930255	0.00013375	0.47873	-8.91941
Dld	O08749_159.K+42.011	1	13	2wFruc/2wCon	0.443685	0.797821	0.0154818	1.37273
Dld	O08749_277.K+42.011	1	13	2wFruc/2wCon	0.151677	0.019988	0.301571	-3.89243
Dld	O08749_410.K+42.011	1	13	2wFruc/2wCon	-0.0513586	0.00758313	0.409797	-4.87422
Dld	O08749_420.K+42.011	1	13	2wFruc/2wCon	0.134729	0.0126836	0.346318	-4.35468
Dld	O08749_66.K+42.011	1	13	2wFruc/2wCon	-0.102515	0.00979107	0.374004	-4.61645
Hsd17b10	O08756_107.K+42.011	1	13	2wFruc/2wCon	0.465881	0.999636	2.29e-05	7.91924
Hsd17b10	O08756_212.K+42.011	1	5	2wFruc/2wCon	-1.82836	0.188959	0.12038	-1.45679
Rpl21	O09167_122.K+42.011	1	9	2wFruc/2wCon	-0.239636	0.01995	0.301723	-3.89438
Amacr	O09174_57.K+42.011	1	13	2wFruc/2wCon	-0.159368	0.578276	0.0388505	0.315699
Phb2	O35129_147.K+42.011	1	12	2wFruc/2wCon	-0.475317	0.983541	0.0010971	4.09032
Phb2	O35129_216.K+42.011	1	11	2wFruc/2wCon	-0.250417	0.984559	0.00104956	4.1552
Phb2	O35129_244.K+42.011	1	13	2wFruc/2wCon	-0.371411	0.995118	0.000320647	5.31721
Phb2	O35129_250.K+42.011	1	8	2wFruc/2wCon	-0.560928	0.193563	0.118923	-1.42703
Phb2	O35129_262.K+42.011	1	13	2wFruc/2wCon	-0.088896	0.00843885	0.393153	-4.76643
Phb2	O35129_296.K+42.011	1	9	2wFruc/2wCon	0.281448	0.03565	0.249393	-3.29771
Agxt	O35423_330.K+42.011	2	25	2wFruc/2wCon	-0.131391	0.000272847	0.475013	-8.20633
Ech1	O35459_147.K+42.011	1	11	2wFruc/2wCon	-0.060113	0.00788935	0.403368	-4.83432
Ech1	O35459_316.K+42.011	1	12	2wFruc/2wCon	0.109508	0.00925701	0.381106	-4.67307
Ech1	O35459_76.K+42.011	1	10	2wFruc/2wCon	0.215831	0.0233976	0.287208	-3.73145
Ech1	O35459_94.K+42.011	1	10	2wFruc/2wCon	-0.0666716	0.00751599	0.411146	-4.88318
Slc27a2	O35488_291.K+42.011	2	26	2wFruc/2wCon	-0.185435	0.00667006	0.43342	-5.00343
C1qbp	O35658_88.K+42.011	1	13	2wFruc/2wCon	-0.942922	0.924523	0.00507632	2.50545
Ddost	O54734_359.K+42.011	1	9	2wFruc/2wCon	-0.14838	0.0124193	0.348541	-4.376
Nipsnap1	O55125_157.K+42.011	1	9	2wFruc/2wCon	0.496404	0.999629	2.34e-05	7.89762
Nipsnap1	O55125_191.K+42.011	2	23	2wFruc/2wCon	-0.40861	0.0274892	0.273939	-3.56609
Nipsnap1	O55125_279.K+42.011	2	24	2wFruc/2wCon	0.19676	0.00234022	0.465253	-6.05517
Rdh7	O88451_224.K+42.011	1	13	2wFruc/2wCon	-0.0600982	0.00711543	0.421585	-4.93835
Clpp	O88696_207.K+42.011	1	12	2wFruc/2wCon	0.16228	0.0189754	0.306341	-3.94545
Idh1	O88844_81.K+42.011	1	9	2wFruc/2wCon	0.0274859	0.00700071	0.424624	-4.95472
Gcat	O88986_184.K+42.011	2	25	2wFruc/2wCon	0.0360777	9.4e-05	0.480942	-9.272
Gcat	O88986_365.K+42.011	1	13	2wFruc/2wCon	-0.145552	0.0668582	0.200603	-2.63598
Gcat	O88986_42.K+42.011	1	10	2wFruc/2wCon	-0.130935	0.0182195	0.310312	-3.98688
Mtatp8	P03930_46.K+42.011	1	9	2wFruc/2wCon	-0.0990528	0.00926569	0.380865	-4.67213
Mtatp8	P03930_54.K+42.011	1	12	2wFruc/2wCon	-0.0932832	0.012033	0.352375	-4.40799
Got2	P05202_122.K+42.011	1	13	2wFruc/2wCon	-0.215101	0.0104819	0.366867	-4.54756
Got2	P05202_159.K+42.011	1	13	2wFruc/2wCon	-0.23586	0.103517	0.165719	-2.15874
Got2	P05202_227.K+42.011	1	11	2wFruc/2wCon	-1.68879	0.868312	0.00941184	1.88611
Got2	P05202_234.K+42.011	1	12	2wFruc/2wCon	0.261683	0.487783	0.0508843	-0.0488777
Got2	P05202_296.K+42.011	2	26	2wFruc/2wCon	0.225184	0.951541	0.00325379	2.97736
Got2	P05202_296.K+42.011_P05202_302.K+42.011	1	13	2wFruc/2wCon	-0.098077	0.0103046	0.368416	-4.56481
Got2	P05202_302.K+42.011	1	12	2wFruc/2wCon	0.748807	0.0321991	0.258089	-3.40309
Got2	P05202_309.K+42.011	2	26	2wFruc/2wCon	-1.06533	0.996378	0.000227999	5.61715
Got2	P05202_345.K+42.011	2	26	2wFruc/2wCon	0.00901066	6.22e-05	0.483673	-9.68442
Got2	P05202_363.K+42.011	1	13	2wFruc/2wCon	0.24027	0.474897	0.0531948	-0.100497
Got2	P05202_387.K+42.011	1	12	2wFruc/2wCon	-1.51231	0.988501	0.000768528	4.45396
Got2	P05202_404.K+42.011	3	31	2wFruc/2wCon	-0.0295311	4.83e-07	0.488718	-14.5442
Got2	P05202_90.K+42.011	1	11	2wFruc/2wCon	0.414876	0.808672	0.0141607	1.44141
Got2	P05202_94.K+42.011	1	9	2wFruc/2wCon	-1.02778	0.809733	0.0141393	1.44828
Mdh2	P08249_185.K+42.011	1	13	2wFruc/2wCon	-0.560916	0.90947	0.00623339	2.30718
Mdh2	P08249_203.K+42.011	1	9	2wFruc/2wCon	-0.198604	0.0354128	0.249795	-3.30463
Mdh2	P08249_239.K+42.011	1	13	2wFruc/2wCon	-0.816606	0.999973	1.57e-06	10.5143
Mdh2	P08249_296.K+42.011	1	13	2wFruc/2wCon	-0.0912036	0.0094023	0.379174	-4.65735
Mdh2	P08249_301.K+42.011	2	26	2wFruc/2wCon	0.0153048	0.000303138	0.474339	-8.10102
Mdh2	P08249_307.K+42.011	1	13	2wFruc/2wCon	0.247431	0.961952	0.00245321	3.23013
Mdh2	P08249_314.K+42.011	2	26	2wFruc/2wCon	-1.26011	0.998973	6.44e-05	6.88009
Mdh2	P08249_324.K+42.011	2	26	2wFruc/2wCon	-0.0610014	7.99e-05	0.482055	-9.43488
Mdh2	P08249_335.K+42.011	1	13	2wFruc/2wCon	0.00879308	0.00554844	0.462283	-5.18867
P4hb	P09103_446.K+42.011	1	13	2wFruc/2wCon	-0.336453	0.650063	0.0300876	0.619314
P4hb	P09103_67.K+42.011	1	12	2wFruc/2wCon	0.34054	0.394522	0.065965	-0.428343
Sod2	P09671_122.K+42.011	1	13	2wFruc/2wCon	-0.145562	0.0425185	0.234997	-3.11437
Sod2	P09671_130.K+42.011	3	35	2wFruc/2wCon	-0.167702	0.000432945	0.472751	-7.74447
Sod2	P09671_68.K+42.011	1	13	2wFruc/2wCon	-0.0998082	0.00849333	0.392263	-4.75995
Sod2	P09671_75.K+42.011	1	9	2wFruc/2wCon	-0.476198	0.190162	0.120048	-1.44896
Eef1a1	P10126_179.K+42.011	1	10	2wFruc/2wCon	0.0771156	0.011575	0.356469	-4.44727
Gpx1	P11352_112.K+42.011	1	12	2wFruc/2wCon	-0.546846	0.0362421	0.248071	-3.28062
Gpx1	P11352_119.K+42.011	1	13	2wFruc/2wCon	-0.141416	0.0188421	0.307039	-3.95264
Gpx1	P11352_62.K+42.011	2	26	2wFruc/2wCon	0.114188	0.000978559	0.46913	-6.92845
Otc	P11725_144.K+42.011	1	13	2wFruc/2wCon	0.344806	0.99999	5.29e-07	11.5456
Otc	P11725_231.K+42.011	1	13	2wFruc/2wCon	-0.762873	0.483199	0.0515841	-0.0672299
Otc	P11725_238.K+42.011	1	13	2wFruc/2wCon	0.150575	0.0200949	0.301065	-3.88699
Otc	P11725_243.K+42.011	3	33	2wFruc/2wCon	-0.132444	4.77e-05	0.485535	-9.94949
Otc	P11725_292.K+42.011	1	13	2wFruc/2wCon	-0.492556	1	2.89e-08	14.5737
Otc	P11725_80.K+42.011_P11725_88.K+42.011	1	10	2wFruc/2wCon	0.416583	0.36992	0.0710474	-0.532562
Otc	P11725_88.K+42.011	2	26	2wFruc/2wCon	0.0992737	0.00197278	0.466038	-6.22634
Fabp1	P12710_84.K+42.011	1	13	2wFruc/2wCon	0.0252389	0.00602224	0.451531	-5.10626
Rpl7a	P12970_212.K+42.011	2	22	2wFruc/2wCon	-0.36028	0.368131	0.0716273	-0.540243
Rpl7a	P12970_217.K+42.011	1	13	2wFruc/2wCon	-0.433308	0.993748	0.000403914	5.06856
Rpl7a	P12970_97.K+42.011	2	25	2wFruc/2wCon	-0.384499	1	1.45e-11	22.1078
Mdh1	P14152_118.K+42.011	1	9	2wFruc/2wCon	-0.0827185	0.00808601	0.399497	-4.8095
Mut	P16332_210.K+42.011	1	13	2wFruc/2wCon	-0.106246	0.0173868	0.314778	-4.03451
Mut	P16332_333.K+42.011	1	12	2wFruc/2wCon	-0.728114	0.940425	0.00403654	2.7591
Mut	P16332_341.K+42.011	1	9	2wFruc/2wCon	0.0333599	0.00726672	0.41766	-4.91716
Mut	P16332_463.K+42.011	1	13	2wFruc/2wCon	-0.481475	0.999314	4.28e-05	7.28426
Mut	P16332_600.K+42.011	1	10	2wFruc/2wCon	-0.459053	0.67816	0.0265611	0.745328
Mut	P16332_604.K+42.011	1	8	2wFruc/2wCon	-0.135586	0.0124492	0.348319	-4.37357
Ass1	P16460_112.K+42.011	1	13	2wFruc/2wCon	0.0342394	0.00594671	0.453546	-5.11895
Ass1	P16460_165.K+42.011	1	11	2wFruc/2wCon	-0.52217	0.335859	0.0784149	-0.681804
Gapdh	P16858_192.K+42.011	1	13	2wFruc/2wCon	0.0399546	0.00671641	0.43244	-4.99646
Ugt2b17	P17717_356.K+42.011	1	13	2wFruc/2wCon	-0.033996	0.00602202	0.451563	-5.10629
Rpl13a	P19253_191.K+42.011	2	20	2wFruc/2wCon	0.0800019	0.000473502	0.472367	-7.65488
Cox5b	P19536_120.K+42.011	1	12	2wFruc/2wCon	-0.399593	0.523891	0.0463914	0.0956378
Cox5b	P19536_85.K+42.011	1	13	2wFruc/2wCon	0.181822	0.193638	0.118791	-1.42654
Cox4i1	P19783_164.K+42.011	1	9	2wFruc/2wCon	-0.159913	0.0180928	0.311101	-3.99398
Cox4i1	P19783_29.K+42.011	1	11	2wFruc/2wCon	-0.129158	0.0117069	0.355428	-4.4358
Cox4i1	P19783_60.K+42.011	2	24	2wFruc/2wCon	-0.457064	0.138838	0.143439	-1.82497
Cox4i1	P19783_65.K+42.011	1	13	2wFruc/2wCon	0.205093	0.0588401	0.210338	-2.77229
Cox4i1	P19783_67.K+42.011	2	20	2wFruc/2wCon	0.0883113	0.000471698	0.472397	-7.6587
Hspa5	P20029_269.K+42.011	1	12	2wFruc/2wCon	-0.127049	0.0150851	0.328558	-4.17885
Prdx3	P20108_92.K+42.011	1	13	2wFruc/2wCon	0.0777343	0.0162591	0.321973	-4.10271
Fech	P22315_142.K+42.011	1	13	2wFruc/2wCon	-0.308698	0.811799	0.013926	1.46174
Fech	P22315_217.K+42.011	1	11	2wFruc/2wCon	-0.389693	0.159966	0.132239	-1.65848
Fech	P22315_287.K+42.011	2	25	2wFruc/2wCon	-0.121625	0.000476346	0.472279	-7.64889
Ca5a	P23589_189.K+42.011	1	13	2wFruc/2wCon	-0.272324	0.277903	0.0918476	-0.954887
Cat	P24270_430.K+42.011	1	13	2wFruc/2wCon	-0.240504	0.359301	0.0736701	-0.578397
Cat	P24270_449.K+42.011	1	10	2wFruc/2wCon	-0.287706	0.567295	0.0403051	0.270825
Cat	P24270_476.K+42.011	1	13	2wFruc/2wCon	-0.152622	0.0586808	0.210462	-2.77517
Cat	P24270_499.K+42.011	1	13	2wFruc/2wCon	-0.0731239	0.00929064	0.380624	-4.66941
Ppib	P24369_215.K+42.011	1	13	2wFruc/2wCon	-0.000640341	0.00555418	0.462253	-5.18763
Uox	P25688_118.K+42.011	1	13	2wFruc/2wCon	-0.335936	0.999367	4e-05	7.36426
Uox	P25688_158.K+42.011	1	13	2wFruc/2wCon	-0.171785	0.13235	0.14697	-1.88034
Uox	P25688_164.K+42.011	1	13	2wFruc/2wCon	-0.119845	0.0225566	0.290758	-3.76891
Uox	P25688_185.K+42.011	1	13	2wFruc/2wCon	0.0849546	0.00895156	0.385332	-4.70694
Uox	P25688_220.K+42.011	2	20	2wFruc/2wCon	-0.235788	0.0413395	0.236828	-3.14372
Uox	P25688_227.K+42.011	1	13	2wFruc/2wCon	-0.328509	0.947703	0.00348544	2.8971
Uox	P25688_296.K+42.011	1	9	2wFruc/2wCon	0.101221	0.0227329	0.289717	-3.76095
Uox	P25688_36.K+42.011	1	8	2wFruc/2wCon	0.13513	0.0112607	0.359013	-4.47511
Uox	P25688_80.K+42.011	1	12	2wFruc/2wCon	-0.264344	0.568724	0.0401751	0.276648
Glud1	P26443_346.K+42.011	1	13	2wFruc/2wCon	-1.29172	0.998467	9.59e-05	6.47904
Glud1	P26443_352.K+42.011	1	13	2wFruc/2wCon	-0.133801	0.038831	0.24228	-3.20893
Glud1	P26443_480.K+42.011	1	13	2wFruc/2wCon	-0.265953	0.313691	0.083277	-0.782918
Glud1	P26443_545.K+42.011	2	25	2wFruc/2wCon	-0.14454	0.00158228	0.467002	-6.44731
Rpl3	P27659_294.K+42.011	1	12	2wFruc/2wCon	-0.442041	0.993337	0.00042859	5.00443
Oat	P29758_102.K+42.011	1	13	2wFruc/2wCon	0.214714	0.0160386	0.323214	-4.11659
Oat	P29758_107.K+42.011	1	11	2wFruc/2wCon	0.0795074	0.00842372	0.393654	-4.76824
Oat	P29758_362.K+42.011	2	24	2wFruc/2wCon	-0.19942	0.000841325	0.469965	-7.07969
Dbi	P31786_51.K+42.011	1	10	2wFruc/2wCon	0.189532	0.117716	0.155605	-2.01424
Dbi	P31786_55.K+42.011	1	13	2wFruc/2wCon	0.0665308	0.0129658	0.34399	-4.33239
Dbi	P31786_77.K+42.011	1	12	2wFruc/2wCon	0.017218	0.00604296	0.45112	-5.1028
Scp2	P32020_132.K+42.011	1	8	2wFruc/2wCon	0.108363	0.0116036	0.356036	-4.44477
Scp2	P32020_183.K+42.011	1	13	2wFruc/2wCon	0.0156883	0.00582206	0.456541	-5.14026
Scp2	P32020_432.K+42.011	1	13	2wFruc/2wCon	-0.0407582	0.006131	0.449151	-5.08825
Scp2	P32020_438.K+42.011	1	13	2wFruc/2wCon	0.0210803	0.00604772	0.450962	-5.10201
Scp2	P32020_453.K+42.011	1	13	2wFruc/2wCon	0.141674	0.0450418	0.231018	-3.05408
Scp2	P32020_491.K+42.011	1	13	2wFruc/2wCon	0.0102351	0.00586	0.455858	-5.13373
Scp2	P32020_522.K+42.011	1	13	2wFruc/2wCon	-0.13245	0.0257017	0.279748	-3.63516
Scp2	P32020_544.K+42.011	1	12	2wFruc/2wCon	0.161892	0.0165217	0.320103	-4.08642
Ephx2	P34914_191.K+42.011	1	13	2wFruc/2wCon	-0.6583	0.999999	3.65e-08	14.3461
Ephx2	P34914_473.K+42.011	1	7	2wFruc/2wCon	-0.471161	0.994183	0.000378198	5.14117
Ephx2	P34914_508.K+42.011	1	13	2wFruc/2wCon	-0.918197	1	1.95e-08	14.9828
Pdha1	P35486_244.K+42.011	1	11	2wFruc/2wCon	0.0315602	0.00648562	0.43853	-5.03166
Pdha1	P35486_267.K+42.011	1	10	2wFruc/2wCon	-0.0340658	0.00668389	0.433082	-5.00135
Pdha1	P35486_321.K+42.011	3	38	2wFruc/2wCon	0.33855	0.999985	8.59e-07	11.1177
Pdha1	P35486_63.K+42.011	1	9	2wFruc/2wCon	0.089884	0.00954253	0.376864	-4.64241
Cpox	P36552_393.K+42.011	2	22	2wFruc/2wCon	-0.208236	0.0524428	0.21809	-2.89416
Hmgcl	P38060_179.K+42.011	1	11	2wFruc/2wCon	-0.140865	0.013186	0.342053	-4.31533
Hmgcl	P38060_34.K+42.011	1	12	2wFruc/2wCon	-0.11004	0.0277886	0.272528	-3.55495
Hmgcl	P38060_48.K+42.011	2	24	2wFruc/2wCon	-0.109947	0.00263711	0.46486	-5.93543
Hspa9	P38647_135.K+42.011	2	26	2wFruc/2wCon	0.0894739	8.85e-05	0.481314	-9.33202
Hspa9	P38647_143.K+42.011	1	9	2wFruc/2wCon	-0.347643	0.836633	0.0121963	1.63338
Hspa9	P38647_234.K+42.011	1	13	2wFruc/2wCon	-0.346353	0.146654	0.139776	-1.76109
Hspa9	P38647_288.K+42.011	1	8	2wFruc/2wCon	-0.141786	0.012208	0.350574	-4.39338
Hspa9	P38647_345.K+42.011	1	10	2wFruc/2wCon	0.0548551	0.00696013	0.425526	-4.96057
Hspa9	P38647_360.K+42.011	1	13	2wFruc/2wCon	-0.221085	0.179977	0.123499	-1.5165
Hspa9	P38647_567.K+42.011	2	21	2wFruc/2wCon	-0.307009	0.0470071	0.226164	-3.00931
Hspa9	P38647_600.K+42.011	1	13	2wFruc/2wCon	0.0231873	0.00581041	0.456727	-5.14228
Hspa9	P38647_610.K+42.011	1	13	2wFruc/2wCon	-0.234468	0.177882	0.12443	-1.53076
Hspa9	P38647_617.K+42.011	1	8	2wFruc/2wCon	-0.0195233	0.00772464	0.406711	-4.85559
Acsl1	P41216_208.K+42.011	1	11	2wFruc/2wCon	0.0404679	0.00732866	0.416126	-4.90861
Acsl1	P41216_387.K+42.011	1	7	2wFruc/2wCon	-0.231931	0.0897711	0.176583	-2.31643
Acsl1	P41216_420.K+42.011	1	13	2wFruc/2wCon	-0.236672	0.989004	0.000737146	4.49918
Acsl1	P41216_522.K+42.011	1	10	2wFruc/2wCon	0.127916	0.0144863	0.331737	-4.21996
Acsl1	P41216_552.K+42.011	1	12	2wFruc/2wCon	-0.5746	0.99987	7.63e-06	8.94676
Acsl1	P41216_641.K+42.011	1	10	2wFruc/2wCon	-0.510225	0.575545	0.0394039	0.304511
Eci1	P42125_222.K+42.011	1	13	2wFruc/2wCon	0.085821	0.0277423	0.2728	-3.55666
Eci1	P42125_229.K+42.011	2	26	2wFruc/2wCon	-0.225261	0.0543792	0.215947	-2.85586
Eci1	P42125_242.K+42.011_P42125_255.K+42.011	1	13	2wFruc/2wCon	-0.0242426	0.00594981	0.453452	-5.11843
Eci1	P42125_247.K+42.011_P42125_255.K+42.011	1	12	2wFruc/2wCon	-0.0298951	0.00622769	0.446365	-5.0725
Eci1	P42125_255.K+42.011	2	26	2wFruc/2wCon	0.012937	3.3e-05	0.487131	-10.3199
Eci1	P42125_76.K+42.011	1	13	2wFruc/2wCon	-0.0121372	0.00583343	0.456417	-5.1383
Acadm	P45952_178.K+42.011	1	11	2wFruc/2wCon	0.127046	0.00892457	0.385925	-4.70998
Acadm	P45952_179.K+42.011	1	12	2wFruc/2wCon	0.0412663	0.00622753	0.446397	-5.07253
Acadm	P45952_212.K+42.011	1	8	2wFruc/2wCon	0.193181	0.0480261	0.224595	-2.98679
Acadm	P45952_301.K+42.011	1	13	2wFruc/2wCon	-0.164907	0.113785	0.158058	-2.05265
Acadm	P45952_79.K+42.011	1	13	2wFruc/2wCon	-0.0653421	0.0216474	0.293812	-3.81098
Fdx1	P46656_70.K+42.011	1	13	2wFruc/2wCon	0.0356378	0.00577119	0.457656	-5.14909
Aldh2	P47738_157.K+42.011	2	18	2wFruc/2wCon	-0.561462	0.100391	0.168085	-2.19289
Aldh2	P47738_161.K+42.011	1	8	2wFruc/2wCon	-2.40489	1	1.74e-08	15.0613
Aldh2	P47738_370.K+42.011	1	13	2wFruc/2wCon	0.0762669	0.0069041	0.427115	-4.96871
Aldh2	P47738_385.K+42.011	1	13	2wFruc/2wCon	-0.0543361	0.00666859	0.433487	-5.00366
Aldh2	P47738_443.K+42.011	1	13	2wFruc/2wCon	0.0304333	0.00597853	0.452855	-5.11358
Aldh2	P47738_513.K+42.011	1	13	2wFruc/2wCon	0.165869	0.0151946	0.328042	-4.1715
Aldh2	P47738_75.K+42.011	2	26	2wFruc/2wCon	-0.4444	1	4.39e-09	16.3681
Aldh2	P47738_80.K+42.011	2	22	2wFruc/2wCon	-0.199144	0.135252	0.145172	-1.8553
Aldh3a2	P47740_296.K+42.011	1	13	2wFruc/2wCon	0.0276607	0.00585843	0.455889	-5.134
Rpl6	P47911_215.K+42.011	1	13	2wFruc/2wCon	-0.417421	0.998452	9.66e-05	6.46938
Crat	P47934_609.K+42.011	2	26	2wFruc/2wCon	-0.377386	0.066498	0.201231	-2.64177
Cox7a2	P48771_33.K+42.011	2	25	2wFruc/2wCon	-0.160375	0.00227384	0.465314	-6.08401
Bckdha	P50136_308.K+42.011	1	13	2wFruc/2wCon	-0.505651	0.861273	0.0100709	1.8259
Bckdha	P50136_353.K+42.011	1	12	2wFruc/2wCon	-0.568127	1	7.54e-09	15.8651
Acadvl	P50544_196.K+42.011	1	8	2wFruc/2wCon	-0.709629	0.994854	0.000337738	5.26439
Acadvl	P50544_279.K+42.011	1	13	2wFruc/2wCon	0.172048	0.0227808	0.289352	-3.75879
Acadvl	P50544_373.K+42.011	1	8	2wFruc/2wCon	-0.0995913	0.0105547	0.366363	-4.54058
Acadvl	P50544_383.K+42.011	1	11	2wFruc/2wCon	-0.426948	0.461963	0.0550376	-0.152443
Acadvl	P50544_52.K+42.011	1	13	2wFruc/2wCon	-0.178044	0.0516632	0.219068	-2.90996
Acadl	P51174_156.K+42.011	1	13	2wFruc/2wCon	-0.0825084	0.0073993	0.414367	-4.89894
Acadl	P51174_358.K+42.011	1	13	2wFruc/2wCon	-0.0126628	0.00575553	0.457903	-5.15182
Acadl	P51174_42.K+42.011	1	13	2wFruc/2wCon	0.24318	0.180527	0.123432	-1.51278
Acadl	P51174_81.K+42.011	2	26	2wFruc/2wCon	-0.181396	0.00467046	0.463133	-5.36182
Acadl	P51174_92.K+42.011	1	12	2wFruc/2wCon	0.329945	0.689507	0.0254576	0.797815
Hsd17b4	P51660_46.K+42.011	1	11	2wFruc/2wCon	-1.11094	0.894141	0.0072949	2.13376
Hsd17b4	P51660_57.K+42.011	1	11	2wFruc/2wCon	0.135125	0.0455747	0.229764	-3.04176
Hsd17b4	P51660_706.K+42.011	1	10	2wFruc/2wCon	0.112097	0.0129526	0.344125	-4.33342
Hsd17b4	P51660_81.K+42.011	1	13	2wFruc/2wCon	-0.0133686	0.00567618	0.459657	-5.16578
Slc25a5	P51881_105.K+42.011	2	22	2wFruc/2wCon	0.170336	0.00441769	0.463345	-5.41771
Slc25a5	P51881_147.K+42.011	1	13	2wFruc/2wCon	0.0962905	0.00797628	0.401983	-4.82327
Slc25a5	P51881_155.K+42.011	1	10	2wFruc/2wCon	0.179009	0.0215578	0.294173	-3.81522
Slc25a5	P51881_163.K+42.011	2	25	2wFruc/2wCon	-0.173794	0.000654185	0.471035	-7.33147
Slc25a5	P51881_166.K+42.011	1	8	2wFruc/2wCon	0.131157	0.0112166	0.359357	-4.47908
Slc25a5	P51881_23.K+42.011	1	13	2wFruc/2wCon	-1.84348	0.976891	0.00153275	3.74415
Slc25a5	P51881_272.K+42.011	1	13	2wFruc/2wCon	-0.549377	0.933451	0.00444249	2.64096
Slc25a5	P51881_43.K+42.011	1	12	2wFruc/2wCon	0.124964	0.00892705	0.385846	-4.7097
Slc25a5	P51881_49.K+42.011_P51881_52.K+42.011	1	9	2wFruc/2wCon	-0.326292	0.183419	0.12217	-1.49335
Tst	P52196_136.K+42.011	1	13	2wFruc/2wCon	0.22366	0.0766353	0.188919	-2.48897
Tst	P52196_14.K+42.011	1	13	2wFruc/2wCon	-0.218956	0.167667	0.128033	-1.60225
Tst	P52196_175.K+42.011	1	13	2wFruc/2wCon	-0.124832	0.0144606	0.331923	-4.22176
Tst	P52196_224.K+42.011	1	13	2wFruc/2wCon	-0.162348	0.0261704	0.27782	-3.61661
Ndufs6	P52503_112.K+42.011	1	13	2wFruc/2wCon	-0.0103416	0.00563628	0.460607	-5.17288
Ndufs6	P52503_41.K+42.011	1	9	2wFruc/2wCon	-0.310872	0.078396	0.187123	-2.46434
Rida	P52760_60.K+42.011	2	20	2wFruc/2wCon	-0.164495	0.00202673	0.465827	-6.1993
Rida	P52760_67.K+42.011	1	3	2wFruc/2wCon	-0.647121	0.0225681	0.290602	-3.76839
Cpt2	P52825_305.K+42.011	2	26	2wFruc/2wCon	-0.0357076	0.000474728	0.472338	-7.65229
Cpt2	P52825_418.K+42.011	1	10	2wFruc/2wCon	-0.597943	0.739065	0.020973	1.04112
Cpt2	P52825_424.K+42.011	1	13	2wFruc/2wCon	0.0532798	0.00795255	0.402358	-4.82628
Cpt2	P52825_433.K+42.011	1	9	2wFruc/2wCon	0.0549022	0.00751019	0.411328	-4.88396
Cpt2	P52825_510.K+42.011	1	11	2wFruc/2wCon	-0.403208	0.733725	0.0215426	1.0136
Cpt2	P52825_69.K+42.011	1	13	2wFruc/2wCon	0.146949	0.0229348	0.288622	-3.7519
Rpl10a	P53026_91.K+42.011	1	11	2wFruc/2wCon	-0.262447	0.876815	0.00858998	1.96261
Dbt	P53395_243.K+42.011	1	13	2wFruc/2wCon	0.114235	0.0587825	0.2104	-2.77333
Dbt	P53395_250.K+42.011	1	12	2wFruc/2wCon	0.325935	0.601944	0.0358134	0.413571
Dbt	P53395_261.K+42.011	2	19	2wFruc/2wCon	0.0243569	0.000601802	0.471361	-7.41498
Dbt	P53395_265.K+42.011	1	10	2wFruc/2wCon	0.130244	0.020185	0.300711	-3.88242
Dbt	P53395_295.K+42.011	1	12	2wFruc/2wCon	0.198867	0.0445543	0.231733	-3.06547
Dbt	P53395_440.K+42.011	2	25	2wFruc/2wCon	-0.21829	0.00509371	0.46289	-5.27464
Idh2	P54071_155.K+42.011	1	13	2wFruc/2wCon	-0.0938164	0.0133273	0.340876	-4.30452
Idh2	P54071_166.K+42.011	1	13	2wFruc/2wCon	0.115383	0.021348	0.295459	-3.82522
Idh2	P54071_180.K+42.011	1	13	2wFruc/2wCon	0.0764584	0.00991901	0.37277	-4.60333
Idh2	P54071_193.K+42.011	1	13	2wFruc/2wCon	-0.0758324	0.011206	0.3594	-4.48003
Idh2	P54071_256.K+42.011	1	10	2wFruc/2wCon	-0.0629809	0.00961809	0.376131	-4.63444
Idh2	P54071_272.K+42.011	2	26	2wFruc/2wCon	-0.74142	0.999998	1.2e-07	13.1414
Idh2	P54071_280.K+42.011	1	9	2wFruc/2wCon	0.215411	0.594568	0.0366704	0.382881
Idh2	P54071_384.K+42.011	1	13	2wFruc/2wCon	0.00732914	0.00559885	0.461248	-5.17958
Idh2	P54071_400.K+42.011	1	13	2wFruc/2wCon	-0.545907	0.610296	0.0346468	0.448557
Idh2	P54071_442.K+42.011	1	10	2wFruc/2wCon	-1.53214	0.753948	0.0192899	1.11978
Idh2	P54071_45.K+42.011	3	38	2wFruc/2wCon	-0.154034	4.63e-06	0.48794	-12.2824
Idh2	P54071_48.K+42.011	2	26	2wFruc/2wCon	-0.188102	0.00212882	0.465495	-6.15006
Idh2	P54071_69.K+42.011	1	13	2wFruc/2wCon	-0.203428	0.0405959	0.238417	-3.16264
Idh2	P54071_80.K+42.011	1	11	2wFruc/2wCon	-1.36631	0.76038	0.0187588	1.15477
Hmgcs2	P54869_118.K+42.011	1	8	2wFruc/2wCon	0.345302	0.998078	0.000119693	6.25243
Hmgcs2	P54869_243.K+42.011	1	10	2wFruc/2wCon	-0.905376	0.341838	0.0769802	-0.655114
Hmgcs2	P54869_310.K+42.011	2	23	2wFruc/2wCon	0.0740625	0.000140841	0.478557	-8.86774
Hmgcs2	P54869_327.K+42.011	1	13	2wFruc/2wCon	-1.40558	0.998256	0.000109478	6.34988
Hmgcs2	P54869_333.K+42.011	1	13	2wFruc/2wCon	-0.702169	0.999987	7.2e-07	11.2707
Hmgcs2	P54869_342.K+42.011	2	24	2wFruc/2wCon	-0.255207	0.899742	0.00693869	2.19436
Hmgcs2	P54869_350.K+42.011	2	18	2wFruc/2wCon	0.324044	0.00365486	0.463921	-5.60803
Hmgcs2	P54869_350.K+42.011_P54869_354.K+42.011	1	13	2wFruc/2wCon	-0.0429548	0.00619348	0.447521	-5.07804
Hmgcs2	P54869_354.K+42.011	2	25	2wFruc/2wCon	0.193381	0.0645654	0.203301	-2.67333
Hmgcs2	P54869_358.K+42.011	2	26	2wFruc/2wCon	-0.438943	0.557446	0.0417091	0.230802
Hmgcs2	P54869_367.K+42.011	1	10	2wFruc/2wCon	-0.212837	0.108197	0.161698	-2.10929
Hmgcs2	P54869_437.K+42.011	1	13	2wFruc/2wCon	-0.954479	0.840552	0.0118471	1.66234
Hmgcs2	P54869_447.K+42.011	1	13	2wFruc/2wCon	0.271295	0.790724	0.0160337	1.3293
Hmgcs2	P54869_83.K+42.011	1	13	2wFruc/2wCon	-0.267943	0.857309	0.0103146	1.79312
Abcd3	P55096_253.K+42.011	1	13	2wFruc/2wCon	-0.300961	0.267297	0.094446	-1.00838
Abcd3	P55096_260.K+42.011	1	7	2wFruc/2wCon	-0.417709	0.967927	0.00198904	3.40715
Abcd3	P55096_289.K+42.011	1	13	2wFruc/2wCon	0.015278	0.00569887	0.459074	-5.16177
Abcd3	P55096_399.K+42.011	1	13	2wFruc/2wCon	-0.567863	0.998359	0.000101266	6.41096
Abcd3	P55096_61.K+42.011	1	11	2wFruc/2wCon	-0.209667	0.655988	0.0292922	0.645466
Abcd3	P55096_648.K+42.011	1	7	2wFruc/2wCon	0.162701	0.0594496	0.209595	-2.76134
Atp5mf	P56135_48.K+42.011	1	10	2wFruc/2wCon	-0.402454	0.0992704	0.168938	-2.20536
Atp5f1e	P56382_21.K+42.011	1	13	2wFruc/2wCon	0.27824	0.0672403	0.2001	-2.62987
Atp5f1e	P56382_28.K+42.011	1	11	2wFruc/2wCon	0.336716	0.262008	0.0962314	-1.03556
Atp5f1e	P56382_32.K+42.011	1	9	2wFruc/2wCon	0.2435	0.0267156	0.276315	-3.59543
Atp5f1e	P56382_37.K+42.011	1	13	2wFruc/2wCon	0.261431	0.0498692	0.221687	-2.9472
Atp5f1e	P56382_44.K+42.011	1	9	2wFruc/2wCon	0.0978215	0.00803134	0.400667	-4.81634
Cox6b1	P56391_13.K+42.011	1	11	2wFruc/2wCon	-0.232564	0.310981	0.0837673	-0.795538
Atp5f1b	P56480_124.K+42.011	2	24	2wFruc/2wCon	0.42696	0.999999	7.07e-08	13.6422
Atp5f1b	P56480_133.K+42.011	1	13	2wFruc/2wCon	-0.222107	0.995686	0.000286387	5.44149
Atp5f1b	P56480_198.K+42.011	1	13	2wFruc/2wCon	0.0730794	0.0125629	0.347431	-4.36436
Atp5f1b	P56480_259.K+42.011	2	19	2wFruc/2wCon	-1.06308	0.77688	0.0172052	1.24758
Atp5f1b	P56480_426.K+42.011	1	13	2wFruc/2wCon	0.106427	0.0191897	0.305342	-3.93401
Atp5f1b	P56480_480.K+42.011	1	8	2wFruc/2wCon	-1.9636	0.438287	0.0584537	-0.248117
Atp5f1b	P56480_485.K+42.011	1	9	2wFruc/2wCon	0.187969	0.096805	0.170904	-2.23324
Atp5f1b	P56480_522.K+42.011	1	13	2wFruc/2wCon	0.15732	0.0813747	0.184226	-2.42381
Opa1	P58281_834.K+42.011	1	10	2wFruc/2wCon	-1.68044	0.998258	0.000109198	6.35096
Rps20	P60867_34.K+42.011	1	10	2wFruc/2wCon	0.0858678	0.00938073	0.379456	-4.65967
Rpl27	P61358_93.K+42.011	1	12	2wFruc/2wCon	-0.0567707	0.00651263	0.437967	-5.02748
Rps7	P62082_74.K+42.011	1	11	2wFruc/2wCon	-0.342997	0.999916	5.02e-06	9.38718
Rps13	P62301_27.K+42.011	1	13	2wFruc/2wCon	-0.268269	0.288665	0.0896497	-0.901877
Rps13	P62301_39.K+42.011	1	10	2wFruc/2wCon	-0.0662026	0.00798176	0.401871	-4.82258
Hist1h4a;	P62806_13.K+42.011_P62806_17.K+42.011	1	13	2wFruc/2wCon	0.113281	0.033909	0.253393	-3.34958
Hist1h4a;	P62806_9.K+42.011_P62806_13.K+42.011	1	11	2wFruc/2wCon	0.188535	0.111139	0.159714	-2.07916
Hist1h4a;	P62806_9.K+42.011_P62806_13.K+42.011_P62806_17.K+42.011	1	13	2wFruc/2wCon	0.202672	0.174769	0.125096	-1.5522
Rps25	P62852_52.K+42.011	1	13	2wFruc/2wCon	-0.110167	0.00946449	0.378203	-4.6507
Rps25	P62852_57.K+42.011	1	8	2wFruc/2wCon	-0.146599	0.0280319	0.271766	-3.54598
Rps25	P62852_66.K+42.011	1	13	2wFruc/2wCon	-0.240735	0.240187	0.10355	-1.15166
Fau	P62862_51.K+42.011	1	12	2wFruc/2wCon	-0.0732327	0.0138529	0.337048	-4.26531
Rpl30	P62889_26.K+42.011	1	11	2wFruc/2wCon	-0.111708	0.0109914	0.36141	-4.49959
Rps3	P62908_108.K+42.011	1	8	2wFruc/2wCon	-0.134708	0.0150637	0.328746	-4.18029
Rps3	P62908_62.K+42.011	1	13	2wFruc/2wCon	-0.0197239	0.00569731	0.459197	-5.16205
Mpc1	P63030_72.K+42.011	1	12	2wFruc/2wCon	0.336916	0.981009	0.00125748	3.9446
Hspd1	P63038_130.K+42.011	1	11	2wFruc/2wCon	0.0160207	0.00619249	0.447553	-5.07821
Hspd1	P63038_191.K+42.011	2	18	2wFruc/2wCon	-0.236777	0.0181422	0.310707	-3.99121
Hspd1	P63038_202.K+42.011	2	19	2wFruc/2wCon	-0.110592	0.000100067	0.480484	-9.20957
Hspd1	P63038_233.K+42.011	1	13	2wFruc/2wCon	-0.43664	0.584092	0.0380056	0.339596
Hspd1	P63038_236.K+42.011	1	11	2wFruc/2wCon	-0.32706	0.0284736	0.270348	-3.52989
Hspd1	P63038_249.K+42.011	1	13	2wFruc/2wCon	0.123804	0.00742644	0.413719	-4.89525
Hspd1	P63038_301.K+42.011	2	26	2wFruc/2wCon	-0.0938721	0.000303717	0.47431	-8.09911
Hspd1	P63038_359.K+42.011	1	13	2wFruc/2wCon	-0.0990368	0.00988275	0.373141	-4.60703
Hspd1	P63038_396.K+42.011	1	13	2wFruc/2wCon	-0.238825	0.0662729	0.201671	-2.6454
Hspd1	P63038_462.K+42.011	1	13	2wFruc/2wCon	-1.36692	0.948571	0.00338722	2.91476
Hspd1	P63038_469.K+42.011	1	13	2wFruc/2wCon	-0.324482	0.263214	0.0957847	-1.02933
Hspd1	P63038_473.K+42.011	2	26	2wFruc/2wCon	-0.0413323	4.42e-05	0.486096	-10.027
Ywhaz	P63101_85.K+42.011	1	7	2wFruc/2wCon	-0.555575	0.0642178	0.203739	-2.6791
Phb	P67778_202.K+42.011	2	26	2wFruc/2wCon	-0.120621	0.000530566	0.471776	-7.54103
Idh3g	P70404_226.K+42.011	1	11	2wFruc/2wCon	-1.17644	0.996037	0.000256986	5.52674
Isoc2a	P85094_178.K+42.011	1	13	2wFruc/2wCon	0.245694	0.100174	0.168479	-2.19529
Isoc2a	P85094_93.K+42.011	1	12	2wFruc/2wCon	-0.132177	0.00994456	0.372523	-4.60074
Rps3a	P97351_144.K+42.011	1	12	2wFruc/2wCon	-0.181338	0.0403642	0.238946	-3.16861
Atp5pf	P97450_105.K+42.011	2	26	2wFruc/2wCon	-0.103108	0.00771135	0.40708	-4.85732
Atp5pf	P97450_41.K+42.011	1	13	2wFruc/2wCon	0.0186119	0.00571391	0.458766	-5.15912
Atp5pf	P97450_46.K+42.011	1	13	2wFruc/2wCon	-0.194996	0.565897	0.0404355	0.265128
Atp5pf	P97450_94.K+42.011	2	24	2wFruc/2wCon	-0.513331	0.304846	0.0853679	-0.824328
Atp5pf	P97450_99.K+42.011	1	13	2wFruc/2wCon	0.0770347	0.0258048	0.279213	-3.63105
Cpt1a	P97742_195.K+42.011	1	12	2wFruc/2wCon	-0.143574	0.0156967	0.325067	-4.13848
Cpt1a	P97742_508.K+42.011	1	10	2wFruc/2wCon	0.0343031	0.0067773	0.430881	-4.98738
Cpt1a	P97742_634.K+42.011	1	10	2wFruc/2wCon	-0.126055	0.022459	0.291122	-3.77335
Fh	P97807_119.K+42.011	2	26	2wFruc/2wCon	-0.293074	0.149545	0.138178	-1.73818
Fh	P97807_210.K+42.011	1	12	2wFruc/2wCon	-0.492551	0.999108	5.59e-05	7.02087
Fh	P97807_289.K+42.011	1	12	2wFruc/2wCon	-0.137179	0.106648	0.163151	-2.12545
Fh	P97807_63.K+42.011	1	13	2wFruc/2wCon	-0.280112	0.0172715	0.315703	-4.04127
Fh	P97807_77.K+42.011	2	26	2wFruc/2wCon	-0.0356768	4.85e-05	0.485422	-9.93288
Lypla1	P97823_224.K+42.011	1	13	2wFruc/2wCon	-0.399129	0.998858	7.35e-05	6.77392
Fmo5	P97872_394.K+42.011	1	10	2wFruc/2wCon	-0.393577	0.233804	0.105296	-1.18696
Fmo5	P97872_480.K+42.011	1	9	2wFruc/2wCon	-0.191859	0.0282686	0.271003	-3.53733
Prdx5	P99029_112.K+42.011	1	13	2wFruc/2wCon	-0.213937	0.868985	0.00935062	1.89201
Prdx5	P99029_70.K+42.011	1	11	2wFruc/2wCon	0.0860991	0.019856	0.302429	-3.89919
Prdx5	P99029_79.K+42.011	2	16	2wFruc/2wCon	-0.126609	0.00151175	0.467212	-6.49297
Atp5f1a	Q03265_132.K+42.011	1	7	2wFruc/2wCon	0.0567748	0.00984495	0.373593	-4.6109
Atp5f1a	Q03265_161.K+42.011	1	13	2wFruc/2wCon	0.326265	0.96561	0.00217648	3.335
Atp5f1a	Q03265_167.K+42.011	1	7	2wFruc/2wCon	-0.837603	0.877684	0.00856123	1.97068
Atp5f1a	Q03265_230.K+42.011	1	13	2wFruc/2wCon	-0.310523	0.0969657	0.170643	-2.2314
Atp5f1a	Q03265_239.K+42.011	2	22	2wFruc/2wCon	0.0802102	0.000173886	0.477168	-8.65694
Atp5f1a	Q03265_261.K+42.011	1	10	2wFruc/2wCon	-0.0235032	0.00712478	0.421304	-4.93703
Atp5f1a	Q03265_427.K+42.011	3	30	2wFruc/2wCon	0.0922228	1.2e-06	0.488441	-13.6294
Atp5f1a	Q03265_498.K+42.011	1	13	2wFruc/2wCon	-0.016548	0.00594068	0.453672	-5.11997
Atp5f1a	Q03265_503.K+42.011	1	13	2wFruc/2wCon	-0.171193	0.035816	0.248991	-3.29289
Atp5f1a	Q03265_506.K+42.011	1	6	2wFruc/2wCon	-2.77452	0.993108	0.000454257	4.97046
Atp5f1a	Q03265_531.K+42.011	1	13	2wFruc/2wCon	0.564041	0.999989	6.16e-07	11.3804
Atp5f1a	Q03265_531.K+42.011_Q03265_539.K+42.011	1	13	2wFruc/2wCon	0.078729	0.00715781	0.420423	-4.93237
Atp5f1a	Q03265_539.K+42.011	1	13	2wFruc/2wCon	0.0232691	0.00597448	0.452918	-5.11427
Pc	Q05920_1061.K+42.011	1	13	2wFruc/2wCon	-0.0863929	0.00892352	0.385965	-4.7101
Pc	Q05920_1090.K+42.011	1	13	2wFruc/2wCon	0.232798	0.123837	0.152554	-1.95658
Pc	Q05920_1096.K+42.011	1	13	2wFruc/2wCon	-0.40534	0.0786376	0.18693	-2.461
Pc	Q05920_1130.K+42.011	1	13	2wFruc/2wCon	0.165018	0.0737645	0.192178	-2.53025
Pc	Q05920_297.K+42.011	1	13	2wFruc/2wCon	-0.0478564	0.00647893	0.438795	-5.0327
Pc	Q05920_316.K+42.011	1	13	2wFruc/2wCon	-0.147813	0.0140408	0.335716	-4.25165
Pc	Q05920_319.K+42.011	1	13	2wFruc/2wCon	-0.0315501	0.00584465	0.456169	-5.13637
Pc	Q05920_442.K+42.011	1	13	2wFruc/2wCon	0.170631	0.0255318	0.280441	-3.64197
Pc	Q05920_988.K+42.011	1	13	2wFruc/2wCon	0.0426423	0.0067386	0.431933	-4.99314
Pc	Q05920_992.K+42.011	1	12	2wFruc/2wCon	-0.0186463	0.00616982	0.448289	-5.0819
Atp5me	Q06185_34.K+42.011	1	11	2wFruc/2wCon	-0.030065	0.00665302	0.433891	-5.00601
Acads	Q07417_306.K+42.011	1	13	2wFruc/2wCon	-0.808634	0.999978	1.29e-06	10.7263
Acads	Q07417_335.K+42.011	1	11	2wFruc/2wCon	-0.378766	0.951349	0.00326605	2.97321
Acads	Q07417_51.K+42.011	1	13	2wFruc/2wCon	-1.19332	0.999599	2.56e-05	7.82086
Acss3	Q14DH7_157.K+42.011	1	12	2wFruc/2wCon	-0.299346	0.293753	0.0884661	-0.877226
Acss3	Q14DH7_519.K+42.011	1	9	2wFruc/2wCon	-0.340341	0.030002	0.264236	-3.47603
Fahd2	Q3TC72_202.K+42.011	1	12	2wFruc/2wCon	0.187597	0.026198	0.277606	-3.61553
Fahd2	Q3TC72_233.K+42.011	1	13	2wFruc/2wCon	-0.138376	0.00910443	0.383744	-4.68985
Agxt2	Q3UEG6_261.K+42.011	1	13	2wFruc/2wCon	0.638589	0.828904	0.0127288	1.57788
Agxt2	Q3UEG6_419.K+42.011	1	10	2wFruc/2wCon	-0.628575	0.0242315	0.284631	-3.69557
Agxt2	Q3UEG6_56.K+42.011	1	13	2wFruc/2wCon	-0.177814	0.0138779	0.336956	-4.26348
Agxt2	Q3UEG6_70.K+42.011	1	13	2wFruc/2wCon	0.0112297	0.00558114	0.461675	-5.18277
Mccc2	Q3ULD5_433.K+42.011	2	26	2wFruc/2wCon	-0.0127295	3.33e-05	0.487047	-10.3086
Mccc2	Q3ULD5_70.K+42.011	1	11	2wFruc/2wCon	-0.0944452	0.00985035	0.373552	-4.61035
Acsm3	Q3UNX5_151.K+42.011	1	13	2wFruc/2wCon	-0.34165	0.0878184	0.178598	-2.34057
Acsm3	Q3UNX5_207.K+42.011	1	12	2wFruc/2wCon	0.115329	0.00869575	0.389306	-4.73619
Cryzl2	Q3UNZ8_328.K+42.011	1	13	2wFruc/2wCon	-0.0307536	0.00585544	0.456013	-5.13451
Acsf3	Q3URE1_181.K+42.011	1	11	2wFruc/2wCon	-1.47749	0.997834	0.000132604	6.13279
Slc27a5	Q4LDG0_416.K+42.011	1	8	2wFruc/2wCon	-0.0962053	0.00967312	0.375559	-4.62868
Gls2	Q571F8_114.K+42.011	1	8	2wFruc/2wCon	0.0705533	0.00798493	0.401721	-4.82218
Gm4952	Q5FW57_150.K+42.011	1	13	2wFruc/2wCon	-0.654546	0.999668	2.13e-05	8.01108
Gm4952	Q5FW57_183.K+42.011	1	13	2wFruc/2wCon	-1.27179	0.801018	0.0150786	1.39267
Gm4952	Q5FW57_256.K+42.011	2	25	2wFruc/2wCon	-0.639057	0.999409	3.75e-05	7.43257
Gm4952	Q5FW57_41.K+42.011	2	26	2wFruc/2wCon	-0.206142	0.122402	0.153284	-1.96988
Gm4952	Q5FW57_43.K+42.011	1	11	2wFruc/2wCon	-0.0348993	0.00656015	0.436737	-5.02016
Gm4952	Q5FW57_48.K+42.011	1	13	2wFruc/2wCon	-0.368791	0.986401	0.000906321	4.28405
Gm4952	Q5FW57_80.K+42.011	1	13	2wFruc/2wCon	0.011011	0.00566163	0.460087	-5.16837
Mocs1	Q5RKZ7_528.K+42.011	1	13	2wFruc/2wCon	0.168483	0.0525939	0.217784	-2.89113
Ogdh	Q60597_970.K+42.011	1	9	2wFruc/2wCon	-0.268049	0.310424	0.0839516	-0.798136
Gcdh	Q60759_163.K+42.011	1	9	2wFruc/2wCon	0.0540428	0.00804128	0.400328	-4.81509
Gcdh	Q60759_240.K+42.011	2	21	2wFruc/2wCon	-0.0885003	0.00015112	0.478153	-8.79729
Gcdh	Q60759_357.K+42.011	1	13	2wFruc/2wCon	0.0600768	0.00725756	0.417874	-4.91843
Gcdh	Q60759_361.K+42.011	1	13	2wFruc/2wCon	-0.00713764	0.0056405	0.460484	-5.17213
Gcdh	Q60759_371.K+42.011	1	13	2wFruc/2wCon	-0.147055	0.0425296	0.234879	-3.11409
Irgm1	Q60766_280.K+42.011	1	11	2wFruc/2wCon	-0.289236	0.198454	0.117008	-1.39599
Vdac2	Q60930_75.K+42.011	1	9	2wFruc/2wCon	-1.64039	0.955213	0.00297608	3.06003
Vdac3	Q60931_163.K+42.011	1	11	2wFruc/2wCon	-0.303549	0.952068	0.0032111	2.98885
Vdac3	Q60931_224.K+42.011	1	13	2wFruc/2wCon	-0.184947	0.244797	0.102133	-1.12656
Vdac3	Q60931_63.K+42.011	1	12	2wFruc/2wCon	0.236794	0.21672	0.111092	-1.28488
Vdac1	Q60932_109.K+42.011	1	4	2wFruc/2wCon	0.531144	0.0207817	0.29812	-3.85268
Vdac1	Q60932_122.K+42.011	1	13	2wFruc/2wCon	-0.0609292	0.00859023	0.390788	-4.7485
Vdac1	Q60932_237.K+42.011	1	13	2wFruc/2wCon	-1.46723	0.526413	0.046111	0.10575
Vdac1	Q60932_265.K+42.011	1	10	2wFruc/2wCon	-0.0997562	0.0077773	0.405267	-4.84874
Vdac1	Q60932_41.K+42.011	1	10	2wFruc/2wCon	-0.707069	0.169724	0.127098	-1.58759
Vdac1	Q60932_74.K+42.011	1	8	2wFruc/2wCon	-0.0374936	0.00731154	0.416555	-4.91096
Abcb7	Q61102_350.K+42.011	1	10	2wFruc/2wCon	0.0947837	0.00814755	0.397828	-4.80186
Arg1	Q61176_26.K+42.011	1	13	2wFruc/2wCon	-0.0580552	0.00814464	0.397942	-4.80222
Hadh	Q61425_136.K+42.011	1	13	2wFruc/2wCon	-1.91911	0.995946	0.000264276	5.50398
Hadh	Q61425_185.K+42.011	3	30	2wFruc/2wCon	-0.32543	0.338095	0.0779956	-0.671797
Hadh	Q61425_192.K+42.011	1	13	2wFruc/2wCon	-0.574727	0.964774	0.00224462	3.31011
Hadh	Q61425_202.K+42.011	1	13	2wFruc/2wCon	-1.27982	0.999481	3.36e-05	7.56334
Hadh	Q61425_75.K+42.011	1	9	2wFruc/2wCon	-0.161415	0.0214765	0.294585	-3.81908
Hadh	Q61425_81.K+42.011	2	22	2wFruc/2wCon	0.12737	0.000322218	0.474075	-8.03996
Fdxr	Q61578_290.K+42.011	1	10	2wFruc/2wCon	0.352456	0.229442	0.106594	-1.21146
Gpam	Q61586_779.K+42.011	1	8	2wFruc/2wCon	-1.85393	0.997204	0.000175353	5.8767
Gpam	Q61586_783.K+42.011	1	11	2wFruc/2wCon	-0.0293401	0.0066786	0.433184	-5.00215
Hsd3b5	Q61694_164.K+42.011	1	11	2wFruc/2wCon	-0.0439474	0.00666957	0.433453	-5.00351
Hsd3b5	Q61694_175.K+42.011	1	13	2wFruc/2wCon	0.00177247	0.00557698	0.461736	-5.18352
Hsd3b5	Q61694_362.K+42.011	1	13	2wFruc/2wCon	-0.388551	0.999996	2.46e-07	12.3285
Hsd3b5	Q61694_60.K+42.011	1	9	2wFruc/2wCon	-0.226817	0.0170971	0.317014	-4.0516
Hsd3b5	Q61694_60.K+42.011_Q61694_70.K+42.011	1	12	2wFruc/2wCon	0.247525	0.0127184	0.345961	-4.35191
Hsd3b5	Q61694_70.K+42.011	1	12	2wFruc/2wCon	0.0746399	0.00696588	0.425422	-4.95974
Hspe1	Q64433_66.K+42.011	1	13	2wFruc/2wCon	-0.105044	0.0187704	0.307189	-3.95653
Hspe1	Q64433_70.K+42.011	1	13	2wFruc/2wCon	-0.157561	0.095649	0.17169	-2.24653
Hspe1	Q64433_86.K+42.011	1	13	2wFruc/2wCon	-0.932446	0.999975	1.46e-06	10.5793
Cyp2c29	Q64458_375.K+42.011	1	7	2wFruc/2wCon	-1.3077	0.163926	0.130237	-1.6293
Ptpmt1	Q66GT5_85.K+42.011	1	13	2wFruc/2wCon	-0.827587	0.994494	0.000359845	5.1964
Bckdhb	Q6P3A8_230.K+42.011	1	7	2wFruc/2wCon	-1.02583	0.504842	0.0487245	0.0193695
Bckdhb	Q6P3A8_292.K+42.011	1	13	2wFruc/2wCon	-1.28012	0.945226	0.0036336	2.84821
Lrpprc	Q6PB66_291.K+42.011	1	11	2wFruc/2wCon	0.154058	0.023162	0.287889	-3.74181
Lrpprc	Q6PB66_294.K+42.011	1	10	2wFruc/2wCon	0.0389661	0.00704609	0.423405	-4.94821
Lrpprc	Q6PB66_755.K+42.011	1	11	2wFruc/2wCon	-0.07182	0.0090768	0.384181	-4.69291
Lrpprc	Q6PB66_867.K+42.011	1	13	2wFruc/2wCon	-0.19449	0.0597932	0.209099	-2.75521
Rpl35	Q6ZWV7_43.K+42.011	1	13	2wFruc/2wCon	-0.0972109	0.0190815	0.305842	-3.93977
Sugct	Q7TNE1_392.K+42.011	1	13	2wFruc/2wCon	0.0540017	0.00669557	0.43288	-4.99959
Sugct	Q7TNE1_423.K+42.011	1	12	2wFruc/2wCon	-0.775543	0.903068	0.00671561	2.23179
Acad11	Q80XL6_166.K+42.011	1	13	2wFruc/2wCon	0.283768	0.815472	0.0136953	1.48596
Acad11	Q80XL6_175.K+42.011	1	13	2wFruc/2wCon	0.00425801	0.00565007	0.460362	-5.17042
Acad11	Q80XL6_390.K+42.011	1	12	2wFruc/2wCon	-0.138683	0.0107402	0.363833	-4.52296
Bdh1	Q80XN0_103.K+42.011	1	11	2wFruc/2wCon	-0.230181	0.0393771	0.241112	-3.1944
Bdh1	Q80XN0_280.K+42.011	1	12	2wFruc/2wCon	-0.050407	0.00794152	0.402583	-4.82768
Mrps26	Q80ZS3_159.K+42.011	1	10	2wFruc/2wCon	0.132652	0.016444	0.320632	-4.09121
Tufm	Q8BFR5_342.K+42.011	1	12	2wFruc/2wCon	-0.042606	0.0063446	0.44316	-5.05379
Tufm	Q8BFR5_418.K+42.011	1	9	2wFruc/2wCon	-0.460929	0.0536602	0.216866	-2.86993
Acsm5	Q8BGA8_151.K+42.011	1	13	2wFruc/2wCon	-0.206349	0.157706	0.133374	-1.6754
Acsm5	Q8BGA8_302.K+42.011	1	13	2wFruc/2wCon	0.0574338	0.00647184	0.438993	-5.0338
Acsm5	Q8BGA8_335.K+42.011	1	13	2wFruc/2wCon	-0.115268	0.0149422	0.329496	-4.18851
Acsm5	Q8BGA8_96.K+42.011	1	13	2wFruc/2wCon	0.0437732	0.00684458	0.429073	-4.97743
Zadh2	Q8BGC4_292.K+42.011	1	11	2wFruc/2wCon	-0.225039	0.380698	0.0691486	-0.486586
Zadh2	Q8BGC4_35.K+42.011	2	26	2wFruc/2wCon	-0.023402	3.44e-05	0.48702	-10.2767
Gpt2	Q8BGT5_502.K+42.011	1	13	2wFruc/2wCon	-0.290302	0.957826	0.00279169	3.12287
Slc25a12	Q8BH59_403.K+42.011	1	13	2wFruc/2wCon	-0.575517	1	1.08e-13	27.0083
Dglucy	Q8BH86_295.K+42.011	1	12	2wFruc/2wCon	-0.0401035	0.00659092	0.435702	-5.01545
Dglucy	Q8BH86_398.K+42.011	1	10	2wFruc/2wCon	-0.33807	0.372365	0.0707579	-0.522085
Dglucy	Q8BH86_91.K+42.011	1	13	2wFruc/2wCon	-0.48464	0.997457	0.000163179	5.97177
Echs1	Q8BH95_101.K+42.011	2	26	2wFruc/2wCon	0.175829	0.000562337	0.471569	-7.48285
Echs1	Q8BH95_115.K+42.011	1	13	2wFruc/2wCon	-1.35689	0.998568	8.94e-05	6.54749
Echs1	Q8BH95_211.K+42.011	1	9	2wFruc/2wCon	0.142187	0.0183666	0.309224	-3.97868
Echs1	Q8BH95_228.K+42.011	1	13	2wFruc/2wCon	-1.50349	0.999678	2.03e-05	8.04033
Iars2	Q8BIJ6_241.K+42.011	1	12	2wFruc/2wCon	-0.00648724	0.00592594	0.454142	-5.12247
Iars2	Q8BIJ6_725.K+42.011	1	10	2wFruc/2wCon	0.0380234	0.00701684	0.424207	-4.9524
Iars2	Q8BIJ6_74.K+42.011	2	21	2wFruc/2wCon	-1.2843	0.998611	8.71e-05	6.57782
Iars2	Q8BIJ6_775.K+42.011	1	10	2wFruc/2wCon	-0.120439	0.0133106	0.341058	-4.3058
Chdh	Q8BJ64_438.K+42.011	1	10	2wFruc/2wCon	-0.570883	0.999983	9.66e-07	10.9762
Chdh	Q8BJ64_498.K+42.011	1	10	2wFruc/2wCon	-0.18753	0.0357589	0.249164	-3.29454
Chdh	Q8BJ64_582.K+42.011	1	12	2wFruc/2wCon	-0.296044	0.183783	0.122037	-1.49093
Chdh	Q8BJ64_588.K+42.011	1	13	2wFruc/2wCon	-0.0877831	0.00959044	0.376416	-4.63735
Pdhx	Q8BKZ9_194.K+42.011	1	13	2wFruc/2wCon	-0.120338	0.00713118	0.421163	-4.93612
Dlat	Q8BMF4_461.K+42.011	1	11	2wFruc/2wCon	0.115385	0.0121752	0.350838	-4.3961
Dlat	Q8BMF4_468.K+42.011	1	13	2wFruc/2wCon	-0.0719659	0.00884108	0.387187	-4.71947
Hadha	Q8BMS1_129.K+42.011	1	8	2wFruc/2wCon	-0.324291	0.404562	0.064732	-0.386494
Hadha	Q8BMS1_289.K+42.011	1	11	2wFruc/2wCon	-0.31827	0.933077	0.00448376	2.63494
Hadha	Q8BMS1_303.K+42.011	1	11	2wFruc/2wCon	-0.638528	0.999973	1.61e-06	10.5102
Hadha	Q8BMS1_326.K+42.011	1	13	2wFruc/2wCon	-1.78586	0.999976	1.36e-06	10.6461
Hadha	Q8BMS1_334.K+42.011	1	13	2wFruc/2wCon	-0.60404	0.99994	3.57e-06	9.72913
Hadha	Q8BMS1_353.K+42.011	1	10	2wFruc/2wCon	-0.111795	0.0108783	0.362603	-4.51005
Hadha	Q8BMS1_390.K+42.011	1	12	2wFruc/2wCon	-0.42899	0.874168	0.00880885	1.93833
Hadha	Q8BMS1_390.K+42.011_Q8BMS1_406.K+42.011	1	13	2wFruc/2wCon	-0.253797	0.0796469	0.185644	-2.44715
Hadha	Q8BMS1_406.K+42.011	1	13	2wFruc/2wCon	-0.319423	0.686629	0.0256558	0.784405
Hadha	Q8BMS1_411.K+42.011	1	10	2wFruc/2wCon	-0.0430447	0.00710068	0.422181	-4.94044
Hadha	Q8BMS1_493.K+42.011	1	13	2wFruc/2wCon	-0.653799	0.999409	3.76e-05	7.4324
Hadha	Q8BMS1_505.K+42.011	3	39	2wFruc/2wCon	-1.31346	0.999996	2.38e-07	12.3701
Hadha	Q8BMS1_516.K+42.011	1	11	2wFruc/2wCon	-0.634589	0.995735	0.000282526	5.45307
Hadha	Q8BMS1_540.K+42.011	1	13	2wFruc/2wCon	-0.414856	0.475914	0.0530429	-0.0964195
Hadha	Q8BMS1_569.K+42.011	1	13	2wFruc/2wCon	0.02862	0.00598475	0.452572	-5.11254
Hadha	Q8BMS1_60.K+42.011	1	13	2wFruc/2wCon	0.20557	0.037673	0.244837	-3.24041
Hadha	Q8BMS1_728.K+42.011	1	13	2wFruc/2wCon	-0.106147	0.0173904	0.314729	-4.0343
Hadha	Q8BMS1_759.K+42.011	1	13	2wFruc/2wCon	0.0721508	0.00733038	0.416054	-4.90837
Coq3	Q8BMS4_144.K+42.011	1	13	2wFruc/2wCon	-0.0479824	0.00639887	0.441396	-5.04521
Coq3	Q8BMS4_150.K+42.011	1	13	2wFruc/2wCon	-0.0373448	0.00599411	0.45232	-5.11097
Coq3	Q8BMS4_183.K+42.011	1	11	2wFruc/2wCon	0.040614	0.00638052	0.442083	-5.0481
Coq3	Q8BMS4_197.K+42.011	1	13	2wFruc/2wCon	-0.180372	0.922992	0.00517912	2.48371
Acp6	Q8BP40_316.K+42.011	1	9	2wFruc/2wCon	-0.0241288	0.00688479	0.427838	-4.97153
Qdpr	Q8BVI4_121.K+42.011	1	13	2wFruc/2wCon	-0.816207	0.073243	0.192688	-2.53791
Qdpr	Q8BVI4_99.K+42.011	1	13	2wFruc/2wCon	-0.238114	0.0288736	0.26865	-3.51553
Maob	Q8BW75_52.K+42.011	1	13	2wFruc/2wCon	-0.530786	1	1.79e-16	33.3544
Aldh5a1	Q8BWF0_128.K+42.011	1	13	2wFruc/2wCon	0.0939099	0.0688303	0.197386	-2.6048
Aldh5a1	Q8BWF0_172.K+42.011	1	13	2wFruc/2wCon	-0.105797	0.0238189	0.286316	-3.71317
Aldh5a1	Q8BWF0_174.K+42.011	1	13	2wFruc/2wCon	-0.186495	0.20243	0.115293	-1.37117
Aldh5a1	Q8BWF0_347.K+42.011	1	11	2wFruc/2wCon	-0.33474	0.538702	0.0443585	0.155117
Aldh5a1	Q8BWF0_353.K+42.011	1	10	2wFruc/2wCon	0.0195466	0.00644862	0.439983	-5.03742
Aldh5a1	Q8BWF0_382.K+42.011	1	13	2wFruc/2wCon	0.0741181	0.00792788	0.402845	-4.82941
Aldh5a1	Q8BWF0_74.K+42.011	1	12	2wFruc/2wCon	-1.46314	0.751048	0.0195868	1.10421
Ugt2a3	Q8BWQ1_135.K+42.011	1	9	2wFruc/2wCon	0.0430689	0.00692609	0.426529	-4.96551
Acaa2	Q8BWT1_13.K+42.011	1	13	2wFruc/2wCon	-0.135736	0.0274769	0.273993	-3.56655
Acaa2	Q8BWT1_137.K+42.011	1	9	2wFruc/2wCon	-0.327024	0.0297878	0.265234	-3.48342
Acaa2	Q8BWT1_158.K+42.011	2	21	2wFruc/2wCon	-1.50302	0.228764	0.106724	-1.2153
Acaa2	Q8BWT1_171.K+42.011	4	52	2wFruc/2wCon	-0.244438	5.11e-08	0.489162	-16.7903
Acaa2	Q8BWT1_209.K+42.011	1	13	2wFruc/2wCon	-1.02636	1	1.03e-11	22.5117
Acaa2	Q8BWT1_234.K+42.011	4	52	2wFruc/2wCon	-0.874608	0.997544	0.000158085	6.00695
Acaa2	Q8BWT1_340.K+42.011	1	13	2wFruc/2wCon	0.0399264	0.00619776	0.447425	-5.07735
Yars2	Q8BYL4_362.K+42.011	1	12	2wFruc/2wCon	-0.239198	0.0419577	0.235884	-3.12823
Slc25a21	Q8BZ09_89.K+42.011	1	13	2wFruc/2wCon	-0.164699	0.0704666	0.195675	-2.57954
Cps1	Q8C196_1168.K+42.011	1	13	2wFruc/2wCon	-0.241483	0.980566	0.00128091	3.92112
Cps1	Q8C196_1183.K+42.011	2	26	2wFruc/2wCon	-0.0527136	5.1e-05	0.484859	-9.88268
Cps1	Q8C196_119.K+42.011	2	25	2wFruc/2wCon	-0.0255789	6.39e-05	0.483532	-9.65879
Cps1	Q8C196_1291.K+42.011	2	26	2wFruc/2wCon	-0.291724	0.999999	7.99e-08	13.5412
Cps1	Q8C196_1356.K+42.011	2	26	2wFruc/2wCon	-0.51297	1	1.6e-13	26.6394
Cps1	Q8C196_1471.K+42.011_Q8C196_1479.K+42.011	1	11	2wFruc/2wCon	-0.247203	0.0367111	0.247092	-3.26727
Cps1	Q8C196_1479.K+42.011	1	12	2wFruc/2wCon	-0.76411	1	0	48.4764
Cps1	Q8C196_1486.K+42.011	1	13	2wFruc/2wCon	-0.598222	0.915485	0.00567056	2.38253
Cps1	Q8C196_157.K+42.011	1	10	2wFruc/2wCon	-1.79221	0.88552	0.00792112	2.04578
Cps1	Q8C196_176.K+42.011	1	11	2wFruc/2wCon	0.160833	0.0227433	0.289613	-3.76048
Cps1	Q8C196_207.K+42.011	1	13	2wFruc/2wCon	-0.24306	0.0679217	0.198902	-2.61906
Cps1	Q8C196_219.K+42.011	1	10	2wFruc/2wCon	0.363036	0.976712	0.00153893	3.73624
Cps1	Q8C196_228.K+42.011	1	13	2wFruc/2wCon	-0.11608	0.00924141	0.381467	-4.67478
Cps1	Q8C196_287.K+42.011	1	11	2wFruc/2wCon	-1.77482	0.992563	0.000506337	4.89377
Cps1	Q8C196_307.K+42.011	2	21	2wFruc/2wCon	-1.44809	0.998266	0.000107517	6.35568
Cps1	Q8C196_310.K+42.011	1	11	2wFruc/2wCon	-0.166839	0.0205606	0.29929	-3.8636
Cps1	Q8C196_44.K+42.011_Q8C196_55.K+42.011	1	13	2wFruc/2wCon	0.13058	0.0174454	0.314436	-4.03108
Cps1	Q8C196_453.K+42.011	1	13	2wFruc/2wCon	-0.441577	0.117648	0.155672	-2.01489
Cps1	Q8C196_458.K+42.011	2	22	2wFruc/2wCon	-0.312875	0.00039639	0.473281	-7.83272
Cps1	Q8C196_522.K+42.011	2	23	2wFruc/2wCon	-1.25166	0.999635	2.3e-05	7.91644
Cps1	Q8C196_527.K+42.011	2	23	2wFruc/2wCon	0.195371	0.0122912	0.349956	-4.3865
Cps1	Q8C196_55.K+42.011	2	26	2wFruc/2wCon	0.241053	0.0240268	0.285422	-3.70427
Cps1	Q8C196_553.K+42.011	3	38	2wFruc/2wCon	-0.213129	0.999999	4.68e-08	14.0807
Cps1	Q8C196_560.K+42.011	1	13	2wFruc/2wCon	-1.46107	0.194504	0.118527	-1.42101
Cps1	Q8C196_603.K+42.011	1	11	2wFruc/2wCon	-0.886832	0.346587	0.076147	-0.634077
Cps1	Q8C196_751.K+42.011	1	13	2wFruc/2wCon	-0.703256	0.55785	0.0416208	0.232442
Cps1	Q8C196_793.K+42.011	3	39	2wFruc/2wCon	0.0605194	3.38e-07	0.488885	-14.9014
Cps1	Q8C196_811.K+42.011	1	13	2wFruc/2wCon	-0.134558	0.0142265	0.334241	-4.23832
Cps1	Q8C196_840.K+42.011	1	13	2wFruc/2wCon	0.700055	0.0749698	0.190646	-2.51274
Cps1	Q8C196_856.K+42.011	2	24	2wFruc/2wCon	-1.18537	0.989684	0.000684623	4.56365
Cps1	Q8C196_875.K+42.011	3	39	2wFruc/2wCon	-0.540272	1	0	39.0193
Cps1	Q8C196_875.K+42.011_Q8C196_880.K+42.011	1	11	2wFruc/2wCon	-0.42513	0.0308086	0.261677	-3.44867
Cps1	Q8C196_880.K+42.011	1	9	2wFruc/2wCon	-0.227121	0.0295499	0.266339	-3.49168
Cps1	Q8C196_889.K+42.011	4	50	2wFruc/2wCon	0.00662277	2.78e-09	0.489356	-19.7017
Cps1	Q8C196_892.K+42.011	1	13	2wFruc/2wCon	0.0332589	0.00600999	0.451847	-5.1083
Cps1	Q8C196_915.K+42.011	2	23	2wFruc/2wCon	0.0652686	6.15e-05	0.48373	-9.69718
Cps1	Q8C196_915.K+42.011_Q8C196_919.K+42.011	1	13	2wFruc/2wCon	0.128108	0.0166352	0.319478	-4.07946
Cps1	Q8C196_919.K+42.011	2	26	2wFruc/2wCon	-0.033795	6.73e-05	0.483305	-9.607
Nadk2	Q8C5H8_407.K+42.011	1	10	2wFruc/2wCon	0.328912	0.0511952	0.219556	-2.91956
Nadk2	Q8C5H8_64.K+42.011	1	12	2wFruc/2wCon	0.32221	0.988474	0.000773365	4.45156
Iba57	Q8CAK1_222.K+42.011	1	13	2wFruc/2wCon	-0.165691	0.0760175	0.189687	-2.49773
Immt	Q8CAQ8_281.K+42.011	1	10	2wFruc/2wCon	0.0341893	0.00674297	0.431695	-4.99249
Immt	Q8CAQ8_426.K+42.011	1	11	2wFruc/2wCon	-0.289503	0.631946	0.0325828	0.540575
Immt	Q8CAQ8_435.K+42.011	1	11	2wFruc/2wCon	0.0843128	0.00777411	0.405341	-4.84915
Immt	Q8CAQ8_450.K+42.011	1	13	2wFruc/2wCon	0.0995919	0.0166784	0.319093	-4.07682
Immt	Q8CAQ8_639.K+42.011	1	13	2wFruc/2wCon	-0.325916	0.998298	0.000105855	6.37454
Immt	Q8CAQ8_713.K+42.011	1	9	2wFruc/2wCon	0.216942	0.0208165	0.297865	-3.85097
Immt	Q8CAQ8_725.K+42.011	1	12	2wFruc/2wCon	-0.27953	0.0748245	0.19071	-2.51484
Vwa8	Q8CC88_1887.K+42.011	1	10	2wFruc/2wCon	-0.245444	0.182621	0.122502	-1.49869
Vwa8	Q8CC88_403.K+42.011	1	13	2wFruc/2wCon	-0.157496	0.0456582	0.229645	-3.03984
Vwa8	Q8CC88_988.K+42.011	1	11	2wFruc/2wCon	-0.193329	0.0619448	0.206363	-2.71756
H6pd	Q8CFX1_205.K+42.011	1	13	2wFruc/2wCon	-0.500193	0.971553	0.00182247	3.53084
Akr7a2	Q8CG76_136.K+42.011	1	12	2wFruc/2wCon	0.0804312	0.0111173	0.360128	-4.48808
Aldh4a1	Q8CHT0_118.K+42.011	1	13	2wFruc/2wCon	-0.119879	0.0119886	0.353032	-4.41174
Aldh4a1	Q8CHT0_129.K+42.011	1	13	2wFruc/2wCon	-0.600771	0.923222	0.00514149	2.48695
Aldh4a1	Q8CHT0_30.K+42.011	1	11	2wFruc/2wCon	-0.0611508	0.00743067	0.413683	-4.89468
Aldh4a1	Q8CHT0_364.K+42.011	1	11	2wFruc/2wCon	-0.0687582	0.00871621	0.388915	-4.73382
Aldh4a1	Q8CHT0_51.K+42.011	1	13	2wFruc/2wCon	-0.330877	0.869902	0.00919848	1.90009
Aldh4a1	Q8CHT0_530.K+42.011	1	13	2wFruc/2wCon	0.312228	0.316528	0.0824208	-0.769774
Aldh4a1	Q8CHT0_551.K+42.011	1	13	2wFruc/2wCon	0.334454	0.498183	0.0495516	-0.00726873
Aldh4a1	Q8CHT0_92.K+42.011	1	8	2wFruc/2wCon	-0.0753327	0.00870733	0.38911	-4.73484
Aldh4a1	Q8CHT0_98.K+42.011	1	13	2wFruc/2wCon	-0.199771	0.137766	0.143972	-1.83397
Rhot2	Q8JZN7_511.K+42.011	1	11	2wFruc/2wCon	-0.0541656	0.00672872	0.432204	-4.99462
Afg3l2	Q8JZQ2_542.K+42.011	1	11	2wFruc/2wCon	-0.0897472	0.00852203	0.391798	-4.75654
Slc25a1	Q8JZU2_160.K+42.011	1	13	2wFruc/2wCon	0.202622	0.0161227	0.322642	-4.11127
Slc25a1	Q8JZU2_190.K+42.011	1	13	2wFruc/2wCon	-0.115782	0.0207256	0.298272	-3.85544
Slc25a1	Q8JZU2_255.K+42.011	1	13	2wFruc/2wCon	-0.153463	0.00929654	0.380544	-4.66877
Slc25a1	Q8JZU2_265.K+42.011	1	10	2wFruc/2wCon	-0.13968	0.0185181	0.308679	-3.97032
Slc25a1	Q8JZU2_268.K+42.011	1	11	2wFruc/2wCon	0.314827	0.45377	0.0561285	-0.185448
Pnpt1	Q8K1R3_250.K+42.011	1	4	2wFruc/2wCon	-0.745799	0.0168649	0.318127	-4.06551
Pnpt1	Q8K1R3_285.K+42.011	1	13	2wFruc/2wCon	-0.264041	0.944828	0.00369571	2.84054
Pnpt1	Q8K1R3_456.K+42.011	1	13	2wFruc/2wCon	-0.0965473	0.0117098	0.355385	-4.43555
Pnpt1	Q8K1R3_521.K+42.011	1	10	2wFruc/2wCon	0.0838935	0.00842548	0.393539	-4.76803
Coq9	Q8K1Z0_170.K+42.011	1	13	2wFruc/2wCon	-0.00423624	0.00557995	0.461705	-5.18298
Lyrm4	Q8K215_88.K+42.011	1	11	2wFruc/2wCon	0.417209	0.614724	0.0340517	0.467212
Sdha	Q8K2B3_179.K+42.011	1	9	2wFruc/2wCon	-0.158504	0.031713	0.259045	-3.4188
Sdha	Q8K2B3_335.K+42.011	1	8	2wFruc/2wCon	0.220044	0.142814	0.141441	-1.79211
Sdha	Q8K2B3_480.K+42.011	1	13	2wFruc/2wCon	-0.0867639	0.00736474	0.415481	-4.90366
Sdha	Q8K2B3_498.K+42.011	1	13	2wFruc/2wCon	-0.0117661	0.00565107	0.460331	-5.17024
Sdha	Q8K2B3_517.K+42.011	1	13	2wFruc/2wCon	-0.0415364	0.00621173	0.44704	-5.07509
Sdha	Q8K2B3_538.K+42.011	1	5	2wFruc/2wCon	-1.98513	0.251002	0.0997541	-1.09327
Sdha	Q8K2B3_547.K+42.011	1	13	2wFruc/2wCon	-0.151873	0.0631667	0.204677	-2.69673
Sdha	Q8K2B3_608.K+42.011	1	13	2wFruc/2wCon	0.197423	0.0416341	0.236474	-3.13631
Sdha	Q8K2B3_633.K+42.011	2	26	2wFruc/2wCon	-0.0655324	0.00018428	0.476849	-8.59887
Mrpl47	Q8K2Y7_146.K+42.011	1	13	2wFruc/2wCon	0.079744	0.00917502	0.382348	-4.68205
Acad10	Q8K370_1052.K+42.011	1	13	2wFruc/2wCon	-0.373284	0.817552	0.013509	1.49985
Acad10	Q8K370_1056.K+42.011	1	13	2wFruc/2wCon	0.28314	0.0862241	0.179894	-2.36064
Acad10	Q8K370_427.K+42.011	1	13	2wFruc/2wCon	-0.00777961	0.00559424	0.46137	-5.18041
Acad10	Q8K370_843.K+42.011	1	11	2wFruc/2wCon	0.0822657	0.00772849	0.406415	-4.85508
Pitrm1	Q8K411_41.K+42.011	1	9	2wFruc/2wCon	0.232923	0.0139474	0.336543	-4.25841
Pitrm1	Q8K411_883.K+42.011	1	8	2wFruc/2wCon	-0.127413	0.0131519	0.342324	-4.31795
Pitrm1	Q8K411_942.K+42.011	1	10	2wFruc/2wCon	0.0809521	0.0100119	0.371821	-4.59392
Pitrm1	Q8K411_945.K+42.011	1	13	2wFruc/2wCon	0.123587	0.026223	0.277552	-3.61454
Abhd11	Q8K4F5_196.K+42.011	1	11	2wFruc/2wCon	-0.380367	0.163271	0.130638	-1.63409
Abhd11	Q8K4F5_79.K+42.011	1	13	2wFruc/2wCon	-0.0364843	0.0065665	0.436604	-5.01919
Hibch	Q8QZS1_220.K+42.011	1	13	2wFruc/2wCon	-0.294206	0.999347	4.09e-05	7.33341
Hibch	Q8QZS1_300.K+42.011	2	19	2wFruc/2wCon	-0.239918	0.319232	0.0814436	-0.757301
Hibch	Q8QZS1_352.K+42.011	1	13	2wFruc/2wCon	0.206034	0.122419	0.153217	-1.96972
Acat1	Q8QZT1_121.K+42.011	1	10	2wFruc/2wCon	-0.300012	0.0307358	0.262011	-3.45111
Acat1	Q8QZT1_171.K+42.011	1	13	2wFruc/2wCon	0.163279	0.116178	0.156534	-2.02914
Acat1	Q8QZT1_178.K+42.011	1	13	2wFruc/2wCon	0.226031	0.045294	0.230302	-3.04823
Acat1	Q8QZT1_187.K+42.011	2	22	2wFruc/2wCon	0.194619	0.00702811	0.423893	-4.95078
Acat1	Q8QZT1_199.K+42.011	1	13	2wFruc/2wCon	0.288312	0.558714	0.0413561	0.235943
Acat1	Q8QZT1_220.K+42.011	1	10	2wFruc/2wCon	-1.41761	0.762861	0.018524	1.16843
Acat1	Q8QZT1_227.K+42.011	2	19	2wFruc/2wCon	-0.959826	0.00559267	0.461431	-5.18069
Acat1	Q8QZT1_254.K+42.011	2	20	2wFruc/2wCon	0.369177	0.991904	0.000560906	4.8083
Acat1	Q8QZT1_260.K+42.011	1	10	2wFruc/2wCon	-0.55289	0.999895	6.18e-06	9.15859
Acat1	Q8QZT1_304.K+42.011	1	13	2wFruc/2wCon	0.183939	0.117453	0.155871	-2.01678
Acat1	Q8QZT1_335.K+42.011	2	13	2wFruc/2wCon	0.271583	0.000391271	0.47337	-7.84572
Acat1	Q8QZT1_335.K+42.011_Q8QZT1_340.K+42.011	1	12	2wFruc/2wCon	0.24738	0.069452	0.196816	-2.59514
Acat1	Q8QZT1_63.K+42.011	1	8	2wFruc/2wCon	-1.76492	0.717985	0.0227776	0.934486
Acat1	Q8QZT1_75.K+42.011	2	25	2wFruc/2wCon	0.00551849	4.28e-05	0.486208	-10.0581
Glyctk	Q8QZY2_200.K+42.011	1	13	2wFruc/2wCon	0.0239522	0.00599728	0.452163	-5.11043
Fahd1	Q8R0F8_142.K+42.011	1	12	2wFruc/2wCon	0.108456	0.0106305	0.365396	-4.53334
Adhfe1	Q8R0N6_443.K+42.011	1	13	2wFruc/2wCon	-0.135693	0.0257263	0.279641	-3.63418
Bphl	Q8R164_126.K+42.011	1	13	2wFruc/2wCon	-0.742259	0.988432	0.000774978	4.44789
Bphl	Q8R164_184.K+42.011	1	10	2wFruc/2wCon	0.0867599	0.00902625	0.384856	-4.69855
Bphl	Q8R164_243.K+42.011	1	13	2wFruc/2wCon	-0.641072	0.98174	0.00121981	3.98459
Bphl	Q8R164_260.K+42.011	1	12	2wFruc/2wCon	-0.286112	0.309856	0.0841973	-0.800794
Bphl	Q8R164_271.K+42.011	1	13	2wFruc/2wCon	0.144896	0.00977654	0.374168	-4.61795
Coq6	Q8R1S0_219.K+42.011	1	13	2wFruc/2wCon	-0.0305763	0.00582058	0.456572	-5.14052
Ccdc58	Q8R3Q6_83.K+42.011	1	13	2wFruc/2wCon	-0.219558	0.0829804	0.182807	-2.40252
Clybl	Q8R4N0_55.K+42.011	1	13	2wFruc/2wCon	-0.101628	0.0221214	0.292107	-3.78884
Clybl	Q8R4N0_80.K+42.011	1	13	2wFruc/2wCon	-0.0999491	0.00932023	0.380182	-4.6662
Acaa1b	Q8VCH0_234.K+42.011	1	13	2wFruc/2wCon	-0.0185194	0.00576075	0.457872	-5.15091
Acaa1b	Q8VCH0_237.K+42.011	1	13	2wFruc/2wCon	-0.155328	0.0131489	0.342414	-4.31818
Acsf2	Q8VCW8_179.K+42.011	1	12	2wFruc/2wCon	-0.501902	0.954797	0.00300468	3.05033
Acsf2	Q8VCW8_182.K+42.011	2	26	2wFruc/2wCon	-0.45511	0.999989	6.06e-07	11.3927
Acsf2	Q8VCW8_199.K+42.011	1	13	2wFruc/2wCon	-0.294139	0.217495	0.1107	-1.28032
Acsf2	Q8VCW8_206.K+42.011	1	8	2wFruc/2wCon	-0.265561	0.0620913	0.206051	-2.71505
Acsf2	Q8VCW8_398.K+42.011	2	22	2wFruc/2wCon	-0.150639	0.000271948	0.475042	-8.20963
Acsf2	Q8VCW8_544.K+42.011	1	13	2wFruc/2wCon	-0.391721	0.15464	0.134843	-1.69866
Acsf2	Q8VCW8_581.K+42.011	1	8	2wFruc/2wCon	-0.301329	0.0135657	0.339059	-4.28655
Acsf2	Q8VCW8_614.K+42.011	1	10	2wFruc/2wCon	-0.906567	0.992532	0.000511705	4.88964
Nit1	Q8VDK1_188.K+42.011	1	13	2wFruc/2wCon	0.0244462	0.00599772	0.4521	-5.11036
Mrps23	Q8VE22_28.K+42.011	1	12	2wFruc/2wCon	-0.357913	0.732408	0.0216865	1.00687
Slc25a3	Q8VEM8_201.K+42.011	1	9	2wFruc/2wCon	0.0350064	0.00693921	0.426218	-4.9636
Slc25a3	Q8VEM8_204.K+42.011	2	23	2wFruc/2wCon	0.00527952	5.83e-05	0.483956	-9.74925
Slc25a3	Q8VEM8_290.K+42.011	1	8	2wFruc/2wCon	-0.00679506	0.00727969	0.417233	-4.91536
Slc25a3	Q8VEM8_308.K+42.011	1	8	2wFruc/2wCon	0.0142371	0.00726197	0.417767	-4.91782
Slc25a3	Q8VEM8_94.K+42.011	1	10	2wFruc/2wCon	0.111483	0.0093315	0.3799	-4.66498
Etfrf1	Q91V16_40.K+42.011	1	9	2wFruc/2wCon	0.279152	0.135426	0.144905	-1.85381
Acsm1	Q91VA0_142.K+42.011	1	13	2wFruc/2wCon	0.0595771	0.0136721	0.338557	-4.27863
Acsm1	Q91VA0_200.K+42.011	1	13	2wFruc/2wCon	-2.1909	0.992269	0.000530329	4.85474
Acsm1	Q91VA0_210.K+42.011	1	10	2wFruc/2wCon	0.15524	0.0787451	0.186801	-2.45952
Acsm1	Q91VA0_352.K+42.011	1	12	2wFruc/2wCon	-1.98134	0.999992	4.01e-07	11.7661
Acsm1	Q91VA0_527.K+42.011	1	3	2wFruc/2wCon	-2.29726	0.710432	0.0235103	0.897482
Acsm1	Q91VA0_534.K+42.011	1	9	2wFruc/2wCon	0.0682919	0.00775757	0.405638	-4.8513
Ndufs1	Q91VD9_108.K+42.011	1	13	2wFruc/2wCon	-0.130456	0.0155521	0.326014	-4.14788
Ndufs1	Q91VD9_311.K+42.011	1	13	2wFruc/2wCon	-1.46341	0.99993	4.25e-06	9.56577
Ndufs1	Q91VD9_467.K+42.011	1	13	2wFruc/2wCon	-0.134269	0.0481584	0.224293	-2.9839
Ndufs1	Q91VD9_499.K+42.011	1	3	2wFruc/2wCon	-0.348596	0.01481	0.329964	-4.19753
Ndufs1	Q91VD9_709.K+42.011	1	13	2wFruc/2wCon	0.040687	0.00619019	0.447649	-5.07858
Ndufs1	Q91VD9_84.K+42.011	2	16	2wFruc/2wCon	0.013311	9.89e-05	0.480627	-9.22168
Ndufs1	Q91VD9_98.K+42.011	1	10	2wFruc/2wCon	-1.43578	0.942769	0.00390633	2.80173
Ppa2	Q91VM9_211.K+42.011	1	11	2wFruc/2wCon	-0.298837	0.0438394	0.232863	-3.08239
Ppa2	Q91VM9_222.K+42.011	1	10	2wFruc/2wCon	-1.42119	0.978117	0.00143943	3.79991
Atp5f1c	Q91VR2_112.K+42.011	1	11	2wFruc/2wCon	0.286093	0.0679542	0.198776	-2.61855
Atp5f1c	Q91VR2_115.K+42.011	1	13	2wFruc/2wCon	0.121092	0.013802	0.337369	-4.26905
Atp5f1c	Q91VR2_154.K+42.011	1	13	2wFruc/2wCon	-0.168132	0.0297197	0.26551	-3.48577
Atp5f1c	Q91VR2_43.K+42.011	1	9	2wFruc/2wCon	0.208978	0.0581082	0.211081	-2.78558
Atp5f1c	Q91VR2_49.K+42.011	2	16	2wFruc/2wCon	-0.0508673	0.000200851	0.476646	-8.51275
Atp5f1c	Q91VR2_55.K+42.011	1	13	2wFruc/2wCon	-0.0196148	0.00585636	0.455951	-5.13435
Mgst1	Q91VS7_68.K+42.011	1	8	2wFruc/2wCon	0.0537211	0.00913812	0.383066	-4.68612
Cbr4	Q91VT4_120.K+42.011	1	5	2wFruc/2wCon	-2.12407	0.987841	0.000811479	4.39744
Gldc	Q91W43_111.K+42.011	1	4	2wFruc/2wCon	-1.84699	0.553725	0.041975	0.215731
Gldc	Q91W43_428.K+42.011	1	13	2wFruc/2wCon	-0.0503637	0.00634178	0.44329	-5.05423
Gldc	Q91W43_519.K+42.011	1	12	2wFruc/2wCon	-0.120727	0.0483404	0.224232	-2.97994
Gldc	Q91W43_669.K+42.011	1	13	2wFruc/2wCon	0.129746	0.0161457	0.322498	-4.10982
Txndc5	Q91W90_136.K+42.011	1	8	2wFruc/2wCon	-0.593725	0.239593	0.103873	-1.15491
Kmo	Q91WN4_83.K+42.011	1	11	2wFruc/2wCon	-0.312471	0.145858	0.140375	-1.76747
Cisd1	Q91WS0_104.K+42.011	1	13	2wFruc/2wCon	-0.112111	0.0325746	0.256962	-3.3911
Cisd1	Q91WS0_68.K+42.011	2	24	2wFruc/2wCon	-0.295146	0.00417097	0.463618	-5.47543
Baat	Q91X34_138.K+42.011	1	11	2wFruc/2wCon	-0.350469	0.999963	2.23e-06	10.2003
Baat	Q91X34_40.K+42.011	1	13	2wFruc/2wCon	-0.240198	0.718023	0.0227474	0.934674
Glyat	Q91XE0_141.K+42.011	1	13	2wFruc/2wCon	-0.209973	0.586207	0.0374598	0.348306
Glyat	Q91XE0_159.K+42.011	1	10	2wFruc/2wCon	0.55462	0.999995	2.59e-07	12.2515
Glyat	Q91XE0_167.K+42.011	1	8	2wFruc/2wCon	-0.197548	0.0184932	0.308828	-3.97168
Glyat	Q91XE0_169.K+42.011	1	12	2wFruc/2wCon	-0.56945	0.940257	0.00405138	2.7561
Glyat	Q91XE0_256.K+42.011	1	11	2wFruc/2wCon	-1.30968	0.740205	0.0208042	1.04703
Glyat	Q91XE0_267.K+42.011	3	33	2wFruc/2wCon	0.00153272	2.65e-07	0.48894	-15.1428
Aldob	Q91Y97_13.K+42.011	1	10	2wFruc/2wCon	-0.802962	0.999988	6.48e-07	11.3516
Aldob	Q91Y97_147.K+42.011	2	24	2wFruc/2wCon	0.153413	0.00215577	0.465434	-6.13745
L2hgdh	Q91YP0_105.K+42.011	1	13	2wFruc/2wCon	-0.323582	0.168819	0.127499	-1.59402
Rpn1	Q91YQ5_188.K+42.011	1	11	2wFruc/2wCon	-0.66513	1	1.27e-08	15.3253
Ndufv1	Q91YT0_36.K+42.011	2	21	2wFruc/2wCon	-0.0669848	7.23e-05	0.482794	-9.53399
Ndufv1	Q91YT0_365.K+42.011	1	13	2wFruc/2wCon	-0.101028	0.0177249	0.312968	-4.0149
Ndufv1	Q91YT0_375.K+42.011	1	13	2wFruc/2wCon	0.0655704	0.00645239	0.439851	-5.03683
Ndufv1	Q91YT0_81.K+42.011	1	13	2wFruc/2wCon	-0.904593	0.995724	0.00028381	5.45043
Pcca	Q91ZA3_146.K+42.011	1	12	2wFruc/2wCon	-0.0326587	0.00654102	0.437136	-5.0231
Pcca	Q91ZA3_258.K+42.011	1	12	2wFruc/2wCon	-0.373337	0.98038	0.00129146	3.91139
Pcca	Q91ZA3_321.K+42.011	1	12	2wFruc/2wCon	-0.29257	0.66874	0.0276997	0.702492
Pcca	Q91ZA3_554.K+42.011	1	10	2wFruc/2wCon	-0.54345	0.494484	0.0499936	-0.0220651
Pcca	Q91ZA3_61.K+42.011	1	13	2wFruc/2wCon	-0.0296212	0.00637161	0.442377	-5.04951
Pcca	Q91ZA3_644.K+42.011	1	10	2wFruc/2wCon	-0.647307	0.995796	0.000274234	5.46753
Pcca	Q91ZA3_649.K+42.011	1	11	2wFruc/2wCon	-0.281102	0.602136	0.0356917	0.414374
Etfdh	Q921G7_131.K+42.011	1	12	2wFruc/2wCon	0.0353897	0.00710665	0.422006	-4.93959
Etfdh	Q921G7_133.K+42.011	1	12	2wFruc/2wCon	0.26576	0.534144	0.0449996	0.13679
Etfdh	Q921G7_152.K+42.011	1	7	2wFruc/2wCon	-0.347693	0.527286	0.0459712	0.109254
Etfdh	Q921G7_283.K+42.011	1	13	2wFruc/2wCon	-0.10433	0.0360236	0.248589	-3.28689
Etfdh	Q921G7_356.K+42.011	1	13	2wFruc/2wCon	0.170909	0.0302916	0.263125	-3.46612
Etfdh	Q921G7_404.K+42.011	1	13	2wFruc/2wCon	0.0368794	0.00624609	0.445978	-5.06953
Etfdh	Q921G7_415.K+42.011	1	12	2wFruc/2wCon	-1.58578	0.999993	3.65e-07	11.8882
Etfdh	Q921G7_445.K+42.011	1	12	2wFruc/2wCon	-0.422399	0.982518	0.00116639	4.02895
Etfdh	Q921G7_496.K+42.011	1	10	2wFruc/2wCon	-0.187913	0.0253664	0.280814	-3.64864
Acaa1a	Q921H8_234.K+42.011	1	12	2wFruc/2wCon	0.130001	0.0214916	0.294533	-3.81837
Acaa1a	Q921H8_237.K+42.011	1	13	2wFruc/2wCon	0.0340697	0.00609413	0.450042	-5.09432
Macrod1	Q922B1_127.K+42.011	1	12	2wFruc/2wCon	0.128534	0.0181623	0.310658	-3.99008
2018-03-02	Q922Q1_156.K+42.011	1	12	2wFruc/2wCon	0.150921	0.0446539	0.231494	-3.06313
2018-03-02	Q922Q1_66.K+42.011	1	11	2wFruc/2wCon	-0.294036	0.387146	0.0676081	-0.459324
Atad3	Q925I1_134.K+42.011	1	10	2wFruc/2wCon	-0.194486	0.0318114	0.258933	-3.4156
Atad3	Q925I1_423.K+42.011	1	11	2wFruc/2wCon	-0.335599	0.483739	0.0513836	-0.0650666
Atad3	Q925I1_490.K+42.011	1	13	2wFruc/2wCon	-0.0234729	0.00605835	0.450835	-5.10024
Atad3	Q925I1_494.K+42.011	1	10	2wFruc/2wCon	0.405673	0.27011	0.0939375	-0.994066
Atad3	Q925I1_512.K+42.011	1	10	2wFruc/2wCon	-0.0646328	0.00774252	0.406045	-4.85326
Mlycd	Q99J39_145.K+42.011	1	11	2wFruc/2wCon	-0.0886088	0.00816906	0.3976	-4.7992
Mlycd	Q99J39_385.K+42.011	1	13	2wFruc/2wCon	-0.322357	0.999874	7.43e-06	8.97613
Mlycd	Q99J39_388.K+42.011	1	12	2wFruc/2wCon	-0.0713867	0.00850224	0.392224	-4.75889
Mpst	Q99J99_21.K+42.011	1	9	2wFruc/2wCon	-1.44148	0.999976	1.4e-06	10.6177
Mpst	Q99J99_230.K+42.011	1	11	2wFruc/2wCon	-0.0215576	0.00647047	0.439026	-5.03401
Mpst	Q99J99_40.K+42.011	1	6	2wFruc/2wCon	-0.802961	0.407939	0.0640651	-0.372491
Stoml2	Q99JB2_145.K+42.011	1	10	2wFruc/2wCon	-0.0831948	0.01316	0.342188	-4.31733
Hadhb	Q99JY0_189.K+42.011	4	33	2wFruc/2wCon	0.0133248	1.89e-08	0.489245	-17.783
Hadhb	Q99JY0_202.K+42.011	1	13	2wFruc/2wCon	-0.565777	0.999998	9.85e-08	13.3289
Hadhb	Q99JY0_278.K+42.011	1	13	2wFruc/2wCon	-0.126157	0.0152555	0.327712	-4.16744
Hadhb	Q99JY0_333.K+42.011	2	25	2wFruc/2wCon	0.198227	0.00528354	0.462799	-5.23786
Hadhb	Q99JY0_73.K+42.011	2	26	2wFruc/2wCon	-1.29119	0.99998	1.12e-06	10.8401
Aass	Q99K67_138.K+42.011	1	13	2wFruc/2wCon	-0.00132093	0.00553399	0.462556	-5.1913
Aass	Q99K67_253.K+42.011	1	9	2wFruc/2wCon	0.350603	0.462169	0.0549343	-0.151615
Aass	Q99K67_286.K+42.011	1	13	2wFruc/2wCon	-0.181748	0.685384	0.0258886	0.778628
Aass	Q99K67_52.K+42.011	1	13	2wFruc/2wCon	0.374643	0.998548	9.08e-05	6.53342
Aass	Q99K67_535.K+42.011	1	13	2wFruc/2wCon	-0.00508586	0.00567709	0.459596	-5.16562
Aass	Q99K67_56.K+42.011	1	13	2wFruc/2wCon	0.210885	0.30688	0.0847513	-0.814747
Aass	Q99K67_70.K+42.011	1	9	2wFruc/2wCon	-0.19249	0.019796	0.302731	-3.90228
Aass	Q99K67_707.K+42.011	1	12	2wFruc/2wCon	-1.19363	0.996193	0.000242188	5.56701
Aass	Q99K67_778.K+42.011	1	12	2wFruc/2wCon	-0.143193	0.0285243	0.269965	-3.52806
Hagh	Q99KB8_117.K+42.011	1	12	2wFruc/2wCon	-0.0433691	0.00779688	0.40497	-4.8462
Aco2	Q99KI0_138.K+42.011	1	12	2wFruc/2wCon	-0.584289	0.428765	0.0600654	-0.28689
Aco2	Q99KI0_401.K+42.011	1	13	2wFruc/2wCon	0.152905	0.056106	0.213672	-2.82277
Aco2	Q99KI0_465.K+42.011	1	13	2wFruc/2wCon	0.137204	0.0156153	0.325541	-4.14377
Aco2	Q99KI0_50.K+42.011	1	13	2wFruc/2wCon	-0.398995	0.995402	0.000304355	5.37761
Aco2	Q99KI0_517.K+42.011	1	13	2wFruc/2wCon	-0.382943	0.975745	0.00158922	3.69457
Aco2	Q99KI0_523.K+42.011	1	13	2wFruc/2wCon	-0.103367	0.033076	0.255663	-3.37531
Aco2	Q99KI0_605.K+42.011	1	7	2wFruc/2wCon	-0.126576	0.01953	0.303587	-3.91608
Aco2	Q99KI0_689.K+42.011	1	11	2wFruc/2wCon	0.0469481	0.00740652	0.414187	-4.89796
Aco2	Q99KI0_730.K+42.011	1	10	2wFruc/2wCon	-0.0275497	0.00702611	0.423998	-4.95107
Aco2	Q99KI0_739.K+42.011	1	13	2wFruc/2wCon	-0.00395672	0.00560939	0.461004	-5.17769
Lactb2	Q99KR3_282.K+42.011	1	10	2wFruc/2wCon	0.177595	0.143621	0.141107	-1.78554
Ppif	Q99KR7_85.K+42.011	1	13	2wFruc/2wCon	-0.582788	0.992652	0.000495687	4.90592
Hibadh	Q99L13_148.K+42.011	1	12	2wFruc/2wCon	-0.8628	0.979915	0.00132627	3.88747
Hibadh	Q99L13_241.K+42.011	2	22	2wFruc/2wCon	0.112724	0.000530126	0.471806	-7.54186
Hibadh	Q99L13_296.K+42.011	1	9	2wFruc/2wCon	-1.49128	0.505209	0.0486762	0.0208383
Hibadh	Q99L13_59.K+42.011	1	10	2wFruc/2wCon	-1.24644	0.40886	0.0638988	-0.368682
Hibadh	Q99L13_78.K+42.011	1	13	2wFruc/2wCon	-0.0352302	0.00666294	0.433655	-5.00451
Hibadh	Q99L13_94.K+42.011	1	13	2wFruc/2wCon	-0.235943	0.919678	0.00541024	2.43798
Dhrs4	Q99LB2_106.K+42.011	1	8	2wFruc/2wCon	-0.230601	0.395346	0.0658522	-0.424894
Dhrs4	Q99LB2_159.K+42.011	1	10	2wFruc/2wCon	0.0187427	0.00657916	0.43617	-5.01725
Dhrs4	Q99LB2_217.K+42.011	1	13	2wFruc/2wCon	-0.27944	0.803478	0.0147913	1.40817
Dhrs4	Q99LB2_99.K+42.011	1	10	2wFruc/2wCon	-0.0730807	0.0116028	0.356079	-4.44484
Sardh	Q99LB7_286.K+42.011	1	13	2wFruc/2wCon	0.12517	0.0120018	0.352857	-4.41063
Sardh	Q99LB7_374.K+42.011	1	10	2wFruc/2wCon	-0.0767028	0.0074074	0.414151	-4.89784
Sardh	Q99LB7_776.K+42.011	1	13	2wFruc/2wCon	0.228134	0.126607	0.15023	-1.9313
Sardh	Q99LB7_816.K+42.011	1	9	2wFruc/2wCon	0.226814	0.18621	0.121439	-1.47483
Sardh	Q99LB7_905.K+42.011	1	10	2wFruc/2wCon	-0.549442	0.0864321	0.1797	-2.358
Sardh	Q99LB7_913.K+42.011	1	7	2wFruc/2wCon	-0.0860782	0.00938082	0.379416	-4.65966
Ndufa10	Q99LC3_191.K+42.011	1	10	2wFruc/2wCon	-0.109205	0.00880968	0.387581	-4.72306
Ndufa10	Q99LC3_228.K+42.011	1	12	2wFruc/2wCon	-0.88789	0.984024	0.00108395	4.12059
Etfa	Q99LC5_126.K+42.011	1	13	2wFruc/2wCon	-0.737386	0.242842	0.102648	-1.13716
Etfa	Q99LC5_139.K+42.011	1	10	2wFruc/2wCon	-1.293	0.795081	0.0155726	1.35583
Etfa	Q99LC5_158.K+42.011	1	13	2wFruc/2wCon	-0.0251824	0.0056647	0.459995	-5.16782
Etfa	Q99LC5_294.K+42.011	1	6	2wFruc/2wCon	0.479356	0.0237823	0.286473	-3.71475
Etfa	Q99LC5_59.K+42.011	1	13	2wFruc/2wCon	-0.389425	0.0979929	0.169725	-2.21973
Etfa	Q99LC5_62.K+42.011	1	13	2wFruc/2wCon	0.136073	0.0107063	0.364129	-4.52615
Etfa	Q99LC5_69.K+42.011	1	13	2wFruc/2wCon	0.0602174	0.00764445	0.408478	-4.8661
Etfa	Q99LC5_75.K+42.011	1	13	2wFruc/2wCon	-0.0680062	0.00951722	0.377433	-4.64509
Etfa	Q99LC5_85.K+42.011	1	9	2wFruc/2wCon	-1.81576	0.738703	0.0210295	1.03924
Grpel1	Q99LP6_94.K+42.011	1	11	2wFruc/2wCon	0.041377	0.00691137	0.426874	-4.96765
Pccb	Q99MN9_101.K+42.011	2	23	2wFruc/2wCon	0.459345	0.106794	0.162953	-2.12392
Mccc1	Q99MR8_193.K+42.011	1	10	2wFruc/2wCon	0.0665051	0.0081269	0.398398	-4.80442
Mccc1	Q99MR8_363.K+42.011	1	13	2wFruc/2wCon	-0.494436	0.999262	4.57e-05	7.21091
Pecr	Q99MZ7_97.K+42.011	1	8	2wFruc/2wCon	-0.0449748	0.00798363	0.401796	-4.82235
Mrpl1	Q99N96_106.K+42.011	1	12	2wFruc/2wCon	-0.192785	0.0238375	0.286211	-3.71237
Mrpl1	Q99N96_113.K+42.011	1	10	2wFruc/2wCon	-0.142613	0.0323783	0.257526	-3.39735
Rrbp1	Q99PL5_1564.K+42.011	1	12	2wFruc/2wCon	-0.271828	0.475257	0.0530935	-0.0990529
Ndufa5	Q9CPP6_36.K+42.011	1	13	2wFruc/2wCon	0.176304	0.159053	0.132706	-1.66529
Ndufa5	Q9CPP6_96.K+42.011	1	12	2wFruc/2wCon	-1.6719	0.999995	2.54e-07	12.273
Cox6c	Q9CPQ1_61.K+42.011	2	22	2wFruc/2wCon	0.0554883	7.39e-05	0.482567	-9.5122
Atp5mg	Q9CPQ8_11.K+42.011	1	13	2wFruc/2wCon	-0.120597	0.00755659	0.410308	-4.87775
Atp5mg	Q9CPQ8_61.K+42.011	2	25	2wFruc/2wCon	0.339503	0.999206	4.81e-05	7.13794
Atp5mg	Q9CPQ8_66.K+42.011	1	13	2wFruc/2wCon	0.296168	0.401779	0.0649549	-0.398058
Lap3	Q9CPY7_221.K+42.011	1	13	2wFruc/2wCon	-0.0305596	0.00634876	0.442899	-5.05313
Decr1	Q9CQ62_106.K+42.011	1	13	2wFruc/2wCon	0.329079	0.214758	0.111616	-1.29648
Decr1	Q9CQ62_185.K+42.011	2	21	2wFruc/2wCon	-0.2188	0.219835	0.109852	-1.26663
Decr1	Q9CQ62_244.K+42.011	1	13	2wFruc/2wCon	-0.0221643	0.00608408	0.450296	-5.09598
Decr1	Q9CQ62_260.K+42.011	2	20	2wFruc/2wCon	-0.125524	0.00205953	0.465676	-6.18322
Decr1	Q9CQ62_42.K+42.011	1	13	2wFruc/2wCon	-0.862328	0.981889	0.00120748	3.99296
Decr1	Q9CQ62_49.K+42.011	1	13	2wFruc/2wCon	-0.900612	0.999861	8.18e-06	8.879
Decr1	Q9CQ62_97.K+42.011	1	13	2wFruc/2wCon	-0.20111	0.834551	0.0123269	1.61823
Uqcrq	Q9CQ69_33.K+42.011	1	13	2wFruc/2wCon	-0.875403	0.999884	6.74e-06	9.06424
Ndufa2	Q9CQ75_13.K+42.011	1	9	2wFruc/2wCon	-0.139956	0.0426669	0.234583	-3.11073
Ndufa2	Q9CQ75_64.K+42.011	1	11	2wFruc/2wCon	-0.106908	0.0118272	0.354254	-4.42546
Sdhb	Q9CQA3_53.K+42.011	1	13	2wFruc/2wCon	0.36575	0.943035	0.00388495	2.80666
Sdhb	Q9CQA3_57.K+42.011	1	11	2wFruc/2wCon	0.142494	0.01721	0.316092	-4.04491
Ndufb4	Q9CQC7_55.K+42.011	1	13	2wFruc/2wCon	0.0338801	0.00636288	0.44254	-5.05089
Nipsnap3b	Q9CQE1_107.K+42.011	1	9	2wFruc/2wCon	0.211247	0.0499748	0.221444	-2.94497
Nipsnap3b	Q9CQE1_45.K+42.011	2	22	2wFruc/2wCon	-0.157423	0.0387138	0.242513	-3.21208
Nipsnap3b	Q9CQE1_48.K+42.011	1	8	2wFruc/2wCon	-0.32482	0.100826	0.167691	-2.18808
Nipsnap3b	Q9CQE1_57.K+42.011	1	13	2wFruc/2wCon	-0.527044	0.964986	0.0022263	3.31638
Nipsnap3b	Q9CQE1_89.K+42.011	1	13	2wFruc/2wCon	-0.220773	0.12704	0.14983	-1.92739
Ndufb9	Q9CQJ8_121.K+42.011	1	13	2wFruc/2wCon	-0.282717	0.937147	0.00423392	2.70204
Trap1	Q9CQN1_326.K+42.011	1	11	2wFruc/2wCon	-0.0210403	0.006227	0.446526	-5.07261
Trap1	Q9CQN1_334.K+42.011	1	13	2wFruc/2wCon	-0.218605	0.0496659	0.222112	-2.9515
Trap1	Q9CQN1_426.K+42.011	1	11	2wFruc/2wCon	-0.164169	0.0140693	0.335532	-4.24959
Trap1	Q9CQN1_433.K+42.011	1	10	2wFruc/2wCon	-0.134841	0.0294974	0.266505	-3.49351
Atp5pb	Q9CQQ7_131.K+42.011	1	13	2wFruc/2wCon	-0.326127	0.966839	0.00207482	3.37264
Atp5pb	Q9CQQ7_139.K+42.011	2	23	2wFruc/2wCon	0.0437933	0.000185598	0.47682	-8.59174
Atp5pb	Q9CQQ7_154.K+42.011	2	23	2wFruc/2wCon	-0.12207	0.000153194	0.478095	-8.78365
Atp5pb	Q9CQQ7_162.K+42.011	1	13	2wFruc/2wCon	0.0324684	0.00609368	0.450074	-5.09439
Atp5pb	Q9CQQ7_221.K+42.011	2	26	2wFruc/2wCon	-0.0805333	8.15e-05	0.481884	-9.41435
Atp5pb	Q9CQQ7_225.K+42.011	2	21	2wFruc/2wCon	0.321854	0.0227934	0.289248	-3.75823
Atp5pb	Q9CQQ7_225.K+42.011_Q9CQQ7_233.K+42.011	1	13	2wFruc/2wCon	-0.127863	0.00893591	0.385648	-4.7087
Atp5pb	Q9CQQ7_233.K+42.011	1	13	2wFruc/2wCon	-0.0501163	0.00735466	0.415624	-4.90504
Atp5pb	Q9CQQ7_238.K+42.011	1	11	2wFruc/2wCon	0.009715	0.00627457	0.445009	-5.06496
Atp5pb	Q9CQQ7_244.K+42.011	1	13	2wFruc/2wCon	0.0500762	0.00711887	0.421479	-4.93786
Acot13	Q9CQR4_127.K+42.011	1	13	2wFruc/2wCon	0.231277	0.0990445	0.169135	-2.20789
Acot13	Q9CQR4_13.K+42.011	1	8	2wFruc/2wCon	-0.571875	0.0577019	0.211761	-2.79303
Acot13	Q9CQR4_17.K+42.011	2	24	2wFruc/2wCon	-0.0127186	4.04e-05	0.486488	-10.1161
Acot13	Q9CQR4_27.K+42.011	1	13	2wFruc/2wCon	-0.0194092	0.00569155	0.459289	-5.16306
Acot13	Q9CQR4_27.K+42.011_Q9CQR4_37.K+42.011	1	9	2wFruc/2wCon	-0.217971	0.0421295	0.235529	-3.12396
Acot13	Q9CQR4_37.K+42.011	2	25	2wFruc/2wCon	-0.0491928	4.66e-05	0.485703	-9.97312
Acot13	Q9CQR4_43.K+42.011	2	21	2wFruc/2wCon	0.221607	0.000757512	0.47056	-7.18471
Cyb5b	Q9CQX2_101.K+42.011	1	11	2wFruc/2wCon	-0.128812	0.0122991	0.34978	-4.38585
Cyb5b	Q9CQX2_88.K+42.011	1	13	2wFruc/2wCon	-0.269608	0.0579303	0.211514	-2.78884
Ndufb3	Q9CQZ6_29.K+42.011	1	9	2wFruc/2wCon	0.0114527	0.00700509	0.424485	-4.95409
Ndufb3	Q9CQZ6_40.K+42.011	1	13	2wFruc/2wCon	0.0276587	0.0063804	0.442116	-5.04812
Ndufab1	Q9CR21_88.K+42.011	2	20	2wFruc/2wCon	-0.0685864	7.24e-05	0.482766	-9.53332
Ndufab1	Q9CR21_92.K+42.011	1	10	2wFruc/2wCon	0.024326	0.00655374	0.436937	-5.02114
Ndufab1	Q9CR21_97.K+42.011	1	13	2wFruc/2wCon	-0.081391	0.00810389	0.399043	-4.80727
Rpl14	Q9CR57_85.K+42.011	1	13	2wFruc/2wCon	-0.461217	0.998757	7.94e-05	6.68911
Rpl11	Q9CXW4_67.K+42.011	2	25	2wFruc/2wCon	-0.590177	0.999948	3.14e-06	9.85915
Hdhd3	Q9CYW4_15.K+42.011	1	13	2wFruc/2wCon	-0.549341	0.695793	0.0248383	0.827345
Hdhd3	Q9CYW4_20.K+42.011	1	11	2wFruc/2wCon	-0.158173	0.16846	0.127833	-1.59658
Uqcrc1	Q9CZ13_111.K+42.011	1	13	2wFruc/2wCon	-1.43622	0.984772	0.00103065	4.16925
Uqcrc1	Q9CZ13_248.K+42.011	1	7	2wFruc/2wCon	-1.05105	0.105785	0.164008	-2.13454
Uqcrc1	Q9CZ13_85.K+42.011	1	13	2wFruc/2wCon	-0.629405	0.893166	0.00737073	2.1235
Pcbd2	Q9CZL5_120.K+42.011	1	8	2wFruc/2wCon	0.287677	0.0287587	0.26898	-3.51963
Pcbd2	Q9CZL5_124.K+42.011	1	11	2wFruc/2wCon	-0.0390614	0.00720695	0.419222	-4.92548
Pcbd2	Q9CZL5_131.K+42.011	1	13	2wFruc/2wCon	-0.5063	0.0296454	0.265897	-3.48835
Pcbd2	Q9CZL5_92.K+42.011	1	6	2wFruc/2wCon	-0.258924	0.0377301	0.244605	-3.23884
Aldh1b1	Q9CZS1_366.K+42.011	2	25	2wFruc/2wCon	-1.08227	1	9.36e-15	29.2701
Aldh1b1	Q9CZS1_428.K+42.011	2	25	2wFruc/2wCon	-1.5837	1	0	37.9418
Cs	Q9CZU6_103.K+42.011	1	13	2wFruc/2wCon	-0.0687372	0.00796499	0.402171	-4.8247
Cs	Q9CZU6_321.K+42.011	1	5	2wFruc/2wCon	0.0958222	0.0107725	0.363621	-4.51993
Cs	Q9CZU6_327.K+42.011	2	23	2wFruc/2wCon	0.0382868	6.27e-05	0.483617	-9.67664
Cs	Q9CZU6_370.K+42.011	1	9	2wFruc/2wCon	-0.605954	0.51743	0.0471921	0.0697475
Cs	Q9CZU6_375.K+42.011	2	22	2wFruc/2wCon	-0.534959	0.000644342	0.471184	-7.34664
Cs	Q9CZU6_393.K+42.011	2	24	2wFruc/2wCon	0.168542	0.00123853	0.468083	-6.69259
Tomm70	Q9CZW5_436.K+42.011	1	12	2wFruc/2wCon	-0.412646	0.942749	0.00391347	2.80136
Rps19	Q9CZX8_23.K+42.011	1	10	2wFruc/2wCon	-0.402022	0.992603	0.000503132	4.89926
Mpc2	Q9D023_19.K+42.011	1	13	2wFruc/2wCon	-0.282665	0.292074	0.0890885	-0.885333
Pdhb	Q9D051_354.K+42.011	1	13	2wFruc/2wCon	0.0769425	0.0194905	0.303888	-3.91814
Cyc1	Q9D0M3_315.K+42.011	1	10	2wFruc/2wCon	-0.471263	0.999623	2.39e-05	7.88256
Hint2	Q9D0S9_128.K+42.011	1	13	2wFruc/2wCon	0.208874	0.0181925	0.310559	-3.98839
Hint2	Q9D0S9_139.K+42.011	1	12	2wFruc/2wCon	-0.267547	0.0151905	0.328089	-4.17178
Gatd3a	Q9D172_149.K+42.011	1	13	2wFruc/2wCon	-0.422464	0.434695	0.0592027	-0.262721
Gatd3a	Q9D172_231.K+42.011	1	13	2wFruc/2wCon	0.342367	0.271072	0.0936837	-0.989189
Mcee	Q9D1I5_152.K+42.011	1	13	2wFruc/2wCon	-0.115547	0.0140111	0.336038	-4.2538
Mcee	Q9D1I5_158.K+42.011	1	10	2wFruc/2wCon	-0.252142	0.067598	0.199154	-2.62419
Mcee	Q9D1I5_62.K+42.011	1	13	2wFruc/2wCon	-0.321694	0.198595	0.116876	-1.3951
Dlst	Q9D2G2_273.K+42.011	1	13	2wFruc/2wCon	0.0694848	0.00622207	0.446622	-5.07341
Dlst	Q9D2G2_278.K+42.011	2	26	2wFruc/2wCon	-0.309496	0.127533	0.149631	-1.92295
Mrpl19	Q9D338_178.K+42.011	1	11	2wFruc/2wCon	-0.118212	0.0145746	0.331271	-4.2138
Atp5f1d	Q9D3D9_136.K+42.011	1	13	2wFruc/2wCon	-0.115849	0.0285225	0.27002	-3.52812
Atp5f1d	Q9D3D9_165.K+42.011	1	13	2wFruc/2wCon	-0.0362202	0.00609838	0.449979	-5.09361
Oxsm	Q9D404_109.K+42.011	1	13	2wFruc/2wCon	0.0418737	0.00650116	0.438265	-5.02925
Oxsm	Q9D404_138.K+42.011	1	8	2wFruc/2wCon	-0.0761813	0.00908514	0.384062	-4.69199
Oxsm	Q9D404_174.K+42.011	1	13	2wFruc/2wCon	0.0386726	0.00667242	0.433386	-5.00308
Ndufv2	Q9D6J6_60.K+42.011	1	11	2wFruc/2wCon	-0.187985	0.0306198	0.26229	-3.45501
Slc25a22	Q9D6M3_100.K+42.011	1	10	2wFruc/2wCon	-0.418463	0.993615	0.000409504	5.04734
Slc25a22	Q9D6M3_188.K+42.011	1	13	2wFruc/2wCon	-0.331694	0.252198	0.0993047	-1.08692
Slc25a22	Q9D6M3_83.K+42.011	1	13	2wFruc/2wCon	-0.446149	0.999719	1.78e-05	8.17662
Idh3a	Q9D6R2_100.K+42.011	1	12	2wFruc/2wCon	-0.881936	0.277776	0.0919108	-0.95552
Idh3a	Q9D6R2_177.K+42.011	1	12	2wFruc/2wCon	0.153929	0.0184227	0.309076	-3.97558
Idh3a	Q9D6R2_336.K+42.011	1	13	2wFruc/2wCon	-0.26731	0.544595	0.043633	0.178857
Idh3a	Q9D6R2_58.K+42.011	1	10	2wFruc/2wCon	0.0918082	0.011271	0.358927	-4.47419
Msra	Q9D6Y7_104.K+42.011	1	11	2wFruc/2wCon	0.0565434	0.00691091	0.426909	-4.96772
Msra	Q9D6Y7_110.K+42.011	1	12	2wFruc/2wCon	-0.215391	0.0411194	0.237535	-3.14929
Msra	Q9D6Y7_179.K+42.011	1	10	2wFruc/2wCon	-0.147233	0.0105118	0.366657	-4.54469
Msra	Q9D6Y7_183.K+42.011	1	13	2wFruc/2wCon	0.0250069	0.00614796	0.448769	-5.08547
Echdc3	Q9D7J9_76.K+42.011	1	13	2wFruc/2wCon	-0.527389	0.984793	0.00102857	4.1707
Mrps9	Q9D7N3_174.K+42.011	1	8	2wFruc/2wCon	-0.0650895	0.0080312	0.400705	-4.81636
Pipox	Q9D826_126.K+42.011	1	10	2wFruc/2wCon	-0.171886	0.0400154	0.239708	-3.17765
Uqcrb	Q9D855_12.K+42.011	2	23	2wFruc/2wCon	-0.237357	0.0829256	0.182871	-2.40324
Uqcrb	Q9D855_45.K+42.011	1	13	2wFruc/2wCon	0.235412	0.100451	0.167954	-2.19222
Uqcrb	Q9D855_88.K+42.011	1	13	2wFruc/2wCon	-0.0793622	0.00670206	0.432711	-4.99862
Uqcrb	Q9D855_96.K+42.011	1	10	2wFruc/2wCon	-1.94931	0.996567	0.000208019	5.67097
Ociad2	Q9D8W7_41.K+42.011	1	12	2wFruc/2wCon	0.243965	0.999978	1.28e-06	10.7314
Echdc1	Q9D9V3_232.K+42.011	1	10	2wFruc/2wCon	0.117444	0.00844128	0.393075	-4.76614
Atp5po	Q9DB20_100.K+42.011	2	21	2wFruc/2wCon	-1.92338	1	4.81e-15	29.9722
Atp5po	Q9DB20_158.K+42.011	1	13	2wFruc/2wCon	-1.68488	0.896324	0.00713278	2.15703
Atp5po	Q9DB20_162.K+42.011	1	13	2wFruc/2wCon	-0.217223	0.98494	0.00102027	4.18051
Atp5po	Q9DB20_172.K+42.011	1	13	2wFruc/2wCon	-0.875205	0.998233	0.000111738	6.33682
Atp5po	Q9DB20_192.K+42.011	2	22	2wFruc/2wCon	-0.000736863	3.97e-05	0.486572	-10.1351
Atp5po	Q9DB20_199.K+42.011	2	20	2wFruc/2wCon	0.24151	0.0397387	0.240411	-3.18488
Atp5po	Q9DB20_60.K+42.011	2	26	2wFruc/2wCon	0.0582852	0.00145295	0.467333	-6.5327
Atp5po	Q9DB20_70.K+42.011	1	13	2wFruc/2wCon	0.234389	0.582789	0.038258	0.334233
Atp5po	Q9DB20_97.K+42.011	1	11	2wFruc/2wCon	-0.592016	0.996487	0.000218165	5.64771
Iah1	Q9DB29_148.K+42.011	1	7	2wFruc/2wCon	-0.454423	0.027192	0.274859	-3.57727
Uqcrc2	Q9DB77_159.K+42.011	1	9	2wFruc/2wCon	-0.0542144	0.00858686	0.390866	-4.7489
Uqcrc2	Q9DB77_199.K+42.011	1	12	2wFruc/2wCon	-0.432234	0.106372	0.163415	-2.12835
Uqcrc2	Q9DB77_250.K+42.011	1	13	2wFruc/2wCon	0.391929	0.999058	5.91e-05	6.96702
Uqcrc2	Q9DB77_66.K+42.011	1	10	2wFruc/2wCon	0.0387108	0.00660278	0.435267	-5.01364
Uqcrc2	Q9DB77_98.K+42.011	1	13	2wFruc/2wCon	0.0783139	0.00838138	0.39427	-4.77333
Aldh7a1	Q9DBF1_86.K+42.011	2	17	2wFruc/2wCon	0.12136	0.000476565	0.472249	-7.64843
Aldh7a1	Q9DBF1_94.K+42.011	2	24	2wFruc/2wCon	0.182305	0.00205441	0.465737	-6.18571
Cyp27a1	Q9DBG1_271.K+42.011	1	11	2wFruc/2wCon	-0.785246	0.995189	0.000316313	5.33196
Cyp27a1	Q9DBG1_291.K+42.011_Q9DBG1_296.K+42.011	1	13	2wFruc/2wCon	0.0855661	0.00724229	0.418478	-4.92055
Cyp27a1	Q9DBG1_296.K+42.011	1	13	2wFruc/2wCon	-0.206745	0.105723	0.164205	-2.1352
Acadsb	Q9DBL1_278.K+42.011	1	12	2wFruc/2wCon	-0.245611	0.010705	0.364256	-4.52628
Acadsb	Q9DBL1_284.K+42.011	1	13	2wFruc/2wCon	-0.173238	0.452235	0.0564426	-0.191645
Acadsb	Q9DBL1_88.K+42.011	1	13	2wFruc/2wCon	-0.229519	0.0892736	0.177038	-2.32254
Ehhadh	Q9DBM2_248.K+42.011	1	12	2wFruc/2wCon	0.125504	0.0159369	0.32369	-4.12305
Ehhadh	Q9DBM2_274.K+42.011	1	13	2wFruc/2wCon	-0.036963	0.00621784	0.446911	-5.0741
Ehhadh	Q9DBM2_278.K+42.011	1	13	2wFruc/2wCon	-0.0404037	0.00681161	0.430063	-4.98229
Ehhadh	Q9DBM2_344.K+42.011	2	26	2wFruc/2wCon	0.02752	0.000124821	0.479047	-8.98851
Ehhadh	Q9DBM2_459.K+42.011	1	12	2wFruc/2wCon	-0.281009	0.0992953	0.168807	-2.20508
Ehhadh	Q9DBM2_579.K+42.011	1	13	2wFruc/2wCon	-0.238598	0.995657	0.000288988	5.43484
Ehhadh	Q9DBM2_705.K+42.011	1	13	2wFruc/2wCon	-0.0629921	0.0073879	0.414763	-4.9005
Dmgdh	Q9DBT9_107.K+42.011	2	26	2wFruc/2wCon	-0.115349	0.046761	0.226946	-3.01482
Dmgdh	Q9DBT9_141.K+42.011	2	20	2wFruc/2wCon	-0.0870663	0.000703946	0.470887	-7.25811
Dmgdh	Q9DBT9_207.K+42.011	1	11	2wFruc/2wCon	-0.217843	0.012295	0.349912	-4.38619
Dmgdh	Q9DBT9_427.K+42.011	1	13	2wFruc/2wCon	-0.303085	0.709792	0.0236342	0.894376
Dmgdh	Q9DBT9_469.K+42.011	1	9	2wFruc/2wCon	-0.135964	0.0826855	0.183065	-2.40641
Dmgdh	Q9DBT9_516.K+42.011	2	26	2wFruc/2wCon	-0.740845	0.892046	0.00742188	2.11181
Dmgdh	Q9DBT9_648.K+42.011	1	6	2wFruc/2wCon	-1.44279	0.350248	0.0754958	-0.617949
Dmgdh	Q9DBT9_754.K+42.011	2	20	2wFruc/2wCon	-0.0662868	7.82e-05	0.482197	-9.45563
Cyp4v2	Q9DBW0_471.K+42.011	1	13	2wFruc/2wCon	-0.382055	0.999628	2.36e-05	7.89582
Pmpca	Q9DC61_298.K+42.011	1	9	2wFruc/2wCon	-0.658433	0.816715	0.0135708	1.49425
Ndufa9	Q9DC69_189.K+42.011	1	11	2wFruc/2wCon	-0.0868654	0.0176331	0.31385	-4.02019
Ndufa9	Q9DC69_370.K+42.011	1	13	2wFruc/2wCon	-0.474298	0.989539	0.000694889	4.54963
Ndufs7	Q9DC70_62.K+42.011	1	12	2wFruc/2wCon	-0.144058	0.0212619	0.295972	-3.82935
Ndufa8	Q9DCJ5_106.K+42.011	1	12	2wFruc/2wCon	-0.568575	0.996759	0.000199214	5.72869
Ndufa8	Q9DCJ5_159.K+42.011	1	12	2wFruc/2wCon	-0.373565	0.997713	0.000143534	6.07805
Ethe1	Q9DCM0_172.K+42.011	1	13	2wFruc/2wCon	0.255074	0.193964	0.118659	-1.42446
Gstk1	Q9DCM2_116.K+42.011	1	11	2wFruc/2wCon	-1.38196	0.999598	2.57e-05	7.81844
Gstk1	Q9DCM2_158.K+42.011	2	26	2wFruc/2wCon	-0.342393	0.999117	5.54e-05	7.03137
Gstk1	Q9DCM2_165.K+42.011	1	13	2wFruc/2wCon	0.272947	0.558109	0.0415767	0.233493
Gstk1	Q9DCM2_167.K+42.011	1	11	2wFruc/2wCon	0.168442	0.0259899	0.278303	-3.62372
Gstk1	Q9DCM2_177.K+42.011	1	13	2wFruc/2wCon	-0.763481	0.999999	8.37e-08	13.5088
Gstk1	Q9DCM2_49.K+42.011	1	12	2wFruc/2wCon	-0.794346	0.779854	0.0169361	1.26482
Gstk1	Q9DCM2_68.K+42.011	2	22	2wFruc/2wCon	-0.346836	0.999955	2.69e-06	10.0118
Gstk1	Q9DCM2_74.K+42.011	1	4	2wFruc/2wCon	-0.710476	0.0906725	0.175802	-2.30545
Gstk1	Q9DCM2_93.K+42.011	1	13	2wFruc/2wCon	-0.122861	0.102929	0.166377	-2.1651
Cyb5r3	Q9DCN2_42.K+42.011	1	13	2wFruc/2wCon	-0.204987	0.359321	0.073553	-0.578314
Mecr	Q9DCS3_252.K+42.011	1	11	2wFruc/2wCon	-0.111429	0.0224685	0.29107	-3.77292
Etfb	Q9DCW4_110.K+42.011	1	11	2wFruc/2wCon	0.148518	0.0351184	0.250711	-3.31328
Etfb	Q9DCW4_116.K+42.011	2	12	2wFruc/2wCon	0.445395	0.0346561	0.251397	-3.32701
Etfb	Q9DCW4_176.K+42.011	1	13	2wFruc/2wCon	0.101022	0.00881586	0.387502	-4.72235
Etfb	Q9DCW4_248.K+42.011	1	13	2wFruc/2wCon	-0.0582945	0.00886756	0.386833	-4.71645
Etfb	Q9DCW4_26.K+42.011	1	13	2wFruc/2wCon	0.245351	0.230559	0.106334	-1.20516
Atp5pd	Q9DCX2_117.K+42.011	1	13	2wFruc/2wCon	0.256231	0.138857	0.143373	-1.82481
Atp5pd	Q9DCX2_32.K+42.011	1	13	2wFruc/2wCon	0.112431	0.0141324	0.335026	-4.24505
Atp5pd	Q9DCX2_48.K+42.011	1	13	2wFruc/2wCon	-0.780249	0.987131	0.000858615	4.33997
Atp5pd	Q9DCX2_63.K+42.011_Q9DCX2_72.K+42.011	1	11	2wFruc/2wCon	0.305999	0.100478	0.167888	-2.19192
Atp5pd	Q9DCX2_72.K+42.011	1	13	2wFruc/2wCon	0.171024	0.04178	0.236179	-3.13266
Atp5pd	Q9DCX2_78.K+42.011	3	36	2wFruc/2wCon	-0.00892096	1.2e-05	0.487494	-11.3274
Atp5pd	Q9DCX2_85.K+42.011	2	24	2wFruc/2wCon	-0.105464	6.28e-05	0.483588	-9.67541
Atp5pd	Q9DCX2_95.K+42.011	2	26	2wFruc/2wCon	-0.064697	7.87e-05	0.482169	-9.44981
Atp5pd	Q9DCX2_99.K+42.011	1	13	2wFruc/2wCon	-0.584696	0.412072	0.0630141	-0.355405
Keg1	Q9DCY0_124.K+42.011	1	13	2wFruc/2wCon	-0.175439	0.190473	0.11985	-1.44694
Keg1	Q9DCY0_128.K+42.011	1	13	2wFruc/2wCon	-0.102119	0.00812454	0.398512	-4.80471
Keg1	Q9DCY0_140.K+42.011	1	13	2wFruc/2wCon	-0.897276	1	1.89e-09	17.1607
Keg1	Q9DCY0_194.K+42.011	1	10	2wFruc/2wCon	-0.332704	0.335928	0.0783549	-0.681496
Keg1	Q9DCY0_235.K+42.011	1	9	2wFruc/2wCon	-0.613933	0.584416	0.0379215	0.340929
Keg1	Q9DCY0_266.K+42.011	1	11	2wFruc/2wCon	-0.539659	0.798299	0.0153468	1.3757
Keg1	Q9DCY0_41.K+42.011	1	9	2wFruc/2wCon	-0.433304	0.721908	0.0225368	0.953944
Lactb	Q9EP89_301.K+42.011	1	11	2wFruc/2wCon	-0.0232601	0.00648378	0.43863	-5.03195
Lactb	Q9EP89_346.K+42.011	1	13	2wFruc/2wCon	-0.00736075	0.00562042	0.460851	-5.17571
Lactb	Q9EP89_383.K+42.011	1	10	2wFruc/2wCon	0.177687	0.105233	0.164601	-2.14038
Aldh6a1	Q9EQ20_113.K+42.011	1	8	2wFruc/2wCon	0.00922857	0.00730036	0.416733	-4.9125
Aldh6a1	Q9EQ20_117.K+42.011	1	13	2wFruc/2wCon	0.441047	1	2.17e-08	14.873
Aldh6a1	Q9EQ20_47.K+42.011	1	13	2wFruc/2wCon	-0.133134	0.0140921	0.335348	-4.24795
Aldh6a1	Q9EQ20_52.K+42.011	1	10	2wFruc/2wCon	-0.258401	0.186426	0.121373	-1.4734
Aldh6a1	Q9EQ20_55.K+42.011	2	26	2wFruc/2wCon	0.0689851	7.22e-05	0.482823	-9.53545
Dap3	Q9ER88_200.K+42.011	1	11	2wFruc/2wCon	-0.151722	0.0251295	0.282037	-3.65826
Ivd	Q9JHI5_239.K+42.011	1	9	2wFruc/2wCon	0.392339	0.913173	0.00583669	2.35301
Ivd	Q9JHI5_260.K+42.011	1	13	2wFruc/2wCon	-0.778606	0.511742	0.0478584	0.0469771
Ivd	Q9JHI5_56.K+42.011	1	13	2wFruc/2wCon	-0.0966039	0.0270007	0.275453	-3.58452
Ivd	Q9JHI5_76.K+42.011	1	13	2wFruc/2wCon	-0.136188	0.0489431	0.223446	-2.96692
Ide	Q9JHR7_192.K+42.011	1	10	2wFruc/2wCon	-0.430503	0.975075	0.00161533	3.66664
Nit2	Q9JHW2_262.K+42.011	1	12	2wFruc/2wCon	-0.0464452	0.00839539	0.394078	-4.77164
Nit2	Q9JHW2_68.K+42.011	1	13	2wFruc/2wCon	-0.127884	0.0258252	0.278999	-3.63024
Akr1a1	Q9JII6_34.K+42.011	1	9	2wFruc/2wCon	0.000559136	0.00695598	0.425699	-4.96117
Sars2	Q9JJL8_110.K+42.011	1	13	2wFruc/2wCon	-0.0127444	0.00565363	0.460301	-5.16979
Aldh9a1	Q9JLJ2_30.K+42.011	1	13	2wFruc/2wCon	-0.0840942	0.0182748	0.309917	-3.98379
Aldh9a1	Q9JLJ2_303.K+42.011	1	13	2wFruc/2wCon	-0.191053	0.379137	0.0694352	-0.493212
Aldh9a1	Q9JLJ2_310.K+42.011	1	13	2wFruc/2wCon	0.108179	0.0256865	0.279801	-3.63577
Aldh9a1	Q9JLJ2_344.K+42.011	1	13	2wFruc/2wCon	0.0580167	0.0106397	0.365227	-4.53247
Aldh9a1	Q9JLJ2_63.K+42.011	1	11	2wFruc/2wCon	-0.139981	0.0189001	0.30674	-3.94951
Txnrd2	Q9JLT4_153.K+42.011	1	9	2wFruc/2wCon	-0.0360861	0.00700017	0.424693	-4.9548
Txnrd2	Q9JLT4_329.K+42.011	1	13	2wFruc/2wCon	-0.0218784	0.00567585	0.459749	-5.16584
Txnrd2	Q9JLT4_337.K+42.011	1	8	2wFruc/2wCon	-0.0421444	0.0077224	0.406858	-4.85588
Txnrd2	Q9JLT4_376.K+42.011	1	11	2wFruc/2wCon	0.0722306	0.00784876	0.404077	-4.83952
Txnrd2	Q9JLT4_79.K+42.011	1	13	2wFruc/2wCon	-0.194514	0.0200079	0.30147	-3.89142
Auh	Q9JLZ3_135.K+42.011	1	13	2wFruc/2wCon	-0.068703	0.00923494	0.381587	-4.67548
Auh	Q9JLZ3_179.K+42.011	2	23	2wFruc/2wCon	0.200356	0.0162595	0.321925	-4.10268
Auh	Q9JLZ3_186.K+42.011	2	26	2wFruc/2wCon	-0.133592	0.000282026	0.474837	-8.17323
Auh	Q9JLZ3_84.K+42.011	1	13	2wFruc/2wCon	0.139566	0.0633795	0.204365	-2.69314
Slc25a13	Q9QXX4_177.K+42.011	1	13	2wFruc/2wCon	0.0735791	0.0107338	0.363875	-4.52357
Slc25a13	Q9QXX4_18.K+42.011	2	26	2wFruc/2wCon	-0.644376	0.999999	4.5e-08	14.1299
Slc25a13	Q9QXX4_23.K+42.011	1	12	2wFruc/2wCon	-0.271249	0.188542	0.120578	-1.45951
Slc25a13	Q9QXX4_406.K+42.011	1	13	2wFruc/2wCon	-0.438277	0.999998	1.45e-07	12.9035
Slc25a13	Q9QXX4_485.K+42.011	1	9	2wFruc/2wCon	-0.231969	0.0773811	0.187957	-2.47847
Slc25a13	Q9QXX4_581.K+42.011	1	13	2wFruc/2wCon	0.0297233	0.00625111	0.445752	-5.06873
Slc25a13	Q9QXX4_663.K+42.011	1	13	2wFruc/2wCon	-0.534409	0.995758	0.000279963	5.4584
Acot2	Q9QYR9_83.K+42.011	1	13	2wFruc/2wCon	-0.184934	0.0261927	0.277713	-3.61573
Acox1	Q9R0H0_267.K+42.011	1	12	2wFruc/2wCon	0.274732	0.890929	0.00753785	2.10026
Acox1	Q9R0H0_542.K+42.011	1	10	2wFruc/2wCon	-0.319562	0.986627	0.000891406	4.30102
Ak2	Q9WTP6_117.K+42.011	1	8	2wFruc/2wCon	-0.00458523	0.00713426	0.421057	-4.93569
Ak2	Q9WTP6_181.K+42.011	1	11	2wFruc/2wCon	-0.0964955	0.013068	0.34309	-4.32443
Ak2	Q9WTP6_28.K+42.011	1	13	2wFruc/2wCon	0.311642	0.985286	0.000991729	4.20416
Ak2	Q9WTP6_34.K+42.011	1	7	2wFruc/2wCon	-0.594177	0.134694	0.145572	-1.86008
Ak2	Q9WTP6_62.K+42.011	1	10	2wFruc/2wCon	0.146716	0.0120899	0.351673	-4.40322
Ak3	Q9WTP7_165.K+42.011	1	6	2wFruc/2wCon	-0.0706893	0.0105765	0.366195	-4.53849
Ak3	Q9WTP7_171.K+42.011	1	12	2wFruc/2wCon	-0.21565	0.0265223	0.276746	-3.60289
Ak3	Q9WTP7_29.K+42.011	1	12	2wFruc/2wCon	0.265674	0.17903	0.124031	-1.52294
Ak3	Q9WTP7_29.K+42.011_Q9WTP7_34.K+42.011	1	13	2wFruc/2wCon	-0.369079	0.66064	0.0285421	0.666148
Ak3	Q9WTP7_34.K+42.011	1	13	2wFruc/2wCon	-0.0984932	0.0228562	0.288935	-3.75541
Ak3	Q9WTP7_80.K+42.011	1	11	2wFruc/2wCon	-1.52748	0.549009	0.0429131	0.196669
Prodh	Q9WU79_356.K+42.011	1	13	2wFruc/2wCon	0.182397	0.0153007	0.32743	-4.16444
Suclg1	Q9WUM5_105.K+42.011	1	13	2wFruc/2wCon	0.289835	0.877661	0.00857561	1.97046
Suclg1	Q9WUM5_192.K+42.011	1	12	2wFruc/2wCon	0.685918	0.999691	1.97e-05	8.08048
Suclg1	Q9WUM5_54.K+42.011	2	22	2wFruc/2wCon	0.483054	0.836868	0.0121592	1.63511
Suclg1	Q9WUM5_57.K+42.011	1	13	2wFruc/2wCon	0.464458	0.999472	3.42e-05	7.5468
Suclg1	Q9WUM5_66.K+42.011	1	13	2wFruc/2wCon	-0.152142	0.0083465	0.394693	-4.77753
Suclg1	Q9WUM5_81.K+42.011	1	12	2wFruc/2wCon	0.267462	0.0669603	0.200414	-2.63435
Suclg1	Q9WUM5_94.K+42.011	1	13	2wFruc/2wCon	0.50518	0.998884	7.16e-05	6.79671
Eci2	Q9WUR2_158.K+42.011	1	13	2wFruc/2wCon	0.11296	0.00788983	0.403331	-4.83426
Eci2	Q9WUR2_60.K+42.011	1	12	2wFruc/2wCon	-0.47516	0.433536	0.0593638	-0.26744
Eci2	Q9WUR2_90.K+42.011	1	13	2wFruc/2wCon	-0.764638	0.999979	1.22e-06	10.7672
Ak4	Q9WUR9_186.K+42.011	2	25	2wFruc/2wCon	-0.3305	0.99642	0.000225242	5.62871
Vapa	Q9WV55_211.K+42.011	1	11	2wFruc/2wCon	0.0528083	0.0074511	0.413105	-4.89191
Decr2	Q9WV68_64.K+42.011	1	13	2wFruc/2wCon	0.341784	0.885575	0.00790758	2.04631
Timm8a1	Q9WVA2_54.K+42.011	1	12	2wFruc/2wCon	0.128361	0.00879932	0.387738	-4.72424
Slc25a15	Q9WVD5_36.K+42.011	1	8	2wFruc/2wCon	-0.248029	0.145686	0.140442	-1.76885
Aadat	Q9WVM8_179.K+42.011	1	11	2wFruc/2wCon	0.024395	0.0064501	0.439884	-5.03719
Aadat	Q9WVM8_263.K+42.011	1	13	2wFruc/2wCon	0.0281573	0.00625653	0.445688	-5.06785
Aadat	Q9WVM8_327.K+42.011	1	8	2wFruc/2wCon	-0.010093	0.00711209	0.421795	-4.93882
Aadat	Q9WVM8_339.K+42.011	1	12	2wFruc/2wCon	-1.20885	0.999996	2.04e-07	12.5452
Aadat	Q9WVM8_422.K+42.011	1	13	2wFruc/2wCon	-0.255993	0.153479	0.135377	-1.70757
Aadat	Q9WVM8_69.K+42.011	1	10	2wFruc/2wCon	-0.08341	0.0121023	0.351454	-4.40219
Aifm1	Q9Z0X1_243.K+42.011	1	11	2wFruc/2wCon	-0.287726	0.0139338	0.336635	-4.25941
Aifm1	Q9Z0X1_294.K+42.011	1	13	2wFruc/2wCon	-0.0855958	0.0127612	0.345603	-4.3485
Suclg2	Q9Z2I8_102.K+42.011	1	13	2wFruc/2wCon	0.169328	0.0302271	0.263459	-3.46832
Suclg2	Q9Z2I8_228.K+42.011	1	4	2wFruc/2wCon	-1.30814	0.0407795	0.238182	-3.15794
Suclg2	Q9Z2I8_387.K+42.011	1	13	2wFruc/2wCon	-0.779581	0.999992	4.18e-07	11.7365
Suclg2	Q9Z2I8_424.K+42.011	1	13	2wFruc/2wCon	-0.202522	0.327638	0.0796801	-0.718889
Suclg2	Q9Z2I8_74.K+42.011	1	9	2wFruc/2wCon	-0.265997	0.247147	0.101361	-1.11389
Sucla2	Q9Z2I9_139.K+42.011	1	13	2wFruc/2wCon	-0.377588	0.92767	0.00486849	2.55144
Sucla2	Q9Z2I9_143.K+42.011	1	9	2wFruc/2wCon	-0.288773	0.0348717	0.251054	-3.32059
Sucla2	Q9Z2I9_438.K+42.011	1	11	2wFruc/2wCon	-0.459813	0.0686799	0.197765	-2.60715
Sucla2	Q9Z2I9_88.K+42.011	1	13	2wFruc/2wCon	-0.155743	0.0250595	0.282197	-3.66112
Plpbp	Q9Z2Y8_125.K+42.011	1	10	2wFruc/2wCon	-0.186981	0.0260666	0.278142	-3.62069
Plpbp	Q9Z2Y8_99.K+42.011	1	13	2wFruc/2wCon	-0.256513	0.0425443	0.234819	-3.11373
Slc25a20	Q9Z2Z6_170.K+42.011	1	8	2wFruc/2wCon	-0.191193	0.0143556	0.332759	-4.22916
Agmat	A2AS89_199.K+42.011	1	13	2wGluc/2wCon	0.0543806	0.0065923	0.435636	-5.01524
Agmat	A2AS89_223.K+42.011	1	13	2wGluc/2wCon	0.0996863	0.0318374	0.258876	-3.41476
Endog	O08600_211.K+42.011	1	10	2wGluc/2wCon	-0.668884	1	4.08e-09	16.437
Dld	O08749_104.K+42.011	1	8	2wGluc/2wCon	-0.627039	0.0828958	0.182936	-2.40364
Dld	O08749_122.K+42.011	2	24	2wGluc/2wCon	-0.0463817	4.58e-05	0.485956	-9.99149
Dld	O08749_132.K+42.011	1	13	2wGluc/2wCon	-0.255591	0.0123363	0.349471	-4.3828
Dld	O08749_132.K+42.011_O08749_143.K+42.011	1	12	2wGluc/2wCon	-0.374992	0.0368869	0.246746	-3.26231
Dld	O08749_143.K+42.011	2	24	2wGluc/2wCon	-0.500982	0.116709	0.156335	-2.02397
Dld	O08749_159.K+42.011	1	13	2wGluc/2wCon	0.310321	0.164496	0.129904	-1.62515
Dld	O08749_277.K+42.011	1	13	2wGluc/2wCon	0.0902523	0.00932059	0.380141	-4.66617
Dld	O08749_410.K+42.011	1	13	2wGluc/2wCon	-0.0686285	0.00891463	0.386083	-4.71111
Dld	O08749_420.K+42.011	1	13	2wGluc/2wCon	0.0140661	0.00562883	0.46076	-5.17421
Dld	O08749_66.K+42.011	1	13	2wGluc/2wCon	-0.353753	0.301071	0.0860481	-0.842202
Hsd17b10	O08756_107.K+42.011	1	13	2wGluc/2wCon	0.26986	0.0707987	0.195231	-2.57448
Hsd17b10	O08756_212.K+42.011	1	9	2wGluc/2wCon	-0.56702	0.0120806	0.351937	-4.404
Rpl21	O09167_122.K+42.011	1	9	2wGluc/2wCon	-0.445133	0.0771646	0.188214	-2.48151
Amacr	O09174_57.K+42.011	1	13	2wGluc/2wCon	-0.0468907	0.00866916	0.389775	-4.73928
Phb2	O35129_147.K+42.011	1	12	2wGluc/2wCon	-0.766902	0.99405	0.000386851	5.11846
Phb2	O35129_216.K+42.011	1	11	2wGluc/2wCon	-0.38807	0.999223	4.71e-05	7.15912
Phb2	O35129_244.K+42.011	1	13	2wGluc/2wCon	-0.535948	0.999671	2.08e-05	8.01979
Phb2	O35129_250.K+42.011	1	8	2wGluc/2wCon	-0.994565	0.996536	0.000213339	5.66194
Phb2	O35129_262.K+42.011	1	13	2wGluc/2wCon	-0.291596	0.389231	0.066983	-0.450545
Phb2	O35129_296.K+42.011	1	9	2wGluc/2wCon	-0.198621	0.0142394	0.334149	-4.2374
Agxt	O35423_330.K+42.011	2	25	2wGluc/2wCon	-0.282781	0.0013889	0.467543	-6.57785
Ech1	O35459_147.K+42.011	1	11	2wGluc/2wCon	-0.325035	0.650571	0.0300148	0.621551
Ech1	O35459_316.K+42.011	1	12	2wGluc/2wCon	-0.237203	0.0446735	0.231435	-3.06267
Ech1	O35459_76.K+42.011	1	10	2wGluc/2wCon	-0.373056	0.0668864	0.20054	-2.63553
Ech1	O35459_94.K+42.011	1	10	2wGluc/2wCon	-0.250793	0.0557198	0.214042	-2.83009
Slc27a2	O35488_291.K+42.011	2	26	2wGluc/2wCon	-0.766172	1	8.03e-13	24.9294
C1qbp	O35658_88.K+42.011	1	13	2wGluc/2wCon	-0.188323	0.00746672	0.412598	-4.88981
Ddost	O54734_359.K+42.011	1	9	2wGluc/2wCon	-0.461621	0.383226	0.0685199	-0.475877
Nipsnap1	O55125_157.K+42.011	1	9	2wGluc/2wCon	0.242141	0.0988373	0.169332	-2.21021
Nipsnap1	O55125_191.K+42.011	2	23	2wGluc/2wCon	-0.542103	0.0102354	0.369	-4.57161
Nipsnap1	O55125_279.K+42.011	2	23	2wGluc/2wCon	-0.320311	0.00105913	0.468861	-6.84925
Rdh7	O88451_224.K+42.011	1	13	2wGluc/2wCon	-0.920804	0.966856	0.00207047	3.37317
Clpp	O88696_207.K+42.011	1	12	2wGluc/2wCon	-0.0736739	0.00715478	0.420635	-4.93279
Idh1	O88844_81.K+42.011	1	9	2wGluc/2wCon	-0.247342	0.068561	0.198018	-2.60901
Gcat	O88986_184.K+42.011	2	24	2wGluc/2wCon	-0.408132	0.0409093	0.237829	-3.15463
Gcat	O88986_365.K+42.011	1	13	2wGluc/2wCon	-0.0703935	0.00902982	0.384777	-4.69815
Gcat	O88986_42.K+42.011	1	10	2wGluc/2wCon	-0.26203	0.453119	0.0562332	-0.188075
Mtatp8	P03930_46.K+42.011	1	9	2wGluc/2wCon	0.423369	0.533748	0.0450456	0.135199
Mtatp8	P03930_54.K+42.011	1	12	2wGluc/2wCon	-0.139394	0.0151037	0.328324	-4.17759
Got2	P05202_122.K+42.011	1	13	2wGluc/2wCon	-0.430412	0.0496565	0.222234	-2.95169
Got2	P05202_159.K+42.011	1	12	2wGluc/2wCon	-0.271694	0.0150416	0.328887	-4.18178
Got2	P05202_227.K+42.011	1	11	2wGluc/2wCon	-0.9625	0.055293	0.214534	-2.83823
Got2	P05202_234.K+42.011	1	12	2wGluc/2wCon	0.128134	0.016339	0.321494	-4.09772
Got2	P05202_296.K+42.011	2	26	2wGluc/2wCon	0.0618394	0.000118865	0.479335	-9.0374
Got2	P05202_296.K+42.011_P05202_302.K+42.011	1	13	2wGluc/2wCon	-0.514834	0.991804	0.000567887	4.79587
Got2	P05202_302.K+42.011	1	12	2wGluc/2wCon	-0.200426	0.00705256	0.423161	-4.94729
Got2	P05202_309.K+42.011	2	26	2wGluc/2wCon	-1.33929	0.898596	0.00703518	2.18172
Got2	P05202_345.K+42.011	2	26	2wGluc/2wCon	-0.671497	0.565112	0.0405662	0.261935
Got2	P05202_363.K+42.011	1	13	2wGluc/2wCon	0.120893	0.0198794	0.302076	-3.89799
Got2	P05202_387.K+42.011	1	12	2wGluc/2wCon	-1.10914	0.449871	0.0567572	-0.201193
Got2	P05202_404.K+42.011	3	30	2wGluc/2wCon	-0.296509	0.002055	0.465706	-6.18542
Got2	P05202_90.K+42.011	1	12	2wGluc/2wCon	0.165163	0.0206917	0.29868	-3.85711
Got2	P05202_94.K+42.011	1	10	2wGluc/2wCon	-0.486607	0.022144	0.292003	-3.7878
Mdh2	P08249_185.K+42.011	1	13	2wGluc/2wCon	-0.608743	0.073434	0.192369	-2.5351
Mdh2	P08249_203.K+42.011	1	9	2wGluc/2wCon	-0.697026	0.206501	0.114175	-1.34615
Mdh2	P08249_239.K+42.011	1	13	2wGluc/2wCon	-0.0731683	0.00633103	0.443517	-5.05594
Mdh2	P08249_296.K+42.011	1	13	2wGluc/2wCon	-0.391489	0.100801	0.167757	-2.18836
Mdh2	P08249_301.K+42.011	2	26	2wGluc/2wCon	-0.0894493	0.0125368	0.347565	-4.36647
Mdh2	P08249_307.K+42.011	1	13	2wGluc/2wCon	-0.12623	0.0118181	0.354341	-4.42624
Mdh2	P08249_314.K+42.011	2	26	2wGluc/2wCon	-0.63381	0.00102295	0.468981	-6.88404
Mdh2	P08249_324.K+42.011	2	26	2wGluc/2wCon	-0.358429	0.014272	0.333871	-4.23508
Mdh2	P08249_335.K+42.011	1	13	2wGluc/2wCon	0.0969718	0.00807138	0.399686	-4.81133
P4hb	P09103_446.K+42.011	1	13	2wGluc/2wCon	-1.06196	0.998889	7.13e-05	6.80147
P4hb	P09103_67.K+42.011	1	11	2wGluc/2wCon	-0.132174	0.0106908	0.364552	-4.52762
Sod2	P09671_122.K+42.011	1	13	2wGluc/2wCon	-0.167177	0.0331079	0.255493	-3.37431
Sod2	P09671_130.K+42.011	3	35	2wGluc/2wCon	-0.273318	0.0167714	0.318562	-4.07117
Sod2	P09671_68.K+42.011	1	13	2wGluc/2wCon	-0.797916	0.939921	0.00406629	2.75014
Sod2	P09671_75.K+42.011	1	9	2wGluc/2wCon	-0.637917	0.254492	0.0986635	-1.0748
Eef1a1	P10126_179.K+42.011	1	10	2wGluc/2wCon	-0.183906	0.063777	0.204177	-2.68646
Gpx1	P11352_112.K+42.011	1	13	2wGluc/2wCon	-0.0759484	0.0062732	0.445074	-5.06518
Gpx1	P11352_119.K+42.011	1	13	2wGluc/2wCon	-0.284132	0.0232881	0.287575	-3.73625
Gpx1	P11352_62.K+42.011	2	26	2wGluc/2wCon	0.261056	0.999678	2.03e-05	8.04048
Otc	P11725_144.K+42.011	1	13	2wGluc/2wCon	0.250034	0.867203	0.00953502	1.87645
Otc	P11725_231.K+42.011	1	13	2wGluc/2wCon	-0.429699	0.0131819	0.342098	-4.31564
Otc	P11725_238.K+42.011	1	13	2wGluc/2wCon	-0.104389	0.0100299	0.371573	-4.5921
Otc	P11725_243.K+42.011	3	33	2wGluc/2wCon	-0.242331	0.000273885	0.474983	-8.20253
Otc	P11725_292.K+42.011	1	13	2wGluc/2wCon	-0.674808	0.8677	0.00948876	1.88078
Otc	P11725_80.K+42.011_P11725_88.K+42.011	1	10	2wGluc/2wCon	0.16587	0.0107069	0.364087	-4.5261
Otc	P11725_88.K+42.011	2	26	2wGluc/2wCon	0.0693459	0.00235403	0.465193	-6.04927
Fabp1	P12710_84.K+42.011	1	13	2wGluc/2wCon	-0.278093	0.638938	0.0315287	0.570756
Rpl7a	P12970_212.K+42.011	2	22	2wGluc/2wCon	-0.491843	0.994256	0.000375639	5.15386
Rpl7a	P12970_217.K+42.011	1	13	2wGluc/2wCon	-0.310222	0.103666	0.165654	-2.15713
Rpl7a	P12970_97.K+42.011	2	25	2wGluc/2wCon	-0.574474	1	0	41.5745
Mdh1	P14152_118.K+42.011	1	9	2wGluc/2wCon	-0.0750867	0.00768827	0.407338	-4.86034
Mut	P16332_210.K+42.011	1	13	2wGluc/2wCon	-0.251899	0.181621	0.123033	-1.5054
Mut	P16332_333.K+42.011	1	11	2wGluc/2wCon	-0.622478	0.350632	0.0753185	-0.616265
Mut	P16332_341.K+42.011	1	9	2wGluc/2wCon	-0.12497	0.0151011	0.328371	-4.17777
Mut	P16332_463.K+42.011	1	12	2wGluc/2wCon	-0.479458	0.999183	5e-05	7.10933
Mut	P16332_600.K+42.011	1	10	2wGluc/2wCon	0.0297672	0.00660464	0.4352	-5.01336
Mut	P16332_604.K+42.011	1	8	2wGluc/2wCon	0.0498846	0.00773481	0.40623	-4.85426
Ass1	P16460_112.K+42.011	1	13	2wGluc/2wCon	-0.143241	0.0209881	0.296843	-3.84259
Ass1	P16460_165.K+42.011	1	11	2wGluc/2wCon	-0.521197	0.0430304	0.233931	-3.10187
Gapdh	P16858_192.K+42.011	1	13	2wGluc/2wCon	-0.156436	0.0313459	0.260111	-3.43082
Ugt2b17	P17717_356.K+42.011	1	13	2wGluc/2wCon	-0.305186	0.0387519	0.242454	-3.21105
Rpl13a	P19253_191.K+42.011	2	20	2wGluc/2wCon	0.0524455	4.9e-05	0.485253	-9.92399
Cox5b	P19536_120.K+42.011	1	12	2wGluc/2wCon	-0.462729	0.699209	0.0245485	0.843532
Cox5b	P19536_85.K+42.011	1	13	2wGluc/2wCon	0.224872	0.411059	0.0634561	-0.359587
Cox4i1	P19783_164.K+42.011	1	9	2wGluc/2wCon	-0.361822	0.418333	0.0621354	-0.329622
Cox4i1	P19783_29.K+42.011	1	11	2wGluc/2wCon	-0.0562263	0.00681031	0.430234	-4.98248
Cox4i1	P19783_60.K+42.011	2	23	2wGluc/2wCon	-0.625756	0.0177425	0.312674	-4.01389
Cox4i1	P19783_65.K+42.011	1	13	2wGluc/2wCon	-0.122248	0.0133871	0.340468	-4.29998
Cox4i1	P19783_67.K+42.011	2	20	2wGluc/2wCon	-0.116098	0.00032869	0.473928	-8.02007
Hspa5	P20029_269.K+42.011	1	12	2wGluc/2wCon	-0.971231	0.999998	1.28e-07	13.0735
Prdx3	P20108_92.K+42.011	1	13	2wGluc/2wCon	0.159898	0.247221	0.101232	-1.11349
Fech	P22315_142.K+42.011	1	13	2wGluc/2wCon	-0.862847	0.92123	0.00526468	2.45918
Fech	P22315_217.K+42.011	1	11	2wGluc/2wCon	-0.375909	0.0837058	0.181967	-2.39303
Fech	P22315_287.K+42.011	2	26	2wGluc/2wCon	-0.0155647	4.86e-05	0.485366	-9.93158
Ca5a	P23589_189.K+42.011	1	13	2wGluc/2wCon	-0.417833	0.431468	0.059633	-0.275864
Cat	P24270_430.K+42.011	1	13	2wGluc/2wCon	-0.641557	1	1.46e-12	24.3394
Cat	P24270_449.K+42.011	1	10	2wGluc/2wCon	-0.375355	0.53159	0.0453684	0.126529
Cat	P24270_476.K+42.011	1	13	2wGluc/2wCon	-0.26778	0.913658	0.00580523	2.35914
Cat	P24270_499.K+42.011	1	13	2wGluc/2wCon	-0.409654	0.998684	8.4e-05	6.63206
Ppib	P24369_215.K+42.011	1	13	2wGluc/2wCon	-0.396497	0.999358	4.02e-05	7.35005
Uox	P25688_118.K+42.011	1	13	2wGluc/2wCon	-0.490665	0.999001	6.25e-05	6.9078
Uox	P25688_158.K+42.011	1	13	2wGluc/2wCon	-0.335145	0.970237	0.00189911	3.48426
Uox	P25688_164.K+42.011	1	13	2wGluc/2wCon	-0.231616	0.0364629	0.247611	-3.27432
Uox	P25688_185.K+42.011	1	13	2wGluc/2wCon	0.239594	0.0452181	0.230481	-3.04999
Uox	P25688_220.K+42.011	2	20	2wGluc/2wCon	-0.322801	0.049272	0.222901	-2.95987
Uox	P25688_227.K+42.011	1	13	2wGluc/2wCon	-0.260351	0.990111	0.000663203	4.60637
Uox	P25688_296.K+42.011	1	9	2wGluc/2wCon	0.0825071	0.0143074	0.333547	-4.23257
Uox	P25688_36.K+42.011	1	8	2wGluc/2wCon	0.173684	0.0173594	0.314924	-4.03611
Uox	P25688_80.K+42.011	1	12	2wGluc/2wCon	-0.32764	0.376848	0.0700665	-0.502949
Glud1	P26443_346.K+42.011	1	13	2wGluc/2wCon	-0.979461	0.641828	0.0310072	0.583308
Glud1	P26443_352.K+42.011	1	13	2wGluc/2wCon	-0.642954	0.295228	0.0882798	-0.870128
Glud1	P26443_480.K+42.011	1	13	2wGluc/2wCon	-0.297294	0.0467072	0.227067	-3.01602
Glud1	P26443_545.K+42.011	2	25	2wGluc/2wCon	-0.450302	0.011558	0.356685	-4.44875
Rpl3	P27659_294.K+42.011	1	12	2wGluc/2wCon	-0.793814	1	9.79e-12	22.5681
Oat	P29758_102.K+42.011	1	13	2wGluc/2wCon	-0.032374	0.00610299	0.44982	-5.09286
Oat	P29758_107.K+42.011	1	11	2wGluc/2wCon	-0.0846808	0.00851574	0.391953	-4.75729
Oat	P29758_362.K+42.011	2	22	2wGluc/2wCon	-0.451775	0.208576	0.11332	-1.33353
Dbi	P31786_51.K+42.011	1	9	2wGluc/2wCon	-0.232712	0.0693379	0.197006	-2.5969
Dbi	P31786_55.K+42.011	1	13	2wGluc/2wCon	-0.0500541	0.0104436	0.367161	-4.55127
Dbi	P31786_77.K+42.011	1	12	2wGluc/2wCon	0.108247	0.0176389	0.313752	-4.01985
Scp2	P32020_132.K+42.011	1	8	2wGluc/2wCon	-0.0275389	0.00748856	0.411946	-4.88686
Scp2	P32020_183.K+42.011	1	13	2wGluc/2wCon	-0.213389	0.318232	0.0817489	-0.761908
Scp2	P32020_432.K+42.011	1	13	2wGluc/2wCon	-0.398081	0.081157	0.184549	-2.42673
Scp2	P32020_438.K+42.011	1	13	2wGluc/2wCon	-0.00621375	0.005676	0.459719	-5.16582
Scp2	P32020_453.K+42.011	1	13	2wGluc/2wCon	0.0049722	0.00554213	0.462344	-5.18982
Scp2	P32020_491.K+42.011	1	13	2wGluc/2wCon	-0.299645	0.997108	0.000179778	5.84295
Scp2	P32020_522.K+42.011	1	13	2wGluc/2wCon	-0.200114	0.100479	0.167823	-2.19191
Scp2	P32020_544.K+42.011	1	12	2wGluc/2wCon	-0.263574	0.0667328	0.200792	-2.638
Ephx2	P34914_191.K+42.011	1	13	2wGluc/2wCon	-0.664844	0.710033	0.0236032	0.895545
Ephx2	P34914_473.K+42.011	1	7	2wGluc/2wCon	-0.507873	0.993324	0.00043152	5.00257
Ephx2	P34914_508.K+42.011	1	12	2wGluc/2wCon	-0.797701	0.755685	0.0191828	1.12917
Pdha1	P35486_244.K+42.011	1	11	2wGluc/2wCon	-0.186507	0.0543742	0.216008	-2.85596
Pdha1	P35486_267.K+42.011	1	10	2wGluc/2wCon	-0.40946	0.944913	0.00367496	2.84218
Pdha1	P35486_321.K+42.011	3	38	2wGluc/2wCon	0.0390027	5.95e-07	0.488663	-14.3352
Pdha1	P35486_63.K+42.011	1	9	2wGluc/2wCon	-0.209341	0.0388806	0.242105	-3.2076
Cpox	P36552_393.K+42.011	2	22	2wGluc/2wCon	-0.476568	1	1.15e-09	17.6023
Hmgcl	P38060_179.K+42.011	1	11	2wGluc/2wCon	-0.251341	0.03431	0.252425	-3.33741
Hmgcl	P38060_34.K+42.011	1	12	2wGluc/2wCon	-0.0560209	0.00799717	0.401345	-4.82064
Hmgcl	P38060_48.K+42.011	2	24	2wGluc/2wCon	-0.0409961	5.5e-05	0.48438	-9.80808
Hspa9	P38647_135.K+42.011	2	26	2wGluc/2wCon	0.0477633	5.19e-05	0.484831	-9.86603
Hspa9	P38647_143.K+42.011	1	9	2wGluc/2wCon	0.00566477	0.00680433	0.430336	-4.98337
Hspa9	P38647_234.K+42.011	1	13	2wGluc/2wCon	-0.385012	0.0417061	0.236415	-3.13451
Hspa9	P38647_288.K+42.011	1	8	2wGluc/2wCon	-0.347725	0.240415	0.103421	-1.1504
Hspa9	P38647_345.K+42.011	1	10	2wGluc/2wCon	-0.126038	0.00931869	0.380222	-4.66637
Hspa9	P38647_360.K+42.011	1	13	2wGluc/2wCon	-0.735914	0.661661	0.0285066	0.670706
Hspa9	P38647_567.K+42.011	2	21	2wGluc/2wCon	0.191052	0.000803907	0.470174	-7.12522
Hspa9	P38647_600.K+42.011	1	13	2wGluc/2wCon	0.0676497	0.00799078	0.401533	-4.82144
Hspa9	P38647_610.K+42.011	1	13	2wGluc/2wCon	-0.197656	0.0430859	0.233812	-3.10052
Hspa9	P38647_617.K+42.011	1	8	2wGluc/2wCon	0.0275297	0.00766659	0.407817	-4.86319
Acsl1	P41216_208.K+42.011	1	11	2wGluc/2wCon	-0.259801	0.220829	0.109264	-1.26084
Acsl1	P41216_387.K+42.011	1	7	2wGluc/2wCon	-0.510388	0.99039	0.00064105	4.63526
Acsl1	P41216_420.K+42.011	1	13	2wGluc/2wCon	-0.793488	0.999994	3.17e-07	12.0192
Acsl1	P41216_522.K+42.011	1	10	2wGluc/2wCon	-0.0589197	0.00746488	0.412671	-4.89005
Acsl1	P41216_552.K+42.011	1	12	2wGluc/2wCon	-1.53109	1	2.54e-08	14.7089
Acsl1	P41216_641.K+42.011	1	9	2wGluc/2wCon	-0.80686	0.724867	0.0222697	0.968735
Eci1	P42125_222.K+42.011	1	13	2wGluc/2wCon	-0.0990434	0.0233139	0.287523	-3.73512
Eci1	P42125_229.K+42.011	2	26	2wGluc/2wCon	-0.559419	0.755809	0.0191295	1.12984
Eci1	P42125_242.K+42.011_P42125_255.K+42.011	1	13	2wGluc/2wCon	-0.0387382	0.00618971	0.447681	-5.07866
Eci1	P42125_247.K+42.011_P42125_255.K+42.011	1	13	2wGluc/2wCon	-0.0130574	0.0057335	0.458304	-5.15568
Eci1	P42125_255.K+42.011	2	26	2wGluc/2wCon	-0.0913706	0.000165024	0.477545	-8.70926
Eci1	P42125_76.K+42.011	1	13	2wGluc/2wCon	-0.0746256	0.0127337	0.345737	-4.35069
Acadm	P45952_178.K+42.011	1	12	2wGluc/2wCon	-0.323082	0.0843177	0.181061	-2.38508
Acadm	P45952_179.K+42.011	1	12	2wGluc/2wCon	-0.360679	0.170046	0.127031	-1.5853
Acadm	P45952_212.K+42.011	1	8	2wGluc/2wCon	0.110021	0.0134063	0.340378	-4.29853
Acadm	P45952_301.K+42.011	1	13	2wGluc/2wCon	-0.105017	0.0202301	0.30061	-3.88014
Acadm	P45952_79.K+42.011	1	13	2wGluc/2wCon	-0.198034	0.653732	0.0295801	0.635483
Fdx1	P46656_70.K+42.011	1	13	2wGluc/2wCon	-0.23179	0.012085	0.351849	-4.40363
Aldh2	P47738_157.K+42.011	2	21	2wGluc/2wCon	-0.551281	0.0495779	0.222355	-2.95336
Aldh2	P47738_161.K+42.011	1	11	2wGluc/2wCon	-1.01814	0.704099	0.0240404	0.866892
Aldh2	P47738_370.K+42.011	1	13	2wGluc/2wCon	0.054731	0.00621202	0.447008	-5.07504
Aldh2	P47738_385.K+42.011	1	13	2wGluc/2wCon	-0.292163	0.772154	0.0175536	1.22051
Aldh2	P47738_443.K+42.011	1	13	2wGluc/2wCon	-0.352154	0.468449	0.0541109	-0.12637
Aldh2	P47738_513.K+42.011	1	13	2wGluc/2wCon	-0.0226867	0.00577752	0.457471	-5.14799
Aldh2	P47738_75.K+42.011	2	26	2wGluc/2wCon	-0.665097	0.991541	0.000582091	4.76407
Aldh2	P47738_80.K+42.011	2	22	2wGluc/2wCon	-0.649828	0.942008	0.00397085	2.78771
Aldh3a2	P47740_296.K+42.011	1	13	2wGluc/2wCon	-0.364085	0.778589	0.0170335	1.25746
Rpl6	P47911_215.K+42.011	1	13	2wGluc/2wCon	-0.656391	1	1.59e-08	15.1463
Crat	P47934_609.K+42.011	2	26	2wGluc/2wCon	-0.372878	0.767556	0.0179834	1.19456
Cox7a2	P48771_33.K+42.011	2	25	2wGluc/2wCon	-0.254707	0.00837917	0.394347	-4.77359
Bckdha	P50136_308.K+42.011	1	13	2wGluc/2wCon	-0.6169	0.90077	0.00691492	2.20581
Bckdha	P50136_353.K+42.011	1	12	2wGluc/2wCon	-1.14979	1	7.8e-10	18.0461
Acadvl	P50544_196.K+42.011	1	8	2wGluc/2wCon	-0.393186	0.0780963	0.187251	-2.4685
Acadvl	P50544_279.K+42.011	1	13	2wGluc/2wCon	-0.150044	0.0114883	0.357463	-4.45487
Acadvl	P50544_373.K+42.011	1	8	2wGluc/2wCon	-0.144218	0.00998931	0.372028	-4.5962
Acadvl	P50544_383.K+42.011	1	11	2wGluc/2wCon	-0.776665	0.994998	0.000330201	5.293
Acadvl	P50544_52.K+42.011	1	13	2wGluc/2wCon	-0.464172	0.990886	0.000615855	4.68882
Acadl	P51174_156.K+42.011	1	13	2wGluc/2wCon	-0.178862	0.0193277	0.304591	-3.9267
Acadl	P51174_358.K+42.011	1	13	2wGluc/2wCon	-0.358842	0.363732	0.0725599	-0.559201
Acadl	P51174_42.K+42.011	1	13	2wGluc/2wCon	0.0672884	0.00774812	0.405934	-4.85253
Acadl	P51174_81.K+42.011	2	26	2wGluc/2wCon	-0.638123	0.941335	0.00399983	2.77546
Acadl	P51174_92.K+42.011	1	12	2wGluc/2wCon	0.109251	0.0100719	0.37116	-4.58788
Hsd17b4	P51660_46.K+42.011	1	11	2wGluc/2wCon	-0.336737	0.0127621	0.345558	-4.34843
Hsd17b4	P51660_57.K+42.011	1	11	2wGluc/2wCon	-0.125901	0.0281803	0.271167	-3.54055
Hsd17b4	P51660_706.K+42.011	1	10	2wGluc/2wCon	-0.153238	0.0193124	0.304691	-3.92751
Hsd17b4	P51660_81.K+42.011	1	13	2wGluc/2wCon	-0.313998	0.995567	0.000295568	5.41431
Slc25a5	P51881_105.K+42.011	2	22	2wGluc/2wCon	-0.258273	0.1974	0.11747	-1.40262
Slc25a5	P51881_147.K+42.011	1	13	2wGluc/2wCon	0.219553	0.0285457	0.269801	-3.52729
Slc25a5	P51881_155.K+42.011	1	10	2wGluc/2wCon	-0.0355378	0.0066204	0.434664	-5.01096
Slc25a5	P51881_163.K+42.011	2	25	2wGluc/2wCon	-0.396234	0.0776239	0.187636	-2.47508
Slc25a5	P51881_166.K+42.011	1	8	2wGluc/2wCon	-0.141977	0.012088	0.351717	-4.40338
Slc25a5	P51881_23.K+42.011	1	13	2wGluc/2wCon	-1.06188	0.0855151	0.180154	-2.36967
Slc25a5	P51881_272.K+42.011	1	13	2wGluc/2wCon	-0.95158	0.634747	0.0320915	0.552635
Slc25a5	P51881_43.K+42.011	1	11	2wGluc/2wCon	-0.559387	0.616999	0.0338549	0.47683
Slc25a5	P51881_49.K+42.011_P51881_52.K+42.011	1	9	2wGluc/2wCon	-0.687729	0.788022	0.0162903	1.31304
Tst	P52196_136.K+42.011	1	13	2wGluc/2wCon	-0.103247	0.00729722	0.416805	-4.91294
Tst	P52196_14.K+42.011	1	13	2wGluc/2wCon	-0.838824	0.965849	0.00214511	3.34222
Tst	P52196_175.K+42.011	1	13	2wGluc/2wCon	-0.27901	0.0224709	0.291018	-3.77281
Tst	P52196_224.K+42.011	1	13	2wGluc/2wCon	0.0137877	0.0056131	0.460973	-5.17702
Ndufs6	P52503_112.K+42.011	1	13	2wGluc/2wCon	-0.325425	0.107075	0.162689	-2.12098
Ndufs6	P52503_41.K+42.011	1	9	2wGluc/2wCon	-0.467876	0.531922	0.045276	0.127864
Rida	P52760_60.K+42.011	2	20	2wGluc/2wCon	-0.643372	0.999033	6.04e-05	6.94053
Rida	P52760_67.K+42.011	1	3	2wGluc/2wCon	-1.97162	0.566293	0.0403485	0.266742
Cpt2	P52825_305.K+42.011	2	26	2wGluc/2wCon	-0.0498459	7.27e-05	0.482738	-9.52889
Cpt2	P52825_418.K+42.011	1	10	2wGluc/2wCon	-0.544323	0.228445	0.107049	-1.21711
Cpt2	P52825_424.K+42.011	1	13	2wGluc/2wCon	-0.148914	0.12641	0.150363	-1.93308
Cpt2	P52825_433.K+42.011	1	9	2wGluc/2wCon	-0.000912446	0.00695608	0.425665	-4.96116
Cpt2	P52825_510.K+42.011	1	11	2wGluc/2wCon	-0.266861	0.0679663	0.198713	-2.61836
Cpt2	P52825_69.K+42.011	1	13	2wGluc/2wCon	-0.448291	0.922083	0.00522636	2.471
Rpl10a	P53026_91.K+42.011	1	11	2wGluc/2wCon	-0.66332	0.988007	0.000801349	4.41133
Dbt	P53395_243.K+42.011	1	13	2wGluc/2wCon	0.208058	0.41726	0.0624641	-0.334032
Dbt	P53395_250.K+42.011	1	12	2wGluc/2wCon	0.483361	0.964835	0.00223545	3.3119
Dbt	P53395_261.K+42.011	2	19	2wGluc/2wCon	0.318545	0.447248	0.0571259	-0.211795
Dbt	P53395_265.K+42.011	1	10	2wGluc/2wCon	0.138765	0.0153583	0.326959	-4.16062
Dbt	P53395_295.K+42.011	1	12	2wGluc/2wCon	0.0629747	0.00846945	0.392495	-4.76278
Dbt	P53395_440.K+42.011	2	25	2wGluc/2wCon	-0.528035	0.492992	0.0501415	-0.0280337
Idh2	P54071_155.K+42.011	1	13	2wGluc/2wCon	-0.110859	0.0215482	0.294276	-3.81568
Idh2	P54071_166.K+42.011	1	13	2wGluc/2wCon	-0.283211	0.0574014	0.212069	-2.79857
Idh2	P54071_180.K+42.011	1	13	2wGluc/2wCon	-0.195029	0.156739	0.133708	-1.68269
Idh2	P54071_193.K+42.011	1	13	2wGluc/2wCon	-0.598674	0.999997	1.59e-07	12.8175
Idh2	P54071_256.K+42.011	1	10	2wGluc/2wCon	-0.153378	0.0555027	0.214411	-2.83422
Idh2	P54071_272.K+42.011	2	26	2wGluc/2wCon	-0.957942	0.977181	0.00150208	3.75709
Idh2	P54071_280.K+42.011	1	9	2wGluc/2wCon	0.0579998	0.0106404	0.365143	-4.5324
Idh2	P54071_384.K+42.011	1	13	2wGluc/2wCon	-0.111614	0.0699319	0.196373	-2.58774
Idh2	P54071_400.K+42.011	1	13	2wGluc/2wCon	-0.553804	0.105721	0.164271	-2.13521
Idh2	P54071_442.K+42.011	1	8	2wGluc/2wCon	-0.689064	0.0288945	0.268431	-3.51478
Idh2	P54071_45.K+42.011	3	38	2wGluc/2wCon	-0.534739	1	3.38e-09	16.6138
Idh2	P54071_48.K+42.011	2	26	2wGluc/2wCon	-0.404982	0.986157	0.000927167	4.26602
Idh2	P54071_69.K+42.011	1	13	2wGluc/2wCon	-0.294774	0.0211475	0.296279	-3.83486
Idh2	P54071_80.K+42.011	1	11	2wGluc/2wCon	-0.692138	0.0307687	0.261844	-3.45001
Hmgcs2	P54869_118.K+42.011	1	8	2wGluc/2wCon	0.275021	0.279484	0.0914693	-0.947024
Hmgcs2	P54869_243.K+42.011	1	10	2wGluc/2wCon	-0.646947	0.0271064	0.275021	-3.58051
Hmgcs2	P54869_310.K+42.011	2	23	2wGluc/2wCon	0.237029	0.888373	0.00774679	2.07423
Hmgcs2	P54869_327.K+42.011	1	13	2wGluc/2wCon	-0.123113	0.00667291	0.433352	-5.003
Hmgcs2	P54869_333.K+42.011	1	13	2wGluc/2wCon	-0.531188	0.734338	0.0214565	1.01675
Hmgcs2	P54869_342.K+42.011	2	25	2wGluc/2wCon	0.0132423	0.000398013	0.473223	-7.82863
Hmgcs2	P54869_350.K+42.011	2	18	2wGluc/2wCon	0.257819	0.000859336	0.469846	-7.05849
Hmgcs2	P54869_350.K+42.011_P54869_354.K+42.011	1	13	2wGluc/2wCon	0.0254135	0.00587357	0.455484	-5.1314
Hmgcs2	P54869_354.K+42.011	2	25	2wGluc/2wCon	0.130684	0.00181473	0.46643	-6.31
Hmgcs2	P54869_358.K+42.011	2	26	2wGluc/2wCon	-0.256809	0.000422668	0.47284	-7.7685
Hmgcs2	P54869_367.K+42.011	1	10	2wGluc/2wCon	-0.077691	0.00870985	0.389071	-4.73455
Hmgcs2	P54869_437.K+42.011	1	13	2wGluc/2wCon	-0.348327	0.00967847	0.375437	-4.62813
Hmgcs2	P54869_447.K+42.011	1	13	2wGluc/2wCon	0.396111	0.998983	6.35e-05	6.88978
Hmgcs2	P54869_83.K+42.011	1	13	2wGluc/2wCon	0.116365	0.0127336	0.345782	-4.35069
Abcd3	P55096_253.K+42.011	1	13	2wGluc/2wCon	-0.769709	0.999911	5.32e-06	9.32357
Abcd3	P55096_260.K+42.011	1	7	2wGluc/2wCon	-0.512399	0.972977	0.0017565	3.58368
Abcd3	P55096_289.K+42.011	1	13	2wGluc/2wCon	-0.224657	0.086018	0.179959	-2.36325
Abcd3	P55096_399.K+42.011	1	13	2wGluc/2wCon	-0.728573	0.962372	0.00242384	3.24165
Abcd3	P55096_61.K+42.011	1	11	2wGluc/2wCon	-0.30899	0.845725	0.0112562	1.70146
Abcd3	P55096_648.K+42.011	1	7	2wGluc/2wCon	0.225985	0.179559	0.123698	-1.51934
Atp5mf	P56135_48.K+42.011	1	10	2wGluc/2wCon	-0.43638	0.0872411	0.179117	-2.3478
Atp5f1e	P56382_21.K+42.011	1	13	2wGluc/2wCon	-0.0469186	0.00601021	0.451816	-5.10827
Atp5f1e	P56382_28.K+42.011	1	11	2wGluc/2wCon	-0.0191618	0.00622288	0.446558	-5.07328
Atp5f1e	P56382_32.K+42.011	1	9	2wGluc/2wCon	0.198371	0.0193912	0.30434	-3.92335
Atp5f1e	P56382_37.K+42.011	1	13	2wGluc/2wCon	0.0616124	0.00638357	0.441821	-5.04762
Atp5f1e	P56382_44.K+42.011	1	9	2wGluc/2wCon	0.108286	0.00807305	0.399648	-4.81112
Cox6b1	P56391_13.K+42.011	1	11	2wGluc/2wCon	-0.329664	0.857487	0.0102981	1.79458
Atp5f1b	P56480_124.K+42.011	2	24	2wGluc/2wCon	0.212598	0.00711236	0.42176	-4.93878
Atp5f1b	P56480_133.K+42.011	1	13	2wGluc/2wCon	-0.488312	0.999751	1.53e-05	8.29974
Atp5f1b	P56480_198.K+42.011	1	13	2wGluc/2wCon	0.0102801	0.00560003	0.461157	-5.17937
Atp5f1b	P56480_259.K+42.011	2	21	2wGluc/2wCon	-0.528239	0.000434515	0.472722	-7.74085
Atp5f1b	P56480_426.K+42.011	1	13	2wGluc/2wCon	-0.0308968	0.00593357	0.453922	-5.12118
Atp5f1b	P56480_480.K+42.011	1	7	2wGluc/2wCon	-2.29346	0.666196	0.0280138	0.691031
Atp5f1b	P56480_485.K+42.011	1	8	2wGluc/2wCon	0.170133	0.0233465	0.28747	-3.73368
Atp5f1b	P56480_522.K+42.011	1	13	2wGluc/2wCon	0.191286	0.269062	0.094128	-0.999385
Opa1	P58281_834.K+42.011	1	10	2wGluc/2wCon	-0.278303	0.0101828	0.369707	-4.57682
Rps20	P60867_34.K+42.011	1	10	2wGluc/2wCon	-0.535492	0.702467	0.0242936	0.859073
Rpl27	P61358_93.K+42.011	1	12	2wGluc/2wCon	-0.42813	0.313481	0.0833382	-0.783896
Rps7	P62082_74.K+42.011	1	11	2wGluc/2wCon	-0.690456	1	8.17e-12	22.7406
Rps13	P62301_27.K+42.011	1	13	2wGluc/2wCon	-0.967769	0.999992	4.27e-07	11.7174
Rps13	P62301_39.K+42.011	1	9	2wGluc/2wCon	-0.584216	0.996649	0.00020382	5.69528
Hist1h4a;	P62806_13.K+42.011_P62806_17.K+42.011	1	13	2wGluc/2wCon	0.0898872	0.0207716	0.298222	-3.85318
Hist1h4a;	P62806_9.K+42.011_P62806_13.K+42.011	1	11	2wGluc/2wCon	0.1252	0.024908	0.28278	-3.66734
Hist1h4a;	P62806_9.K+42.011_P62806_13.K+42.011_P62806_17.K+42.011	1	13	2wGluc/2wCon	-0.0300395	0.00602593	0.451405	-5.10564
Rps25	P62852_52.K+42.011	1	13	2wGluc/2wCon	-0.44074	0.57149	0.040003	0.287931
Rps25	P62852_57.K+42.011	1	8	2wGluc/2wCon	-0.476293	0.997986	0.000125301	6.20575
Rps25	P62852_66.K+42.011	1	13	2wGluc/2wCon	-0.896729	1	6.95e-13	25.0853
Fau	P62862_51.K+42.011	1	12	2wGluc/2wCon	-0.343349	0.998943	6.73e-05	6.85128
Rpl30	P62889_26.K+42.011	1	11	2wGluc/2wCon	-0.548535	0.983037	0.00113126	4.05963
Rps3	P62908_108.K+42.011	1	8	2wGluc/2wCon	-0.45644	0.165871	0.129035	-1.61518
Rps3	P62908_62.K+42.011	1	13	2wGluc/2wCon	-0.308097	0.129565	0.148833	-1.90481
Mpc1	P63030_72.K+42.011	1	11	2wGluc/2wCon	0.108649	0.0143281	0.333269	-4.2311
Hspd1	P63038_130.K+42.011	1	11	2wGluc/2wCon	-0.0657448	0.00755018	0.410381	-4.87861
Hspd1	P63038_191.K+42.011	2	18	2wGluc/2wCon	-0.267634	0.00198146	0.465948	-6.22194
Hspd1	P63038_202.K+42.011	2	19	2wGluc/2wCon	-0.0928801	8.14e-05	0.481941	-9.41638
Hspd1	P63038_233.K+42.011	1	13	2wGluc/2wCon	-0.344794	0.0417719	0.236297	-3.13286
Hspd1	P63038_236.K+42.011	1	12	2wGluc/2wCon	0.295754	0.0133196	0.340967	-4.30511
Hspd1	P63038_249.K+42.011	1	13	2wGluc/2wCon	0.0071566	0.00553555	0.462526	-5.19101
Hspd1	P63038_301.K+42.011	2	26	2wGluc/2wCon	-0.416234	0.0116114	0.355992	-4.44409
Hspd1	P63038_359.K+42.011	1	13	2wGluc/2wCon	-0.103613	0.00973596	0.374578	-4.62215
Hspd1	P63038_396.K+42.011	1	13	2wGluc/2wCon	-0.165246	0.0276352	0.273343	-3.56064
Hspd1	P63038_462.K+42.011	1	13	2wGluc/2wCon	-0.677623	0.0227595	0.289509	-3.75975
Hspd1	P63038_469.K+42.011	1	13	2wGluc/2wCon	-0.509756	0.98475	0.00103483	4.16783
Hspd1	P63038_473.K+42.011	2	26	2wGluc/2wCon	-0.173635	0.0105311	0.366447	-4.54283
Ywhaz	P63101_85.K+42.011	1	7	2wGluc/2wCon	-0.74392	0.244773	0.102197	-1.12669
Phb	P67778_202.K+42.011	2	26	2wGluc/2wCon	-0.381218	0.998243	0.000110323	6.34244
Idh3g	P70404_226.K+42.011	1	10	2wGluc/2wCon	-0.62216	0.0464245	0.227968	-3.02239
Isoc2a	P85094_178.K+42.011	1	13	2wGluc/2wCon	0.0843791	0.0074608	0.412816	-4.8906
Isoc2a	P85094_93.K+42.011	1	12	2wGluc/2wCon	-0.144223	0.00733151	0.415983	-4.90821
Rps3a	P97351_144.K+42.011	1	12	2wGluc/2wCon	-0.53575	0.991964	0.000553992	4.81572
Atp5pf	P97450_105.K+42.011	2	26	2wGluc/2wCon	-0.149318	0.0199893	0.301521	-3.89236
Atp5pf	P97450_41.K+42.011	1	13	2wGluc/2wCon	-0.0336044	0.00582763	0.456479	-5.1393
Atp5pf	P97450_46.K+42.011	1	13	2wGluc/2wCon	-0.0256988	0.00627408	0.445042	-5.06503
Atp5pf	P97450_94.K+42.011	2	24	2wGluc/2wCon	-0.225836	0.000108297	0.479939	-9.13052
Atp5pf	P97450_99.K+42.011	1	13	2wGluc/2wCon	0.011261	0.00563476	0.460668	-5.17315
Cpt1a	P97742_195.K+42.011	1	12	2wGluc/2wCon	-0.746946	0.996593	0.000206432	5.67865
Cpt1a	P97742_508.K+42.011	1	10	2wGluc/2wCon	-0.574332	0.999276	4.49e-05	7.22957
Cpt1a	P97742_634.K+42.011	1	10	2wGluc/2wCon	-0.500289	0.999929	4.32e-06	9.55085
Fh	P97807_119.K+42.011	2	26	2wGluc/2wCon	-0.614996	0.959661	0.00267034	3.16927
Fh	P97807_210.K+42.011	1	12	2wGluc/2wCon	-0.49954	0.0789806	0.186287	-2.45628
Fh	P97807_289.K+42.011	1	13	2wGluc/2wCon	-0.0761319	0.0118969	0.353818	-4.41951
Fh	P97807_63.K+42.011	1	13	2wGluc/2wCon	-0.104734	0.00685206	0.428764	-4.97633
Fh	P97807_77.K+42.011	2	25	2wGluc/2wCon	0.044079	5.29e-05	0.484606	-9.8469
Lypla1	P97823_224.K+42.011	1	13	2wGluc/2wCon	-0.930098	0.998586	8.84e-05	6.55986
Fmo5	P97872_394.K+42.011	1	10	2wGluc/2wCon	-0.422227	0.207878	0.113517	-1.33777
Fmo5	P97872_480.K+42.011	1	8	2wGluc/2wCon	-0.680005	0.999566	2.78e-05	7.74201
Prdx5	P99029_112.K+42.011	1	13	2wGluc/2wCon	-0.230448	0.1509	0.136845	-1.72756
Prdx5	P99029_70.K+42.011	1	11	2wGluc/2wCon	0.0097572	0.00608089	0.450391	-5.09651
Prdx5	P99029_79.K+42.011	2	16	2wGluc/2wCon	-0.148565	0.00109542	0.468831	-6.81552
Atp5f1a	Q03265_132.K+42.011	1	7	2wGluc/2wCon	0.0913807	0.0134544	0.339878	-4.2949
Atp5f1a	Q03265_161.K+42.011	1	13	2wGluc/2wCon	0.194999	0.0336802	0.254018	-3.35658
Atp5f1a	Q03265_167.K+42.011	1	6	2wGluc/2wCon	-1.34517	0.979481	0.00135093	3.86568
Atp5f1a	Q03265_230.K+42.011	1	13	2wGluc/2wCon	-0.276453	0.0322445	0.257864	-3.40163
Atp5f1a	Q03265_239.K+42.011	2	22	2wGluc/2wCon	0.202141	0.0527245	0.21754	-2.88851
Atp5f1a	Q03265_261.K+42.011	1	10	2wGluc/2wCon	-0.0671857	0.0104364	0.367286	-4.55196
Atp5f1a	Q03265_427.K+42.011	3	30	2wGluc/2wCon	0.206338	0.000312914	0.474163	-8.06927
Atp5f1a	Q03265_498.K+42.011	1	13	2wGluc/2wCon	0.0958609	0.0163891	0.321159	-4.09462
Atp5f1a	Q03265_503.K+42.011	1	13	2wGluc/2wCon	-0.215032	0.0495625	0.222476	-2.95369
Atp5f1a	Q03265_506.K+42.011	1	9	2wGluc/2wCon	-0.914529	0.0276876	0.273126	-3.55869
Atp5f1a	Q03265_531.K+42.011	1	13	2wGluc/2wCon	0.331907	0.722535	0.022507	0.957071
Atp5f1a	Q03265_531.K+42.011_Q03265_539.K+42.011	1	13	2wGluc/2wCon	0.180059	0.0204596	0.299646	-3.86863
Atp5f1a	Q03265_539.K+42.011	1	13	2wGluc/2wCon	-0.0813135	0.00999221	0.371945	-4.59591
Pc	Q05920_1061.K+42.011	1	13	2wGluc/2wCon	-1.0284	0.94741	0.00349202	2.89121
Pc	Q05920_1090.K+42.011	1	13	2wGluc/2wCon	-0.130484	0.0133814	0.340559	-4.30042
Pc	Q05920_1096.K+42.011	1	13	2wGluc/2wCon	-0.337606	0.0313177	0.260167	-3.43175
Pc	Q05920_1130.K+42.011	1	13	2wGluc/2wCon	0.253632	0.981643	0.00122974	3.97923
Pc	Q05920_297.K+42.011	1	13	2wGluc/2wCon	-0.148069	0.0208238	0.297814	-3.85061
Pc	Q05920_316.K+42.011	1	13	2wGluc/2wCon	-0.660201	0.831575	0.0124977	1.59683
Pc	Q05920_319.K+42.011	1	13	2wGluc/2wCon	-0.400057	0.0788583	0.186544	-2.45796
Pc	Q05920_442.K+42.011	1	13	2wGluc/2wCon	-0.203957	0.115492	0.156932	-2.03583
Pc	Q05920_988.K+42.011	1	13	2wGluc/2wCon	-0.442343	0.219793	0.109982	-1.26687
Pc	Q05920_992.K+42.011	1	12	2wGluc/2wCon	-0.0551769	0.00800745	0.401119	-4.81934
Atp5me	Q06185_34.K+42.011	1	11	2wGluc/2wCon	-0.276459	0.506385	0.0484829	0.0255397
Acads	Q07417_306.K+42.011	1	13	2wGluc/2wCon	-1.08867	0.903188	0.0066924	2.23316
Acads	Q07417_335.K+42.011	1	11	2wGluc/2wCon	-0.216747	0.110339	0.160045	-2.08728
Acads	Q07417_51.K+42.011	1	13	2wGluc/2wCon	-0.677551	0.13491	0.145305	-1.85822
Acss3	Q14DH7_157.K+42.011	1	11	2wGluc/2wCon	-0.230898	0.0530232	0.217295	-2.88255
Acss3	Q14DH7_519.K+42.011	1	9	2wGluc/2wCon	-0.0190716	0.00697832	0.425041	-4.95794
Fahd2	Q3TC72_202.K+42.011	1	12	2wGluc/2wCon	0.133797	0.0101804	0.36979	-4.57706
Fahd2	Q3TC72_233.K+42.011	1	13	2wGluc/2wCon	-0.411521	0.583386	0.0381317	0.336687
Agxt2	Q3UEG6_261.K+42.011	1	13	2wGluc/2wCon	-0.0439703	0.00586038	0.455827	-5.13366
Agxt2	Q3UEG6_419.K+42.011	1	10	2wGluc/2wCon	-0.704518	0.0296484	0.265842	-3.48825
Agxt2	Q3UEG6_56.K+42.011	1	13	2wGluc/2wCon	-0.581762	0.671287	0.0272484	0.71401
Agxt2	Q3UEG6_70.K+42.011	1	13	2wGluc/2wCon	-0.655488	0.250122	0.100139	-1.09796
Mccc2	Q3ULD5_433.K+42.011	2	26	2wGluc/2wCon	-0.323757	0.999435	3.57e-05	7.47776
Mccc2	Q3ULD5_70.K+42.011	1	11	2wGluc/2wCon	0.266876	0.118859	0.154809	-2.00328
Acsm3	Q3UNX5_151.K+42.011	1	12	2wGluc/2wCon	-0.223941	0.00961452	0.376212	-4.63482
Acsm3	Q3UNX5_207.K+42.011	1	11	2wGluc/2wCon	0.0990349	0.00854394	0.391526	-4.75395
Cryzl2	Q3UNZ8_328.K+42.011	1	13	2wGluc/2wCon	-0.0572842	0.00636586	0.442442	-5.05042
Acsf3	Q3URE1_181.K+42.011	1	11	2wGluc/2wCon	-0.350851	0.0102229	0.369166	-4.57285
Slc27a5	Q4LDG0_416.K+42.011	1	8	2wGluc/2wCon	0.354443	0.0869304	0.179376	-2.3517
Gls2	Q571F8_114.K+42.011	1	7	2wGluc/2wCon	0.180634	0.0152912	0.327524	-4.16507
Gm4952	Q5FW57_150.K+42.011	1	13	2wGluc/2wCon	-0.167804	0.0133131	0.341012	-4.3056
Gm4952	Q5FW57_183.K+42.011	1	13	2wGluc/2wCon	-1.2008	0.605052	0.0353682	0.42656
Gm4952	Q5FW57_256.K+42.011	2	25	2wGluc/2wCon	-0.647585	0.0161836	0.322403	-4.10744
Gm4952	Q5FW57_41.K+42.011	2	26	2wGluc/2wCon	-0.472969	0.999947	3.16e-06	9.85348
Gm4952	Q5FW57_43.K+42.011	1	11	2wGluc/2wCon	-0.478406	0.126713	0.150097	-1.93034
Gm4952	Q5FW57_48.K+42.011	1	13	2wGluc/2wCon	-1.1061	0.995084	0.000324305	5.31043
Gm4952	Q5FW57_80.K+42.011	1	13	2wGluc/2wCon	-0.412341	0.791564	0.0158945	1.33438
Mocs1	Q5RKZ7_528.K+42.011	1	13	2wGluc/2wCon	0.144845	0.0257744	0.279427	-3.63226
Ogdh	Q60597_970.K+42.011	1	9	2wGluc/2wCon	-0.443325	0.97461	0.00165213	3.64767
Gcdh	Q60759_163.K+42.011	1	9	2wGluc/2wCon	0.0132351	0.00690943	0.426978	-4.96794
Gcdh	Q60759_240.K+42.011	2	21	2wGluc/2wCon	0.0303509	6.92e-05	0.483078	-9.57915
Gcdh	Q60759_357.K+42.011	1	13	2wGluc/2wCon	-0.0290988	0.00598457	0.452604	-5.11257
Gcdh	Q60759_361.K+42.011	1	13	2wGluc/2wCon	-0.0237745	0.00588183	0.455328	-5.12999
Gcdh	Q60759_371.K+42.011	1	13	2wGluc/2wCon	0.0221548	0.00581629	0.456665	-5.14126
Irgm1	Q60766_280.K+42.011	1	11	2wGluc/2wCon	-0.631604	0.999878	7.02e-06	9.00836
Vdac2	Q60930_75.K+42.011	1	10	2wGluc/2wCon	-0.724315	0.0954697	0.171821	-2.24861
Vdac3	Q60931_163.K+42.011	1	11	2wGluc/2wCon	-0.477114	0.999739	1.62e-05	8.24928
Vdac3	Q60931_224.K+42.011	1	13	2wGluc/2wCon	-0.461622	0.999595	2.59e-05	7.81225
Vdac3	Q60931_63.K+42.011	1	12	2wGluc/2wCon	0.193048	0.0181977	0.310411	-3.98809
Vdac1	Q60932_109.K+42.011	1	3	2wGluc/2wCon	0.63334	0.0263389	0.27723	-3.61002
Vdac1	Q60932_122.K+42.011	1	13	2wGluc/2wCon	-0.409891	0.99852	9.27e-05	6.5141
Vdac1	Q60932_237.K+42.011	1	13	2wGluc/2wCon	-0.336443	0.00809239	0.39927	-4.80871
Vdac1	Q60932_265.K+42.011	1	10	2wGluc/2wCon	-0.499939	0.061629	0.206861	-2.72301
Vdac1	Q60932_41.K+42.011	1	12	2wGluc/2wCon	-0.394831	0.0177255	0.312919	-4.01487
Vdac1	Q60932_74.K+42.011	1	8	2wGluc/2wCon	-0.301068	0.0475719	0.22532	-2.99677
Abcb7	Q61102_350.K+42.011	1	10	2wGluc/2wCon	-0.0477168	0.0067817	0.430778	-4.98672
Arg1	Q61176_26.K+42.011	1	13	2wGluc/2wCon	-0.22177	0.269509	0.0940645	-0.997115
Hadh	Q61425_136.K+42.011	1	13	2wGluc/2wCon	-1.24625	0.502097	0.0490153	0.00838886
Hadh	Q61425_185.K+42.011	3	30	2wGluc/2wCon	-0.113206	9.26e-05	0.481028	-9.28676
Hadh	Q61425_192.K+42.011	1	13	2wGluc/2wCon	-0.557449	0.0885341	0.177688	-2.33167
Hadh	Q61425_202.K+42.011	1	13	2wGluc/2wCon	-0.204185	0.00824235	0.396379	-4.79019
Hadh	Q61425_75.K+42.011	1	9	2wGluc/2wCon	-0.205466	0.0326217	0.256906	-3.38961
Hadh	Q61425_81.K+42.011	2	22	2wGluc/2wCon	0.310337	0.061722	0.206674	-2.72141
Fdxr	Q61578_290.K+42.011	1	10	2wGluc/2wCon	0.308446	0.137481	0.144106	-1.83637
Gpam	Q61586_779.K+42.011	1	7	2wGluc/2wCon	-1.0605	0.106435	0.163349	-2.12769
Gpam	Q61586_783.K+42.011	1	11	2wGluc/2wCon	0.139907	0.0310987	0.260615	-3.439
Hsd3b5	Q61694_164.K+42.011	1	11	2wGluc/2wCon	-0.245293	0.0496606	0.222173	-2.95161
Hsd3b5	Q61694_175.K+42.011	1	13	2wGluc/2wCon	-0.702915	0.999669	2.12e-05	8.01166
Hsd3b5	Q61694_362.K+42.011	1	13	2wGluc/2wCon	-0.656461	0.997749	0.0001403	6.09421
Hsd3b5	Q61694_60.K+42.011	1	9	2wGluc/2wCon	-0.811052	0.985274	0.000995775	4.20329
Hsd3b5	Q61694_60.K+42.011_Q61694_70.K+42.011	1	12	2wGluc/2wCon	0.147524	0.00779063	0.405081	-4.84701
Hsd3b5	Q61694_70.K+42.011	1	12	2wGluc/2wCon	-0.614678	0.954167	0.00305673	3.03584
Hspe1	Q64433_66.K+42.011	1	13	2wGluc/2wCon	-0.105322	0.0156676	0.32521	-4.14037
Hspe1	Q64433_70.K+42.011	1	13	2wGluc/2wCon	-0.0194921	0.00571178	0.458828	-5.1595
Hspe1	Q64433_86.K+42.011	1	13	2wGluc/2wCon	-0.601005	0.0954246	0.171886	-2.24913
Cyp2c29	Q64458_375.K+42.011	1	7	2wGluc/2wCon	-0.640823	0.0170708	0.317256	-4.05317
Ptpmt1	Q66GT5_85.K+42.011	1	13	2wGluc/2wCon	-0.0674763	0.0064582	0.439686	-5.03592
Bckdhb	Q6P3A8_230.K+42.011	1	6	2wGluc/2wCon	-0.819141	0.0880177	0.178273	-2.33808
Bckdhb	Q6P3A8_292.K+42.011	1	12	2wGluc/2wCon	-0.921605	0.324267	0.0804075	-0.734232
Lrpprc	Q6PB66_291.K+42.011	1	11	2wGluc/2wCon	0.0229329	0.00637274	0.442312	-5.04933
Lrpprc	Q6PB66_294.K+42.011	1	10	2wGluc/2wCon	-0.249755	0.0333587	0.254926	-3.36651
Lrpprc	Q6PB66_755.K+42.011	1	11	2wGluc/2wCon	-0.233413	0.0324075	0.257413	-3.39642
Lrpprc	Q6PB66_867.K+42.011	1	12	2wGluc/2wCon	-0.0863149	0.00814662	0.397866	-4.80197
Rpl35	Q6ZWV7_43.K+42.011	1	13	2wGluc/2wCon	-0.348883	0.999938	3.71e-06	9.68512
Sugct	Q7TNE1_392.K+42.011	1	13	2wGluc/2wCon	-0.193081	0.0233923	0.287261	-3.73168
Sugct	Q7TNE1_423.K+42.011	1	13	2wGluc/2wCon	-0.249952	0.00892623	0.385886	-4.7098
Acad11	Q80XL6_166.K+42.011	1	13	2wGluc/2wCon	-0.0921005	0.0127204	0.345916	-4.35174
Acad11	Q80XL6_175.K+42.011	1	13	2wGluc/2wCon	-0.127644	0.0260682	0.278089	-3.62063
Acad11	Q80XL6_390.K+42.011	1	13	2wGluc/2wCon	-0.33202	0.110831	0.159846	-2.08228
Bdh1	Q80XN0_103.K+42.011	1	12	2wGluc/2wCon	0.119978	0.00924911	0.381267	-4.67394
Bdh1	Q80XN0_280.K+42.011	1	11	2wGluc/2wCon	-0.331577	0.412368	0.0629589	-0.354186
Mrps26	Q80ZS3_159.K+42.011	1	10	2wGluc/2wCon	0.21054	0.114173	0.157926	-2.04881
Tufm	Q8BFR5_342.K+42.011	1	12	2wGluc/2wCon	-0.180917	0.0144905	0.331644	-4.21967
Tufm	Q8BFR5_418.K+42.011	1	9	2wGluc/2wCon	0.156366	0.00908264	0.384102	-4.69227
Acsm5	Q8BGA8_151.K+42.011	1	13	2wGluc/2wCon	-0.570012	0.585864	0.0375437	0.346894
Acsm5	Q8BGA8_302.K+42.011	1	13	2wGluc/2wCon	-0.555959	0.303474	0.0855531	-0.830808
Acsm5	Q8BGA8_335.K+42.011	1	13	2wGluc/2wCon	-0.3731	0.998711	8.25e-05	6.65222
Acsm5	Q8BGA8_96.K+42.011	1	13	2wGluc/2wCon	-0.161888	0.0163935	0.321015	-4.09434
Zadh2	Q8BGC4_292.K+42.011	1	11	2wGluc/2wCon	-0.130216	0.0241301	0.284895	-3.69987
Zadh2	Q8BGC4_35.K+42.011	2	26	2wGluc/2wCon	-0.0636855	0.000155568	0.477979	-8.76827
Gpt2	Q8BGT5_502.K+42.011	1	13	2wGluc/2wCon	-0.461304	0.999992	4.08e-07	11.7512
Slc25a12	Q8BH59_403.K+42.011	1	13	2wGluc/2wCon	-0.907923	0.986091	0.000936742	4.26124
Dglucy	Q8BH86_295.K+42.011	1	12	2wGluc/2wCon	-0.00281545	0.00576118	0.457841	-5.15083
Dglucy	Q8BH86_398.K+42.011	1	10	2wGluc/2wCon	-0.408614	0.0790599	0.186223	-2.45519
Dglucy	Q8BH86_91.K+42.011	1	13	2wGluc/2wCon	-0.195212	0.0453994	0.230003	-3.04579
Echs1	Q8BH95_101.K+42.011	2	26	2wGluc/2wCon	0.0965238	7.98e-05	0.482084	-9.43609
Echs1	Q8BH95_115.K+42.011	1	13	2wGluc/2wCon	-0.720315	0.0570022	0.212625	-2.80597
Echs1	Q8BH95_211.K+42.011	1	9	2wGluc/2wCon	-0.174174	0.011745	0.354776	-4.43251
Echs1	Q8BH95_228.K+42.011	1	13	2wGluc/2wCon	-0.0416054	0.00591438	0.454579	-5.12444
Iars2	Q8BIJ6_241.K+42.011	1	13	2wGluc/2wCon	0.0466547	0.00646404	0.439423	-5.03502
Iars2	Q8BIJ6_725.K+42.011	1	10	2wGluc/2wCon	-0.0622516	0.00772612	0.4066	-4.85539
Iars2	Q8BIJ6_74.K+42.011	2	22	2wGluc/2wCon	-0.587342	0.000464971	0.472486	-7.67307
Iars2	Q8BIJ6_775.K+42.011	1	11	2wGluc/2wCon	0.0116075	0.00616575	0.448449	-5.08256
Chdh	Q8BJ64_438.K+42.011	1	10	2wGluc/2wCon	-0.496538	0.952478	0.00318093	2.99787
Chdh	Q8BJ64_498.K+42.011	1	10	2wGluc/2wCon	-0.291253	0.100905	0.16756	-2.18721
Chdh	Q8BJ64_582.K+42.011	1	12	2wGluc/2wCon	-0.811925	0.999973	1.56e-06	10.5162
Chdh	Q8BJ64_588.K+42.011	1	13	2wGluc/2wCon	-0.149612	0.0240656	0.285264	-3.70261
Pdhx	Q8BKZ9_194.K+42.011	1	13	2wGluc/2wCon	-0.235954	0.0139538	0.336452	-4.25795
Dlat	Q8BMF4_461.K+42.011	1	11	2wGluc/2wCon	-0.213178	0.096504	0.171035	-2.23669
Dlat	Q8BMF4_468.K+42.011	1	13	2wGluc/2wCon	-0.268156	0.0354055	0.249909	-3.30484
Hadha	Q8BMS1_129.K+42.011	1	8	2wGluc/2wCon	-0.104668	0.0108356	0.363112	-4.51402
Hadha	Q8BMS1_289.K+42.011	1	11	2wGluc/2wCon	-0.0268411	0.00653237	0.437336	-5.02443
Hadha	Q8BMS1_303.K+42.011	1	11	2wGluc/2wCon	-0.661437	0.379027	0.0694925	-0.493681
Hadha	Q8BMS1_326.K+42.011	1	13	2wGluc/2wCon	-0.353414	0.0101086	0.370828	-4.58421
Hadha	Q8BMS1_334.K+42.011	1	13	2wGluc/2wCon	-0.370406	0.910922	0.00607068	2.32495
Hadha	Q8BMS1_353.K+42.011	1	10	2wGluc/2wCon	-0.0589006	0.00767819	0.407485	-4.86166
Hadha	Q8BMS1_390.K+42.011	1	12	2wGluc/2wCon	-0.18538	0.019946	0.301773	-3.89458
Hadha	Q8BMS1_390.K+42.011_Q8BMS1_406.K+42.011	1	13	2wGluc/2wCon	-0.0261494	0.00592676	0.454079	-5.12233
Hadha	Q8BMS1_406.K+42.011	1	13	2wGluc/2wCon	-0.194803	0.048988	0.223385	-2.96595
Hadha	Q8BMS1_411.K+42.011	1	10	2wGluc/2wCon	0.0656188	0.00804031	0.400404	-4.81521
Hadha	Q8BMS1_493.K+42.011	1	13	2wGluc/2wCon	-0.675664	0.936221	0.00426536	2.68643
Hadha	Q8BMS1_505.K+42.011	3	39	2wGluc/2wCon	-1.54056	1	2.4e-10	19.2791
Hadha	Q8BMS1_516.K+42.011	1	11	2wGluc/2wCon	-0.651384	0.346882	0.0760284	-0.632771
Hadha	Q8BMS1_540.K+42.011	1	13	2wGluc/2wCon	-0.728504	0.656228	0.0292204	0.646532
Hadha	Q8BMS1_569.K+42.011	1	13	2wGluc/2wCon	-0.000457095	0.00571077	0.458889	-5.15967
Hadha	Q8BMS1_60.K+42.011	1	13	2wGluc/2wCon	0.332213	0.666135	0.0280488	0.690756
Hadha	Q8BMS1_728.K+42.011	1	13	2wGluc/2wCon	-0.262307	0.143071	0.141307	-1.79001
Hadha	Q8BMS1_759.K+42.011	1	13	2wGluc/2wCon	-0.552449	0.298217	0.0874111	-0.855803
Coq3	Q8BMS4_144.K+42.011	1	13	2wGluc/2wCon	-0.561586	0.546427	0.0433625	0.186243
Coq3	Q8BMS4_150.K+42.011	1	13	2wGluc/2wCon	-0.694171	0.629165	0.0328113	0.528637
Coq3	Q8BMS4_183.K+42.011	1	12	2wGluc/2wCon	-0.315315	0.038386	0.242978	-3.22092
Coq3	Q8BMS4_197.K+42.011	1	13	2wGluc/2wCon	0.103773	0.0298485	0.264735	-3.48132
Acp6	Q8BP40_316.K+42.011	1	9	2wGluc/2wCon	-0.309072	0.191157	0.119519	-1.44251
Qdpr	Q8BVI4_121.K+42.011	1	13	2wGluc/2wCon	-0.936845	0.562962	0.0408284	0.253191
Qdpr	Q8BVI4_99.K+42.011	1	13	2wGluc/2wCon	-0.58466	0.294846	0.0883419	-0.871961
Maob	Q8BW75_52.K+42.011	1	13	2wGluc/2wCon	-1.06341	1	0	41.4183
Aldh5a1	Q8BWF0_128.K+42.011	1	13	2wGluc/2wCon	-0.119239	0.0173568	0.315021	-4.03626
Aldh5a1	Q8BWF0_172.K+42.011	1	13	2wGluc/2wCon	-0.201475	0.136753	0.144372	-1.84252
Aldh5a1	Q8BWF0_174.K+42.011	1	13	2wGluc/2wCon	-0.38676	0.992673	0.000490379	4.90878
Aldh5a1	Q8BWF0_347.K+42.011	1	12	2wGluc/2wCon	-1.0174	0.806452	0.0144418	1.42712
Aldh5a1	Q8BWF0_353.K+42.011	1	11	2wGluc/2wCon	-0.118647	0.0163995	0.320919	-4.09397
Aldh5a1	Q8BWF0_382.K+42.011	1	13	2wGluc/2wCon	0.0150569	0.00572105	0.45852	-5.15787
Aldh5a1	Q8BWF0_74.K+42.011	1	11	2wGluc/2wCon	-0.937197	0.0687366	0.197702	-2.60626
Ugt2a3	Q8BWQ1_135.K+42.011	1	9	2wGluc/2wCon	-0.480547	0.0494537	0.222597	-2.956
Acaa2	Q8BWT1_13.K+42.011	1	13	2wGluc/2wCon	-0.213364	0.0411721	0.237417	-3.14795
Acaa2	Q8BWT1_137.K+42.011	1	9	2wGluc/2wCon	-0.703031	0.604647	0.0354085	0.424864
Acaa2	Q8BWT1_158.K+42.011	2	21	2wGluc/2wCon	-1.20119	0.0133819	0.340514	-4.30038
Acaa2	Q8BWT1_171.K+42.011	4	52	2wGluc/2wCon	-0.369726	4.45e-07	0.488801	-14.6246
Acaa2	Q8BWT1_209.K+42.011	1	13	2wGluc/2wCon	-0.488517	0.21878	0.110374	-1.27279
Acaa2	Q8BWT1_234.K+42.011	4	52	2wGluc/2wCon	-1.01807	0.0394798	0.240937	-3.19169
Acaa2	Q8BWT1_340.K+42.011	1	13	2wGluc/2wCon	-0.41445	0.0930021	0.173977	-2.27752
Yars2	Q8BYL4_362.K+42.011	1	12	2wGluc/2wCon	-0.111413	0.00921451	0.381868	-4.67772
Slc25a21	Q8BZ09_89.K+42.011	1	13	2wGluc/2wCon	-0.487643	0.849522	0.010889	1.73086
Cps1	Q8C196_1168.K+42.011	1	13	2wGluc/2wCon	-0.404123	0.971841	0.00181129	3.54133
Cps1	Q8C196_1183.K+42.011	2	24	2wGluc/2wCon	-0.0668059	7.03e-05	0.482993	-9.56317
Cps1	Q8C196_119.K+42.011	2	26	2wGluc/2wCon	-0.16663	0.00017847	0.477023	-8.63091
Cps1	Q8C196_1291.K+42.011	2	26	2wGluc/2wCon	-0.209125	0.990646	0.000628942	4.6625
Cps1	Q8C196_1356.K+42.011	2	26	2wGluc/2wCon	-0.387062	0.999875	7.33e-06	8.98498
Cps1	Q8C196_1471.K+42.011_Q8C196_1479.K+42.011	1	11	2wGluc/2wCon	-0.335164	0.0727729	0.193261	-2.54485
Cps1	Q8C196_1479.K+42.011	1	13	2wGluc/2wCon	-1.04443	1	0	61.3043
Cps1	Q8C196_1486.K+42.011	1	13	2wGluc/2wCon	0.0749919	0.00620129	0.447297	-5.07678
Cps1	Q8C196_157.K+42.011	1	11	2wGluc/2wCon	-0.717316	0.0192388	0.305142	-3.9314
Cps1	Q8C196_176.K+42.011	1	11	2wGluc/2wCon	0.0323463	0.00636464	0.442475	-5.05061
Cps1	Q8C196_207.K+42.011	1	13	2wGluc/2wCon	-0.148745	0.0185418	0.308531	-3.96901
Cps1	Q8C196_219.K+42.011	1	10	2wGluc/2wCon	0.018646	0.00656958	0.436504	-5.01871
Cps1	Q8C196_228.K+42.011	1	13	2wGluc/2wCon	-0.175527	0.0220285	0.292521	-3.79314
Cps1	Q8C196_287.K+42.011	1	11	2wGluc/2wCon	-0.869537	0.0429759	0.23399	-3.10319
Cps1	Q8C196_307.K+42.011	2	21	2wGluc/2wCon	0.36786	0.00406439	0.463679	-5.50142
Cps1	Q8C196_310.K+42.011	1	11	2wGluc/2wCon	-0.204026	0.0333858	0.254756	-3.36567
Cps1	Q8C196_44.K+42.011_Q8C196_55.K+42.011	1	13	2wGluc/2wCon	0.0736709	0.00736787	0.415373	-4.90323
Cps1	Q8C196_453.K+42.011	1	13	2wGluc/2wCon	-0.631651	0.0731315	0.193006	-2.53955
Cps1	Q8C196_458.K+42.011	2	22	2wGluc/2wCon	-0.532685	0.000983312	0.4691	-6.9236
Cps1	Q8C196_522.K+42.011	2	23	2wGluc/2wCon	-0.615988	0.00194571	0.466099	-6.24018
Cps1	Q8C196_527.K+42.011	2	23	2wGluc/2wCon	-0.0782936	8.6e-05	0.481542	-9.36053
Cps1	Q8C196_55.K+42.011	2	26	2wGluc/2wCon	0.169987	0.0213688	0.295305	-3.82422
Cps1	Q8C196_553.K+42.011	3	38	2wGluc/2wCon	-0.290828	0.0411953	0.237358	-3.14736
Cps1	Q8C196_560.K+42.011	1	13	2wGluc/2wCon	-0.123356	0.00629836	0.444362	-5.06115
Cps1	Q8C196_603.K+42.011	1	12	2wGluc/2wCon	-0.35221	0.0127875	0.345424	-4.34642
Cps1	Q8C196_751.K+42.011	1	13	2wGluc/2wCon	-0.717591	0.0706416	0.195549	-2.57688
Cps1	Q8C196_793.K+42.011	3	39	2wGluc/2wCon	0.0277944	6.15e-06	0.487884	-11.9987
Cps1	Q8C196_811.K+42.011	1	13	2wGluc/2wCon	-0.265959	0.12676	0.15003	-1.92992
Cps1	Q8C196_840.K+42.011	1	13	2wGluc/2wCon	-1.56434	0.219802	0.109917	-1.26682
Cps1	Q8C196_856.K+42.011	2	25	2wGluc/2wCon	-0.442493	0.000222621	0.475976	-8.40982
Cps1	Q8C196_875.K+42.011	3	38	2wGluc/2wCon	-0.883521	0.999773	1.39e-05	8.39133
Cps1	Q8C196_875.K+42.011_Q8C196_880.K+42.011	1	10	2wGluc/2wCon	-0.361752	0.0156161	0.325494	-4.14372
Cps1	Q8C196_880.K+42.011	1	9	2wGluc/2wCon	-0.179125	0.0112811	0.358798	-4.47328
Cps1	Q8C196_889.K+42.011	4	49	2wGluc/2wCon	-0.113392	8.64e-08	0.489079	-16.264
Cps1	Q8C196_892.K+42.011	1	13	2wGluc/2wCon	0.221043	0.0364656	0.247553	-3.27424
Cps1	Q8C196_915.K+42.011	2	23	2wGluc/2wCon	0.0522808	5.4e-05	0.484465	-9.82568
Cps1	Q8C196_915.K+42.011_Q8C196_919.K+42.011	1	13	2wGluc/2wCon	-0.050149	0.00623954	0.446139	-5.07059
Cps1	Q8C196_919.K+42.011	2	26	2wGluc/2wCon	-0.104748	0.000146255	0.478355	-8.83002
Nadk2	Q8C5H8_407.K+42.011	1	10	2wGluc/2wCon	-0.271106	0.0315976	0.25955	-3.42257
Nadk2	Q8C5H8_64.K+42.011	1	12	2wGluc/2wCon	0.101498	0.0120306	0.352419	-4.4082
Iba57	Q8CAK1_222.K+42.011	1	13	2wGluc/2wCon	-0.143631	0.0276664	0.273288	-3.55948
Immt	Q8CAQ8_281.K+42.011	1	11	2wGluc/2wCon	-0.12648	0.0117546	0.354689	-4.43169
Immt	Q8CAQ8_426.K+42.011	1	11	2wGluc/2wCon	-0.487401	0.999998	1.02e-07	13.2881
Immt	Q8CAQ8_435.K+42.011	1	11	2wGluc/2wCon	-0.114646	0.00821998	0.396609	-4.79293
Immt	Q8CAQ8_450.K+42.011	1	13	2wGluc/2wCon	-0.403354	0.245942	0.101746	-1.12037
Immt	Q8CAQ8_639.K+42.011	1	13	2wGluc/2wCon	-0.48008	0.999998	1.21e-07	13.1356
Immt	Q8CAQ8_713.K+42.011	1	9	2wGluc/2wCon	0.000168669	0.00699898	0.424763	-4.95497
Immt	Q8CAQ8_725.K+42.011	1	12	2wGluc/2wCon	-0.463568	0.931082	0.00465927	2.60342
Vwa8	Q8CC88_1887.K+42.011	1	10	2wGluc/2wCon	-0.147355	0.0188599	0.306989	-3.95168
Vwa8	Q8CC88_403.K+42.011	1	13	2wGluc/2wCon	-0.20473	0.0622291	0.205677	-2.71268
Vwa8	Q8CC88_988.K+42.011	1	11	2wGluc/2wCon	-0.455908	0.962723	0.00238989	3.25139
H6pd	Q8CFX1_205.K+42.011	1	13	2wGluc/2wCon	-0.837188	0.99416	0.000379919	5.13717
Akr7a2	Q8CG76_136.K+42.011	1	12	2wGluc/2wCon	0.0364359	0.0066168	0.434765	-5.0115
Aldh4a1	Q8CHT0_118.K+42.011	1	13	2wGluc/2wCon	-0.132303	0.0106302	0.365438	-4.53336
Aldh4a1	Q8CHT0_129.K+42.011	1	13	2wGluc/2wCon	-0.911036	0.916545	0.00562984	2.3963
Aldh4a1	Q8CHT0_30.K+42.011	1	11	2wGluc/2wCon	-0.357565	0.0452073	0.230541	-3.05023
Aldh4a1	Q8CHT0_364.K+42.011	1	11	2wGluc/2wCon	-0.2031	0.0368543	0.246919	-3.26323
Aldh4a1	Q8CHT0_51.K+42.011	1	13	2wGluc/2wCon	-0.50221	0.999946	3.3e-06	9.82623
Aldh4a1	Q8CHT0_530.K+42.011	1	13	2wGluc/2wCon	0.169457	0.0208477	0.29766	-3.84944
Aldh4a1	Q8CHT0_551.K+42.011	1	13	2wGluc/2wCon	-0.0692547	0.00702064	0.424102	-4.95186
Aldh4a1	Q8CHT0_92.K+42.011	1	8	2wGluc/2wCon	-0.278971	0.177627	0.124496	-1.53251
Aldh4a1	Q8CHT0_98.K+42.011	1	13	2wGluc/2wCon	-0.436377	0.994796	0.000341588	5.2531
Rhot2	Q8JZN7_511.K+42.011	1	11	2wGluc/2wCon	-0.590986	0.997489	0.000160803	5.9844
Afg3l2	Q8JZQ2_542.K+42.011	1	11	2wGluc/2wCon	-0.322231	0.0316768	0.259101	-3.41998
Slc25a1	Q8JZU2_160.K+42.011	1	13	2wGluc/2wCon	0.0650186	0.00642578	0.440509	-5.04099
Slc25a1	Q8JZU2_190.K+42.011	1	13	2wGluc/2wCon	-0.706964	0.999998	1.32e-07	13.0245
Slc25a1	Q8JZU2_255.K+42.011	1	13	2wGluc/2wCon	0.343933	0.0597588	0.209161	-2.75582
Slc25a1	Q8JZU2_265.K+42.011	1	10	2wGluc/2wCon	0.00253049	0.00646827	0.439159	-5.03436
Slc25a1	Q8JZU2_268.K+42.011	1	11	2wGluc/2wCon	0.19416	0.056509	0.213241	-2.81519
Pnpt1	Q8K1R3_250.K+42.011	1	5	2wGluc/2wCon	-1.10753	0.0270975	0.275129	-3.58084
Pnpt1	Q8K1R3_285.K+42.011	1	13	2wGluc/2wCon	-0.191811	0.0746033	0.191093	-2.51804
Pnpt1	Q8K1R3_456.K+42.011	1	13	2wGluc/2wCon	-0.552663	0.712168	0.0234178	0.905937
Pnpt1	Q8K1R3_521.K+42.011	1	10	2wGluc/2wCon	0.0120272	0.00659471	0.435535	-5.01487
Coq9	Q8K1Z0_170.K+42.011	1	13	2wGluc/2wCon	0.337212	0.437948	0.0585606	-0.249495
Lyrm4	Q8K215_88.K+42.011	1	11	2wGluc/2wCon	0.0335956	0.00628172	0.444783	-5.06381
Sdha	Q8K2B3_179.K+42.011	1	9	2wGluc/2wCon	0.184673	0.03435	0.252311	-3.3362
Sdha	Q8K2B3_335.K+42.011	1	8	2wGluc/2wCon	-0.0131451	0.00729706	0.41684	-4.91296
Sdha	Q8K2B3_480.K+42.011	1	13	2wGluc/2wCon	-0.601472	0.957394	0.00281342	3.11222
Sdha	Q8K2B3_498.K+42.011	1	13	2wGluc/2wCon	-0.141472	0.0278783	0.272093	-3.55163
Sdha	Q8K2B3_517.K+42.011	1	13	2wGluc/2wCon	-0.30153	0.135194	0.145239	-1.8558
Sdha	Q8K2B3_538.K+42.011	1	6	2wGluc/2wCon	-1.70425	0.162269	0.131372	-1.64144
Sdha	Q8K2B3_547.K+42.011	1	13	2wGluc/2wCon	-0.552164	0.940832	0.0040218	2.76638
Sdha	Q8K2B3_608.K+42.011	1	13	2wGluc/2wCon	-0.0323134	0.00592375	0.454267	-5.12284
Sdha	Q8K2B3_633.K+42.011	2	26	2wGluc/2wCon	-0.304558	0.51527	0.0474769	0.0610973
Mrpl47	Q8K2Y7_146.K+42.011	1	13	2wGluc/2wCon	0.025284	0.00598258	0.452761	-5.1129
Acad10	Q8K370_1052.K+42.011	1	13	2wGluc/2wCon	-0.772707	0.638821	0.0316033	0.57025
Acad10	Q8K370_1056.K+42.011	1	13	2wGluc/2wCon	0.230061	0.0525475	0.217968	-2.89206
Acad10	Q8K370_427.K+42.011	1	13	2wGluc/2wCon	-0.14126	0.019471	0.304039	-3.91916
Acad10	Q8K370_843.K+42.011	1	11	2wGluc/2wCon	-0.270605	0.0203143	0.300356	-3.87591
Pitrm1	Q8K411_41.K+42.011	1	9	2wGluc/2wCon	0.242618	0.0142874	0.333686	-4.23399
Pitrm1	Q8K411_883.K+42.011	1	8	2wGluc/2wCon	-0.702926	0.995864	0.000271085	5.48394
Pitrm1	Q8K411_942.K+42.011	1	10	2wGluc/2wCon	0.0408312	0.00708317	0.422531	-4.94293
Pitrm1	Q8K411_945.K+42.011	1	13	2wGluc/2wCon	0.0423164	0.00638418	0.441756	-5.04753
Abhd11	Q8K4F5_196.K+42.011	1	12	2wGluc/2wCon	-0.424728	0.361737	0.0730265	-0.567833
Abhd11	Q8K4F5_79.K+42.011	1	13	2wGluc/2wCon	-0.260099	0.148522	0.138977	-1.74624
Hibch	Q8QZS1_220.K+42.011	1	13	2wGluc/2wCon	-0.323866	0.993977	0.000392139	5.10618
Hibch	Q8QZS1_300.K+42.011	2	20	2wGluc/2wCon	-0.138071	0.00154059	0.467092	-6.47405
Hibch	Q8QZS1_352.K+42.011	1	13	2wGluc/2wCon	0.206508	0.0713394	0.194787	-2.56629
Acat1	Q8QZT1_121.K+42.011	1	10	2wGluc/2wCon	-0.523361	0.137937	0.143839	-1.83253
Acat1	Q8QZT1_171.K+42.011	1	13	2wGluc/2wCon	-0.16922	0.0144933	0.331597	-4.21947
Acat1	Q8QZT1_178.K+42.011	1	13	2wGluc/2wCon	0.252157	0.0143996	0.332295	-4.22605
Acat1	Q8QZT1_187.K+42.011	2	22	2wGluc/2wCon	-0.246977	0.00364033	0.464012	-5.61203
Acat1	Q8QZT1_199.K+42.011	1	13	2wGluc/2wCon	0.329947	0.988207	0.000788047	4.42838
Acat1	Q8QZT1_220.K+42.011	1	11	2wGluc/2wCon	-1.05021	0.0952321	0.172213	-2.25136
Acat1	Q8QZT1_227.K+42.011	2	19	2wGluc/2wCon	-0.755336	0.000774345	0.470441	-7.16272
Acat1	Q8QZT1_254.K+42.011	2	20	2wGluc/2wCon	0.326868	0.673253	0.0269723	0.722933
Acat1	Q8QZT1_260.K+42.011	1	10	2wGluc/2wCon	-0.273852	0.0752227	0.190455	-2.5091
Acat1	Q8QZT1_304.K+42.011	1	13	2wGluc/2wCon	-0.0989742	0.0143351	0.333223	-4.23061
Acat1	Q8QZT1_335.K+42.011	2	13	2wGluc/2wCon	0.190668	0.000310693	0.47428	-8.0764
Acat1	Q8QZT1_335.K+42.011_Q8QZT1_340.K+42.011	1	12	2wGluc/2wCon	0.384296	0.699324	0.0245165	0.844081
Acat1	Q8QZT1_63.K+42.011	1	7	2wGluc/2wCon	-2.55838	0.961339	0.00249776	3.2135
Acat1	Q8QZT1_75.K+42.011	2	25	2wGluc/2wCon	-0.437058	0.98945	0.000705264	4.54106
Glyctk	Q8QZY2_200.K+42.011	1	13	2wGluc/2wCon	-0.220835	0.0380862	0.243676	-3.22907
Fahd1	Q8R0F8_142.K+42.011	1	12	2wGluc/2wCon	-0.106284	0.0104368	0.367244	-4.55193
Adhfe1	Q8R0N6_443.K+42.011	1	13	2wGluc/2wCon	0.0278727	0.0059674	0.45317	-5.11546
Bphl	Q8R164_126.K+42.011	1	13	2wGluc/2wCon	-0.782837	0.783283	0.0166707	1.2849
Bphl	Q8R164_184.K+42.011	1	10	2wGluc/2wCon	0.151033	0.0165234	0.320055	-4.08632
Bphl	Q8R164_243.K+42.011	1	13	2wGluc/2wCon	-1.49699	0.981291	0.00124727	3.95985
Bphl	Q8R164_260.K+42.011	1	12	2wGluc/2wCon	-0.177768	0.0123306	0.349559	-4.38327
Bphl	Q8R164_271.K+42.011	1	13	2wGluc/2wCon	-0.370741	0.042216	0.235411	-3.12182
Coq6	Q8R1S0_219.K+42.011	1	13	2wGluc/2wCon	-0.213394	0.0226597	0.290134	-3.76425
Ccdc58	Q8R3Q6_83.K+42.011	1	13	2wGluc/2wCon	-0.353679	0.555069	0.0418861	0.221173
Clybl	Q8R4N0_55.K+42.011	1	13	2wGluc/2wCon	-0.0554372	0.00821522	0.396723	-4.79352
Clybl	Q8R4N0_80.K+42.011	1	13	2wGluc/2wCon	-0.425169	0.912766	0.00588941	2.34788
Acaa1b	Q8VCH0_234.K+42.011	1	13	2wGluc/2wCon	-0.486294	0.980069	0.0013128	3.89534
Acaa1b	Q8VCH0_237.K+42.011	1	13	2wGluc/2wCon	-0.483706	0.347077	0.0759691	-0.631911
Acsf2	Q8VCW8_179.K+42.011	1	12	2wGluc/2wCon	0.0134152	0.00596358	0.453232	-5.1161
Acsf2	Q8VCW8_182.K+42.011	2	26	2wGluc/2wCon	-0.357996	0.00662933	0.434328	-5.0096
Acsf2	Q8VCW8_199.K+42.011	1	13	2wGluc/2wCon	-0.150509	0.0157977	0.324451	-4.13197
Acsf2	Q8VCW8_206.K+42.011	1	8	2wGluc/2wCon	0.0142511	0.00741265	0.413899	-4.89713
Acsf2	Q8VCW8_398.K+42.011	2	22	2wGluc/2wCon	0.0077714	5.01e-05	0.485028	-9.90081
Acsf2	Q8VCW8_544.K+42.011	1	13	2wGluc/2wCon	-0.0166621	0.00579357	0.457099	-5.1452
Acsf2	Q8VCW8_581.K+42.011	1	8	2wGluc/2wCon	-0.7465	0.106179	0.163876	-2.13038
Acsf2	Q8VCW8_614.K+42.011	1	10	2wGluc/2wCon	-0.161029	0.0101086	0.370787	-4.58421
Nit1	Q8VDK1_188.K+42.011	1	13	2wGluc/2wCon	0.0540636	0.00693935	0.426149	-4.96358
Mrps23	Q8VE22_28.K+42.011	1	12	2wGluc/2wCon	-0.403841	0.403925	0.0647876	-0.389135
Slc25a3	Q8VEM8_201.K+42.011	1	9	2wGluc/2wCon	-0.0121441	0.00689607	0.42746	-4.96988
Slc25a3	Q8VEM8_204.K+42.011	2	23	2wGluc/2wCon	-0.201518	0.00725518	0.41798	-4.91876
Slc25a3	Q8VEM8_290.K+42.011	1	8	2wGluc/2wCon	-0.0982909	0.00923681	0.381507	-4.67528
Slc25a3	Q8VEM8_308.K+42.011	1	8	2wGluc/2wCon	-0.3311	0.0296712	0.265787	-3.48746
Slc25a3	Q8VEM8_94.K+42.011	1	10	2wGluc/2wCon	0.0333233	0.00658806	0.43587	-5.01589
Etfrf1	Q91V16_40.K+42.011	1	9	2wGluc/2wCon	0.270244	0.0875734	0.178857	-2.34363
Acsm1	Q91VA0_142.K+42.011	1	13	2wGluc/2wCon	-0.170772	0.0671394	0.200162	-2.63148
Acsm1	Q91VA0_200.K+42.011	1	13	2wGluc/2wCon	-1.37244	0.313449	0.0833995	-0.784044
Acsm1	Q91VA0_210.K+42.011	1	10	2wGluc/2wCon	-0.0220021	0.00681839	0.429722	-4.98129
Acsm1	Q91VA0_352.K+42.011	1	13	2wGluc/2wCon	-0.911143	0.110096	0.160442	-2.08976
Acsm1	Q91VA0_527.K+42.011	1	3	2wGluc/2wCon	-1.87959	0.470675	0.0537535	-0.117435
Acsm1	Q91VA0_534.K+42.011	1	10	2wGluc/2wCon	0.0628932	0.00737443	0.415086	-4.90233
Ndufs1	Q91VD9_108.K+42.011	1	13	2wGluc/2wCon	-0.204875	0.0634396	0.204302	-2.69213
Ndufs1	Q91VD9_311.K+42.011	1	13	2wGluc/2wCon	-1.42458	0.99963	2.32e-05	7.90171
Ndufs1	Q91VD9_467.K+42.011	1	13	2wGluc/2wCon	-0.315157	0.990404	0.000638324	4.63676
Ndufs1	Q91VD9_499.K+42.011	1	3	2wGluc/2wCon	-0.168062	0.0128586	0.344842	-4.3408
Ndufs1	Q91VD9_709.K+42.011	1	12	2wGluc/2wCon	-0.200615	0.0356564	0.249336	-3.29752
Ndufs1	Q91VD9_84.K+42.011	2	17	2wGluc/2wCon	-0.133422	0.000253743	0.475451	-8.27894
Ndufs1	Q91VD9_98.K+42.011	1	12	2wGluc/2wCon	-0.277686	0.00907878	0.384141	-4.69269
Ppa2	Q91VM9_211.K+42.011	1	11	2wGluc/2wCon	-0.467562	0.151398	0.136711	-1.72368
Ppa2	Q91VM9_222.K+42.011	1	10	2wGluc/2wCon	-1.4699	0.925215	0.00503029	2.51541
Atp5f1c	Q91VR2_112.K+42.011	1	11	2wGluc/2wCon	-0.207186	0.0208159	0.297916	-3.851
Atp5f1c	Q91VR2_115.K+42.011	1	13	2wGluc/2wCon	-0.16825	0.0160947	0.322785	-4.11304
Atp5f1c	Q91VR2_154.K+42.011	1	13	2wGluc/2wCon	-0.798576	0.927336	0.0049041	2.54647
Atp5f1c	Q91VR2_43.K+42.011	1	9	2wGluc/2wCon	-0.0848065	0.00948775	0.377919	-4.64822
Atp5f1c	Q91VR2_49.K+42.011	2	16	2wGluc/2wCon	-0.215943	0.000280966	0.474866	-8.177
Atp5f1c	Q91VR2_55.K+42.011	1	13	2wGluc/2wCon	-0.072052	0.00758328	0.40976	-4.8742
Mgst1	Q91VS7_68.K+42.011	1	8	2wGluc/2wCon	-0.112935	0.0157675	0.324735	-4.13391
Cbr4	Q91VT4_120.K+42.011	1	7	2wGluc/2wCon	-1.40221	0.680665	0.0262904	0.756832
Gldc	Q91W43_111.K+42.011	1	8	2wGluc/2wCon	-1.39659	0.202313	0.115425	-1.3719
Gldc	Q91W43_428.K+42.011	1	13	2wGluc/2wCon	-0.347083	0.147629	0.139576	-1.75332
Gldc	Q91W43_519.K+42.011	1	12	2wGluc/2wCon	-0.108398	0.0202652	0.300508	-3.87837
Gldc	Q91W43_669.K+42.011	1	13	2wGluc/2wCon	-0.131952	0.0120702	0.352068	-4.40487
Txndc5	Q91W90_136.K+42.011	1	8	2wGluc/2wCon	-0.766344	0.686476	0.025689	0.783696
Kmo	Q91WN4_83.K+42.011	1	11	2wGluc/2wCon	-0.494649	0.844056	0.0114871	1.68872
Cisd1	Q91WS0_104.K+42.011	1	13	2wGluc/2wCon	-0.506036	0.999984	9.47e-07	11.0178
Cisd1	Q91WS0_68.K+42.011	2	24	2wGluc/2wCon	-1.1849	1	1.45e-09	17.3897
Baat	Q91X34_138.K+42.011	1	11	2wGluc/2wCon	-0.473739	0.999999	4.66e-08	14.0887
Baat	Q91X34_40.K+42.011	1	13	2wGluc/2wCon	-0.691481	0.999995	2.62e-07	12.2303
Glyat	Q91XE0_141.K+42.011	1	13	2wGluc/2wCon	-0.263867	0.795403	0.0155498	1.35781
Glyat	Q91XE0_159.K+42.011	1	10	2wGluc/2wCon	0.432464	0.99926	4.59e-05	7.20759
Glyat	Q91XE0_167.K+42.011	1	8	2wGluc/2wCon	0.0482255	0.00756574	0.410199	-4.87653
Glyat	Q91XE0_169.K+42.011	1	12	2wGluc/2wCon	-0.224353	0.00933193	0.379859	-4.66494
Glyat	Q91XE0_256.K+42.011	1	13	2wGluc/2wCon	-1.00593	0.194532	0.118461	-1.42083
Glyat	Q91XE0_267.K+42.011	3	34	2wGluc/2wCon	-0.0465496	1.09e-06	0.488468	-13.728
Aldob	Q91Y97_13.K+42.011	1	10	2wGluc/2wCon	-0.893923	1	1.85e-12	24.1347
Aldob	Q91Y97_147.K+42.011	2	24	2wGluc/2wCon	-0.167755	0.00537703	0.462769	-5.22023
L2hgdh	Q91YP0_105.K+42.011	1	12	2wGluc/2wCon	-0.546749	0.831055	0.0125359	1.59312
Rpn1	Q91YQ5_188.K+42.011	1	11	2wGluc/2wCon	-0.705972	1	1.38e-08	15.2774
Ndufv1	Q91YT0_36.K+42.011	2	21	2wGluc/2wCon	-0.147859	0.000285268	0.47472	-8.1618
Ndufv1	Q91YT0_365.K+42.011	1	13	2wGluc/2wCon	-0.159976	0.0464549	0.227848	-3.0217
Ndufv1	Q91YT0_375.K+42.011	1	12	2wGluc/2wCon	-0.548887	0.0728788	0.193134	-2.54329
Ndufv1	Q91YT0_81.K+42.011	1	13	2wGluc/2wCon	-1.02436	0.824599	0.0130632	1.54782
Pcca	Q91ZA3_146.K+42.011	1	12	2wGluc/2wCon	-0.220478	0.0378643	0.244199	-3.23515
Pcca	Q91ZA3_258.K+42.011	1	12	2wGluc/2wCon	-0.454256	0.212496	0.112205	-1.30994
Pcca	Q91ZA3_321.K+42.011	1	12	2wGluc/2wCon	-0.289139	0.158918	0.132907	-1.6663
Pcca	Q91ZA3_554.K+42.011	1	10	2wGluc/2wCon	-0.594493	0.19511	0.118064	-1.41714
Pcca	Q91ZA3_61.K+42.011	1	13	2wGluc/2wCon	-0.0532303	0.00712265	0.421339	-4.93733
Pcca	Q91ZA3_644.K+42.011	1	10	2wGluc/2wCon	-1.2269	0.999157	5.27e-05	7.07784
Pcca	Q91ZA3_649.K+42.011	1	11	2wGluc/2wCon	-0.0276878	0.00656122	0.436704	-5.02
Etfdh	Q921G7_131.K+42.011	1	12	2wGluc/2wCon	-0.11679	0.0129258	0.344304	-4.33552
Etfdh	Q921G7_133.K+42.011	1	12	2wGluc/2wCon	0.0156847	0.00618864	0.447746	-5.07883
Etfdh	Q921G7_152.K+42.011	1	8	2wGluc/2wCon	-0.370917	0.35948	0.0734945	-0.577623
Etfdh	Q921G7_283.K+42.011	1	13	2wGluc/2wCon	-0.381591	0.986918	0.000871203	4.32338
Etfdh	Q921G7_356.K+42.011	1	13	2wGluc/2wCon	-0.163028	0.0282912	0.27084	-3.5365
Etfdh	Q921G7_404.K+42.011	1	13	2wGluc/2wCon	-0.0832822	0.00768039	0.407448	-4.86138
Etfdh	Q921G7_415.K+42.011	1	13	2wGluc/2wCon	-0.681832	0.0577299	0.211637	-2.79252
Etfdh	Q921G7_445.K+42.011	1	12	2wGluc/2wCon	-0.411837	0.0817597	0.183775	-2.41868
Etfdh	Q921G7_496.K+42.011	1	10	2wGluc/2wCon	-0.228952	0.0429387	0.234109	-3.10409
Acaa1a	Q921H8_234.K+42.011	1	12	2wGluc/2wCon	-0.020208	0.00600511	0.451942	-5.10912
Acaa1a	Q921H8_237.K+42.011	1	13	2wGluc/2wCon	-0.103632	0.011909	0.3536	-4.41848
Macrod1	Q922B1_127.K+42.011	1	12	2wGluc/2wCon	0.179329	0.0147893	0.330291	-4.19895
2018-03-02	Q922Q1_156.K+42.011	1	12	2wGluc/2wCon	-0.704018	0.993546	0.000415163	5.03651
2018-03-02	Q922Q1_66.K+42.011	1	11	2wGluc/2wCon	-0.185367	0.0207133	0.298425	-3.85605
Atad3	Q925I1_134.K+42.011	1	9	2wGluc/2wCon	-0.319746	0.200011	0.116216	-1.38623
Atad3	Q925I1_423.K+42.011	1	11	2wGluc/2wCon	-0.0552117	0.0071371	0.420987	-4.93529
Atad3	Q925I1_490.K+42.011	1	13	2wGluc/2wCon	-0.132091	0.0112962	0.358669	-4.47193
Atad3	Q925I1_494.K+42.011	1	10	2wGluc/2wCon	0.231492	0.0264726	0.276853	-3.60482
Atad3	Q925I1_512.K+42.011	1	10	2wGluc/2wCon	0.340904	0.343833	0.0765631	-0.646258
Mlycd	Q99J39_145.K+42.011	1	11	2wGluc/2wCon	-0.406991	0.0593361	0.209781	-2.76337
Mlycd	Q99J39_385.K+42.011	1	13	2wGluc/2wCon	-0.389055	0.992693	0.000488261	4.91157
Mlycd	Q99J39_388.K+42.011	1	12	2wGluc/2wCon	-0.254578	0.0776562	0.187572	-2.47463
Mpst	Q99J99_21.K+42.011	1	9	2wGluc/2wCon	-0.0726855	0.00801286	0.401006	-4.81866
Mpst	Q99J99_230.K+42.011	1	11	2wGluc/2wCon	0.0289792	0.0065901	0.435736	-5.01557
Mpst	Q99J99_40.K+42.011	1	9	2wGluc/2wCon	-0.963183	0.164699	0.129703	-1.62367
Stoml2	Q99JB2_145.K+42.011	1	10	2wGluc/2wCon	-0.160402	0.0305195	0.26268	-3.4584
Hadhb	Q99JY0_189.K+42.011	4	33	2wGluc/2wCon	-0.0452137	2.12e-07	0.489023	-15.3651
Hadhb	Q99JY0_202.K+42.011	1	13	2wGluc/2wCon	-0.481311	0.753788	0.0193167	1.11892
Hadhb	Q99JY0_278.K+42.011	1	13	2wGluc/2wCon	-0.236459	0.067461	0.199407	-2.62636
Hadhb	Q99JY0_333.K+42.011	2	25	2wGluc/2wCon	0.0122985	4e-05	0.486544	-10.1277
Hadhb	Q99JY0_73.K+42.011	2	26	2wGluc/2wCon	-0.971896	0.049449	0.222658	-2.9561
Aass	Q99K67_138.K+42.011	1	13	2wGluc/2wCon	0.136098	0.112892	0.158588	-2.06154
Aass	Q99K67_253.K+42.011	1	9	2wGluc/2wCon	0.14052	0.0144554	0.33197	-4.22213
Aass	Q99K67_286.K+42.011	1	13	2wGluc/2wCon	-0.00260404	0.0057176	0.458643	-5.15847
Aass	Q99K67_52.K+42.011	1	13	2wGluc/2wCon	0.306297	0.791515	0.0159177	1.33408
Aass	Q99K67_535.K+42.011	1	13	2wGluc/2wCon	0.0633725	0.00752849	0.410819	-4.8815
Aass	Q99K67_56.K+42.011	1	13	2wGluc/2wCon	0.131287	0.0162465	0.322021	-4.1035
Aass	Q99K67_70.K+42.011	1	9	2wGluc/2wCon	-0.350205	0.157424	0.133507	-1.67752
Aass	Q99K67_707.K+42.011	1	13	2wGluc/2wCon	-0.582113	0.0299412	0.264403	-3.47812
Aass	Q99K67_778.K+42.011	1	12	2wGluc/2wCon	-0.120345	0.0180935	0.311052	-3.99394
Hagh	Q99KB8_117.K+42.011	1	12	2wGluc/2wCon	-0.0567871	0.00770431	0.407117	-4.85824
Aco2	Q99KI0_138.K+42.011	1	12	2wGluc/2wCon	-0.66314	0.315443	0.0829097	-0.774794
Aco2	Q99KI0_401.K+42.011	1	13	2wGluc/2wCon	-0.321364	0.870025	0.00918329	1.90118
Aco2	Q99KI0_465.K+42.011	1	13	2wGluc/2wCon	0.0317914	0.00578632	0.457161	-5.14646
Aco2	Q99KI0_50.K+42.011	1	13	2wGluc/2wCon	-0.63753	0.870101	0.00916811	1.90185
Aco2	Q99KI0_517.K+42.011	1	13	2wGluc/2wCon	-0.225319	0.106694	0.163085	-2.12497
Aco2	Q99KI0_523.K+42.011	1	13	2wGluc/2wCon	-0.375962	0.742993	0.0203842	1.06158
Aco2	Q99KI0_605.K+42.011	1	7	2wGluc/2wCon	-0.461635	0.0554786	0.214472	-2.83468
Aco2	Q99KI0_689.K+42.011	1	11	2wGluc/2wCon	0.15974	0.049249	0.222961	-2.96036
Aco2	Q99KI0_730.K+42.011	1	10	2wGluc/2wCon	-0.406314	0.0541273	0.216131	-2.86077
Aco2	Q99KI0_739.K+42.011	1	13	2wGluc/2wCon	-0.0645725	0.00780653	0.404784	-4.84496
Lactb2	Q99KR3_282.K+42.011	1	10	2wGluc/2wCon	-0.250906	0.299715	0.0866675	-0.848656
Ppif	Q99KR7_85.K+42.011	1	13	2wGluc/2wCon	-0.226701	0.0398151	0.240118	-3.18288
Hibadh	Q99L13_148.K+42.011	1	12	2wGluc/2wCon	-0.584104	0.159156	0.132573	-1.66452
Hibadh	Q99L13_241.K+42.011	2	22	2wGluc/2wCon	-0.47975	0.985882	0.000954115	4.24608
Hibadh	Q99L13_296.K+42.011	1	12	2wGluc/2wCon	-0.657371	0.0185349	0.30858	-3.96939
Hibadh	Q99L13_59.K+42.011	1	9	2wGluc/2wCon	-0.220226	0.00844864	0.392766	-4.76526
Hibadh	Q99L13_78.K+42.011	1	13	2wGluc/2wCon	-0.134576	0.0651232	0.2028	-2.66413
Hibadh	Q99L13_94.K+42.011	1	13	2wGluc/2wCon	-0.259815	0.463143	0.0547278	-0.147697
Dhrs4	Q99LB2_106.K+42.011	1	8	2wGluc/2wCon	-0.290612	0.642735	0.0308589	0.587253
Dhrs4	Q99LB2_159.K+42.011	1	10	2wGluc/2wCon	0.0793607	0.0091377	0.383146	-4.68617
Dhrs4	Q99LB2_217.K+42.011	1	13	2wGluc/2wCon	-0.258427	0.589443	0.0371675	0.361663
Dhrs4	Q99LB2_99.K+42.011	1	10	2wGluc/2wCon	-0.00333616	0.00654132	0.437103	-5.02305
Sardh	Q99LB7_286.K+42.011	1	13	2wGluc/2wCon	-0.21488	0.0148057	0.330011	-4.19783
Sardh	Q99LB7_374.K+42.011	1	10	2wGluc/2wCon	0.0957134	0.00894107	0.38553	-4.70812
Sardh	Q99LB7_776.K+42.011	1	13	2wGluc/2wCon	0.211674	0.177134	0.124563	-1.53589
Sardh	Q99LB7_816.K+42.011	1	9	2wGluc/2wCon	0.126746	0.0226524	0.290186	-3.76458
Sardh	Q99LB7_905.K+42.011	1	10	2wGluc/2wCon	-0.989404	0.354529	0.0744335	-0.599191
Sardh	Q99LB7_913.K+42.011	1	7	2wGluc/2wCon	0.0718653	0.00865172	0.390009	-4.74131
Ndufa10	Q99LC3_191.K+42.011	1	10	2wGluc/2wCon	-0.388138	0.242313	0.102905	-1.14004
Ndufa10	Q99LC3_228.K+42.011	1	13	2wGluc/2wCon	-0.432566	0.0275913	0.273451	-3.56228
Etfa	Q99LC5_126.K+42.011	1	13	2wGluc/2wCon	-0.122741	0.00635954	0.442638	-5.05142
Etfa	Q99LC5_139.K+42.011	1	13	2wGluc/2wCon	-0.725392	0.0438917	0.232803	-3.08115
Etfa	Q99LC5_158.K+42.011	1	13	2wGluc/2wCon	-0.486708	0.667904	0.0278042	0.69872
Etfa	Q99LC5_294.K+42.011	1	6	2wGluc/2wCon	0.12667	0.00877122	0.388248	-4.72747
Etfa	Q99LC5_59.K+42.011	1	13	2wGluc/2wCon	-0.714406	0.984061	0.00107959	4.1229
Etfa	Q99LC5_62.K+42.011	1	13	2wGluc/2wCon	-0.267664	0.102574	0.166574	-2.16894
Etfa	Q99LC5_69.K+42.011	1	13	2wGluc/2wCon	-0.173545	0.0580518	0.211266	-2.78662
Etfa	Q99LC5_75.K+42.011	1	13	2wGluc/2wCon	-0.171385	0.0420106	0.235825	-3.12691
Etfa	Q99LC5_85.K+42.011	1	9	2wGluc/2wCon	-0.781554	0.0214275	0.294894	-3.82142
Grpel1	Q99LP6_94.K+42.011	1	11	2wGluc/2wCon	-0.0690218	0.00836254	0.394617	-4.7756
Pccb	Q99MN9_101.K+42.011	2	23	2wGluc/2wCon	0.444609	0.0977389	0.169987	-2.2226
Mccc1	Q99MR8_193.K+42.011	1	10	2wGluc/2wCon	0.115508	0.0111719	0.359786	-4.48312
Mccc1	Q99MR8_363.K+42.011	1	13	2wGluc/2wCon	-0.181619	0.0173126	0.315411	-4.03886
Pecr	Q99MZ7_97.K+42.011	1	8	2wGluc/2wCon	-0.185229	0.0310606	0.260838	-3.44026
Mrpl1	Q99N96_106.K+42.011	1	12	2wGluc/2wCon	-0.291553	0.0464784	0.227667	-3.02117
Mrpl1	Q99N96_113.K+42.011	1	10	2wGluc/2wCon	-0.148668	0.027455	0.274101	-3.56737
Rrbp1	Q99PL5_1564.K+42.011	1	12	2wGluc/2wCon	-0.705432	0.999983	9.58e-07	10.9982
Ndufa5	Q9CPP6_36.K+42.011	1	13	2wGluc/2wCon	-0.473802	0.207859	0.113583	-1.33788
Ndufa5	Q9CPP6_96.K+42.011	1	13	2wGluc/2wCon	-1.39497	0.880212	0.00839079	1.99444
Cox6c	Q9CPQ1_61.K+42.011	2	22	2wGluc/2wCon	-0.277339	0.00203255	0.465797	-6.19643
Atp5mg	Q9CPQ8_11.K+42.011	1	13	2wGluc/2wCon	-0.373921	0.0220487	0.292417	-3.79221
Atp5mg	Q9CPQ8_61.K+42.011	2	25	2wGluc/2wCon	0.285081	0.691721	0.0253265	0.808177
Atp5mg	Q9CPQ8_66.K+42.011	1	13	2wGluc/2wCon	0.127075	0.0127825	0.345469	-4.34682
Lap3	Q9CPY7_221.K+42.011	1	13	2wGluc/2wCon	-0.0706293	0.00944618	0.378486	-4.65265
Decr1	Q9CQ62_106.K+42.011	1	13	2wGluc/2wCon	-0.00343784	0.00596921	0.453012	-5.11515
Decr1	Q9CQ62_185.K+42.011	2	21	2wGluc/2wCon	-0.159927	0.589273	0.0372092	0.360963
Decr1	Q9CQ62_244.K+42.011	1	13	2wGluc/2wCon	-0.0807248	0.0142829	0.333732	-4.23431
Decr1	Q9CQ62_260.K+42.011	2	20	2wGluc/2wCon	-0.222594	0.947069	0.00352525	2.88439
Decr1	Q9CQ62_42.K+42.011	1	13	2wGluc/2wCon	-1.07632	0.72621	0.0221516	0.975478
Decr1	Q9CQ62_49.K+42.011	1	13	2wGluc/2wCon	-0.575358	0.061942	0.206425	-2.71761
Decr1	Q9CQ62_97.K+42.011	1	13	2wGluc/2wCon	-0.531605	0.967252	0.00203587	3.38562
Uqcrq	Q9CQ69_33.K+42.011	1	13	2wGluc/2wCon	-1.06329	0.749911	0.0197499	1.09814
Ndufa2	Q9CQ75_13.K+42.011	1	9	2wGluc/2wCon	-0.126349	0.0469299	0.226465	-3.01103
Ndufa2	Q9CQ75_64.K+42.011	1	11	2wGluc/2wCon	-0.232011	0.0515805	0.21919	-2.91165
Sdhb	Q9CQA3_53.K+42.011	1	13	2wGluc/2wCon	0.126419	0.0155063	0.32644	-4.15088
Sdhb	Q9CQA3_57.K+42.011	1	11	2wGluc/2wCon	0.0574596	0.00705267	0.423126	-4.94727
Ndufb4	Q9CQC7_55.K+42.011	1	13	2wGluc/2wCon	0.0927165	0.0132939	0.34142	-4.30707
Nipsnap3b	Q9CQE1_107.K+42.011	1	9	2wGluc/2wCon	0.119046	0.0138941	0.336865	-4.2623
Nipsnap3b	Q9CQE1_45.K+42.011	2	22	2wGluc/2wCon	0.0755665	0.000491119	0.472101	-7.61833
Nipsnap3b	Q9CQE1_48.K+42.011	1	8	2wGluc/2wCon	-0.655595	0.042034	0.235707	-3.12633
Nipsnap3b	Q9CQE1_57.K+42.011	1	13	2wGluc/2wCon	-0.460593	0.0938243	0.173063	-2.26781
Nipsnap3b	Q9CQE1_89.K+42.011	1	13	2wGluc/2wCon	-0.466935	0.328251	0.0794379	-0.716107
Ndufb9	Q9CQJ8_121.K+42.011	1	13	2wGluc/2wCon	-0.182797	0.0840348	0.181449	-2.38875
Trap1	Q9CQN1_326.K+42.011	1	11	2wGluc/2wCon	0.0588878	0.00684	0.429209	-4.9781
Trap1	Q9CQN1_334.K+42.011	1	13	2wGluc/2wCon	-0.42913	0.161145	0.131839	-1.64973
Trap1	Q9CQN1_426.K+42.011	1	11	2wGluc/2wCon	-0.469357	0.0811308	0.184613	-2.42708
Trap1	Q9CQN1_433.K+42.011	1	10	2wGluc/2wCon	-0.143737	0.0283544	0.270676	-3.53421
Atp5pb	Q9CQQ7_131.K+42.011	1	13	2wGluc/2wCon	-0.448492	0.995493	0.000299581	5.39762
Atp5pb	Q9CQQ7_139.K+42.011	2	23	2wGluc/2wCon	-0.0424266	0.028544	0.269856	-3.52735
Atp5pb	Q9CQQ7_154.K+42.011	2	24	2wGluc/2wCon	-0.33581	0.00333929	0.464254	-5.69865
Atp5pb	Q9CQQ7_162.K+42.011	1	13	2wGluc/2wCon	-0.0226147	0.00587291	0.455515	-5.13151
Atp5pb	Q9CQQ7_221.K+42.011	2	26	2wGluc/2wCon	-0.162062	0.000213099	0.476209	-8.45354
Atp5pb	Q9CQQ7_225.K+42.011	2	22	2wGluc/2wCon	0.00575685	3.89e-05	0.486684	-10.1546
Atp5pb	Q9CQQ7_225.K+42.011_Q9CQQ7_233.K+42.011	1	13	2wGluc/2wCon	-0.142302	0.0122742	0.350045	-4.38791
Atp5pb	Q9CQQ7_233.K+42.011	1	13	2wGluc/2wCon	-0.0983992	0.0181967	0.31046	-3.98815
Atp5pb	Q9CQQ7_238.K+42.011	1	11	2wGluc/2wCon	-0.171982	0.0216175	0.293967	-3.8124
Atp5pb	Q9CQQ7_244.K+42.011	1	13	2wGluc/2wCon	-0.0536315	0.00649825	0.438298	-5.0297
Acot13	Q9CQR4_127.K+42.011	1	13	2wGluc/2wCon	0.0438909	0.00636102	0.442605	-5.05119
Acot13	Q9CQR4_13.K+42.011	1	8	2wGluc/2wCon	-0.563508	0.0240676	0.285211	-3.70253
Acot13	Q9CQR4_17.K+42.011	2	24	2wGluc/2wCon	0.000486241	0.000159966	0.477864	-8.74039
Acot13	Q9CQR4_27.K+42.011	1	13	2wGluc/2wCon	-0.0535357	0.00698156	0.424937	-4.95748
Acot13	Q9CQR4_27.K+42.011_Q9CQR4_37.K+42.011	1	10	2wGluc/2wCon	-0.620749	0.499156	0.0494539	-0.00337653
Acot13	Q9CQR4_37.K+42.011	2	26	2wGluc/2wCon	-0.468429	0.789447	0.0161967	1.3216
Acot13	Q9CQR4_43.K+42.011	2	20	2wGluc/2wCon	-0.0488429	6.37e-05	0.48356	-9.66163
Cyb5b	Q9CQX2_101.K+42.011	1	11	2wGluc/2wCon	-0.49124	0.963876	0.00233254	3.28401
Cyb5b	Q9CQX2_88.K+42.011	1	13	2wGluc/2wCon	-0.999197	1	1.15e-08	15.4382
Ndufb3	Q9CQZ6_29.K+42.011	1	9	2wGluc/2wCon	-0.12894	0.0111819	0.359743	-4.48221
Ndufb3	Q9CQZ6_40.K+42.011	1	13	2wGluc/2wCon	-0.225472	0.365731	0.0717436	-0.550577
Ndufab1	Q9CR21_88.K+42.011	2	21	2wGluc/2wCon	-0.259339	0.000525292	0.471835	-7.55103
Ndufab1	Q9CR21_92.K+42.011	1	10	2wGluc/2wCon	-0.39203	0.0877692	0.178727	-2.34118
Ndufab1	Q9CR21_97.K+42.011	1	13	2wGluc/2wCon	-0.704868	0.927924	0.00485076	2.55523
Rpl14	Q9CR57_85.K+42.011	1	13	2wGluc/2wCon	-0.70193	0.999962	2.3e-06	10.171
Rpl11	Q9CXW4_67.K+42.011	2	24	2wGluc/2wCon	-1.02136	1	0	39.1969
Hdhd3	Q9CYW4_15.K+42.011	1	12	2wGluc/2wCon	-0.60575	0.0807745	0.184871	-2.43187
Hdhd3	Q9CYW4_20.K+42.011	1	11	2wGluc/2wCon	-0.0273814	0.00717696	0.419894	-4.92968
Uqcrc1	Q9CZ13_111.K+42.011	1	13	2wGluc/2wCon	-0.454598	0.0124368	0.348408	-4.37458
Uqcrc1	Q9CZ13_248.K+42.011	1	7	2wGluc/2wCon	-0.693433	0.0172833	0.315654	-4.04058
Uqcrc1	Q9CZ13_85.K+42.011	1	13	2wGluc/2wCon	-0.554352	0.0345138	0.251854	-3.33127
Pcbd2	Q9CZL5_120.K+42.011	1	8	2wGluc/2wCon	-0.526299	0.239119	0.103937	-1.15752
Pcbd2	Q9CZL5_124.K+42.011	1	11	2wGluc/2wCon	-0.0324084	0.00690141	0.427288	-4.9691
Pcbd2	Q9CZL5_131.K+42.011	1	11	2wGluc/2wCon	-0.478336	0.0295586	0.266229	-3.49138
Pcbd2	Q9CZL5_92.K+42.011	1	6	2wGluc/2wCon	-0.158304	0.0109169	0.36222	-4.50647
Aldh1b1	Q9CZS1_366.K+42.011	2	25	2wGluc/2wCon	-1.1237	1	6.67e-12	22.8885
Aldh1b1	Q9CZS1_428.K+42.011	2	25	2wGluc/2wCon	-1.68133	1	2.07e-11	21.6583
Cs	Q9CZU6_103.K+42.011	1	13	2wGluc/2wCon	-0.0120664	0.0055834	0.461583	-5.18236
Cs	Q9CZU6_321.K+42.011	1	5	2wGluc/2wCon	-0.0178248	0.00932386	0.380061	-4.66581
Cs	Q9CZU6_327.K+42.011	2	23	2wGluc/2wCon	-0.0310566	3.91e-05	0.4866	-10.1498
Cs	Q9CZU6_370.K+42.011	1	9	2wGluc/2wCon	-0.835182	0.480385	0.0522364	-0.0784985
Cs	Q9CZU6_375.K+42.011	2	18	2wGluc/2wCon	-0.605067	0.00480515	0.463072	-5.33325
Cs	Q9CZU6_393.K+42.011	2	24	2wGluc/2wCon	0.206467	0.00117573	0.468442	-6.74469
Tomm70	Q9CZW5_436.K+42.011	1	12	2wGluc/2wCon	-0.562318	1	8.53e-10	17.9453
Rps19	Q9CZX8_23.K+42.011	1	10	2wGluc/2wCon	-0.650548	0.999948	3.08e-06	9.86668
Mpc2	Q9D023_19.K+42.011	1	13	2wGluc/2wCon	-0.653612	0.911594	0.00598494	2.33326
Pdhb	Q9D051_354.K+42.011	1	12	2wGluc/2wCon	-0.141887	0.0632342	0.204552	-2.69559
Cyc1	Q9D0M3_315.K+42.011	1	10	2wGluc/2wCon	-0.621424	1	2.06e-08	14.9188
Hint2	Q9D0S9_128.K+42.011	1	13	2wGluc/2wCon	0.174738	0.0127142	0.34605	-4.35224
Hint2	Q9D0S9_139.K+42.011	1	12	2wGluc/2wCon	-0.372863	0.0163881	0.321255	-4.09468
Gatd3a	Q9D172_149.K+42.011	1	13	2wGluc/2wCon	-0.277836	0.163437	0.130438	-1.63287
Gatd3a	Q9D172_231.K+42.011	1	12	2wGluc/2wCon	0.220828	0.0504319	0.220409	-2.93538
Mcee	Q9D1I5_152.K+42.011	1	13	2wGluc/2wCon	-0.89158	0.994374	0.000366414	5.17474
Mcee	Q9D1I5_158.K+42.011	1	10	2wGluc/2wCon	-0.803564	0.792622	0.015756	1.3408
Mcee	Q9D1I5_62.K+42.011	1	13	2wGluc/2wCon	-0.808553	0.870114	0.00915293	1.90197
Dlst	Q9D2G2_273.K+42.011	1	13	2wGluc/2wCon	0.151387	0.00954547	0.376823	-4.6421
Dlst	Q9D2G2_278.K+42.011	2	26	2wGluc/2wCon	-1.40569	0.999725	1.72e-05	8.1994
Mrpl19	Q9D338_178.K+42.011	1	11	2wGluc/2wCon	-0.250365	0.125491	0.151293	-1.94143
Atp5f1d	Q9D3D9_136.K+42.011	1	13	2wGluc/2wCon	-0.333993	0.967149	0.00204449	3.38236
Atp5f1d	Q9D3D9_165.K+42.011	1	13	2wGluc/2wCon	-0.0242049	0.0059017	0.454798	-5.1266
Oxsm	Q9D404_109.K+42.011	1	13	2wGluc/2wCon	0.102075	0.010784	0.363579	-4.51885
Oxsm	Q9D404_138.K+42.011	1	8	2wGluc/2wCon	-0.215744	0.0271184	0.274967	-3.58005
Oxsm	Q9D404_174.K+42.011	1	13	2wGluc/2wCon	-0.188744	0.0386561	0.242746	-3.21363
Ndufv2	Q9D6J6_60.K+42.011	1	11	2wGluc/2wCon	-0.57022	0.585754	0.0375857	0.34644
Slc25a22	Q9D6M3_100.K+42.011	1	10	2wGluc/2wCon	-0.900006	1	9.72e-12	22.5706
Slc25a22	Q9D6M3_188.K+42.011	1	13	2wGluc/2wCon	-0.175907	0.0132987	0.341329	-4.3067
Slc25a22	Q9D6M3_83.K+42.011	1	13	2wGluc/2wCon	-0.855588	0.999999	4.78e-08	14.06
Idh3a	Q9D6R2_100.K+42.011	1	13	2wGluc/2wCon	-0.628775	0.0659836	0.201985	-2.65009
Idh3a	Q9D6R2_177.K+42.011	1	12	2wGluc/2wCon	-0.107961	0.0106527	0.365016	-4.53123
Idh3a	Q9D6R2_336.K+42.011	1	13	2wGluc/2wCon	-0.191728	0.0490025	0.223325	-2.96564
Idh3a	Q9D6R2_58.K+42.011	1	10	2wGluc/2wCon	-0.366776	0.220188	0.109525	-1.26457
Msra	Q9D6Y7_104.K+42.011	1	11	2wGluc/2wCon	0.0844705	0.00863404	0.390204	-4.74337
Msra	Q9D6Y7_110.K+42.011	1	12	2wGluc/2wCon	-0.23519	0.0801976	0.185064	-2.43966
Msra	Q9D6Y7_179.K+42.011	1	10	2wGluc/2wCon	-0.0729325	0.00718383	0.419682	-4.92871
Msra	Q9D6Y7_183.K+42.011	1	13	2wGluc/2wCon	-0.14751	0.0127133	0.346095	-4.35232
Echdc3	Q9D7J9_76.K+42.011	1	13	2wGluc/2wCon	-0.44194	0.088968	0.177363	-2.3263
Mrps9	Q9D7N3_174.K+42.011	1	8	2wGluc/2wCon	-0.142904	0.0120007	0.352901	-4.41072
Pipox	Q9D826_126.K+42.011	1	9	2wGluc/2wCon	-0.264151	0.0948999	0.172409	-2.25522
Uqcrb	Q9D855_12.K+42.011	2	23	2wGluc/2wCon	-0.833473	0.999997	1.98e-07	12.5829
[truncated: 16,447 more rows]
