# Supplementary material for: Temporal dynamics of liver mitochondrial protein acetylation and succinylation and metabolites due to high fat diet and/or excess glucose or fructose
Source: PLoS One. 2018 Dec 26;13(12):e0208973. doi: 10.1371/journal.pone.0208973 (PMC6306174; doi:10.1371/journal.pone.0208973)
Supplement: S6 Table — (XLSX) [file pone.0208973.s006.xlsx]

## Sheet: Table_S6_sK_quant_unfiltered_ge
Supplementary Table 6: Unfiltered statistical tests of site-level succinylation changes (mapDIA output).
geneid	UniprotAccession_site.residue+modmass	nPeptide	nFragment	Label2	log2FC	score	FDR	log_oddsDE
Agmat	A2AS89_199.K+100.016	2	26	2wFruc/2wCon	0.295515	0.300813	0.147549	-0.843429
Agmat	A2AS89_223.K+100.016	1	13	2wFruc/2wCon	0.0620375	0.00410737	0.600456	-5.49086
Slc25a25	A2ASZ8_329.K+100.016	1	13	2wFruc/2wCon	0.12357	0.00983206	0.50931	-4.61223
Mttp	O08601_278.K+100.016	1	11	2wFruc/2wCon	-0.148258	0.0045981	0.587709	-5.3775
Dld	O08749_104.K+100.016	1	13	2wFruc/2wCon	-0.604369	0.93436	0.00804689	2.65567
Dld	O08749_122.K+100.016	3	35	2wFruc/2wCon	0.0477119	6.98e-05	0.686526	-9.56912
Dld	O08749_127.K+100.016	1	4	2wFruc/2wCon	-0.470606	0.00670764	0.5474	-4.99778
Dld	O08749_132.K+100.016	1	13	2wFruc/2wCon	-0.326084	0.043439	0.362539	-3.09199
Dld	O08749_143.K+100.016	1	13	2wFruc/2wCon	-0.347147	0.16711	0.218671	-1.60625
Dld	O08749_146.K+100.016	2	25	2wFruc/2wCon	-0.256509	0.000297909	0.679998	-8.11842
Dld	O08749_155.K+100.016	1	13	2wFruc/2wCon	-0.449224	0.0273895	0.410358	-3.56982
Dld	O08749_159.K+100.016	1	13	2wFruc/2wCon	-0.138209	0.00884387	0.519771	-4.71915
Dld	O08749_166.K+100.016	1	13	2wFruc/2wCon	-0.0747563	0.00351858	0.619401	-5.64617
Dld	O08749_277.K+100.016	1	13	2wFruc/2wCon	-0.237685	0.0242339	0.42225	-3.69547
Dld	O08749_334.K+100.016	1	12	2wFruc/2wCon	-0.4748	0.00532922	0.571384	-5.22921
Dld	O08749_346.K+100.016	1	8	2wFruc/2wCon	-0.065293	0.00404607	0.602375	-5.50596
Dld	O08749_410.K+100.016	1	13	2wFruc/2wCon	-0.0353258	0.00301655	0.641463	-5.80062
Dld	O08749_420.K+100.016	1	13	2wFruc/2wCon	-0.302489	0.125364	0.249683	-1.94259
Dld	O08749_430.K+100.016	1	13	2wFruc/2wCon	0.020516	0.00285676	0.650201	-5.85521
Dld	O08749_445.K+100.016	1	5	2wFruc/2wCon	-1.74165	0.0506993	0.346068	-2.92981
Dld	O08749_505.K+100.016	1	11	2wFruc/2wCon	0.0793126	0.00334991	0.625932	-5.69547
Dld	O08749_66.K+100.016	1	13	2wFruc/2wCon	-0.133536	0.00518183	0.574718	-5.2574
Hsd17b10	O08756_105.K+100.016	1	13	2wFruc/2wCon	-0.14999	0.0068079	0.546043	-4.98284
Hsd17b10	O08756_107.K+100.016	2	26	2wFruc/2wCon	-0.0423089	2.78e-05	0.691191	-10.4893
Hsd17b10	O08756_53.K+100.016	1	13	2wFruc/2wCon	-0.344503	0.517359	0.0828851	0.0694636
Amacr	O09174_134.K+100.016	1	4	2wFruc/2wCon	-0.222015	0.00602604	0.557796	-5.10562
Amacr	O09174_269.K+100.016	1	11	2wFruc/2wCon	0.576012	0.205988	0.194192	-1.34928
Amacr	O09174_276.K+100.016	1	11	2wFruc/2wCon	-0.0304546	0.00316119	0.634062	-5.75364
Amacr	O09174_57.K+100.016	1	12	2wFruc/2wCon	-0.150923	0.039213	0.373261	-3.19875
Phb2	O35129_200.K+100.016	1	13	2wFruc/2wCon	-0.184681	0.0106782	0.501426	-4.52881
Phb2	O35129_216.K+100.016	1	12	2wFruc/2wCon	0.00991664	0.00293057	0.645984	-5.82962
Phb2	O35129_244.K+100.016	1	13	2wFruc/2wCon	-0.201851	0.0125261	0.487248	-4.36734
Phb2	O35129_250.K+100.016	1	13	2wFruc/2wCon	-0.240915	0.034855	0.384625	-3.32108
Phb2	O35129_262.K+100.016	1	13	2wFruc/2wCon	-0.0610034	0.00340067	0.624086	-5.68038
Phb2	O35129_296.K+100.016	1	12	2wFruc/2wCon	-0.304779	0.00787318	0.530919	-4.83639
Phb2	O35129_89.K+100.016	1	8	2wFruc/2wCon	0.393466	0.00597307	0.558807	-5.1145
Agxt	O35423_256.K+100.016	1	12	2wFruc/2wCon	0.234733	0.00429305	0.595312	-5.44646
Agxt	O35423_322.K+100.016	1	13	2wFruc/2wCon	0.466196	0.163287	0.221495	-1.63397
Agxt	O35423_330.K+100.016	2	23	2wFruc/2wCon	0.157457	0.971019	0.00358689	3.5117
Agxt	O35423_334.K+100.016	1	13	2wFruc/2wCon	0.325562	0.999808	1.93e-05	8.55766
Ech1	O35459_150.K+100.016	1	13	2wFruc/2wCon	-0.0686848	0.00313607	0.635086	-5.76164
Ech1	O35459_230.K+100.016	4	42	2wFruc/2wCon	0.168111	0.00638725	0.551995	-5.04704
Bhmt	O35490_232.K+100.016	1	12	2wFruc/2wCon	-0.0580556	0.00312524	0.635639	-5.76511
Bhmt	O35490_349.K+100.016	1	11	2wFruc/2wCon	0.148012	0.00431668	0.594673	-5.44094
Bhmt	O35490_40.K+100.016	1	13	2wFruc/2wCon	0.00919987	0.00284496	0.651074	-5.85936
Bhmt	O35490_98.K+100.016	1	13	2wFruc/2wCon	0.160074	0.00463616	0.58709	-5.36922
Fxn	O35943_189.K+100.016	1	10	2wFruc/2wCon	0.110318	0.00469229	0.585802	-5.35713
Nipsnap1	O55125_143.K+100.016	1	13	2wFruc/2wCon	-0.526121	0.103899	0.269749	-2.15463
Nipsnap1	O55125_146.K+100.016	2	26	2wFruc/2wCon	0.307905	0.0332986	0.389427	-3.36837
Nipsnap1	O55125_157.K+100.016	1	12	2wFruc/2wCon	0.323013	0.590274	0.0662715	0.365099
Nipsnap1	O55125_191.K+100.016	2	26	2wFruc/2wCon	-0.0349918	0.0293561	0.402719	-3.49846
Nipsnap1	O55125_193.K+100.016	3	36	2wFruc/2wCon	-0.200745	2.53e-06	0.694795	-12.8876
Nipsnap1	O55125_279.K+100.016	2	19	2wFruc/2wCon	-0.387957	0.00522886	0.573777	-5.24832
Clpp	O88696_199.K+100.016	1	13	2wFruc/2wCon	-0.282521	0.184466	0.20711	-1.48638
Clpp	O88696_207.K+100.016	1	13	2wFruc/2wCon	-0.0772623	0.003668	0.614173	-5.60443
Gcat	O88986_184.K+100.016	2	20	2wFruc/2wCon	0.0483167	0.00162434	0.673569	-6.42103
Gcat	O88986_365.K+100.016	1	13	2wFruc/2wCon	-0.276696	0.0887437	0.288145	-2.32907
Gcat	O88986_42.K+100.016	1	12	2wFruc/2wCon	0.442419	0.113264	0.261044	-2.05783
Hba	P01942_12.K+100.016	1	13	2wFruc/2wCon	-0.294502	0.00806172	0.528316	-4.81253
Hba	P01942_17.K+100.016	1	12	2wFruc/2wCon	0.609177	0.0257388	0.416488	-3.63368
Hba	P01942_57.K+100.016	1	7	2wFruc/2wCon	0.20316	0.00435744	0.593303	-5.4315
Hbb-b1	P02088_67.K+100.016	1	13	2wFruc/2wCon	0.535501	0.0826836	0.29666	-2.40643
Mtnd5	P03921_434.K+100.016	1	11	2wFruc/2wCon	0.191631	0.0084595	0.523993	-4.76397
Mtatp8	P03930_48.K+100.016	1	9	2wFruc/2wCon	0.219808	0.00786403	0.531033	-4.83756
Mtatp8	P03930_54.K+100.016	1	12	2wFruc/2wCon	0.208541	0.0836292	0.295486	-2.39403
Mtatp8	P03930_57.K+100.016	1	13	2wFruc/2wCon	-0.32243	0.0931099	0.28311	-2.27624
Got2	P05202_122.K+100.016	1	13	2wFruc/2wCon	-0.588914	0.935858	0.00782834	2.68036
Got2	P05202_159.K+100.016	1	13	2wFruc/2wCon	-0.761225	0.165846	0.219591	-1.61536
Got2	P05202_185.K+100.016	1	10	2wFruc/2wCon	-0.164037	0.00418298	0.598539	-5.47254
Got2	P05202_227.K+100.016	1	13	2wFruc/2wCon	0.654003	0.0120915	0.490205	-4.40308
Got2	P05202_234.K+100.016	2	23	2wFruc/2wCon	0.144844	5.95e-05	0.687244	-9.72959
Got2	P05202_296.K+100.016	2	26	2wFruc/2wCon	0.0264008	2.34e-05	0.692187	-10.6644
Got2	P05202_302.K+100.016	2	24	2wFruc/2wCon	0.124091	5.6e-05	0.687616	-9.78997
Got2	P05202_309.K+100.016	2	26	2wFruc/2wCon	-0.452086	0.000158056	0.682538	-8.7524
Got2	P05202_338.K+100.016	1	13	2wFruc/2wCon	0.00731296	0.002753	0.656665	-5.89231
Got2	P05202_345.K+100.016	3	29	2wFruc/2wCon	-0.32415	9.5e-05	0.684857	-9.26107
Got2	P05202_363.K+100.016	1	13	2wFruc/2wCon	0.158367	0.0415547	0.367194	-3.1383
Got2	P05202_364.K+100.016	2	24	2wFruc/2wCon	0.659941	0.000312406	0.679784	-8.0709
Got2	P05202_396.K+100.016	2	25	2wFruc/2wCon	0.120184	0.994938	0.000558278	5.28083
Got2	P05202_404.K+100.016	3	37	2wFruc/2wCon	0.0897559	0.0409755	0.368584	-3.15294
Got2	P05202_59.K+100.016	2	23	2wFruc/2wCon	0.230609	0.999058	0.000104828	6.96692
Got2	P05202_73.K+100.016	4	52	2wFruc/2wCon	-0.140172	4.18e-07	0.695501	-14.6875
Got2	P05202_82.K+100.016	1	13	2wFruc/2wCon	-0.493738	0.0180265	0.453194	-3.99772
Got2	P05202_90.K+100.016	3	38	2wFruc/2wCon	0.150861	4.35e-06	0.694612	-12.3456
Hsp90b1	P08113_467.K+100.016	1	12	2wFruc/2wCon	0.0551443	0.00313023	0.635397	-5.76351
Hsp90b1	P08113_593.K+100.016	1	12	2wFruc/2wCon	0.0104137	0.00290517	0.647315	-5.83835
Hsp90b1	P08113_633.K+100.016	1	13	2wFruc/2wCon	0.130063	0.00422052	0.597217	-5.46357
Hsp90b1	P08113_663.K+100.016	1	13	2wFruc/2wCon	-0.15576	0.00403568	0.602682	-5.50854
Hsp90b1	P08113_95.K+100.016	1	12	2wFruc/2wCon	0.169741	0.00895047	0.518786	-4.70706
Mdh2	P08249_165.K+100.016	1	13	2wFruc/2wCon	-0.409106	0.00952554	0.512243	-4.64421
Mdh2	P08249_185.K+100.016	1	13	2wFruc/2wCon	-0.252231	0.00540396	0.56971	-5.2152
Mdh2	P08249_203.K+100.016	1	13	2wFruc/2wCon	-0.799185	0.444159	0.10113	-0.224299
Mdh2	P08249_239.K+100.016	1	13	2wFruc/2wCon	0.219417	0.0101159	0.506657	-4.58348
Mdh2	P08249_239.K+100.016_P08249_241.K+100.016	1	12	2wFruc/2wCon	-0.134309	0.00465257	0.58678	-5.36567
Mdh2	P08249_296.K+100.016	1	13	2wFruc/2wCon	-0.486792	0.733606	0.0390861	1.01299
Mdh2	P08249_301.K+100.016	2	26	2wFruc/2wCon	-0.0724508	4.49e-05	0.688761	-10.0107
Mdh2	P08249_307.K+100.016	1	13	2wFruc/2wCon	-0.112074	0.00744809	0.536903	-4.89232
Mdh2	P08249_314.K+100.016	2	24	2wFruc/2wCon	0.456428	0.000381646	0.679085	-7.87064
Mdh2	P08249_324.K+100.016	2	26	2wFruc/2wCon	-0.125289	0.0434761	0.362388	-3.09109
Mdh2	P08249_328.K+100.016	1	13	2wFruc/2wCon	0.291208	0.019862	0.44298	-3.89888
Mdh2	P08249_329.K+100.016	1	13	2wFruc/2wCon	-0.12912	0.00754686	0.535484	-4.87905
Mdh2	P08249_78.K+100.016	1	13	2wFruc/2wCon	-0.316027	0.0775526	0.302955	-2.47607
Mdh2	P08249_91.K+100.016	1	10	2wFruc/2wCon	0.299321	0.00532413	0.571551	-5.23017
P4hb	P09103_108.K+100.016	1	9	2wFruc/2wCon	-0.268598	0.0141292	0.475083	-4.24528
P4hb	P09103_224.K+100.016	1	13	2wFruc/2wCon	-0.00125007	0.00285219	0.650551	-5.85681
P4hb	P09103_273.K+100.016	1	13	2wFruc/2wCon	-0.328843	0.0966472	0.278391	-2.23505
P4hb	P09103_311.K+100.016	1	4	2wFruc/2wCon	0.797705	0.049652	0.348583	-2.95179
P4hb	P09103_446.K+100.016	1	13	2wFruc/2wCon	-0.194331	0.00823231	0.526497	-4.79142
P4hb	P09103_67.K+100.016	1	13	2wFruc/2wCon	-0.210345	0.00978026	0.509868	-4.61756
P4hb	P09103_73.K+100.016	1	5	2wFruc/2wCon	-0.438796	0.148497	0.231869	-1.74644
Sod2	P09671_114.K+100.016	2	26	2wFruc/2wCon	-0.363809	0.167537	0.218276	-1.60319
Sod2	P09671_122.K+100.016	1	13	2wFruc/2wCon	-0.304938	0.119901	0.255069	-1.99337
Sod2	P09671_130.K+100.016	3	39	2wFruc/2wCon	-0.405745	0.790824	0.0287323	1.3299
Sod2	P09671_132.K+100.016	1	12	2wFruc/2wCon	-0.317428	0.00622132	0.554323	-5.07353
Sod2	P09671_68.K+100.016	1	13	2wFruc/2wCon	-0.522471	0.691157	0.0467226	0.805535
Sod2	P09671_75.K+100.016	1	13	2wFruc/2wCon	-0.921067	0.970555	0.00366222	3.49535
Gpx1	P11352_119.K+100.016	1	13	2wFruc/2wCon	0.00694369	0.00307602	0.638277	-5.78104
Gpx1	P11352_62.K+100.016	2	22	2wFruc/2wCon	0.370648	0.999941	6.05e-06	9.74323
Gpx1	P11352_86.K+100.016	1	12	2wFruc/2wCon	0.780295	0.0290335	0.403751	-3.50984
Krt8	P11679_353.K+100.016	1	12	2wFruc/2wCon	0.257434	0.007607	0.534673	-4.87105
Otc	P11725_144.K+100.016	1	13	2wFruc/2wCon	0.127269	0.0176037	0.455815	-4.02189
Otc	P11725_221.K+100.016	2	26	2wFruc/2wCon	-0.196972	0.848502	0.0199261	1.7229
Otc	P11725_231.K+100.016	1	13	2wFruc/2wCon	-0.557269	0.0127155	0.485791	-4.35214
Otc	P11725_238.K+100.016	1	13	2wFruc/2wCon	-0.0746289	0.00413343	0.599729	-5.48451
Otc	P11725_243.K+100.016	1	13	2wFruc/2wCon	0.154613	0.0127857	0.485042	-4.34656
Otc	P11725_292.K+100.016	1	13	2wFruc/2wCon	-0.144963	0.00466722	0.586381	-5.36251
Otc	P11725_307.K+100.016	1	13	2wFruc/2wCon	-0.033583	0.00289784	0.647719	-5.84089
Otc	P11725_68.K+100.016	1	12	2wFruc/2wCon	0.40526	0.0599179	0.32884	-2.75299
Otc	P11725_70.K+100.016	3	23	2wFruc/2wCon	0.333776	2.71e-05	0.691366	-10.5156
Otc	P11725_88.K+100.016	2	25	2wFruc/2wCon	0.69495	1	0	44.9629
Cox5a	P12787_109.K+100.016	1	12	2wFruc/2wCon	0.0366491	0.00305203	0.639802	-5.78889
Cox5a	P12787_68.K+100.016	1	12	2wFruc/2wCon	-0.136602	0.00392848	0.605734	-5.53557
Rpl7a	P12970_97.K+100.016	1	13	2wFruc/2wCon	-0.132193	0.00503033	0.577839	-5.28723
Calr	P14211_153.K+100.016	1	10	2wFruc/2wCon	-0.113983	0.00466118	0.586558	-5.36382
Calr	P14211_62.K+100.016	1	10	2wFruc/2wCon	0.213029	0.00449095	0.589991	-5.40119
Mut	P16332_210.K+100.016	1	13	2wFruc/2wCon	-0.077147	0.00317832	0.633225	-5.74822
Mut	P16332_338.K+100.016	1	12	2wFruc/2wCon	-0.631322	0.419324	0.107463	-0.32555
Mut	P16332_341.K+100.016	1	13	2wFruc/2wCon	-0.0327423	0.00298332	0.643242	-5.81173
Mut	P16332_87.K+100.016	1	13	2wFruc/2wCon	-0.13698	0.00334314	0.626113	-5.6975
Ass1	P16460_112.K+100.016	1	8	2wFruc/2wCon	-0.228842	0.00442693	0.591664	-5.41561
Ass1	P16460_121.K+100.016	1	6	2wFruc/2wCon	1.33917	0.383818	0.118021	-0.473373
Ass1	P16460_234.K+100.016	1	11	2wFruc/2wCon	0.169371	0.00501449	0.578278	-5.2904
Ass1	P16460_239.K+100.016	1	13	2wFruc/2wCon	-0.33835	0.0424555	0.364899	-3.11592
Ass1	P16460_58.K+100.016	1	12	2wFruc/2wCon	-0.00200723	0.00291156	0.64704	-5.83615
Gapdh	P16858_192.K+100.016	1	11	2wFruc/2wCon	-0.263528	0.00816648	0.527221	-4.79952
Gapdh	P16858_213.K+100.016	1	11	2wFruc/2wCon	0.00124259	0.00313682	0.635034	-5.7614
Cox7c	P17665_25.K+100.016	1	13	2wFruc/2wCon	-0.412323	0.859167	0.0184802	1.80839
Cox7c	P17665_34.K+100.016	1	13	2wFruc/2wCon	-0.211736	0.00966809	0.510734	-4.62921
Ugt2b17	P17717_343.K+100.016	1	8	2wFruc/2wCon	-0.329467	0.0147566	0.47149	-4.2012
Cox5b	P19536_120.K+100.016	2	19	2wFruc/2wCon	-0.349095	0.000455062	0.678301	-7.69462
Cox5b	P19536_85.K+100.016	1	13	2wFruc/2wCon	-0.0475168	0.00311824	0.636208	-5.76736
Cox4i1	P19783_164.K+100.016	1	10	2wFruc/2wCon	0.238348	0.00960789	0.511505	-4.63552
Cox4i1	P19783_60.K+100.016	1	13	2wFruc/2wCon	-0.916518	0.110169	0.263729	-2.08902
Cox4i1	P19783_65.K+100.016	1	13	2wFruc/2wCon	-0.0347256	0.00295185	0.644856	-5.82237
Cox4i1	P19783_67.K+100.016	2	26	2wFruc/2wCon	-0.00583903	0.000148555	0.682828	-8.81441
Cox4i1	P19783_78.K+100.016	1	12	2wFruc/2wCon	-0.0408508	0.00321281	0.631415	-5.73739
Hspa5	P20029_269.K+100.016	1	11	2wFruc/2wCon	0.28843	0.0136118	0.478769	-4.28312
Hspa5	P20029_341.K+100.016	1	3	2wFruc/2wCon	-0.762013	0.00969178	0.510518	-4.62674
Prdx3	P20108_92.K+100.016	1	13	2wFruc/2wCon	-0.0389074	0.00312166	0.635932	-5.76626
Fech	P22315_135.K+100.016	1	13	2wFruc/2wCon	-0.237076	0.028131	0.407625	-3.54235
Fech	P22315_142.K+100.016	1	13	2wFruc/2wCon	-0.490371	0.0966922	0.278269	-2.23453
Fech	P22315_213.K+100.016	1	13	2wFruc/2wCon	-0.340591	0.472586	0.0944292	-0.109767
Fech	P22315_283.K+100.016	1	12	2wFruc/2wCon	-0.31315	0.144881	0.234334	-1.77533
Fech	P22315_287.K+100.016	1	13	2wFruc/2wCon	-0.216549	0.319007	0.141243	-0.758341
Ca5a	P23589_189.K+100.016	1	13	2wFruc/2wCon	-0.238061	0.00771053	0.53293	-4.85743
Cat	P24270_233.K+100.016	1	10	2wFruc/2wCon	-0.192443	0.00425711	0.596309	-5.4549
Cat	P24270_243.K+100.016	1	13	2wFruc/2wCon	-0.160472	0.0056054	0.565712	-5.1784
Cat	P24270_430.K+100.016	1	13	2wFruc/2wCon	-0.612751	0.993034	0.000803964	4.9597
Cat	P24270_449.K+100.016	1	13	2wFruc/2wCon	-0.375299	0.214253	0.189911	-1.29948
Cat	P24270_476.K+100.016	1	12	2wFruc/2wCon	-0.40988	0.40544	0.111512	-0.382848
Cat	P24270_480.K+100.016	1	13	2wFruc/2wCon	-0.309041	0.0478612	0.35217	-2.99041
Cat	P24270_499.K+100.016	1	12	2wFruc/2wCon	-0.239561	0.0111791	0.497392	-4.48247
Cat	P24270_504.K+100.016	1	13	2wFruc/2wCon	0.453467	0.0182471	0.451663	-3.98533
Ppib	P24369_116.K+100.016	1	9	2wFruc/2wCon	-0.273651	0.0321908	0.393238	-3.40335
Ppib	P24369_192.K+100.016	1	13	2wFruc/2wCon	1.07948	0.994547	0.000617102	5.20609
Ppib	P24369_67.K+100.016	1	12	2wFruc/2wCon	-0.085749	0.00405761	0.601964	-5.5031
Uox	P25688_118.K+100.016	1	13	2wFruc/2wCon	-0.348756	0.0194747	0.445106	-3.91897
Uox	P25688_122.K+100.016	1	12	2wFruc/2wCon	-0.937925	0.586813	0.0669678	0.350807
Uox	P25688_126.K+100.016	1	13	2wFruc/2wCon	-1.21196	0.960532	0.00495703	3.19199
Uox	P25688_158.K+100.016	1	13	2wFruc/2wCon	-0.295705	0.0130932	0.482853	-4.32248
Uox	P25688_164.K+100.016	1	13	2wFruc/2wCon	-0.0594761	0.00305419	0.63965	-5.78818
Uox	P25688_175.K+100.016	1	4	2wFruc/2wCon	-0.612409	0.0127291	0.485587	-4.35106
Uox	P25688_185.K+100.016	1	13	2wFruc/2wCon	-0.380524	0.0479582	0.351756	-2.98828
Uox	P25688_220.K+100.016	1	13	2wFruc/2wCon	-0.554537	0.999662	3.77e-05	7.99353
Uox	P25688_227.K+100.016	1	13	2wFruc/2wCon	-0.523144	0.859171	0.0184583	1.80842
Uox	P25688_23.K+100.016	2	26	2wFruc/2wCon	-0.181037	0.000438574	0.67845	-7.73154
Uox	P25688_27.K+100.016	1	13	2wFruc/2wCon	-0.188711	0.00628276	0.55355	-5.06364
Uox	P25688_277.K+100.016	2	17	2wFruc/2wCon	0.427418	0.000405022	0.678856	-7.81116
Uox	P25688_290.K+100.016	1	10	2wFruc/2wCon	0.0334601	0.00351044	0.619833	-5.6485
Uox	P25688_54.K+100.016	1	12	2wFruc/2wCon	-0.415148	0.0358831	0.382008	-3.29095
Uox	P25688_72.K+100.016	2	26	2wFruc/2wCon	-0.204088	4.98e-05	0.688291	-9.90758
Uox	P25688_80.K+100.016	1	13	2wFruc/2wCon	-0.415838	0.254927	0.166941	-1.0725
Glud1	P26443_326.K+100.016	1	13	2wFruc/2wCon	-0.734465	0.0309974	0.396642	-3.44236
Glud1	P26443_346.K+100.016	1	12	2wFruc/2wCon	0.255299	0.00404854	0.602292	-5.50534
Glud1	P26443_352.K+100.016	1	13	2wFruc/2wCon	-0.484219	0.0627519	0.323935	-2.70376
Glud1	P26443_363.K+100.016	1	13	2wFruc/2wCon	-0.158046	0.0108875	0.499788	-4.50919
Glud1	P26443_365.K+100.016	1	12	2wFruc/2wCon	-0.095764	0.00312963	0.635432	-5.76371
Glud1	P26443_480.K+100.016	1	13	2wFruc/2wCon	-0.801639	0.0151584	0.469262	-4.17393
Glud1	P26443_545.K+100.016	1	13	2wFruc/2wCon	0.0413699	0.00292307	0.646326	-5.83219
Pdia3	P27773_130.K+100.016	1	11	2wFruc/2wCon	0.254275	0.00982813	0.509372	-4.61263
Pdia3	P27773_218.K+100.016	1	10	2wFruc/2wCon	0.252982	0.00963775	0.511197	-4.63238
Oat	P29758_102.K+100.016	1	13	2wFruc/2wCon	0.241106	0.00960143	0.511628	-4.6362
Oat	P29758_107.K+100.016	1	13	2wFruc/2wCon	-0.0148014	0.00279906	0.6539	-5.87567
Oat	P29758_362.K+100.016	1	13	2wFruc/2wCon	-0.0969659	0.00356164	0.617832	-5.63397
Oat	P29758_374.K+100.016	1	12	2wFruc/2wCon	0.370608	0.215766	0.189108	-1.29051
Oat	P29758_386.K+100.016	1	12	2wFruc/2wCon	-0.248889	0.0139256	0.476352	-4.26
Oat	P29758_405.K+100.016	2	26	2wFruc/2wCon	0.241686	0.0467119	0.354132	-3.01592
Oat	P29758_66.K+100.016	1	12	2wFruc/2wCon	0.01903	0.00299322	0.642646	-5.80841
Scp2	P32020_132.K+100.016	1	12	2wFruc/2wCon	0.12103	0.00405242	0.602169	-5.50438
Scp2	P32020_177.K+100.016	1	13	2wFruc/2wCon	0.413208	0.0698412	0.313391	-2.58913
Scp2	P32020_183.K+100.016	1	12	2wFruc/2wCon	0.00175107	0.0029439	0.645348	-5.82507
Scp2	P32020_26.K+100.016	1	13	2wFruc/2wCon	-0.0364744	0.00285374	0.65044	-5.85627
Scp2	P32020_274.K+100.016	1	11	2wFruc/2wCon	0.320248	0.0175334	0.456155	-4.02596
Scp2	P32020_282.K+100.016	1	10	2wFruc/2wCon	-0.0346726	0.00334713	0.626059	-5.6963
Scp2	P32020_40.K+100.016	1	13	2wFruc/2wCon	-0.288961	0.0331814	0.389987	-3.37202
Scp2	P32020_438.K+100.016	1	13	2wFruc/2wCon	-0.15126	0.00611815	0.55599	-5.09036
Scp2	P32020_443.K+100.016	1	13	2wFruc/2wCon	-0.0948672	0.00422015	0.597259	-5.46366
Scp2	P32020_453.K+100.016	2	23	2wFruc/2wCon	-0.156581	7.79e-05	0.685907	-9.45939
Scp2	P32020_454.K+100.016	1	13	2wFruc/2wCon	0.160678	0.0107711	0.500624	-4.52006
Scp2	P32020_464.K+100.016	1	13	2wFruc/2wCon	-0.176613	0.00699149	0.543306	-4.95605
Scp2	P32020_470.K+100.016	1	13	2wFruc/2wCon	-0.178823	0.00775496	0.532337	-4.85164
Scp2	P32020_479.K+100.016	1	9	2wFruc/2wCon	-0.0824634	0.0035301	0.619043	-5.64289
Scp2	P32020_491.K+100.016	1	12	2wFruc/2wCon	-0.176876	0.011985	0.491106	-4.41204
Scp2	P32020_522.K+100.016	1	13	2wFruc/2wCon	-0.291168	0.0153769	0.468105	-4.15939
Scp2	P32020_544.K+100.016	1	13	2wFruc/2wCon	-0.165268	0.00675426	0.546683	-4.9908
Ephx2	P34914_176.K+100.016	1	12	2wFruc/2wCon	-1.00539	0.947806	0.00650435	2.89917
Ephx2	P34914_191.K+100.016	1	13	2wFruc/2wCon	-0.879771	0.996663	0.000379751	5.69946
Ephx2	P34914_473.K+100.016	1	11	2wFruc/2wCon	-0.629078	0.990122	0.00116356	4.60747
Ephx2	P34914_482.K+100.016	1	13	2wFruc/2wCon	-0.50339	0.992805	0.000829819	4.92721
Pdha1	P35486_244.K+100.016	1	13	2wFruc/2wCon	-0.0723646	0.00421433	0.597406	-5.46504
Pdha1	P35486_267.K+100.016	1	12	2wFruc/2wCon	0.0421157	0.00318842	0.632436	-5.74504
Pdha1	P35486_277.K+100.016	1	13	2wFruc/2wCon	-0.335587	0.07342	0.307571	-2.5353
Pdha1	P35486_321.K+100.016	3	39	2wFruc/2wCon	0.396702	0.97351	0.00321224	3.60415
Pdha1	P35486_63.K+100.016	1	10	2wFruc/2wCon	-0.079284	0.0036909	0.613261	-5.59819
Canx	P35564_171.K+100.016	1	13	2wFruc/2wCon	-0.478218	0.805726	0.0263813	1.42247
Cpox	P36552_393.K+100.016	1	13	2wFruc/2wCon	0.430499	0.992092	0.000924425	4.83198
Hmgcl	P38060_137.K+100.016	1	13	2wFruc/2wCon	-0.212982	0.0070016	0.543144	-4.95459
Hmgcl	P38060_184.K+100.016	1	12	2wFruc/2wCon	-0.119512	0.00787929	0.530862	-4.83561
Hspa9	P38647_106.K+100.016	1	12	2wFruc/2wCon	-0.0357695	0.00301004	0.641881	-5.80279
Hspa9	P38647_135.K+100.016	1	12	2wFruc/2wCon	0.0316183	0.00306095	0.639261	-5.78596
Hspa9	P38647_138.K+100.016	1	13	2wFruc/2wCon	0.0970014	0.00425966	0.596182	-5.4543
Hspa9	P38647_175.K+100.016	1	11	2wFruc/2wCon	-0.126562	0.00471344	0.585468	-5.35261
Hspa9	P38647_206.K+100.016	2	26	2wFruc/2wCon	-0.000544526	0.00020164	0.681572	-8.50882
Hspa9	P38647_288.K+100.016	1	13	2wFruc/2wCon	-0.283552	0.0210626	0.437315	-3.83897
Hspa9	P38647_300.K+100.016	3	37	2wFruc/2wCon	-0.122176	0.000839708	0.676095	-7.08162
Hspa9	P38647_345.K+100.016	1	13	2wFruc/2wCon	-0.0470944	0.00303914	0.640458	-5.79314
Hspa9	P38647_360.K+100.016	1	13	2wFruc/2wCon	-0.264464	0.0183536	0.451279	-3.9794
Hspa9	P38647_368.K+100.016	2	23	2wFruc/2wCon	-0.0457343	0.0674759	0.316726	-2.62612
Hspa9	P38647_394.K+100.016	2	26	2wFruc/2wCon	0.498792	0.0168681	0.459498	-4.06532
Hspa9	P38647_76.K+100.016	1	13	2wFruc/2wCon	0.0911545	0.00481194	0.583001	-5.33183
Acsl1	P41216_208.K+100.016	1	13	2wFruc/2wCon	0.161058	0.00779282	0.531828	-4.84673
Acsl1	P41216_241.K+100.016	1	11	2wFruc/2wCon	0.213883	0.00999093	0.507753	-4.59604
Acsl1	P41216_420.K+100.016	1	13	2wFruc/2wCon	0.0473939	0.00292262	0.646391	-5.83235
Acsl1	P41216_428.K+100.016	1	7	2wFruc/2wCon	0.333151	0.046785	0.354029	-3.01428
Acsl1	P41216_512.K+100.016	1	13	2wFruc/2wCon	-0.167831	0.00826703	0.52612	-4.78718
Acsl1	P41216_522.K+100.016	1	12	2wFruc/2wCon	0.166402	0.00775128	0.532422	-4.85212
Acsl1	P41216_644.K+100.016	1	13	2wFruc/2wCon	-0.0457017	0.00295301	0.644807	-5.82197
Acsl1	P41216_649.K+100.016	1	12	2wFruc/2wCon	-0.0724399	0.00350724	0.620021	-5.64941
Eci1	P42125_222.K+100.016	1	13	2wFruc/2wCon	-0.103641	0.00562556	0.565296	-5.17479
Eci1	P42125_229.K+100.016	2	26	2wFruc/2wCon	0.202537	0.00303497	0.640609	-5.79451
Eci1	P42125_247.K+100.016	1	13	2wFruc/2wCon	0.306775	0.807191	0.0258119	1.43186
Eci1	P42125_255.K+100.016	2	26	2wFruc/2wCon	-0.0888438	6.18e-05	0.687116	-9.69139
Eci1	P42125_76.K+100.016	1	13	2wFruc/2wCon	-0.324148	0.0338395	0.387786	-3.3517
Acadm	P45952_178.K+100.016	1	12	2wFruc/2wCon	0.770474	0.997888	0.000239199	6.15802
Acadm	P45952_179.K+100.016	1	13	2wFruc/2wCon	-0.0279408	0.00285786	0.650138	-5.85482
Acadm	P45952_212.K+100.016	1	13	2wFruc/2wCon	-0.275997	0.0266598	0.413198	-3.59758
Acadm	P45952_217.K+100.016	1	13	2wFruc/2wCon	-0.451393	0.00558937	0.566078	-5.18128
Acadm	P45952_259.K+100.016	1	13	2wFruc/2wCon	-0.0761753	0.00537292	0.570357	-5.221
Acadm	P45952_301.K+100.016	2	20	2wFruc/2wCon	-0.118583	0.000571078	0.677392	-7.46741
Acadm	P45952_79.K+100.016	1	13	2wFruc/2wCon	0.0858134	0.00869182	0.521403	-4.73664
Fdx1	P46656_70.K+100.016	1	13	2wFruc/2wCon	-0.372037	0.0149391	0.470594	-4.18872
Fdx1	P46656_86.K+100.016	1	13	2wFruc/2wCon	-0.634513	0.0628883	0.323602	-2.70144
Cryz	P47199_175.K+100.016	1	9	2wFruc/2wCon	-0.356907	0.0150867	0.469514	-4.17874
Cryz	P47199_186.K+100.016	1	11	2wFruc/2wCon	-0.323491	0.0781702	0.302201	-2.46747
Aldh2	P47738_157.K+100.016	1	12	2wFruc/2wCon	0.410911	0.0903355	0.286232	-2.30955
Aldh2	P47738_161.K+100.016	1	13	2wFruc/2wCon	-0.518206	0.222253	0.185294	-1.25258
Aldh2	P47738_370.K+100.016	1	13	2wFruc/2wCon	-0.31344	0.150736	0.230635	-1.72884
Aldh2	P47738_371.K+100.016	1	11	2wFruc/2wCon	-0.0828034	0.00355146	0.618173	-5.63684
Aldh2	P47738_377.K+100.016	2	26	2wFruc/2wCon	-0.158694	0.000416257	0.678761	-7.78379
Aldh2	P47738_385.K+100.016	1	13	2wFruc/2wCon	-0.130657	0.00488873	0.581279	-5.31592
Aldh2	P47738_430.K+100.016	1	13	2wFruc/2wCon	-0.154728	0.0184345	0.450664	-3.97492
Aldh2	P47738_443.K+100.016	1	13	2wFruc/2wCon	-0.297829	0.221318	0.185897	-1.258
Aldh2	P47738_453.K+100.016	1	12	2wFruc/2wCon	-0.363785	0.073922	0.30665	-2.52795
Aldh2	P47738_513.K+100.016	1	13	2wFruc/2wCon	0.0759243	0.00369284	0.613203	-5.59766
Aldh2	P47738_54.K+100.016	1	13	2wFruc/2wCon	-0.768243	0.177524	0.212011	-1.53321
Aldh2	P47738_75.K+100.016	1	13	2wFruc/2wCon	-0.416709	0.0150693	0.469622	-4.17991
Aldh2	P47738_80.K+100.016	2	26	2wFruc/2wCon	-0.668657	0.720939	0.0413423	0.949125
Aldh2	P47738_83.K+100.016	2	25	2wFruc/2wCon	0.116133	0.223106	0.184824	-1.24766
Crat	P47934_261.K+100.016	1	11	2wFruc/2wCon	-0.355589	0.0409106	0.368782	-3.15459
Crat	P47934_268.K+100.016	1	11	2wFruc/2wCon	-0.440304	0.132908	0.243866	-1.87548
Crat	P47934_315.K+100.016	1	13	2wFruc/2wCon	0.29698	0.0404381	0.369919	-3.1667
Cox7a2	P48771_33.K+100.016	1	13	2wFruc/2wCon	-0.140242	0.00497925	0.579313	-5.29748
Slc25a4	P48962_43.K+100.016	1	13	2wFruc/2wCon	-0.475114	0.0354759	0.383057	-3.30278
Bckdha	P50136_385.K+100.016	1	13	2wFruc/2wCon	-0.117836	0.00575644	0.563129	-5.15166
Bckdha	P50136_386.K+100.016	2	26	2wFruc/2wCon	-0.161198	0.00203976	0.672721	-6.19288
Hsd17b8	P50171_171.K+100.016	1	13	2wFruc/2wCon	-0.101949	0.003327	0.626712	-5.70235
Hsd17b8	P50171_66.K+100.016	1	13	2wFruc/2wCon	0.277165	0.481427	0.0928103	-0.0743261
Acadvl	P50544_196.K+100.016	1	13	2wFruc/2wCon	-0.596276	0.999815	1.83e-05	8.59655
Acadvl	P50544_277.K+100.016	2	25	2wFruc/2wCon	-0.126992	3.37e-05	0.690226	-10.298
Acadvl	P50544_279.K+100.016	1	12	2wFruc/2wCon	-0.624952	0.996205	0.000425659	5.57026
Acadvl	P50544_373.K+100.016	1	13	2wFruc/2wCon	-0.380757	0.131789	0.244379	-1.88524
Acadvl	P50544_52.K+100.016	1	13	2wFruc/2wCon	-0.350194	0.358635	0.126419	-0.581296
Acadvl	P50544_557.K+100.016	1	13	2wFruc/2wCon	-0.407829	0.224187	0.184355	-1.24143
Acadvl	P50544_72.K+100.016	1	11	2wFruc/2wCon	-0.265085	0.0104728	0.503213	-4.54844
Acadl	P51174_254.K+100.016	1	5	2wFruc/2wCon	0.608735	0.0361404	0.381387	-3.28353
Acadl	P51174_322.K+100.016	1	13	2wFruc/2wCon	0.178578	0.00566582	0.564486	-5.16762
Acadl	P51174_358.K+100.016	1	12	2wFruc/2wCon	-0.21005	0.0103398	0.504735	-4.56137
Acadl	P51174_42.K+100.016	1	12	2wFruc/2wCon	-0.293605	0.00730022	0.538837	-4.91252
Acadl	P51174_66.K+100.016	1	13	2wFruc/2wCon	0.0429618	0.00286965	0.649468	-5.85069
Acadl	P51174_81.K+100.016	2	25	2wFruc/2wCon	-0.303537	0.0007029	0.676628	-7.25959
Acadl	P51174_92.K+100.016	1	13	2wFruc/2wCon	-0.10879	0.00425575	0.596393	-5.45522
Acadl	P51174_92.K+100.016_P51174_95.K+100.016	1	11	2wFruc/2wCon	0.0442175	0.00324722	0.629872	-5.7267
Acadl	P51174_95.K+100.016	1	13	2wFruc/2wCon	-0.190957	0.0276748	0.409215	-3.55917
Hsd17b4	P51660_184.K+100.016	1	13	2wFruc/2wCon	-0.0024241	0.00282691	0.652005	-5.86574
Hsd17b4	P51660_57.K+100.016	1	13	2wFruc/2wCon	-0.421369	0.289892	0.152088	-0.895911
Hsd17b4	P51660_65.K+100.016	1	13	2wFruc/2wCon	-0.0700655	0.00312815	0.635484	-5.76418
Hsd17b4	P51660_68.K+100.016	1	11	2wFruc/2wCon	-0.0403452	0.00308625	0.637715	-5.77771
Hsd17b4	P51660_706.K+100.016	1	13	2wFruc/2wCon	-0.388975	0.0398449	0.371398	-3.1821
Hsd17b4	P51660_84.K+100.016	1	13	2wFruc/2wCon	-0.119751	0.00413008	0.599833	-5.48532
Slc25a5	P51881_105.K+100.016	2	26	2wFruc/2wCon	-0.148305	0.000427853	0.678613	-7.7563
Slc25a5	P51881_147.K+100.016	1	13	2wFruc/2wCon	-0.000355011	0.00280805	0.653198	-5.87245
Slc25a5	P51881_155.K+100.016	1	13	2wFruc/2wCon	-0.249801	0.0215019	0.435173	-3.81788
Slc25a5	P51881_163.K+100.016	1	13	2wFruc/2wCon	-0.398037	0.93783	0.00772786	2.71369
Slc25a5	P51881_166.K+100.016	1	13	2wFruc/2wCon	-0.303976	0.215444	0.189376	-1.29241
Slc25a5	P51881_23.K+100.016	1	11	2wFruc/2wCon	0.079675	0.00318484	0.63277	-5.74616
Slc25a5	P51881_260.K+100.016_P51881_268.K+100.016	1	11	2wFruc/2wCon	0.0803931	0.00352706	0.61908	-5.64376
Slc25a5	P51881_268.K+100.016	1	12	2wFruc/2wCon	-0.173614	0.0107329	0.500881	-4.52365
Slc25a5	P51881_272.K+100.016	1	13	2wFruc/2wCon	-0.738688	0.972656	0.00332082	3.57155
Slc25a5	P51881_43.K+100.016	1	12	2wFruc/2wCon	-0.131303	0.00412313	0.599978	-5.48701
Slc25a5	P51881_94.K+100.016	2	26	2wFruc/2wCon	-0.329909	0.00226938	0.672232	-6.08597
Slc25a5	P51881_96.K+100.016	4	52	2wFruc/2wCon	-0.348646	0.0401439	0.370659	-3.17431
Tst	P52196_136.K+100.016	1	13	2wFruc/2wCon	-0.364746	0.0957651	0.279605	-2.24519
Tst	P52196_14.K+100.016	1	13	2wFruc/2wCon	-0.633987	0.392601	0.114909	-0.436391
Tst	P52196_237.K+100.016	1	12	2wFruc/2wCon	0.674811	0.985804	0.00166098	4.2405
Rida	P52760_60.K+100.016	1	12	2wFruc/2wCon	0.159701	0.00919484	0.516443	-4.67988
Rida	P52760_67.K+100.016	1	3	2wFruc/2wCon	0.62378	0.0193264	0.445772	-3.92677
Cpt2	P52825_228.K+100.016	1	12	2wFruc/2wCon	-0.103667	0.007062	0.542305	-4.94594
Cpt2	P52825_239.K+100.016	1	13	2wFruc/2wCon	-0.133374	0.0164047	0.461915	-4.09364
Cpt2	P52825_305.K+100.016	2	26	2wFruc/2wCon	-0.0640468	7.55e-05	0.6861	-9.49162
Cpt2	P52825_418.K+100.016	1	11	2wFruc/2wCon	0.016806	0.00304932	0.640054	-5.78978
Cpt2	P52825_424.K+100.016	1	13	2wFruc/2wCon	-0.19892	0.115788	0.25822	-2.03293
Cpt2	P52825_544.K+100.016	1	11	2wFruc/2wCon	-0.247111	0.0179608	0.453537	-4.00144
Cpt2	P52825_69.K+100.016	1	13	2wFruc/2wCon	-0.40139	0.959136	0.00517654	3.15579
Cpt2	P52825_79.K+100.016	1	9	2wFruc/2wCon	-0.94066	0.0649964	0.320092	-2.66622
Rpl10a	P53026_106.K+100.016	1	10	2wFruc/2wCon	-0.486641	0.0326351	0.391849	-3.38919
Dbt	P53395_265.K+100.016	1	13	2wFruc/2wCon	0.211544	0.0067215	0.547267	-4.9957
Dbt	P53395_295.K+100.016	2	26	2wFruc/2wCon	0.226477	0.0208359	0.437878	-3.85002
Dbt	P53395_435.K+100.016	1	13	2wFruc/2wCon	0.169727	0.0871712	0.290348	-2.34867
Dbt	P53395_440.K+100.016	2	18	2wFruc/2wCon	-0.332278	0.00198431	0.67286	-6.2205
Idh2	P54071_106.K+100.016	1	13	2wFruc/2wCon	0.681839	0.030933	0.396779	-3.44451
Idh2	P54071_133.K+100.016	1	13	2wFruc/2wCon	-0.355767	0.262861	0.162893	-1.03115
Idh2	P54071_155.K+100.016	1	13	2wFruc/2wCon	-0.125426	0.0111008	0.498009	-4.48958
Idh2	P54071_166.K+100.016	1	13	2wFruc/2wCon	-0.14015	0.00784105	0.531345	-4.84051
Idh2	P54071_180.K+100.016	1	13	2wFruc/2wCon	-0.108937	0.00543186	0.569061	-5.21003
Idh2	P54071_193.K+100.016	1	13	2wFruc/2wCon	0.221446	0.0612237	0.326698	-2.73004
Idh2	P54071_199.K+100.016	1	13	2wFruc/2wCon	-0.00324647	0.00276209	0.656081	-5.889
Idh2	P54071_243.K+100.016	1	13	2wFruc/2wCon	0.0432926	0.00327649	0.628693	-5.7177
Idh2	P54071_256.K+100.016	1	13	2wFruc/2wCon	-0.0779132	0.00450334	0.589641	-5.39842
Idh2	P54071_272.K+100.016	2	26	2wFruc/2wCon	-0.349684	8.48e-05	0.685428	-9.37488
Idh2	P54071_280.K+100.016	1	13	2wFruc/2wCon	-0.0715853	0.00325207	0.629587	-5.72521
Idh2	P54071_282.K+100.016	2	26	2wFruc/2wCon	-0.0866021	0.000717135	0.67656	-7.23953
Idh2	P54071_384.K+100.016	1	12	2wFruc/2wCon	-0.0742498	0.00447324	0.590557	-5.40516
Idh2	P54071_400.K+100.016	2	26	2wFruc/2wCon	-0.128409	0.221237	0.186031	-1.25847
Idh2	P54071_45.K+100.016	3	37	2wFruc/2wCon	0.123527	0.302718	0.146616	-0.834389
Idh2	P54071_48.K+100.016	4	48	2wFruc/2wCon	-0.054803	0.978997	0.00244128	3.84187
Idh2	P54071_67.K+100.016	1	10	2wFruc/2wCon	0.168788	0.00714654	0.540919	-4.93395
Idh2	P54071_69.K+100.016	1	13	2wFruc/2wCon	0.0938829	0.00362618	0.615368	-5.61594
Idh2	P54071_80.K+100.016	1	3	2wFruc/2wCon	-0.57521	0.0223659	0.430514	-3.7776
Hmgcs2	P54869_118.K+100.016	1	13	2wFruc/2wCon	-0.021574	0.00285174	0.650614	-5.85697
Hmgcs2	P54869_276.K+100.016	1	10	2wFruc/2wCon	-0.282541	0.00709203	0.541735	-4.94167
Hmgcs2	P54869_310.K+100.016	2	26	2wFruc/2wCon	0.0662561	2.77e-05	0.691241	-10.494
Hmgcs2	P54869_333.K+100.016	1	12	2wFruc/2wCon	-0.23152	0.00860273	0.522378	-4.74704
Hmgcs2	P54869_342.K+100.016	1	13	2wFruc/2wCon	-0.079212	0.00320682	0.63168	-5.73926
Hmgcs2	P54869_350.K+100.016	1	13	2wFruc/2wCon	-0.105347	0.00449406	0.58986	-5.4005
Hmgcs2	P54869_354.K+100.016	2	26	2wFruc/2wCon	-0.192479	0.00111302	0.675009	-6.79957
Hmgcs2	P54869_358.K+100.016	2	26	2wFruc/2wCon	-0.156	0.000254749	0.680774	-8.27498
Hmgcs2	P54869_367.K+100.016	1	12	2wFruc/2wCon	0.00513206	0.0028925	0.648057	-5.84274
Hmgcs2	P54869_427.K+100.016	1	13	2wFruc/2wCon	0.178681	0.244304	0.173203	-1.12923
Hmgcs2	P54869_437.K+100.016	1	13	2wFruc/2wCon	0.461408	0.00674409	0.546842	-4.99232
Hmgcs2	P54869_447.K+100.016	1	13	2wFruc/2wCon	-0.0317532	0.00295182	0.644873	-5.82238
Hmgcs2	P54869_75.K+100.016_P54869_83.K+100.016	1	12	2wFruc/2wCon	0.0333843	0.00298802	0.642977	-5.81015
Hmgcs2	P54869_83.K+100.016	1	13	2wFruc/2wCon	-0.436955	0.998349	0.000189424	6.40458
Abcd3	P55096_253.K+100.016	1	11	2wFruc/2wCon	-0.478303	0.0645557	0.320763	-2.67349
Abcd3	P55096_289.K+100.016	1	12	2wFruc/2wCon	-0.265409	0.011293	0.496382	-4.47221
Abcd3	P55096_61.K+100.016	1	13	2wFruc/2wCon	-0.159333	0.00537368	0.570333	-5.22085
Atp5mf	P56135_48.K+100.016	1	9	2wFruc/2wCon	-0.00790751	0.00331654	0.627218	-5.70551
Atp5f1e	P56382_21.K+100.016	1	13	2wFruc/2wCon	-0.0655371	0.00313101	0.635328	-5.76326
Atp5f1e	P56382_28.K+100.016	1	13	2wFruc/2wCon	0.0397569	0.00287901	0.64894	-5.84743
Atp5f1e	P56382_32.K+100.016	2	22	2wFruc/2wCon	0.278877	9.64e-05	0.684792	-9.24735
Atp5f1e	P56382_37.K+100.016	1	8	2wFruc/2wCon	-0.689109	0.00797158	0.52955	-4.82387
Atp5f1e	P56382_37.K+100.016_P56382_44.K+100.016	1	11	2wFruc/2wCon	0.389803	0.0199194	0.442624	-3.89594
Atp5f1e	P56382_44.K+100.016	1	12	2wFruc/2wCon	0.270662	0.00932134	0.515051	-4.66608
Cox6b1	P56391_13.K+100.016	1	12	2wFruc/2wCon	-0.144286	0.00574588	0.563302	-5.15351
Atp5f1b	P56480_124.K+100.016	2	26	2wFruc/2wCon	-0.0733686	2.67e-05	0.691503	-10.5307
Atp5f1b	P56480_133.K+100.016	1	13	2wFruc/2wCon	-0.336672	0.369758	0.123329	-0.533253
Atp5f1b	P56480_198.K+100.016	1	13	2wFruc/2wCon	-0.0667406	0.00367361	0.613824	-5.6029
Atp5f1b	P56480_259.K+100.016	1	4	2wFruc/2wCon	0.495799	0.0108582	0.500013	-4.51192
Atp5f1b	P56480_264.K+100.016	1	13	2wFruc/2wCon	-0.404037	0.0264645	0.414067	-3.60513
Atp5f1b	P56480_426.K+100.016	1	13	2wFruc/2wCon	-0.117978	0.00644054	0.551423	-5.03868
Atp5f1b	P56480_485.K+100.016	1	13	2wFruc/2wCon	-0.0883333	0.00619235	0.554889	-5.07823
Atp5f1b	P56480_522.K+100.016	1	11	2wFruc/2wCon	-0.534416	0.0169392	0.459087	-4.06104
Gulo	P58710_303.K+100.016	1	13	2wFruc/2wCon	-0.0581707	0.00296677	0.644117	-5.81731
Gulo	P58710_398.K+100.016	1	9	2wFruc/2wCon	0.443729	0.0205155	0.439362	-3.86584
Rpl27	P61358_126.K+100.016	1	9	2wFruc/2wCon	1.0738	0.994993	0.000547874	5.29194
Abat	P61922_231.K+100.016	2	23	2wFruc/2wCon	0.50735	0.999993	6.66e-07	11.847
Abat	P61922_252.K+100.016	1	13	2wFruc/2wCon	0.330747	0.0296226	0.401594	-3.48915
Abat	P61922_318.K+100.016	1	13	2wFruc/2wCon	0.112898	0.00603699	0.557619	-5.10379
Abat	P61922_358.K+100.016	1	12	2wFruc/2wCon	-0.0605536	0.00306288	0.639176	-5.78533
Abat	P61922_452.K+100.016	1	10	2wFruc/2wCon	0.190042	0.0361511	0.381339	-3.28323
Abat	P61922_460.K+100.016	1	13	2wFruc/2wCon	0.322283	0.97729	0.00268887	3.762
Abat	P61922_470.K+100.016	1	13	2wFruc/2wCon	0.121141	0.00767585	0.533522	-4.86197
Timm13	P62075_45.K+100.016	1	7	2wFruc/2wCon	-0.0283867	0.00383011	0.6087	-5.56102
Timm13	P62075_49.K+100.016	1	13	2wFruc/2wCon	0.275155	0.254068	0.167549	-1.07703
Rps13	P62301_34.K+100.016	1	13	2wFruc/2wCon	-0.277729	0.0228909	0.428365	-3.75386
Rps13	P62301_43.K+100.016	1	12	2wFruc/2wCon	0.13125	0.00395261	0.604945	-5.52942
Rps4x	P62702_233.K+100.016	1	11	2wFruc/2wCon	-0.265234	0.016571	0.460876	-4.08339
Rpl18a	P62717_11.K+100.016	1	10	2wFruc/2wCon	-0.31928	0.0200264	0.441831	-3.89047
Rpl23a	P62751_115.K+100.016	1	9	2wFruc/2wCon	0.328321	0.00870546	0.521255	-4.73506
Rps25	P62852_57.K+100.016	1	8	2wFruc/2wCon	-0.363613	0.0187388	0.448849	-3.95824
Cycs	P62897_40.K+100.016	1	13	2wFruc/2wCon	0.233106	0.140103	0.238533	-1.81444
Cycs	P62897_54.K+100.016	1	12	2wFruc/2wCon	0.134124	0.00598816	0.558555	-5.11196
Rpl31	P62900_70.K+100.016	1	12	2wFruc/2wCon	-0.311717	0.0347239	0.384957	-3.32499
Mpc1	P63030_105.K+100.016	1	11	2wFruc/2wCon	-0.0796145	0.0034788	0.62105	-5.65758
Mpc1	P63030_46.K+100.016	1	12	2wFruc/2wCon	0.32506	0.08915	0.287787	-2.32406
Mpc1	P63030_72.K+100.016	1	13	2wFruc/2wCon	0.258692	0.0961796	0.278877	-2.24041
Hspd1	P63038_125.K+100.016	1	13	2wFruc/2wCon	-0.15922	0.0159188	0.464752	-4.12421
Hspd1	P63038_130.K+100.016	1	12	2wFruc/2wCon	-0.269637	0.0386473	0.374969	-3.21386
Hspd1	P63038_133.K+100.016	1	13	2wFruc/2wCon	-0.23619	0.0346579	0.385288	-3.32696
Hspd1	P63038_191.K+100.016	1	13	2wFruc/2wCon	-0.655881	0.999	0.000110652	6.9067
Hspd1	P63038_196.K+100.016	1	11	2wFruc/2wCon	-0.535381	0.232026	0.179926	-1.19691
Hspd1	P63038_202.K+100.016	2	26	2wFruc/2wCon	-0.32023	0.00473616	0.58491	-5.34778
Hspd1	P63038_249.K+100.016	1	13	2wFruc/2wCon	-0.892697	0.769396	0.0323612	1.20491
Hspd1	P63038_250.K+100.016	1	13	2wFruc/2wCon	-0.51671	0.930691	0.00847349	2.59735
Hspd1	P63038_301.K+100.016	2	26	2wFruc/2wCon	-0.572317	0.99665	0.000381551	5.69553
Hspd1	P63038_359.K+100.016	1	13	2wFruc/2wCon	-0.423326	0.574956	0.0695349	0.302101
Hspd1	P63038_389.K+100.016	1	11	2wFruc/2wCon	0.344208	0.00522901	0.573754	-5.24829
Hspd1	P63038_396.K+100.016	1	13	2wFruc/2wCon	-0.188262	0.00888199	0.519294	-4.71481
Hspd1	P63038_469.K+100.016	1	13	2wFruc/2wCon	-0.198319	0.0246861	0.420511	-3.67652
Hspd1	P63038_473.K+100.016	2	22	2wFruc/2wCon	-0.0445975	0.00147042	0.67393	-6.52074
Hspd1	P63038_523.K+100.016	1	13	2wFruc/2wCon	0.099823	0.00373283	0.611916	-5.58685
Hspd1	P63038_72.K+100.016	1	13	2wFruc/2wCon	-0.256778	0.01142	0.495466	-4.4609
Hspd1	P63038_75.K+100.016	1	13	2wFruc/2wCon	-0.137569	0.00559891	0.565883	-5.17957
Hspd1	P63038_87.K+100.016	2	22	2wFruc/2wCon	-0.251463	0.00439312	0.592593	-5.42331
Hspd1	P63038_91.K+100.016	2	22	2wFruc/2wCon	-0.954882	0.386987	0.116813	-0.459997
Rps17	P63276_19.K+100.016	1	11	2wFruc/2wCon	0.402837	0.0202133	0.440997	-3.88099
Phb	P67778_128.K+100.016	1	13	2wFruc/2wCon	-0.132865	0.00313301	0.635225	-5.76262
Phb	P67778_186.K+100.016	1	12	2wFruc/2wCon	-0.37398	0.00872232	0.521018	-4.73311
Phb	P67778_202.K+100.016	2	26	2wFruc/2wCon	0.112483	5.66e-05	0.687577	-9.77969
Phb	P67778_208.K+100.016	1	13	2wFruc/2wCon	0.429812	0.965623	0.00432373	3.3354
Idh3g	P70404_226.K+100.016	1	7	2wFruc/2wCon	-0.229933	0.00523188	0.573612	-5.24774
Isoc2a	P85094_178.K+100.016	1	13	2wFruc/2wCon	-0.201217	0.0186255	0.449623	-3.96442
Atp5pf	P97450_105.K+100.016	1	12	2wFruc/2wCon	-0.247547	0.600416	0.0640568	0.407201
Atp5pf	P97450_41.K+100.016	1	13	2wFruc/2wCon	-0.341331	0.979246	0.00242806	3.85405
Atp5pf	P97450_46.K+100.016	1	12	2wFruc/2wCon	-0.0446479	0.0032312	0.630565	-5.73167
Atp5pf	P97450_99.K+100.016	1	13	2wFruc/2wCon	-0.258902	0.116381	0.257528	-2.02715
Cpt1a	P97742_344.K+100.016	1	7	2wFruc/2wCon	0.194126	0.00445867	0.591014	-5.40844
Fh	P97807_112.K+100.016	1	13	2wFruc/2wCon	-0.628013	0.0671392	0.317344	-2.63149
Fh	P97807_119.K+100.016	1	15	2wFruc/2wCon	-0.407064	0.053028	0.34184	-2.88245
Fh	P97807_180.K+100.016	1	12	2wFruc/2wCon	-0.522628	0.093624	0.282447	-2.27017
Fh	P97807_210.K+100.016	1	13	2wFruc/2wCon	-0.1708	0.00386149	0.607783	-5.55283
Fh	P97807_220.K+100.016	1	12	2wFruc/2wCon	-0.0732908	0.00440537	0.592334	-5.42051
Fh	P97807_260.K+100.016	1	12	2wFruc/2wCon	-0.261277	0.0310983	0.396367	-3.43901
Fh	P97807_289.K+100.016	1	12	2wFruc/2wCon	-0.123526	0.0088899	0.519234	-4.71391
Fh	P97807_293.K+100.016	1	13	2wFruc/2wCon	-0.401055	0.100909	0.273014	-2.18717
Fh	P97807_63.K+100.016	1	12	2wFruc/2wCon	-0.441129	0.0138105	0.47716	-4.26842
Fh	P97807_77.K+100.016	2	19	2wFruc/2wCon	-0.03347	0.79921	0.0273948	1.38136
Prdx5	P99029_112.K+100.016	1	13	2wFruc/2wCon	0.0468958	0.0030413	0.64034	-5.79242
Prdx5	P99029_70.K+100.016	1	13	2wFruc/2wCon	-0.00245106	0.00275233	0.656741	-5.89255
Prdx5	P99029_71.K+100.016	1	13	2wFruc/2wCon	0.0352036	0.00312865	0.635467	-5.76402
Prdx5	P99029_79.K+100.016	2	26	2wFruc/2wCon	-0.138792	0.00147047	0.673916	-6.5207
Atp5f1a	Q03265_126.K+100.016	2	26	2wFruc/2wCon	0.117593	9.14e-05	0.685052	-9.29968
Atp5f1a	Q03265_161.K+100.016	1	13	2wFruc/2wCon	-0.0977923	0.00409679	0.600932	-5.49345
Atp5f1a	Q03265_167.K+100.016	1	6	2wFruc/2wCon	-0.29467	0.00588065	0.560541	-5.13019
Atp5f1a	Q03265_175.K+100.016	2	23	2wFruc/2wCon	0.107209	4.25e-05	0.688964	-10.0663
Atp5f1a	Q03265_230.K+100.016	1	13	2wFruc/2wCon	-0.481923	0.744158	0.0368721	1.0677
Atp5f1a	Q03265_239.K+100.016	2	18	2wFruc/2wCon	-1.14905	0.10889	0.264602	-2.10213
Atp5f1a	Q03265_261.K+100.016	2	26	2wFruc/2wCon	-0.0401	3.05e-05	0.690716	-10.3991
Atp5f1a	Q03265_305.K+100.016	1	13	2wFruc/2wCon	-0.210481	0.00830017	0.525772	-4.78314
Atp5f1a	Q03265_427.K+100.016	3	39	2wFruc/2wCon	-0.240698	1.11e-06	0.695064	-13.7142
Atp5f1a	Q03265_498.K+100.016	1	13	2wFruc/2wCon	-0.0831402	0.00366846	0.614115	-5.60431
Atp5f1a	Q03265_503.K+100.016	2	24	2wFruc/2wCon	-0.0817745	3.25e-05	0.690452	-10.3328
Atp5f1a	Q03265_506.K+100.016	1	5	2wFruc/2wCon	0.136382	0.00507405	0.576679	-5.27853
Atp5f1a	Q03265_531.K+100.016	1	13	2wFruc/2wCon	-0.782715	0.165675	0.219854	-1.61659
Atp5f1a	Q03265_539.K+100.016	1	13	2wFruc/2wCon	0.0192986	0.00288272	0.6487	-5.84614
Pc	Q05920_1056.K+100.016	1	6	2wFruc/2wCon	-0.652784	0.0214283	0.435578	-3.82138
Pc	Q05920_1061.K+100.016	1	13	2wFruc/2wCon	-0.159517	0.00544483	0.568796	-5.20763
Pc	Q05920_107.K+100.016	1	11	2wFruc/2wCon	-0.196796	0.00727912	0.539441	-4.91544
Pc	Q05920_1090.K+100.016	2	20	2wFruc/2wCon	0.0089229	0.00807707	0.528143	-4.81062
Pc	Q05920_1109.K+100.016	1	12	2wFruc/2wCon	-0.0161667	0.0028987	0.647654	-5.84059
Pc	Q05920_1119.K+100.016	1	13	2wFruc/2wCon	-0.210304	0.00704051	0.542522	-4.94901
Pc	Q05920_1124.K+100.016	1	13	2wFruc/2wCon	-0.249412	0.012241	0.488898	-4.39065
Pc	Q05920_297.K+100.016	1	13	2wFruc/2wCon	0.113445	0.0059221	0.559764	-5.12313
Pc	Q05920_300.K+100.016	1	11	2wFruc/2wCon	-1.21837	0.891692	0.013851	2.10814
Pc	Q05920_316.K+100.016	1	13	2wFruc/2wCon	-0.569034	0.189252	0.204588	-1.45488
Pc	Q05920_319.K+100.016	1	13	2wFruc/2wCon	-0.207653	0.0283287	0.407005	-3.53514
Pc	Q05920_35.K+100.016	1	11	2wFruc/2wCon	0.176982	0.00592658	0.559714	-5.12236
Pc	Q05920_434.K+100.016	1	13	2wFruc/2wCon	-0.436936	0.0129714	0.483744	-4.33195
Pc	Q05920_442.K+100.016	1	15	2wFruc/2wCon	-0.597016	0.446638	0.100529	-0.214263
Pc	Q05920_589.K+100.016	1	13	2wFruc/2wCon	-0.0644538	0.00335596	0.625786	-5.69366
Pc	Q05920_667.K+100.016	1	11	2wFruc/2wCon	-0.368966	0.030342	0.39915	-3.46441
Pc	Q05920_79.K+100.016	1	13	2wFruc/2wCon	-0.113198	0.00491967	0.580618	-5.30958
Pc	Q05920_988.K+100.016	1	13	2wFruc/2wCon	-0.217036	0.00673761	0.547002	-4.99329
Pc	Q05920_992.K+100.016	1	13	2wFruc/2wCon	-0.128298	0.00536403	0.570668	-5.22266
Atp5me	Q06185_34.K+100.016	1	13	2wFruc/2wCon	-0.00309394	0.00280545	0.653479	-5.87338
Acads	Q07417_136.K+100.016	1	13	2wFruc/2wCon	-0.647135	0.0653354	0.319645	-2.66065
Acads	Q07417_208.K+100.016	2	26	2wFruc/2wCon	0.133436	3.56e-05	0.689912	-10.2445
Acads	Q07417_306.K+100.016	1	13	2wFruc/2wCon	-0.912384	0.571506	0.0703001	0.287997
Acads	Q07417_343.K+100.016	1	10	2wFruc/2wCon	0.0940488	0.00340195	0.624031	-5.68
Acads	Q07417_51.K+100.016	1	11	2wFruc/2wCon	0.396204	0.00589411	0.560266	-5.12789
Acads	Q07417_72.K+100.016	1	13	2wFruc/2wCon	-0.040959	0.00298908	0.642911	-5.80979
Acss3	Q14DH7_157.K+100.016	1	11	2wFruc/2wCon	-0.463031	0.625744	0.0591065	0.514
Hsdl2	Q2TPA8_24.K+100.016	1	12	2wFruc/2wCon	0.207687	0.00501852	0.578139	-5.28959
Hsdl2	Q2TPA8_32.K+100.016	1	13	2wFruc/2wCon	-0.271192	0.0747339	0.305728	-2.51615
Hsdl2	Q2TPA8_42.K+100.016	1	12	2wFruc/2wCon	0.219637	0.0089712	0.518577	-4.70472
Fahd2	Q3TC72_128.K+100.016	1	8	2wFruc/2wCon	1.07403	0.176042	0.212672	-1.5434
Fahd2	Q3TC72_202.K+100.016	1	13	2wFruc/2wCon	0.0687937	0.00337609	0.624984	-5.68766
Fahd2	Q3TC72_233.K+100.016	1	13	2wFruc/2wCon	0.122318	0.00407878	0.601469	-5.49787
Nlrx1	Q3TL44_659.K+100.016	1	11	2wFruc/2wCon	0.0488031	0.00328667	0.628406	-5.71459
Agxt2	Q3UEG6_303.K+100.016	1	7	2wFruc/2wCon	0.492533	0.0233821	0.426243	-3.73212
Agxt2	Q3UEG6_453.K+100.016	2	20	2wFruc/2wCon	2.10544	1	4.31e-08	14.6328
Agxt2	Q3UEG6_70.K+100.016	1	13	2wFruc/2wCon	-0.257588	0.0324752	0.392451	-3.39426
Agxt2	Q3UEG6_83.K+100.016	2	26	2wFruc/2wCon	-0.194043	0.980254	0.00229528	3.90486
Ndufb6	Q3UIU2_24.K+100.016	1	13	2wFruc/2wCon	-0.0864061	0.00435418	0.593432	-5.43225
Ndufb6	Q3UIU2_63.K+100.016	1	12	2wFruc/2wCon	0.128438	0.00873638	0.520781	-4.73149
Mccc2	Q3ULD5_433.K+100.016	2	25	2wFruc/2wCon	0.260187	1	4.11e-08	14.6776
Acsm3	Q3UNX5_151.K+100.016	1	12	2wFruc/2wCon	-0.519044	0.0329593	0.390733	-3.37897
Acsm3	Q3UNX5_207.K+100.016	1	13	2wFruc/2wCon	-0.156629	0.00704699	0.542441	-4.94808
Acsm3	Q3UNX5_394.K+100.016	1	12	2wFruc/2wCon	0.583312	0.689975	0.0470058	0.800002
Cryzl2	Q3UNZ8_191.K+100.016	1	12	2wFruc/2wCon	-0.044624	0.00310245	0.636929	-5.77245
Cryzl2	Q3UNZ8_328.K+100.016	2	19	2wFruc/2wCon	-0.227597	0.00171397	0.673431	-6.36722
Gls2	Q571F8_114.K+100.016	1	13	2wFruc/2wCon	-0.321022	0.0500676	0.347223	-2.94302
Gls2	Q571F8_151.K+100.016	1	13	2wFruc/2wCon	0.384904	0.00566728	0.564412	-5.16736
Gm4952	Q5FW57_256.K+100.016	2	26	2wFruc/2wCon	0.481347	0.152187	0.2294	-1.71755
Gm4952	Q5FW57_41.K+100.016	2	23	2wFruc/2wCon	0.0469421	0.0289182	0.404244	-3.51394
Gm4952	Q5FW57_43.K+100.016	2	26	2wFruc/2wCon	-0.0919216	0.000735616	0.676451	-7.21407
Gm4952	Q5FW57_48.K+100.016	1	12	2wFruc/2wCon	-0.48115	0.0328987	0.390919	-3.38087
Mocs1	Q5RKZ7_528.K+100.016	1	13	2wFruc/2wCon	-0.0748409	0.0034597	0.621776	-5.66311
Ogdh	Q60597_970.K+100.016	1	13	2wFruc/2wCon	-0.106102	0.00669037	0.547745	-5.00037
Gcdh	Q60759_240.K+100.016	2	19	2wFruc/2wCon	0.0699256	0.000326284	0.679596	-8.02741
Gcdh	Q60759_371.K+100.016	1	13	2wFruc/2wCon	-0.628381	0.616286	0.0611675	0.473812
Vdac3	Q60931_15.K+100.016	1	12	2wFruc/2wCon	0.120626	0.0054964	0.567465	-5.19815
Vdac3	Q60931_224.K+100.016	1	11	2wFruc/2wCon	-0.0928762	0.00339425	0.624379	-5.68227
Vdac1	Q60932_122.K+100.016	1	13	2wFruc/2wCon	-0.0383912	0.00295147	0.644955	-5.8225
Vdac1	Q60932_33.K+100.016	1	13	2wFruc/2wCon	-0.219577	0.00579007	0.562386	-5.1458
Abcb7	Q61102_216.K+100.016	1	13	2wFruc/2wCon	-0.0618602	0.00331678	0.627182	-5.70544
Abcb7	Q61102_350.K+100.016	1	10	2wFruc/2wCon	-0.0662672	0.00359304	0.616633	-5.62516
Arg1	Q61176_26.K+100.016	1	10	2wFruc/2wCon	0.0759027	0.00354485	0.618514	-5.63871
Hadh	Q61425_185.K+100.016	2	25	2wFruc/2wCon	0.0488799	0.650098	0.0546246	0.619472
Hadh	Q61425_192.K+100.016	3	39	2wFruc/2wCon	-0.606113	0.958465	0.00527699	3.13881
Hadh	Q61425_202.K+100.016	1	13	2wFruc/2wCon	-0.73473	0.19445	0.2016	-1.42135
Hadh	Q61425_206.K+100.016	1	12	2wFruc/2wCon	-0.76502	0.0513271	0.344804	-2.91685
Hadh	Q61425_212.K+100.016	1	13	2wFruc/2wCon	-0.290266	0.558004	0.0742196	0.233065
Hadh	Q61425_241.K+100.016	2	23	2wFruc/2wCon	0.00351138	0.000568713	0.677419	-7.47157
Hadh	Q61425_312.K+100.016	1	10	2wFruc/2wCon	0.94135	0.945803	0.0067658	2.85941
Hadh	Q61425_68.K+100.016	2	21	2wFruc/2wCon	-0.0180973	3.81e-05	0.689622	-10.1755
Hadh	Q61425_75.K+100.016	1	12	2wFruc/2wCon	-0.235345	0.0866619	0.291357	-2.35509
Hadh	Q61425_81.K+100.016	1	4	2wFruc/2wCon	0.0500005	0.00522331	0.573895	-5.24939
Fdxr	Q61578_379.K+100.016	1	13	2wFruc/2wCon	-0.23836	0.00793187	0.530064	-4.8289
Hsd3b5	Q61694_164.K+100.016	1	10	2wFruc/2wCon	-0.449893	0.0738266	0.306823	-2.52934
Hsd3b5	Q61694_175.K+100.016	1	13	2wFruc/2wCon	-0.399645	0.271437	0.159661	-0.987345
Hsd3b5	Q61694_60.K+100.016	1	13	2wFruc/2wCon	-0.100963	0.0141736	0.47487	-4.2421
Hsd3b5	Q61694_70.K+100.016	1	11	2wFruc/2wCon	1.32206	0.999103	9.95e-05	7.01566
Maoa	Q64133_372.K+100.016	1	13	2wFruc/2wCon	-0.584466	0.915818	0.0105472	2.38684
Hspe1	Q64433_40.K+100.016	1	13	2wFruc/2wCon	-0.527408	0.948539	0.00637193	2.91411
Hspe1	Q64433_56.K+100.016	1	13	2wFruc/2wCon	0.20247	0.0112139	0.496969	-4.47932
Hspe1	Q64433_66.K+100.016	1	13	2wFruc/2wCon	-0.353788	0.647083	0.0552018	0.606243
Hspe1	Q64433_70.K+100.016	1	13	2wFruc/2wCon	-0.232241	0.0258018	0.4161	-3.63117
Hspe1	Q64433_8.K+100.016	1	13	2wFruc/2wCon	-0.183694	0.0446285	0.359047	-3.06373
Hspe1	Q64433_86.K+100.016	1	13	2wFruc/2wCon	-0.805758	0.319041	0.141177	-0.758182
Gpd2	Q64521_197.K+100.016	1	10	2wFruc/2wCon	-0.0596182	0.00349559	0.620377	-5.65275
Gpd2	Q64521_94.K+100.016	1	12	2wFruc/2wCon	-0.19073	0.0101835	0.506091	-4.57675
Ptpmt1	Q66GT5_85.K+100.016	1	13	2wFruc/2wCon	-0.388168	0.105041	0.268698	-2.14242
Lrpprc	Q6PB66_147.K+100.016	1	13	2wFruc/2wCon	-0.054584	0.00328223	0.628532	-5.71594
Lrpprc	Q6PB66_423.K+100.016	1	13	2wFruc/2wCon	-0.470947	0.122704	0.252413	-1.96707
Lrpprc	Q6PB66_755.K+100.016	1	11	2wFruc/2wCon	-0.0898108	0.00352965	0.619062	-5.64302
Rpl35	Q6ZWV7_43.K+100.016	1	12	2wFruc/2wCon	-0.29035	0.0104952	0.502927	-4.54628
Sugct	Q7TNE1_102.K+100.016	1	10	2wFruc/2wCon	0.0544954	0.00342465	0.623018	-5.67333
Sugct	Q7TNE1_397.K+100.016	1	13	2wFruc/2wCon	-0.0647572	0.0034478	0.622092	-5.66656
Sugct	Q7TNE1_423.K+100.016	1	13	2wFruc/2wCon	0.252637	0.00399874	0.603685	-5.51777
Ldhd	Q7TNG8_422.K+100.016	1	13	2wFruc/2wCon	-0.229612	0.0274631	0.410182	-3.56707
Acad11	Q80XL6_390.K+100.016	1	11	2wFruc/2wCon	-0.0113667	0.00307902	0.638124	-5.78006
Bdh1	Q80XN0_132.K+100.016	1	13	2wFruc/2wCon	-0.889745	0.290596	0.151687	-0.892489
Bdh1	Q80XN0_78.K+100.016	1	13	2wFruc/2wCon	-1.11253	0.912332	0.0109708	2.34245
Mrps26	Q80ZS3_159.K+100.016	1	13	2wFruc/2wCon	-0.479983	0.881426	0.0152197	2.00601
Mrps26	Q80ZS3_165.K+100.016	1	9	2wFruc/2wCon	-0.261226	0.0105581	0.502321	-4.54025
Tufm	Q8BFR5_286.K+100.016	1	12	2wFruc/2wCon	-0.0673596	0.00385675	0.607943	-5.55407
Tufm	Q8BFR5_342.K+100.016	2	23	2wFruc/2wCon	0.127633	0.982796	0.00197002	4.04528
Tufm	Q8BFR5_418.K+100.016	1	12	2wFruc/2wCon	-0.177216	0.00803484	0.52869	-4.8159
Rhot1	Q8BG51_525.K+100.016	1	12	2wFruc/2wCon	-0.488201	0.590245	0.0663212	0.364979
Acsm5	Q8BGA8_100.K+100.016	1	13	2wFruc/2wCon	0.246475	0.0273995	0.410314	-3.56945
Acsm5	Q8BGA8_151.K+100.016	2	25	2wFruc/2wCon	-0.268897	0.218051	0.187971	-1.27706
Acsm5	Q8BGA8_302.K+100.016	1	13	2wFruc/2wCon	-0.0444989	0.00294146	0.645544	-5.8259
Acsm5	Q8BGA8_335.K+100.016	1	12	2wFruc/2wCon	-0.0180683	0.00294363	0.645364	-5.82516
Acsm5	Q8BGA8_96.K+100.016	1	13	2wFruc/2wCon	0.093489	0.00592125	0.559839	-5.12327
Zadh2	Q8BGC4_214.K+100.016	1	12	2wFruc/2wCon	-0.488188	0.47652	0.0936745	-0.093989
Zadh2	Q8BGC4_292.K+100.016	1	13	2wFruc/2wCon	-0.267439	0.0188586	0.448189	-3.95175
Zadh2	Q8BGC4_35.K+100.016	1	11	2wFruc/2wCon	-0.0883311	0.00381196	0.609276	-5.56579
Gpt2	Q8BGT5_414.K+100.016	2	24	2wFruc/2wCon	-0.14802	0.000225437	0.6812	-8.39724
Gpt2	Q8BGT5_504.K+100.016	1	12	2wFruc/2wCon	-0.626559	0.0311967	0.395955	-3.43575
Slc25a12	Q8BH59_234.K+100.016	1	11	2wFruc/2wCon	0.102985	0.0046442	0.586891	-5.36748
Slc25a12	Q8BH59_403.K+100.016	1	13	2wFruc/2wCon	-0.224493	0.00742211	0.537319	-4.89584
Echs1	Q8BH95_101.K+100.016	2	23	2wFruc/2wCon	-0.321494	0.345273	0.131225	-0.639882
Echs1	Q8BH95_115.K+100.016	1	10	2wFruc/2wCon	-0.111669	0.00350094	0.62019	-5.65122
Echs1	Q8BH95_204.K+100.016	1	13	2wFruc/2wCon	-0.0669356	0.00347989	0.621013	-5.65727
Echs1	Q8BH95_211.K+100.016	1	10	2wFruc/2wCon	-0.0583784	0.00360525	0.616193	-5.62175
Echs1	Q8BH95_41.K+100.016	1	13	2wFruc/2wCon	0.0318277	0.00285226	0.650535	-5.85679
Echs1	Q8BH95_43.K+100.016	2	26	2wFruc/2wCon	-0.0118744	2.62e-05	0.691615	-10.5485
Maip1	Q8BHE8_276.K+100.016	1	9	2wFruc/2wCon	-0.560873	0.562997	0.0728717	0.253334
Iars2	Q8BIJ6_194.K+100.016	1	11	2wFruc/2wCon	-0.348291	0.0943092	0.281723	-2.26212
Iars2	Q8BIJ6_222.K+100.016	1	10	2wFruc/2wCon	-0.418526	0.752759	0.0352756	1.11338
Iars2	Q8BIJ6_241.K+100.016	1	12	2wFruc/2wCon	-0.332158	0.138525	0.23937	-1.82759
Iars2	Q8BIJ6_479.K+100.016	1	13	2wFruc/2wCon	-0.701783	0.381606	0.118722	-0.482736
Iars2	Q8BIJ6_540.K+100.016	1	13	2wFruc/2wCon	-0.426247	0.028548	0.40585	-3.52721
Iars2	Q8BIJ6_725.K+100.016	1	12	2wFruc/2wCon	-0.0375406	0.00315818	0.634253	-5.7546
Iars2	Q8BIJ6_775.K+100.016	1	13	2wFruc/2wCon	-0.221982	0.0330722	0.390314	-3.37543
Iars2	Q8BIJ6_781.K+100.016	1	12	2wFruc/2wCon	-0.199168	0.0192377	0.446242	-3.93146
Chdh	Q8BJ64_438.K+100.016	1	10	2wFruc/2wCon	-0.647255	0.999701	3.3e-05	8.1146
Chdh	Q8BJ64_486.K+100.016	2	24	2wFruc/2wCon	-0.464981	0.999039	0.00010755	6.94663
Chdh	Q8BJ64_498.K+100.016	1	13	2wFruc/2wCon	-0.754791	0.999998	1.8e-07	13.1421
Chdh	Q8BJ64_507.K+100.016	1	9	2wFruc/2wCon	-0.369189	0.200387	0.197133	-1.38387
Pdhx	Q8BKZ9_394.K+100.016	1	13	2wFruc/2wCon	-0.196827	0.0117937	0.492633	-4.42832
Dlat	Q8BMF4_457.K+100.016	1	11	2wFruc/2wCon	-0.514778	0.833794	0.021723	1.61276
Dlat	Q8BMF4_461.K+100.016	3	33	2wFruc/2wCon	-0.4119	0.986472	0.001581	4.28935
Dlat	Q8BMF4_468.K+100.016	1	13	2wFruc/2wCon	-0.188703	0.0328141	0.391059	-3.38353
Hadha	Q8BMS1_129.K+100.016	1	13	2wFruc/2wCon	-0.337106	0.196284	0.200069	-1.40968
Hadha	Q8BMS1_166.K+100.016	1	6	2wFruc/2wCon	-0.291205	0.00548451	0.567756	-5.20033
Hadha	Q8BMS1_214.K+100.016	2	26	2wFruc/2wCon	-0.502454	0.23908	0.175424	-1.15773
Hadha	Q8BMS1_295.K+100.016	1	12	2wFruc/2wCon	-0.0923161	0.00372775	0.612112	-5.58822
Hadha	Q8BMS1_334.K+100.016	1	13	2wFruc/2wCon	-0.144525	0.00399363	0.603827	-5.51905
Hadha	Q8BMS1_353.K+100.016	1	9	2wFruc/2wCon	-0.64121	0.793864	0.0283114	1.34838
Hadha	Q8BMS1_386.K+100.016	1	13	2wFruc/2wCon	-0.240587	0.0608754	0.327358	-2.73612
Hadha	Q8BMS1_390.K+100.016	1	13	2wFruc/2wCon	0.0824831	0.0033588	0.625677	-5.69281
Hadha	Q8BMS1_406.K+100.016	1	13	2wFruc/2wCon	-0.513402	0.99469	0.000599271	5.2328
Hadha	Q8BMS1_411.K+100.016	1	12	2wFruc/2wCon	-1.16123	0.975244	0.00297279	3.67363
Hadha	Q8BMS1_415.K+100.016	2	23	2wFruc/2wCon	-0.745899	0.999998	1.6e-07	13.3077
Hadha	Q8BMS1_460.K+100.016	1	13	2wFruc/2wCon	-0.411957	0.00544001	0.568844	-5.20852
Hadha	Q8BMS1_489.K+100.016	1	13	2wFruc/2wCon	-0.746092	0.231956	0.179993	-1.1973
Hadha	Q8BMS1_493.K+100.016	1	12	2wFruc/2wCon	-0.617846	0.998724	0.000146478	6.66275
Hadha	Q8BMS1_505.K+100.016	2	14	2wFruc/2wCon	-0.250832	0.000114585	0.683996	-9.07408
Hadha	Q8BMS1_516.K+100.016	1	13	2wFruc/2wCon	-0.601195	0.586525	0.0671176	0.34962
Hadha	Q8BMS1_519.K+100.016	1	13	2wFruc/2wCon	-0.433985	0.999516	5.29e-05	7.63218
Hadha	Q8BMS1_540.K+100.016	1	13	2wFruc/2wCon	-0.467794	0.184372	0.207243	-1.487
Hadha	Q8BMS1_569.K+100.016	1	13	2wFruc/2wCon	-0.184393	0.0700832	0.312994	-2.58541
Hadha	Q8BMS1_60.K+100.016	1	13	2wFruc/2wCon	-0.404846	0.896114	0.0132106	2.15478
Hadha	Q8BMS1_625.K+100.016	1	9	2wFruc/2wCon	0.0662321	0.00341084	0.623516	-5.67738
Hadha	Q8BMS1_644.K+100.016	1	13	2wFruc/2wCon	-0.312597	0.0298244	0.400736	-3.48215
Hadha	Q8BMS1_664.K+100.016	1	13	2wFruc/2wCon	-0.593619	0.986839	0.00154237	4.31723
Hadha	Q8BMS1_728.K+100.016	1	13	2wFruc/2wCon	-0.55504	0.999787	2.21e-05	8.45404
Hadha	Q8BMS1_759.K+100.016	1	12	2wFruc/2wCon	-0.670526	0.982504	0.00201149	4.02813
Coq3	Q8BMS4_144.K+100.016	1	10	2wFruc/2wCon	0.0839938	0.00406484	0.601819	-5.50131
Coq3	Q8BMS4_183.K+100.016	1	12	2wFruc/2wCon	-0.420515	0.0414909	0.367393	-3.13991
Coq3	Q8BMS4_197.K+100.016	1	12	2wFruc/2wCon	0.0776243	0.00409857	0.600787	-5.49301
Acp6	Q8BP40_316.K+100.016	1	12	2wFruc/2wCon	0.0141045	0.0029208	0.646521	-5.83297
Qdpr	Q8BVI4_121.K+100.016	1	11	2wFruc/2wCon	-1.04335	0.441254	0.102214	-0.236073
Qdpr	Q8BVI4_99.K+100.016	1	13	2wFruc/2wCon	-0.803796	0.996257	0.000417618	5.58407
Maob	Q8BW75_222.K+100.016	1	10	2wFruc/2wCon	-0.0403299	0.00330493	0.627759	-5.70903
Maob	Q8BW75_357.K+100.016_Q8BW75_363.K+100.016	1	12	2wFruc/2wCon	-0.031397	0.00303437	0.640643	-5.79471
Maob	Q8BW75_363.K+100.016	1	13	2wFruc/2wCon	-0.0128141	0.0028616	0.649947	-5.85351
Maob	Q8BW75_52.K+100.016	1	13	2wFruc/2wCon	-0.270408	0.0320079	0.394023	-3.40924
Aldh5a1	Q8BWF0_114.K+100.016	2	20	2wFruc/2wCon	-0.0721222	0.00014803	0.682855	-8.81795
Aldh5a1	Q8BWF0_123.K+100.016	1	13	2wFruc/2wCon	-0.17571	0.00377507	0.61064	-5.57556
Aldh5a1	Q8BWF0_128.K+100.016	1	13	2wFruc/2wCon	0.073122	0.00443244	0.591578	-5.41436
Aldh5a1	Q8BWF0_172.K+100.016	2	25	2wFruc/2wCon	-0.0225927	2.33e-05	0.692212	-10.6686
Aldh5a1	Q8BWF0_174.K+100.016	1	13	2wFruc/2wCon	0.0128736	0.00284735	0.6509	-5.85852
Aldh5a1	Q8BWF0_253.K+100.016	1	13	2wFruc/2wCon	-0.056783	0.00361668	0.615714	-5.61857
Aldh5a1	Q8BWF0_278.K+100.016	1	12	2wFruc/2wCon	-0.390696	0.035514	0.382866	-3.30167
Aldh5a1	Q8BWF0_347.K+100.016	1	13	2wFruc/2wCon	-0.531899	0.096882	0.278026	-2.23236
Aldh5a1	Q8BWF0_353.K+100.016	1	12	2wFruc/2wCon	-0.431898	0.171009	0.216301	-1.5785
Aldh5a1	Q8BWF0_382.K+100.016	1	8	2wFruc/2wCon	0.237288	0.0121175	0.489937	-4.40091
Acaa2	Q8BWT1_13.K+100.016	1	13	2wFruc/2wCon	-0.192617	0.0441198	0.360671	-3.07572
Acaa2	Q8BWT1_137.K+100.016	1	13	2wFruc/2wCon	-0.619342	0.973223	0.0032337	3.59305
Acaa2	Q8BWT1_158.K+100.016	1	9	2wFruc/2wCon	-0.270379	0.00521888	0.573942	-5.25024
Acaa2	Q8BWT1_171.K+100.016	4	51	2wFruc/2wCon	-0.0683658	0.000229238	0.681173	-8.38052
Acaa2	Q8BWT1_191.K+100.016	2	26	2wFruc/2wCon	-0.51137	0.00135962	0.674263	-6.59919
Acaa2	Q8BWT1_209.K+100.016	3	39	2wFruc/2wCon	-0.399993	0.0291708	0.403258	-3.50498
Acaa2	Q8BWT1_211.K+100.016	2	21	2wFruc/2wCon	-0.180129	0.000984722	0.675477	-6.92217
Acaa2	Q8BWT1_234.K+100.016	2	26	2wFruc/2wCon	-0.377845	0.000105009	0.684297	-9.16136
Acaa2	Q8BWT1_241.K+100.016	2	26	2wFruc/2wCon	-0.97712	0.346531	0.130638	-0.634323
Acaa2	Q8BWT1_270.K+100.016	1	13	2wFruc/2wCon	-0.0307777	0.00289226	0.648089	-5.84282
Acaa2	Q8BWT1_306.K+100.016	1	12	2wFruc/2wCon	-0.375125	0.220626	0.186299	-1.26202
Acaa2	Q8BWT1_340.K+100.016	1	13	2wFruc/2wCon	-0.652986	0.980256	0.00229108	3.90496
Acaa2	Q8BWT1_45.K+100.016	1	6	2wFruc/2wCon	-0.312986	0.0118804	0.49207	-4.42091
Yars2	Q8BYL4_362.K+100.016	1	13	2wFruc/2wCon	-0.164132	0.0120084	0.490906	-4.41007
Cps1	Q8C196_1009.K+100.016	1	13	2wFruc/2wCon	-0.335006	0.00767897	0.533438	-4.86156
Cps1	Q8C196_1074.K+100.016	2	26	2wFruc/2wCon	-0.140771	0.957172	0.00546595	3.10678
Cps1	Q8C196_1168.K+100.016	1	13	2wFruc/2wCon	-0.0991691	0.00581234	0.561963	-5.14194
Cps1	Q8C196_1183.K+100.016	2	26	2wFruc/2wCon	0.134233	0.999863	1.38e-05	8.8958
Cps1	Q8C196_1291.K+100.016	2	25	2wFruc/2wCon	-0.224176	0.999421	6.44e-05	7.45407
Cps1	Q8C196_1356.K+100.016	2	23	2wFruc/2wCon	-0.267075	0.999273	8.24e-05	7.22633
Cps1	Q8C196_1479.K+100.016	1	13	2wFruc/2wCon	-0.568624	1	2.4e-08	15.1123
Cps1	Q8C196_1486.K+100.016	1	12	2wFruc/2wCon	-0.328344	0.0810662	0.298299	-2.42795
Cps1	Q8C196_157.K+100.016	1	11	2wFruc/2wCon	0.0172427	0.0035215	0.619288	-5.64534
Cps1	Q8C196_171.K+100.016	1	13	2wFruc/2wCon	-0.00773284	0.00279796	0.653977	-5.87606
Cps1	Q8C196_176.K+100.016	2	17	2wFruc/2wCon	-0.166707	0.000252499	0.680814	-8.28385
Cps1	Q8C196_197.K+100.016	1	13	2wFruc/2wCon	-0.465944	0.0137928	0.477265	-4.26972
Cps1	Q8C196_207.K+100.016	2	21	2wFruc/2wCon	-0.214044	0.0145318	0.472847	-4.21678
Cps1	Q8C196_210.K+100.016	1	13	2wFruc/2wCon	0.101808	0.0080655	0.528259	-4.81206
Cps1	Q8C196_214.K+100.016	1	13	2wFruc/2wCon	0.102011	0.0164626	0.461618	-4.09007
Cps1	Q8C196_219.K+100.016	1	13	2wFruc/2wCon	-0.0460283	0.00322302	0.630867	-5.73421
Cps1	Q8C196_228.K+100.016	1	13	2wFruc/2wCon	0.000954154	0.0027396	0.657444	-5.8972
Cps1	Q8C196_280.K+100.016	1	11	2wFruc/2wCon	-0.589615	0.041694	0.366895	-3.13481
Cps1	Q8C196_287.K+100.016	3	36	2wFruc/2wCon	-0.0757419	2.32e-07	0.695744	-15.2749
Cps1	Q8C196_307.K+100.016	2	18	2wFruc/2wCon	0.358762	0.000827178	0.676177	-7.09666
Cps1	Q8C196_310.K+100.016	1	13	2wFruc/2wCon	-0.0464809	0.00300386	0.642164	-5.80485
Cps1	Q8C196_412.K+100.016	3	34	2wFruc/2wCon	-0.0827329	2.24e-05	0.692422	-10.7085
Cps1	Q8C196_44.K+100.016	1	13	2wFruc/2wCon	0.194159	0.0332273	0.389707	-3.37059
Cps1	Q8C196_44.K+100.016_Q8C196_55.K+100.016	1	13	2wFruc/2wCon	-0.143467	0.00621742	0.5544	-5.07416
Cps1	Q8C196_453.K+100.016	4	45	2wFruc/2wCon	-0.635694	4.42e-06	0.6946	-12.3296
Cps1	Q8C196_458.K+100.016	5	65	2wFruc/2wCon	-0.312166	2.49e-10	0.696337	-22.1121
Cps1	Q8C196_522.K+100.016	2	25	2wFruc/2wCon	0.35827	0.000102642	0.684479	-9.18416
Cps1	Q8C196_527.K+100.016	2	26	2wFruc/2wCon	0.0277156	2.12e-05	0.692732	-10.7613
Cps1	Q8C196_532.K+100.016	1	8	2wFruc/2wCon	0.691558	0.010524	0.502768	-4.54351
Cps1	Q8C196_55.K+100.016	2	26	2wFruc/2wCon	0.294833	0.99999	9.5e-07	11.5398
Cps1	Q8C196_553.K+100.016	1	13	2wFruc/2wCon	-0.23107	0.0389519	0.373848	-3.2057
Cps1	Q8C196_560.K+100.016	1	6	2wFruc/2wCon	-0.265044	0.00637076	0.552151	-5.04965
Cps1	Q8C196_57.K+100.016	1	13	2wFruc/2wCon	0.0729104	0.00297986	0.643408	-5.8129
Cps1	Q8C196_603.K+100.016	1	13	2wFruc/2wCon	0.28572	0.00384302	0.608442	-5.55765
Cps1	Q8C196_728.K+100.016	1	13	2wFruc/2wCon	0.163381	0.00458014	0.587885	-5.38143
Cps1	Q8C196_751.K+100.016	1	13	2wFruc/2wCon	-0.346831	0.00514343	0.575233	-5.26488
Cps1	Q8C196_757.K+100.016	2	25	2wFruc/2wCon	-0.418979	0.00175203	0.673361	-6.34523
Cps1	Q8C196_793.K+100.016	5	59	2wFruc/2wCon	0.372191	1	5.42e-09	16.5772
Cps1	Q8C196_811.K+100.016	1	12	2wFruc/2wCon	0.356108	0.0194859	0.445028	-3.91839
Cps1	Q8C196_831.K+100.016	1	12	2wFruc/2wCon	-0.851269	0.997174	0.000323542	5.8661
Cps1	Q8C196_840.K+100.016	1	13	2wFruc/2wCon	-0.18455	0.0475633	0.352946	-2.99696
Cps1	Q8C196_841.K+100.016	1	13	2wFruc/2wCon	-0.168515	0.237277	0.176904	-1.16767
Cps1	Q8C196_856.K+100.016	2	24	2wFruc/2wCon	0.591681	0.000360565	0.679233	-7.92748
Cps1	Q8C196_875.K+100.016	1	13	2wFruc/2wCon	-0.71206	0.896553	0.0131254	2.1595
Cps1	Q8C196_880.K+100.016	1	8	2wFruc/2wCon	0.0841226	0.00435682	0.593324	-5.43165
Cps1	Q8C196_889.K+100.016	5	65	2wFruc/2wCon	0.292365	0.00365405	0.614578	-5.60826
Cps1	Q8C196_892.K+100.016	2	25	2wFruc/2wCon	0.255596	0.00709875	0.541627	-4.94071
Cps1	Q8C196_908.K+100.016	1	13	2wFruc/2wCon	0.25402	0.010537	0.502577	-4.54227
Cps1	Q8C196_915.K+100.016	2	25	2wFruc/2wCon	-0.150149	0.000207902	0.681453	-8.47824
Cps1	Q8C196_915.K+100.016_Q8C196_919.K+100.016	1	12	2wFruc/2wCon	-0.0885223	0.00425219	0.59652	-5.45606
Cps1	Q8C196_919.K+100.016	2	26	2wFruc/2wCon	-0.14553	0.00175554	0.673333	-6.34322
Cps1	Q8C196_935.K+100.016	1	13	2wFruc/2wCon	-0.0299606	0.0028908	0.648154	-5.84333
Nadk2	Q8C5H8_314.K+100.016	1	13	2wFruc/2wCon	0.118344	0.00494649	0.580093	-5.30412
Nadk2	Q8C5H8_64.K+100.016	1	13	2wFruc/2wCon	0.271222	0.592148	0.0659248	0.37285
Mmaa	Q8C7H1_392.K+100.016	1	13	2wFruc/2wCon	-0.0938367	0.00366513	0.614327	-5.60522
Iba57	Q8CAK1_222.K+100.016	1	13	2wFruc/2wCon	-0.212014	0.0235419	0.425574	-3.72515
Immt	Q8CAQ8_281.K+100.016	1	11	2wFruc/2wCon	0.182466	0.0252303	0.418335	-3.65416
Immt	Q8CAQ8_498.K+100.016	1	8	2wFruc/2wCon	-0.0981769	0.00409048	0.601097	-5.49499
Immt	Q8CAQ8_639.K+100.016	1	11	2wFruc/2wCon	0.108656	0.00397443	0.604235	-5.52389
Immt	Q8CAQ8_713.K+100.016	1	13	2wFruc/2wCon	0.193266	0.0104007	0.504039	-4.55542
Vwa8	Q8CC88_1887.K+100.016	1	13	2wFruc/2wCon	-0.308356	0.230561	0.180463	-1.20515
Vwa8	Q8CC88_373.K+100.016	2	26	2wFruc/2wCon	-0.219704	0.000456094	0.678274	-7.69236
Vwa8	Q8CC88_398.K+100.016	1	12	2wFruc/2wCon	0.0132433	0.0029661	0.644183	-5.81754
Vwa8	Q8CC88_403.K+100.016	1	12	2wFruc/2wCon	0.00382616	0.00291347	0.646894	-5.83549
Vwa8	Q8CC88_670.K+100.016	1	11	2wFruc/2wCon	-0.2952	0.0427384	0.364298	-3.10898
H6pd	Q8CFX1_205.K+100.016	1	10	2wFruc/2wCon	0.544249	0.0173303	0.457211	-4.03781
Akr7a2	Q8CG76_136.K+100.016	1	13	2wFruc/2wCon	0.277206	0.651798	0.0541381	0.626952
Lonp1	Q8CGK3_506.K+100.016	1	13	2wFruc/2wCon	-0.173799	0.00629881	0.553162	-5.06108
Lonp1	Q8CGK3_885.K+100.016	1	11	2wFruc/2wCon	-0.206418	0.0174688	0.456495	-4.02972
Aldh4a1	Q8CHT0_113.K+100.016	2	25	2wFruc/2wCon	-0.350971	0.0676471	0.316331	-2.62341
Aldh4a1	Q8CHT0_129.K+100.016	1	13	2wFruc/2wCon	-1.07028	0.993273	0.000777105	4.99491
Aldh4a1	Q8CHT0_346.K+100.016	1	13	2wFruc/2wCon	-0.334109	0.0578524	0.332876	-2.79027
Aldh4a1	Q8CHT0_357.K+100.016	1	13	2wFruc/2wCon	-0.96634	0.999831	1.66e-05	8.68407
Aldh4a1	Q8CHT0_364.K+100.016	1	12	2wFruc/2wCon	-0.557601	0.999947	5.47e-06	9.84206
Aldh4a1	Q8CHT0_401.K+100.016	1	13	2wFruc/2wCon	0.476612	0.0326638	0.391756	-3.38828
Aldh4a1	Q8CHT0_51.K+100.016	1	13	2wFruc/2wCon	-0.371736	0.667395	0.0509676	0.696425
Aldh4a1	Q8CHT0_551.K+100.016	1	13	2wFruc/2wCon	-0.515864	0.955854	0.00565944	3.07511
Aldh4a1	Q8CHT0_92.K+100.016	1	13	2wFruc/2wCon	-0.351004	0.999434	6.21e-05	7.47685
Aldh4a1	Q8CHT0_98.K+100.016	1	13	2wFruc/2wCon	-0.502318	0.999408	6.64e-05	7.43147
Afg3l2	Q8JZQ2_307.K+100.016	1	13	2wFruc/2wCon	0.153316	0.0303182	0.399241	-3.46522
Afg3l2	Q8JZQ2_487.K+100.016	1	12	2wFruc/2wCon	0.0424127	0.00292384	0.646261	-5.83193
Afg3l2	Q8JZQ2_501.K+100.016	1	10	2wFruc/2wCon	0.0265465	0.00328185	0.62855	-5.71606
Afg3l2	Q8JZQ2_558.K+100.016	1	8	2wFruc/2wCon	-0.0755305	0.00403574	0.602662	-5.50852
Slc25a1	Q8JZU2_190.K+100.016	1	13	2wFruc/2wCon	-0.275481	0.0318263	0.394392	-3.41512
Slc25a1	Q8JZU2_268.K+100.016	1	10	2wFruc/2wCon	-0.084252	0.00348144	0.620882	-5.65682
Slc25a1	Q8JZU2_277.K+100.016	1	12	2wFruc/2wCon	0.0803393	0.00390561	0.606299	-5.54143
Slc25a1	Q8JZU2_97.K+100.016	1	13	2wFruc/2wCon	-0.15729	0.00417311	0.598853	-5.47491
Pnpt1	Q8K1R3_250.K+100.016	1	3	2wFruc/2wCon	0.411371	0.0138355	0.476879	-4.26659
Pnpt1	Q8K1R3_285.K+100.016	1	12	2wFruc/2wCon	0.0459311	0.00342363	0.623073	-5.67363
Pnpt1	Q8K1R3_288.K+100.016	1	13	2wFruc/2wCon	-0.0276592	0.00292673	0.646163	-5.83094
Pnpt1	Q8K1R3_552.K+100.016	1	13	2wFruc/2wCon	-0.298054	0.59346	0.0657765	0.378289
Pnpt1	Q8K1R3_582.K+100.016	1	13	2wFruc/2wCon	-0.119751	0.00424938	0.596647	-5.45672
Pnpt1	Q8K1R3_583.K+100.016	1	12	2wFruc/2wCon	-0.0951882	0.00420325	0.597806	-5.46768
Pnpt1	Q8K1R3_591.K+100.016	1	12	2wFruc/2wCon	-0.478561	0.10283	0.271107	-2.16617
Pnpt1	Q8K1R3_595.K+100.016	1	9	2wFruc/2wCon	-0.315077	0.0144442	0.473381	-4.22291
Sdha	Q8K2B3_167.K+100.016	1	13	2wFruc/2wCon	0.147655	0.013399	0.480472	-4.29909
Sdha	Q8K2B3_179.K+100.016	1	13	2wFruc/2wCon	-0.218235	0.00585043	0.561216	-5.13537
Sdha	Q8K2B3_250.K+100.016	1	5	2wFruc/2wCon	0.065443	0.00487653	0.581574	-5.31843
Sdha	Q8K2B3_335.K+100.016	1	12	2wFruc/2wCon	0.399881	0.117298	0.256709	-2.01827
Sdha	Q8K2B3_480.K+100.016	1	13	2wFruc/2wCon	-0.332931	0.0374036	0.378168	-3.24787
Sdha	Q8K2B3_498.K+100.016	2	16	2wFruc/2wCon	-0.304151	0.00307207	0.638583	-5.78233
Sdha	Q8K2B3_517.K+100.016	3	38	2wFruc/2wCon	0.196909	0.000470034	0.678193	-7.66224
Sdha	Q8K2B3_547.K+100.016	1	13	2wFruc/2wCon	-0.0194755	0.00278452	0.654738	-5.88089
Sdha	Q8K2B3_550.K+100.016	1	12	2wFruc/2wCon	-0.411299	0.0249397	0.419489	-3.66604
Sdha	Q8K2B3_608.K+100.016	2	26	2wFruc/2wCon	-0.272744	0.0348448	0.38472	-3.32138
Sdha	Q8K2B3_633.K+100.016	2	26	2wFruc/2wCon	-0.103321	7e-05	0.686513	-9.56745
Sdha	Q8K2B3_636.K+100.016	1	13	2wFruc/2wCon	0.032849	0.00288665	0.648475	-5.84477
Sirt5	Q8K2C6_203.K+100.016	1	10	2wFruc/2wCon	0.201171	0.00375835	0.611112	-5.58001
Acad10	Q8K370_1052.K+100.016	1	13	2wFruc/2wCon	-0.524302	0.0243595	0.421785	-3.69017
Acad10	Q8K370_1056.K+100.016	1	12	2wFruc/2wCon	-0.842631	0.998834	0.000131227	6.75296
Acad10	Q8K370_427.K+100.016	1	11	2wFruc/2wCon	-0.39551	0.0377637	0.37725	-3.23791
Acad10	Q8K370_843.K+100.016	2	24	2wFruc/2wCon	-0.268081	0.0142764	0.474481	-4.23477
Acad10	Q8K370_948.K+100.016	1	12	2wFruc/2wCon	-0.164985	0.00354526	0.618476	-5.63859
Acad10	Q8K370_987.K+100.016	1	12	2wFruc/2wCon	0.0937305	0.00338359	0.624709	-5.68543
Ndufs8	Q8K3J1_42.K+100.016	2	12	2wFruc/2wCon	0.697946	0.299437	0.148282	-0.849979
Pitrm1	Q8K411_305.K+100.016	1	12	2wFruc/2wCon	0.0556527	0.00329134	0.628155	-5.71316
Pitrm1	Q8K411_759.K+100.016	1	13	2wFruc/2wCon	-0.119039	0.00881184	0.520098	-4.72281
Pitrm1	Q8K411_769.K+100.016_Q8K411_770.K+100.016	1	10	2wFruc/2wCon	-0.456043	0.418395	0.108019	-0.329364
Pitrm1	Q8K411_770.K+100.016	2	25	2wFruc/2wCon	0.0544613	0.0576082	0.333309	-2.79476
Pitrm1	Q8K411_848.K+100.016	1	13	2wFruc/2wCon	-0.118253	0.0040698	0.601634	-5.50008
Pitrm1	Q8K411_883.K+100.016	1	13	2wFruc/2wCon	-0.0861378	0.00585509	0.561091	-5.13457
Pitrm1	Q8K411_942.K+100.016	1	13	2wFruc/2wCon	-0.107649	0.00369072	0.613281	-5.59824
Abhd11	Q8K4F5_79.K+100.016	1	13	2wFruc/2wCon	-0.0751519	0.00466002	0.586602	-5.36407
Naxe	Q8K4Z3_138.K+100.016	1	11	2wFruc/2wCon	-0.0306479	0.00304118	0.640374	-5.79246
Naxe	Q8K4Z3_142.K+100.016	2	21	2wFruc/2wCon	-0.361974	0.00471092	0.585491	-5.35315
Hibch	Q8QZS1_220.K+100.016	1	13	2wFruc/2wCon	-0.21645	0.0613387	0.326146	-2.72804
Hibch	Q8QZS1_249.K+100.016	1	13	2wFruc/2wCon	-0.162593	0.00700621	0.54309	-4.95393
Hibch	Q8QZS1_296.K+100.016	1	13	2wFruc/2wCon	-0.416846	0.210637	0.191784	-1.32109
Hibch	Q8QZS1_300.K+100.016	1	13	2wFruc/2wCon	-0.465615	0.749672	0.0359303	1.09686
Hibch	Q8QZS1_352.K+100.016	1	13	2wFruc/2wCon	-0.10042	0.0056001	0.565834	-5.17935
Hibch	Q8QZS1_359.K+100.016	1	13	2wFruc/2wCon	-0.138581	0.00930713	0.515142	-4.66762
Acat1	Q8QZT1_171.K+100.016	1	13	2wFruc/2wCon	-0.496161	0.997314	0.000308251	5.91708
Acat1	Q8QZT1_187.K+100.016	2	26	2wFruc/2wCon	0.13123	0.703431	0.0446528	0.863689
Acat1	Q8QZT1_199.K+100.016	1	13	2wFruc/2wCon	0.208418	0.18001	0.210159	-1.51628
Acat1	Q8QZT1_220.K+100.016	1	12	2wFruc/2wCon	-0.0747501	0.00384424	0.608382	-5.55733
Acat1	Q8QZT1_227.K+100.016	2	15	2wFruc/2wCon	0.240456	0.000627513	0.677052	-7.37312
Acat1	Q8QZT1_240.K+100.016	1	13	2wFruc/2wCon	-0.0650352	0.00292108	0.646488	-5.83288
Acat1	Q8QZT1_242.K+100.016	3	39	2wFruc/2wCon	0.249172	0.235608	0.178047	-1.17691
Acat1	Q8QZT1_248.K+100.016	2	25	2wFruc/2wCon	0.170884	0.00755436	0.535428	-4.87805
Acat1	Q8QZT1_260.K+100.016	1	13	2wFruc/2wCon	0.065856	0.00355627	0.618022	-5.63548
Acat1	Q8QZT1_265.K+100.016	1	13	2wFruc/2wCon	-0.461055	0.601594	0.0637153	0.41211
Acat1	Q8QZT1_304.K+100.016	1	13	2wFruc/2wCon	-0.0833588	0.00523888	0.573494	-5.2464
Acat1	Q8QZT1_335.K+100.016	2	25	2wFruc/2wCon	0.310558	0.0128552	0.484496	-4.34107
Acat1	Q8QZT1_370.K+100.016	1	12	2wFruc/2wCon	-0.474458	0.0179002	0.453842	-4.00488
Acat1	Q8QZT1_63.K+100.016	1	10	2wFruc/2wCon	0.910247	0.498888	0.0875694	-0.00444838
Acat1	Q8QZT1_75.K+100.016	2	26	2wFruc/2wCon	0.00644401	2.29e-05	0.692298	-10.6828
Acat1	Q8QZT1_80.K+100.016	1	13	2wFruc/2wCon	0.335226	0.990742	0.00107608	4.67291
Glyctk	Q8QZY2_419.K+100.016	1	13	2wFruc/2wCon	-0.363471	0.0414295	0.367591	-3.14145
Suox	Q8R086_88.K+100.016	1	11	2wFruc/2wCon	0.0897479	0.00420045	0.597869	-5.46835
Fahd1	Q8R0F8_118.K+100.016	1	13	2wFruc/2wCon	0.0514564	0.00330249	0.627831	-5.70977
Fahd1	Q8R0F8_142.K+100.016	1	12	2wFruc/2wCon	-0.115854	0.00509872	0.576237	-5.27365
Adhfe1	Q8R0N6_443.K+100.016	1	9	2wFruc/2wCon	-0.54208	0.02468	0.420554	-3.67677
Bphl	Q8R164_119.K+100.016	2	23	2wFruc/2wCon	-0.0668034	0.0188671	0.448151	-3.95129
Bphl	Q8R164_126.K+100.016	2	26	2wFruc/2wCon	-0.452908	0.805826	0.0262958	1.42312
Bphl	Q8R164_191.K+100.016	1	13	2wFruc/2wCon	-0.527132	0.882347	0.015106	2.01485
Bphl	Q8R164_243.K+100.016	1	13	2wFruc/2wCon	-0.872814	0.253895	0.167616	-1.07795
Bphl	Q8R164_260.K+100.016	1	13	2wFruc/2wCon	-0.54397	0.96922	0.00384662	3.44961
Bphl	Q8R164_271.K+100.016	2	26	2wFruc/2wCon	-0.239062	0.000592584	0.67727	-7.43043
Bphl	Q8R164_74.K+100.016	1	7	2wFruc/2wCon	0.164452	0.004864	0.581847	-5.32102
Bphl	Q8R164_86.K+100.016	1	13	2wFruc/2wCon	0.0413049	0.00306101	0.639244	-5.78594
Coq6	Q8R1S0_172.K+100.016	1	12	2wFruc/2wCon	-0.295607	0.0452157	0.357365	-3.05004
Coq6	Q8R1S0_219.K+100.016	1	13	2wFruc/2wCon	-0.560879	0.997427	0.000295121	5.96011
Coq6	Q8R1S0_439.K+100.016	1	13	2wFruc/2wCon	-0.348291	0.994934	0.000559584	5.28014
Coq6	Q8R1S0_72.K+100.016	1	12	2wFruc/2wCon	-0.292097	0.580066	0.0685709	0.323046
Mcat	Q8R3F5_290.K+100.016	1	11	2wFruc/2wCon	0.280649	0.0101109	0.506688	-4.58398
Mcat	Q8R3F5_312.K+100.016	1	13	2wFruc/2wCon	0.18991	0.0203906	0.440121	-3.87208
Clybl	Q8R4N0_215.K+100.016	1	11	2wFruc/2wCon	-0.289093	0.0296294	0.401549	-3.48891
Clybl	Q8R4N0_55.K+100.016	1	13	2wFruc/2wCon	-0.17171	0.0323163	0.392822	-3.39933
Clybl	Q8R4N0_59.K+100.016	2	26	2wFruc/2wCon	-0.432005	0.016455	0.461655	-4.09054
Clybl	Q8R4N0_64.K+100.016	1	13	2wFruc/2wCon	-0.28441	0.0201626	0.441236	-3.88356
Acaa1b	Q8VCH0_198.K+100.016	1	9	2wFruc/2wCon	-0.2054	0.00416384	0.599062	-5.47714
Ces1d	Q8VCT4_382.K+100.016	1	13	2wFruc/2wCon	-0.160309	0.00731792	0.538616	-4.91008
Acsf2	Q8VCW8_179.K+100.016	1	13	2wFruc/2wCon	-0.329024	0.398843	0.113331	-0.410287
Acsf2	Q8VCW8_182.K+100.016	2	26	2wFruc/2wCon	-0.63349	0.999993	6.17e-07	11.9024
Acsf2	Q8VCW8_199.K+100.016	1	13	2wFruc/2wCon	-0.609519	0.698661	0.0455594	0.840928
Acsf2	Q8VCW8_340.K+100.016	1	10	2wFruc/2wCon	-0.32	0.186474	0.206314	-1.47308
Acsf2	Q8VCW8_398.K+100.016	2	20	2wFruc/2wCon	-0.429338	0.222785	0.184959	-1.24951
Prodh2	Q8VCZ9_171.K+100.016	1	12	2wFruc/2wCon	-0.537501	0.389364	0.115987	-0.449986
Nit1	Q8VDK1_148.K+100.016	1	13	2wFruc/2wCon	-0.460893	0.0135787	0.479013	-4.28558
Nit1	Q8VDK1_188.K+100.016	1	12	2wFruc/2wCon	0.0873867	0.00524923	0.573258	-5.24441
Mrps23	Q8VE22_28.K+100.016	1	10	2wFruc/2wCon	0.377318	0.0127277	0.485621	-4.35116
Slc25a3	Q8VEM8_204.K+100.016	2	18	2wFruc/2wCon	-0.230816	0.00761293	0.534421	-4.87026
Slc25a3	Q8VEM8_229.K+100.016	1	8	2wFruc/2wCon	0.648978	0.01673	0.459945	-4.07368
Slc25a3	Q8VEM8_290.K+100.016	1	13	2wFruc/2wCon	0.376043	0.0745898	0.305959	-2.51823
Slc25a3	Q8VEM8_308.K+100.016	1	13	2wFruc/2wCon	0.032645	0.00319647	0.632049	-5.74251
Etfrf1	Q91V16_40.K+100.016	1	10	2wFruc/2wCon	-0.122318	0.005296	0.572169	-5.23549
Etfrf1	Q91V16_49.K+100.016	1	13	2wFruc/2wCon	0.0239132	0.00291392	0.646862	-5.83534
Acsm1	Q91VA0_142.K+100.016	1	13	2wFruc/2wCon	-0.00265077	0.00276548	0.655974	-5.88777
Acsm1	Q91VA0_200.K+100.016	1	6	2wFruc/2wCon	-0.225257	0.00548762	0.567684	-5.19976
Acsm1	Q91VA0_210.K+100.016	1	10	2wFruc/2wCon	-0.834778	0.0244851	0.421276	-3.6849
Acsm1	Q91VA0_214.K+100.016	2	22	2wFruc/2wCon	0.0469572	9.39e-05	0.684922	-9.27345
Acsm1	Q91VA0_324.K+100.016	1	8	2wFruc/2wCon	0.212412	0.006568	0.549381	-5.01896
Acsm1	Q91VA0_534.K+100.016	1	11	2wFruc/2wCon	0.22497	0.00922595	0.515869	-4.67647
Acsm1	Q91VA0_545.K+100.016	1	12	2wFruc/2wCon	0.389163	0.0225269	0.430019	-3.77026
Ndufs1	Q91VD9_108.K+100.016	1	13	2wFruc/2wCon	0.039028	0.00294187	0.645511	-5.82576
Ndufs1	Q91VD9_450.K+100.016	1	13	2wFruc/2wCon	-0.113606	0.00445807	0.591057	-5.40857
Ndufs1	Q91VD9_467.K+100.016	1	13	2wFruc/2wCon	0.0515298	0.00342595	0.622962	-5.67295
Ndufs1	Q91VD9_470.K+100.016	1	13	2wFruc/2wCon	0.492539	0.567894	0.0713778	0.273264
Ndufs1	Q91VD9_539.K+100.016	1	13	2wFruc/2wCon	-0.45273	0.051021	0.345436	-2.92315
Ndufs1	Q91VD9_543.K+100.016	1	13	2wFruc/2wCon	-0.380959	0.0255607	0.417306	-3.64081
Ndufs1	Q91VD9_709.K+100.016	1	12	2wFruc/2wCon	-0.598578	0.0626535	0.324045	-2.70543
Ndufs1	Q91VD9_84.K+100.016	2	26	2wFruc/2wCon	0.209002	0.00324794	0.629801	-5.72648
Ndufs1	Q91VD9_98.K+100.016	1	13	2wFruc/2wCon	-0.0167144	0.00303285	0.640693	-5.79521
Ppa2	Q91VM9_211.K+100.016	1	12	2wFruc/2wCon	-0.327498	0.0251171	0.418806	-3.65877
Ppa2	Q91VM9_242.K+100.016	1	9	2wFruc/2wCon	-0.641945	0.0166863	0.460057	-4.07634
Ppa2	Q91VM9_254.K+100.016	1	12	2wFruc/2wCon	-0.410192	0.473138	0.0943128	-0.10755
Ppa2	Q91VM9_256.K+100.016	1	13	2wFruc/2wCon	0.112771	0.00950345	0.51258	-4.64655
Ppa2	Q91VM9_271.K+100.016	1	12	2wFruc/2wCon	-0.0684878	0.00389861	0.606581	-5.54323
Atp5f1c	Q91VR2_112.K+100.016	2	22	2wFruc/2wCon	0.15139	0.000263589	0.680574	-8.24086
Atp5f1c	Q91VR2_115.K+100.016	4	47	2wFruc/2wCon	0.269403	0.878269	0.0155861	1.97614
Atp5f1c	Q91VR2_136.K+100.016	1	10	2wFruc/2wCon	0.740019	0.0116092	0.494054	-4.44428
Atp5f1c	Q91VR2_138.K+100.016	1	12	2wFruc/2wCon	0.0457417	0.0034466	0.622129	-5.66691
Atp5f1c	Q91VR2_154.K+100.016	2	24	2wFruc/2wCon	-0.189711	0.000134918	0.68321	-8.91071
Atp5f1c	Q91VR2_43.K+100.016	1	13	2wFruc/2wCon	-0.735082	0.134271	0.242648	-1.86371
Atp5f1c	Q91VR2_49.K+100.016	3	29	2wFruc/2wCon	0.0483444	8.87e-07	0.695173	-13.9349
Atp5f1c	Q91VR2_55.K+100.016	2	25	2wFruc/2wCon	0.24519	0.0144448	0.473346	-4.22287
Atp5f1c	Q91VR2_90.K+100.016	1	13	2wFruc/2wCon	0.315959	0.138536	0.239305	-1.82751
Mgst1	Q91VS7_42.K+100.016	1	13	2wFruc/2wCon	0.098873	0.00430378	0.595014	-5.44395
Mgst1	Q91VS7_55.K+100.016	1	13	2wFruc/2wCon	0.328148	0.0303007	0.399377	-3.46581
Cbr4	Q91VT4_195.K+100.016	1	10	2wFruc/2wCon	0.137028	0.0140137	0.475824	-4.25361
Cbr4	Q91VT4_59.K+100.016	1	13	2wFruc/2wCon	-0.136713	0.00317801	0.63326	-5.74832
Gldc	Q91W43_452.K+100.016	1	13	2wFruc/2wCon	-0.00106386	0.00275109	0.656802	-5.893
Gldc	Q91W43_519.K+100.016	1	13	2wFruc/2wCon	0.00384231	0.00275435	0.656588	-5.89182
Gldc	Q91W43_653.K+100.016	2	23	2wFruc/2wCon	0.0503497	0.000140318	0.683118	-8.87146
Gldc	Q91W43_669.K+100.016	2	25	2wFruc/2wCon	-0.204847	0.00021064	0.6814	-8.46515
Gldc	Q91W43_687.K+100.016	1	6	2wFruc/2wCon	0.111068	0.00448937	0.590122	-5.40154
Gldc	Q91W43_877.K+100.016	1	12	2wFruc/2wCon	0.653572	0.999784	2.23e-05	8.43956
Gldc	Q91W43_982.K+100.016	1	12	2wFruc/2wCon	0.0138218	0.00287133	0.649308	-5.85011
Spryd4	Q91WK1_130.K+100.016	1	9	2wFruc/2wCon	0.251859	0.00586939	0.560766	-5.13212
Spryd4	Q91WK1_139.K+100.016	1	13	2wFruc/2wCon	-0.481964	0.26153	0.163703	-1.03803
Cisd1	Q91WS0_55.K+100.016	1	13	2wFruc/2wCon	-0.0254066	0.00281116	0.652994	-5.87134
Cisd1	Q91WS0_68.K+100.016	1	13	2wFruc/2wCon	-0.514201	0.0915674	0.284913	-2.29465
Baat	Q91X34_138.K+100.016	1	11	2wFruc/2wCon	-0.522562	0.881381	0.0152388	2.00557
Glyat	Q91XE0_141.K+100.016	1	13	2wFruc/2wCon	-0.534146	0.999989	1.05e-06	11.4522
Glyat	Q91XE0_142.K+100.016	1	13	2wFruc/2wCon	-0.0097119	0.00281425	0.652806	-5.87024
Glyat	Q91XE0_159.K+100.016	1	10	2wFruc/2wCon	-1.10796	0.326437	0.138417	-0.724343
Glyat	Q91XE0_267.K+100.016	1	8	2wFruc/2wCon	-0.3496	0.11953	0.255195	-1.99688
Aldob	Q91Y97_13.K+100.016	1	13	2wFruc/2wCon	-0.0365704	0.00292362	0.646293	-5.832
Aldob	Q91Y97_140.K+100.016	1	10	2wFruc/2wCon	0.511053	0.0351717	0.383533	-3.31171
Aldob	Q91Y97_330.K+100.016	1	9	2wFruc/2wCon	0.541818	0.0216935	0.434605	-3.80881
L2hgdh	Q91YP0_105.K+100.016	2	24	2wFruc/2wCon	-0.728918	1	1.18e-08	15.8962
L2hgdh	Q91YP0_84.K+100.016	1	8	2wFruc/2wCon	-0.515581	0.191913	0.203393	-1.43763
Rpn1	Q91YQ5_188.K+100.016	1	13	2wFruc/2wCon	-0.464522	0.976178	0.00282859	3.71304
Ndufv1	Q91YT0_104.K+100.016	2	25	2wFruc/2wCon	-0.0413913	0.0242769	0.422081	-3.69365
Ndufv1	Q91YT0_365.K+100.016	1	12	2wFruc/2wCon	-0.0622423	0.00347837	0.621087	-5.65771
Ndufv1	Q91YT0_81.K+100.016	2	23	2wFruc/2wCon	-0.307928	0.876138	0.0158998	1.95635
Grhpr	Q91Z53_173.K+100.016	1	13	2wFruc/2wCon	0.0719655	0.00309833	0.637083	-5.77379
Grhpr	Q91Z53_66.K+100.016	1	13	2wFruc/2wCon	-0.0241114	0.00296795	0.644018	-5.81691
Pcca	Q91ZA3_146.K+100.016	1	12	2wFruc/2wCon	-0.23183	0.0393721	0.37287	-3.19453
Pcca	Q91ZA3_184.K+100.016	1	13	2wFruc/2wCon	-0.0469376	0.00332228	0.626983	-5.70378
Pcca	Q91ZA3_258.K+100.016	1	12	2wFruc/2wCon	-0.152386	0.00607493	0.556806	-5.09749
Pcca	Q91ZA3_321.K+100.016	1	13	2wFruc/2wCon	-0.171699	0.0114748	0.495007	-4.45606
Pcca	Q91ZA3_381.K+100.016	1	13	2wFruc/2wCon	-0.420635	0.63676	0.0572698	0.561328
Pcca	Q91ZA3_554.K+100.016	1	13	2wFruc/2wCon	-0.451903	0.108046	0.265722	-2.11086
Pcca	Q91ZA3_61.K+100.016	1	12	2wFruc/2wCon	-0.0113294	0.00291626	0.646764	-5.83453
Pcca	Q91ZA3_84.K+100.016	1	13	2wFruc/2wCon	-0.580281	0.842263	0.020589	1.67516
Etfdh	Q921G7_131.K+100.016	1	13	2wFruc/2wCon	-0.0846028	0.00540023	0.569878	-5.2159
Etfdh	Q921G7_133.K+100.016	1	10	2wFruc/2wCon	0.604249	0.960785	0.00491982	3.19869
Etfdh	Q921G7_152.K+100.016	1	13	2wFruc/2wCon	-0.0246913	0.00284356	0.651137	-5.85985
Etfdh	Q921G7_283.K+100.016	1	12	2wFruc/2wCon	0.0704462	0.00489678	0.581028	-5.31427
Etfdh	Q921G7_356.K+100.016	1	13	2wFruc/2wCon	0.0822677	0.00473442	0.584977	-5.34815
Etfdh	Q921G7_404.K+100.016	1	13	2wFruc/2wCon	-0.12187	0.00472322	0.585223	-5.35053
Etfdh	Q921G7_415.K+100.016	1	11	2wFruc/2wCon	-0.0975423	0.00339497	0.624324	-5.68206
Etfdh	Q921G7_445.K+100.016	1	13	2wFruc/2wCon	-0.498914	0.362746	0.125256	-0.563466
Etfdh	Q921G7_486.K+100.016	1	12	2wFruc/2wCon	0.0426667	0.00309645	0.637134	-5.7744
Etfdh	Q921G7_496.K+100.016	1	13	2wFruc/2wCon	-0.46833	0.0500759	0.34717	-2.94284
Etfdh	Q921G7_87.K+100.016	1	12	2wFruc/2wCon	0.165253	0.0163108	0.462507	-4.09949
Etfdh	Q921G7_95.K+100.016	1	13	2wFruc/2wCon	0.142508	0.0163427	0.462285	-4.0975
Macrod1	Q922B1_122.K+100.016	1	9	2wFruc/2wCon	0.149107	0.00574718	0.563228	-5.15328
Macrod1	Q922B1_127.K+100.016	1	12	2wFruc/2wCon	0.313831	0.295026	0.149683	-0.871098
2018-03-02	Q922Q1_156.K+100.016	1	13	2wFruc/2wCon	0.0531018	0.00324167	0.630121	-5.72842
Pdia6	Q922R8_368.K+100.016	1	5	2wFruc/2wCon	0.466639	0.144785	0.234464	-1.7761
Atad3	Q925I1_134.K+100.016	1	8	2wFruc/2wCon	-0.105305	0.00435088	0.593518	-5.43302
Atad3	Q925I1_280.K+100.016	1	13	2wFruc/2wCon	-0.120606	0.00594358	0.559412	-5.11948
Atad3	Q925I1_490.K+100.016	2	22	2wFruc/2wCon	-0.458724	0.981591	0.00212426	3.97634
Atad3	Q925I1_494.K+100.016	3	35	2wFruc/2wCon	-0.171791	1.35e-05	0.694196	-11.2152
Mlycd	Q99J39_385.K+100.016	1	9	2wFruc/2wCon	-0.0824403	0.00362882	0.615214	-5.61521
Mpst	Q99J99_40.K+100.016	1	12	2wFruc/2wCon	-0.665258	0.0496695	0.348531	-2.95142
Stoml2	Q99JB2_145.K+100.016	1	11	2wFruc/2wCon	0.0203258	0.00315848	0.634236	-5.7545
Stoml2	Q99JB2_221.K+100.016	1	12	2wFruc/2wCon	0.121925	0.00833447	0.525394	-4.77899
Stoml2	Q99JB2_233.K+100.016	1	12	2wFruc/2wCon	-0.758363	0.562378	0.0730784	0.250817
Hadhb	Q99JY0_182.K+100.016	2	25	2wFruc/2wCon	-0.209842	0.00456778	0.588083	-5.38415
Hadhb	Q99JY0_189.K+100.016	4	52	2wFruc/2wCon	-0.0719179	0.00452383	0.589072	-5.39386
Hadhb	Q99JY0_202.K+100.016	1	13	2wFruc/2wCon	-0.550757	1	3.09e-17	34.8986
Hadhb	Q99JY0_255.K+100.016	1	12	2wFruc/2wCon	-0.00372381	0.00286539	0.649724	-5.85218
Hadhb	Q99JY0_269.K+100.016	1	13	2wFruc/2wCon	0.0805584	0.00317385	0.633487	-5.74963
Hadhb	Q99JY0_273.K+100.016	3	36	2wFruc/2wCon	-0.176128	2.72e-06	0.694783	-12.8156
Hadhb	Q99JY0_278.K+100.016	2	24	2wFruc/2wCon	-0.134097	0.00245187	0.668987	-6.00845
Hadhb	Q99JY0_294.K+100.016	1	9	2wFruc/2wCon	0.350457	0.0107142	0.501202	-4.52542
Hadhb	Q99JY0_299.K+100.016	1	8	2wFruc/2wCon	0.861852	0.780276	0.030703	1.26728
Hadhb	Q99JY0_333.K+100.016	3	33	2wFruc/2wCon	-0.0980629	0.963773	0.00452941	3.28104
Hadhb	Q99JY0_335.K+100.016	2	26	2wFruc/2wCon	-0.116783	0.897607	0.0130067	2.17091
Hadhb	Q99JY0_362.K+100.016	1	13	2wFruc/2wCon	-0.227261	0.0179013	0.453804	-4.00482
Hadhb	Q99JY0_407.K+100.016	1	13	2wFruc/2wCon	-0.019607	0.00282241	0.652336	-5.86734
Hadhb	Q99JY0_409.K+100.016	1	9	2wFruc/2wCon	0.144581	0.00860344	0.522348	-4.74695
Hadhb	Q99JY0_49.K+100.016	1	12	2wFruc/2wCon	-0.215214	0.00795515	0.529664	-4.82595
Hadhb	Q99JY0_53.K+100.016	1	12	2wFruc/2wCon	-0.337634	0.0439348	0.361227	-3.08012
Hadhb	Q99JY0_73.K+100.016	2	26	2wFruc/2wCon	-0.034849	2.11e-05	0.692757	-10.7655
Aass	Q99K67_138.K+100.016	3	34	2wFruc/2wCon	0.278034	0.000465399	0.67822	-7.67215
Aass	Q99K67_253.K+100.016	2	22	2wFruc/2wCon	-0.0689293	5.44e-05	0.687833	-9.81967
Aass	Q99K67_259.K+100.016	1	13	2wFruc/2wCon	0.120444	0.00711902	0.541273	-4.93784
Aass	Q99K67_286.K+100.016	1	12	2wFruc/2wCon	-0.0783828	0.00377209	0.610758	-5.57635
Aass	Q99K67_45.K+100.016	1	12	2wFruc/2wCon	-0.129567	0.00367236	0.613863	-5.60324
Aass	Q99K67_52.K+100.016	1	13	2wFruc/2wCon	0.201287	0.0976704	0.277295	-2.22338
Aass	Q99K67_56.K+100.016	1	13	2wFruc/2wCon	0.0992991	0.008344	0.52519	-4.77783
Aass	Q99K67_70.K+100.016	1	13	2wFruc/2wCon	-0.0525105	0.00379082	0.609949	-5.57137
Aass	Q99K67_707.K+100.016	1	10	2wFruc/2wCon	0.585894	0.0100773	0.506876	-4.58734
Aass	Q99K67_778.K+100.016	1	12	2wFruc/2wCon	-0.626537	0.672592	0.0499038	0.719932
Aass	Q99K67_780.K+100.016	1	13	2wFruc/2wCon	0.015275	0.00285556	0.650249	-5.85563
Aass	Q99K67_93.K+100.016	1	10	2wFruc/2wCon	0.444363	0.00754149	0.535567	-4.87977
Hagh	Q99KB8_114.K+100.016	1	13	2wFruc/2wCon	-0.225725	0.0257539	0.416402	-3.63308
Hagh	Q99KB8_117.K+100.016	1	13	2wFruc/2wCon	-0.0633425	0.00355016	0.618211	-5.63721
Hagh	Q99KB8_123.K+100.016	1	12	2wFruc/2wCon	0.11663	0.00474377	0.584753	-5.34617
Hagh	Q99KB8_301.K+100.016	1	8	2wFruc/2wCon	0.25727	0.00483376	0.582255	-5.32729
Aco2	Q99KI0_138.K+100.016	1	13	2wFruc/2wCon	-0.104785	0.00301546	0.641497	-5.80098
Aco2	Q99KI0_144.K+100.016	2	10	2wFruc/2wCon	-0.212493	9.17e-05	0.685039	-9.29666
Aco2	Q99KI0_228.K+100.016	1	13	2wFruc/2wCon	-0.258799	0.207105	0.193591	-1.34247
Aco2	Q99KI0_309.K+100.016	1	11	2wFruc/2wCon	-0.763245	0.113504	0.260668	-2.05544
Aco2	Q99KI0_401.K+100.016	1	13	2wFruc/2wCon	-0.00594851	0.00274494	0.657078	-5.89525
Aco2	Q99KI0_409.K+100.016	2	26	2wFruc/2wCon	0.00240966	5.59e-05	0.687628	-9.79242
Aco2	Q99KI0_411.K+100.016	1	13	2wFruc/2wCon	-0.163936	0.00862387	0.522083	-4.74456
Aco2	Q99KI0_462.K+100.016	1	12	2wFruc/2wCon	0.77486	0.815237	0.0243021	1.48441
Aco2	Q99KI0_465.K+100.016	1	12	2wFruc/2wCon	0.676428	0.992667	0.000849255	4.90796
Aco2	Q99KI0_50.K+100.016	2	25	2wFruc/2wCon	-0.302869	0.0488158	0.350562	-2.96965
Aco2	Q99KI0_517.K+100.016	2	26	2wFruc/2wCon	-0.0906102	0.00188414	0.673055	-6.2724
Aco2	Q99KI0_521.K+100.016	1	12	2wFruc/2wCon	-0.00869352	0.00294987	0.645086	-5.82304
Aco2	Q99KI0_523.K+100.016	2	25	2wFruc/2wCon	-0.209236	0.00134595	0.67436	-6.6093
Aco2	Q99KI0_591.K+100.016	1	13	2wFruc/2wCon	-0.326632	0.894546	0.0134845	2.13804
Aco2	Q99KI0_605.K+100.016	1	13	2wFruc/2wCon	-0.228063	0.0154865	0.467198	-4.15218
Aco2	Q99KI0_689.K+100.016	1	13	2wFruc/2wCon	0.015379	0.00284431	0.651106	-5.85959
Aco2	Q99KI0_730.K+100.016	1	12	2wFruc/2wCon	-0.220788	0.0248736	0.419873	-3.66876
Aco2	Q99KI0_736.K+100.016	1	12	2wFruc/2wCon	0.0125925	0.00294295	0.645413	-5.8254
Aco2	Q99KI0_739.K+100.016	1	13	2wFruc/2wCon	0.0147405	0.00281736	0.652618	-5.86913
Lactb2	Q99KR3_282.K+100.016	1	12	2wFruc/2wCon	0.103807	0.00332424	0.626875	-5.70318
Ppif	Q99KR7_182.K+100.016	1	9	2wFruc/2wCon	-0.245718	0.00599369	0.558454	-5.11104
Ppif	Q99KR7_189.K+100.016	1	12	2wFruc/2wCon	-0.349455	0.0199468	0.442386	-3.89454
Ppif	Q99KR7_72.K+100.016	1	13	2wFruc/2wCon	-0.0799086	0.00308884	0.637613	-5.77687
Ppif	Q99KR7_85.K+100.016	1	12	2wFruc/2wCon	-0.0013866	0.0028512	0.650662	-5.85716
Ppif	Q99KR7_90.K+100.016	1	12	2wFruc/2wCon	0.174703	0.00431963	0.594587	-5.44026
Hibadh	Q99L13_124.K+100.016	1	13	2wFruc/2wCon	0.251201	0.0263685	0.414197	-3.60886
Hibadh	Q99L13_140.K+100.016	2	26	2wFruc/2wCon	-0.0803588	7.78e-05	0.685945	-9.46116
Hibadh	Q99L13_144.K+100.016	1	12	2wFruc/2wCon	-0.389632	0.0561657	0.336441	-2.82164
Hibadh	Q99L13_148.K+100.016	1	12	2wFruc/2wCon	-0.727402	0.0693441	0.314128	-2.59681
Hibadh	Q99L13_237.K+100.016	1	13	2wFruc/2wCon	0.131781	0.0122475	0.488865	-4.39011
Hibadh	Q99L13_241.K+100.016	2	26	2wFruc/2wCon	0.341677	0.510088	0.0851026	0.0403585
Hibadh	Q99L13_296.K+100.016	1	8	2wFruc/2wCon	0.453697	0.00576463	0.563006	-5.15023
Hibadh	Q99L13_320.K+100.016	1	11	2wFruc/2wCon	-0.291478	0.00494386	0.580207	-5.30465
Hibadh	Q99L13_55.K+100.016	2	26	2wFruc/2wCon	-0.448088	0.000298685	0.679972	-8.11582
Hibadh	Q99L13_78.K+100.016	1	13	2wFruc/2wCon	-0.142121	0.00536893	0.570501	-5.22174
Hibadh	Q99L13_94.K+100.016	1	13	2wFruc/2wCon	0.190718	0.00983261	0.509279	-4.61217
Dhrs4	Q99LB2_106.K+100.016	1	13	2wFruc/2wCon	-0.259417	0.0591263	0.330426	-2.76713
Dhrs4	Q99LB2_159.K+100.016	1	12	2wFruc/2wCon	-0.270498	0.111227	0.262793	-2.07826
Dhrs4	Q99LB2_204.K+100.016	1	13	2wFruc/2wCon	-0.293725	0.207893	0.192922	-1.33767
Dhrs4	Q99LB2_217.K+100.016	1	13	2wFruc/2wCon	-0.505768	0.999654	3.87e-05	7.96891
Dhrs4	Q99LB2_93.K+100.016	1	13	2wFruc/2wCon	-0.399999	0.0108572	0.500078	-4.51201
Dhrs4	Q99LB2_99.K+100.016	2	25	2wFruc/2wCon	-0.20469	0.00287081	0.64942	-5.85029
Sardh	Q99LB7_174.K+100.016	1	13	2wFruc/2wCon	0.0445639	0.00292685	0.646147	-5.8309
Sardh	Q99LB7_286.K+100.016	2	24	2wFruc/2wCon	-0.0961336	0.000699799	0.676669	-7.26402
Sardh	Q99LB7_374.K+100.016	1	13	2wFruc/2wCon	-0.056728	0.0032185	0.631097	-5.73562
Sardh	Q99LB7_378.K+100.016	2	24	2wFruc/2wCon	0.356399	0.999968	3.24e-06	10.3642
Sardh	Q99LB7_392.K+100.016	2	23	2wFruc/2wCon	0.0576044	0.0228734	0.428531	-3.75464
Sardh	Q99LB7_776.K+100.016	1	12	2wFruc/2wCon	0.0183109	0.00294638	0.645217	-5.82423
Sardh	Q99LB7_803.K+100.016	1	13	2wFruc/2wCon	0.085453	0.00435031	0.59356	-5.43315
Sardh	Q99LB7_816.K+100.016	1	9	2wFruc/2wCon	-0.354638	0.00962122	0.51129	-4.63412
Sardh	Q99LB7_905.K+100.016	2	26	2wFruc/2wCon	-0.631782	0.00225396	0.672246	-6.09281
Ndufa10	Q99LC3_122.K+100.016	1	12	2wFruc/2wCon	0.158626	0.0056154	0.565467	-5.17661
Ndufa10	Q99LC3_181.K+100.016	1	13	2wFruc/2wCon	-0.00128217	0.00283509	0.651485	-5.86284
Ndufa10	Q99LC3_191.K+100.016	1	13	2wFruc/2wCon	-0.0870004	0.00424856	0.596668	-5.45692
Ndufa10	Q99LC3_75.K+100.016	2	19	2wFruc/2wCon	-0.171427	0.0178932	0.453956	-4.00528
Etfa	Q99LC5_139.K+100.016	1	13	2wFruc/2wCon	0.0166426	0.00300194	0.642247	-5.80549
Etfa	Q99LC5_158.K+100.016	1	13	2wFruc/2wCon	-0.402042	0.232167	0.179792	-1.19612
Etfa	Q99LC5_164.K+100.016	1	12	2wFruc/2wCon	-0.0243533	0.00297711	0.643622	-5.81382
Etfa	Q99LC5_206.K+100.016	1	13	2wFruc/2wCon	0.491651	0.302126	0.146882	-0.837195
Etfa	Q99LC5_216.K+100.016	1	13	2wFruc/2wCon	0.351987	0.0574684	0.33358	-2.79733
Etfa	Q99LC5_294.K+100.016	1	8	2wFruc/2wCon	0.55199	0.0522076	0.343272	-2.89891
Etfa	Q99LC5_59.K+100.016	1	13	2wFruc/2wCon	-0.424982	0.209364	0.192185	-1.32877
Etfa	Q99LC5_62.K+100.016	1	13	2wFruc/2wCon	-0.233236	0.0114409	0.495302	-4.45905
Etfa	Q99LC5_69.K+100.016	1	13	2wFruc/2wCon	-0.147075	0.01079	0.500464	-4.51829
Etfa	Q99LC5_75.K+100.016	1	13	2wFruc/2wCon	-0.122652	0.00901718	0.518157	-4.69957
Etfa	Q99LC5_85.K+100.016	1	9	2wFruc/2wCon	0.406779	0.00775515	0.532309	-4.85161
Pccb	Q99MN9_101.K+100.016	2	25	2wFruc/2wCon	-0.520944	0.998649	0.000156808	6.6052
Pccb	Q99MN9_103.K+100.016	1	12	2wFruc/2wCon	-0.741954	0.624029	0.0594794	0.506683
Pccb	Q99MN9_250.K+100.016	1	13	2wFruc/2wCon	-0.0348953	0.0029203	0.646537	-5.83315
Pccb	Q99MN9_435.K+100.016	1	13	2wFruc/2wCon	-0.183947	0.00405135	0.60221	-5.50465
Mccc1	Q99MR8_180.K+100.016	1	13	2wFruc/2wCon	-0.418607	0.434796	0.10379	-0.26231
Mccc1	Q99MR8_193.K+100.016	1	12	2wFruc/2wCon	-0.13478	0.00513505	0.575327	-5.26652
Mccc1	Q99MR8_297.K+100.016	1	13	2wFruc/2wCon	-0.262637	0.0152133	0.468937	-4.17026
Mccc1	Q99MR8_363.K+100.016	1	13	2wFruc/2wCon	-0.0306166	0.00289586	0.647831	-5.84157
Mccc1	Q99MR8_577.K+100.016	1	13	2wFruc/2wCon	-0.0291046	0.0028953	0.647896	-5.84177
Pecr	Q99MZ7_32.K+100.016	1	13	2wFruc/2wCon	-0.31032	0.326062	0.138877	-0.726051
Pecr	Q99MZ7_83.K+100.016	1	13	2wFruc/2wCon	-0.210631	0.239718	0.175087	-1.15423
Pecr	Q99MZ7_92.K+100.016	1	12	2wFruc/2wCon	-0.225189	0.0119033	0.491771	-4.41897
Pecr	Q99MZ7_97.K+100.016	1	11	2wFruc/2wCon	-0.594514	0.038547	0.37531	-3.21657
Mrpl1	Q99N96_113.K+100.016	1	12	2wFruc/2wCon	0.172175	0.0161985	0.46295	-4.10651
Nudt7	Q99P30_20.K+100.016	1	12	2wFruc/2wCon	-0.170877	0.00445861	0.591036	-5.40845
Ndufa5	Q9CPP6_36.K+100.016	1	12	2wFruc/2wCon	0.0882006	0.00391483	0.606057	-5.53906
Ndufa5	Q9CPP6_40.K+100.016	1	12	2wFruc/2wCon	-0.303685	0.00984859	0.509061	-4.61053
Ndufa5	Q9CPP6_46.K+100.016	1	12	2wFruc/2wCon	0.126464	0.00859228	0.522466	-4.74826
Ndufa5	Q9CPP6_60.K+100.016	1	13	2wFruc/2wCon	-0.345936	0.0718668	0.310263	-2.55836
Cox6c	Q9CPQ1_47.K+100.016	1	13	2wFruc/2wCon	-0.0709271	0.00330609	0.627669	-5.70868
Cox6c	Q9CPQ1_47.K+100.016_Q9CPQ1_48.K+100.016	1	10	2wFruc/2wCon	0.464397	0.00812197	0.527538	-4.80503
Cox6c	Q9CPQ1_48.K+100.016	2	22	2wFruc/2wCon	-0.619008	0.00389729	0.606621	-5.54357
Cox6c	Q9CPQ1_61.K+100.016	1	9	2wFruc/2wCon	-0.782062	0.238169	0.176299	-1.16274
Cox6c	Q9CPQ1_68.K+100.016	1	13	2wFruc/2wCon	0.0566531	0.00331192	0.627363	-5.70691
Atp5mg	Q9CPQ8_24.K+100.016	1	13	2wFruc/2wCon	-0.237079	0.00504056	0.577561	-5.28518
Atp5mg	Q9CPQ8_55.K+100.016	1	12	2wFruc/2wCon	-0.428491	0.0271505	0.411191	-3.57884
Atp5mg	Q9CPQ8_61.K+100.016	2	25	2wFruc/2wCon	0.288659	0.919369	0.00997004	2.4338
Atp5mg	Q9CPQ8_66.K+100.016	1	13	2wFruc/2wCon	0.161632	0.0194069	0.445498	-3.92253
Lap3	Q9CPY7_221.K+100.016	1	13	2wFruc/2wCon	0.0137456	0.00279061	0.65449	-5.8787
Lap3	Q9CPY7_455.K+100.016	1	13	2wFruc/2wCon	-0.20941	0.00620103	0.554709	-5.07682
Lap3	Q9CPY7_476.K+100.016	1	11	2wFruc/2wCon	-0.904142	0.218339	0.187837	-1.27537
Lap3	Q9CPY7_79.K+100.016	1	13	2wFruc/2wCon	-0.276161	0.0727516	0.308546	-2.54517
Ndufc2	Q9CQ54_107.K+100.016	1	12	2wFruc/2wCon	0.0430518	0.00303183	0.640794	-5.79555
Decr1	Q9CQ62_106.K+100.016	1	13	2wFruc/2wCon	-0.0308142	0.00305473	0.639616	-5.788
Decr1	Q9CQ62_110.K+100.016	1	6	2wFruc/2wCon	-1.1382	0.160178	0.223851	-1.6569
Decr1	Q9CQ62_185.K+100.016	1	11	2wFruc/2wCon	0.0138802	0.00305953	0.639312	-5.78643
Decr1	Q9CQ62_244.K+100.016	1	13	2wFruc/2wCon	-0.230568	0.262832	0.162961	-1.0313
Decr1	Q9CQ62_246.K+100.016	1	11	2wFruc/2wCon	-0.500187	0.0304498	0.398741	-3.46075
Decr1	Q9CQ62_260.K+100.016	2	24	2wFruc/2wCon	-0.164299	0.0685371	0.315259	-2.60938
Decr1	Q9CQ62_49.K+100.016	2	26	2wFruc/2wCon	0.107174	2.44e-05	0.691963	-10.6204
Decr1	Q9CQ62_97.K+100.016	1	13	2wFruc/2wCon	-0.428157	0.435633	0.103547	-0.258904
Uqcrq	Q9CQ69_33.K+100.016	1	13	2wFruc/2wCon	-0.774754	0.0517031	0.344012	-2.90915
Ndufa2	Q9CQ75_46.K+100.016	1	12	2wFruc/2wCon	-0.0104839	0.00297384	0.643738	-5.81492
Ndufa2	Q9CQ75_64.K+100.016	1	13	2wFruc/2wCon	-0.232942	0.0496281	0.348635	-2.9523
Ndufa2	Q9CQ75_75.K+100.016	1	12	2wFruc/2wCon	-0.0350291	0.00294487	0.645233	-5.82474
Sdhb	Q9CQA3_128.K+100.016	1	13	2wFruc/2wCon	-0.0769455	0.00316026	0.634149	-5.75394
Sdhb	Q9CQA3_235.K+100.016	1	12	2wFruc/2wCon	-0.226234	0.00659658	0.548722	-5.01459
Sdhb	Q9CQA3_263.K+100.016	1	13	2wFruc/2wCon	0.406094	0.190852	0.203858	-1.44448
Sdhb	Q9CQA3_53.K+100.016	1	12	2wFruc/2wCon	0.156806	0.0236398	0.425155	-3.7209
Sdhb	Q9CQA3_57.K+100.016	1	13	2wFruc/2wCon	0.253219	0.326947	0.138351	-0.722025
Ndufb4	Q9CQC7_120.K+100.016	1	13	2wFruc/2wCon	0.116759	0.00454755	0.588479	-5.38861
Ndufb4	Q9CQC7_55.K+100.016	1	11	2wFruc/2wCon	-0.0198079	0.00309214	0.637408	-5.7758
Nipsnap3b	Q9CQE1_105.K+100.016	2	24	2wFruc/2wCon	0.0257134	2.2e-05	0.692522	-10.7234
Nipsnap3b	Q9CQE1_45.K+100.016	1	13	2wFruc/2wCon	-0.012053	0.00276806	0.65582	-5.88684
Nipsnap3b	Q9CQE1_48.K+100.016	1	13	2wFruc/2wCon	-0.661675	0.1366	0.240914	-1.84382
Nipsnap3b	Q9CQE1_57.K+100.016	1	13	2wFruc/2wCon	-0.609415	0.156843	0.226074	-1.6819
Nipsnap3b	Q9CQE1_89.K+100.016	1	13	2wFruc/2wCon	-0.417768	0.103436	0.270182	-2.15962
Ndufb5	Q9CQH3_58.K+100.016	1	13	2wFruc/2wCon	-0.270272	0.0276029	0.409523	-3.56184
Ndufb9	Q9CQJ8_121.K+100.016	1	13	2wFruc/2wCon	0.00664125	0.00278717	0.65463	-5.87994
Trap1	Q9CQN1_264.K+100.016	1	7	2wFruc/2wCon	1.02436	0.482887	0.0924087	-0.0684791
Trap1	Q9CQN1_326.K+100.016	1	13	2wFruc/2wCon	-0.292235	0.120792	0.254058	-1.98495
Trap1	Q9CQN1_334.K+100.016	1	13	2wFruc/2wCon	-0.231552	0.0101555	0.506343	-4.57954
Trap1	Q9CQN1_384.K+100.016	1	11	2wFruc/2wCon	-0.318102	0.024615	0.420766	-3.67948
Trap1	Q9CQN1_426.K+100.016	1	13	2wFruc/2wCon	-0.188676	0.0157818	0.465886	-4.13299
Trap1	Q9CQN1_433.K+100.016	2	25	2wFruc/2wCon	-0.00928921	2.69e-05	0.69144	-10.5226
Trap1	Q9CQN1_434.K+100.016	1	12	2wFruc/2wCon	-0.0820429	0.0036651	0.614347	-5.60523
Atp5pb	Q9CQQ7_131.K+100.016	1	13	2wFruc/2wCon	-0.263665	0.229262	0.181269	-1.21248
Atp5pb	Q9CQQ7_139.K+100.016	2	22	2wFruc/2wCon	0.0178779	0.00483311	0.5823	-5.32742
Atp5pb	Q9CQQ7_144.K+100.016	1	14	2wFruc/2wCon	-0.540078	0.981762	0.00210062	3.98581
Atp5pb	Q9CQQ7_154.K+100.016	2	19	2wFruc/2wCon	-0.391191	0.00766328	0.533719	-4.86362
Atp5pb	Q9CQQ7_162.K+100.016	1	13	2wFruc/2wCon	-0.431919	0.635948	0.0574972	0.557819
Atp5pb	Q9CQQ7_221.K+100.016	1	13	2wFruc/2wCon	-0.390839	0.0999274	0.274303	-2.19803
Atp5pb	Q9CQQ7_225.K+100.016	1	13	2wFruc/2wCon	0.177719	0.0180087	0.45327	-3.99873
Atp5pb	Q9CQQ7_233.K+100.016	1	13	2wFruc/2wCon	-0.223447	0.0546779	0.338801	-2.85007
Atp5pb	Q9CQQ7_238.K+100.016	1	12	2wFruc/2wCon	0.129662	0.00446425	0.590797	-5.40718
Atp5pb	Q9CQQ7_244.K+100.016	1	13	2wFruc/2wCon	-0.121527	0.00949297	0.512734	-4.64767
Rps21	Q9CQR2_74.K+100.016	1	13	2wFruc/2wCon	0.336322	0.17074	0.216367	-1.58039
Acot13	Q9CQR4_127.K+100.016	1	13	2wFruc/2wCon	0.0651562	0.00442246	0.591816	-5.41663
Acot13	Q9CQR4_27.K+100.016	1	13	2wFruc/2wCon	-0.139666	0.00717092	0.540673	-4.93052
Acot13	Q9CQR4_37.K+100.016	2	24	2wFruc/2wCon	-0.368898	0.00867374	0.521669	-4.73874
Acot13	Q9CQR4_43.K+100.016	2	18	2wFruc/2wCon	0.1366	0.126425	0.248473	-1.93295
Ndufa6	Q9CQZ5_90.K+100.016	2	20	2wFruc/2wCon	-0.00933983	0.000934406	0.675669	-6.97467
Ndufb3	Q9CQZ6_29.K+100.016	1	13	2wFruc/2wCon	-0.245981	0.0274799	0.410139	-3.56644
Ndufb3	Q9CQZ6_40.K+100.016	1	13	2wFruc/2wCon	0.116431	0.00792176	0.530264	-4.83019
Ndufab1	Q9CR21_88.K+100.016	1	13	2wFruc/2wCon	0.072449	0.00327911	0.628604	-5.7169
Ndufab1	Q9CR21_92.K+100.016	1	11	2wFruc/2wCon	0.178807	0.00767543	0.53355	-4.86203
Ndufab1	Q9CR21_97.K+100.016	1	13	2wFruc/2wCon	-0.204897	0.00449071	0.590013	-5.40124
Slc25a11	Q9CR62_162.K+100.016	1	12	2wFruc/2wCon	0.0742486	0.0038002	0.609692	-5.5689
Slc25a11	Q9CR62_256.K+100.016	1	11	2wFruc/2wCon	0.0915477	0.00396854	0.604377	-5.52538
Uqcrfs1	Q9CR68_168.K+100.016	1	9	2wFruc/2wCon	0.960453	0.999792	2.1e-05	8.47946
Chchd3	Q9CRB9_173.K+100.016	1	9	2wFruc/2wCon	0.338289	0.0131212	0.482543	-4.32032
Mrps22	Q9CXW2_122.K+100.016	1	10	2wFruc/2wCon	-0.317977	0.0213377	0.435942	-3.82571
Rpl11	Q9CXW4_67.K+100.016	1	12	2wFruc/2wCon	-0.108964	0.0040758	0.601572	-5.4986
Ndufs4	Q9CXZ1_96.K+100.016	1	12	2wFruc/2wCon	-0.125553	0.00522767	0.573824	-5.24855
Ndufs4	Q9CXZ1_98.K+100.016	2	23	2wFruc/2wCon	-0.247109	0.000654813	0.676833	-7.33051
Ssbp1	Q9CYR0_103.K+100.016	1	11	2wFruc/2wCon	0.282204	0.0468075	0.353978	-3.01377
Hdhd3	Q9CYW4_15.K+100.016	1	13	2wFruc/2wCon	-0.535804	0.0316863	0.394806	-3.41967
Uqcrc1	Q9CZ13_102.K+100.016	1	12	2wFruc/2wCon	-0.0936562	0.00322655	0.630725	-5.73311
Uqcrc1	Q9CZ13_111.K+100.016	1	13	2wFruc/2wCon	-0.207037	0.00320957	0.631538	-5.7384
Uqcrc1	Q9CZ13_248.K+100.016	2	26	2wFruc/2wCon	-0.0165841	6.81e-05	0.686616	-9.59436
Uqcrc1	Q9CZ13_85.K+100.016	1	13	2wFruc/2wCon	-0.677964	0.0283388	0.406961	-3.53478
Pcbd2	Q9CZL5_120.K+100.016	1	12	2wFruc/2wCon	0.194832	0.00516279	0.574929	-5.2611
Pcbd2	Q9CZL5_124.K+100.016	2	25	2wFruc/2wCon	-0.0749384	0.000139048	0.683144	-8.88055
Pcbd2	Q9CZL5_131.K+100.016	1	13	2wFruc/2wCon	-0.586236	0.026834	0.412545	-3.59089
Aldh1b1	Q9CZS1_431.K+100.016	1	13	2wFruc/2wCon	-0.684036	0.999741	2.77e-05	8.25747
Aldh1b1	Q9CZS1_53.K+100.016	1	12	2wFruc/2wCon	-0.766978	0.997353	0.000305297	5.9315
Aldh1b1	Q9CZS1_54.K+100.016	1	13	2wFruc/2wCon	-0.563697	0.0442033	0.360468	-3.07375
Aldh1b1	Q9CZS1_83.K+100.016	1	13	2wFruc/2wCon	-1.02733	1	1.8e-10	19.763
Cs	Q9CZU6_103.K+100.016	2	23	2wFruc/2wCon	-0.0694008	0.00159807	0.673611	-6.43736
Cs	Q9CZU6_321.K+100.016	2	26	2wFruc/2wCon	-0.362634	0.00219182	0.672386	-6.12083
Cs	Q9CZU6_327.K+100.016	2	23	2wFruc/2wCon	-0.0606265	0.000925089	0.675724	-6.98469
Cs	Q9CZU6_370.K+100.016	2	26	2wFruc/2wCon	0.14617	0.311384	0.143758	-0.793658
Cs	Q9CZU6_375.K+100.016	2	15	2wFruc/2wCon	0.199313	6.33e-05	0.686975	-9.66725
Cs	Q9CZU6_393.K+100.016	1	12	2wFruc/2wCon	-0.0682992	0.00317395	0.633469	-5.7496
Cs	Q9CZU6_43.K+100.016	1	13	2wFruc/2wCon	-0.117191	0.00622041	0.554349	-5.07368
Cs	Q9CZU6_450.K+100.016	3	37	2wFruc/2wCon	-0.0368659	0.642302	0.0563202	0.585368
Cs	Q9CZU6_76.K+100.016	2	26	2wFruc/2wCon	-0.433078	0.000440887	0.678423	-7.72628
Mpc2	Q9D023_26.K+100.016	1	13	2wFruc/2wCon	0.256796	0.0424702	0.364799	-3.11555
Pdhb	Q9D051_227.K+100.016	1	13	2wFruc/2wCon	1.19182	0.999999	1.09e-07	13.725
Pdhb	Q9D051_354.K+100.016	1	12	2wFruc/2wCon	-0.047558	0.0032529	0.629516	-5.72495
Cyc1	Q9D0M3_315.K+100.016	1	10	2wFruc/2wCon	0.0148143	0.00322707	0.63069	-5.73295
Cyc1	Q9D0M3_318.K+100.016	1	11	2wFruc/2wCon	-0.299444	0.00855121	0.523142	-4.75309
Hint2	Q9D0S9_120.K+100.016	1	13	2wFruc/2wCon	-0.355665	0.0688152	0.315033	-2.60503
Hint2	Q9D0S9_128.K+100.016	2	25	2wFruc/2wCon	0.0616383	0.0302395	0.399604	-3.4679
Gatd3a	Q9D172_149.K+100.016	1	13	2wFruc/2wCon	-0.550303	0.993152	0.000790445	4.97693
Gatd3a	Q9D172_155.K+100.016	1	10	2wFruc/2wCon	-1.27896	0.644901	0.0556031	0.596701
Gatd3a	Q9D172_162.K+100.016	1	12	2wFruc/2wCon	-0.136691	0.00545304	0.56853	-5.20611
Gatd3a	Q9D172_168.K+100.016	1	13	2wFruc/2wCon	-0.790716	0.881821	0.0152007	2.00979
Gatd3a	Q9D172_186.K+100.016	1	13	2wFruc/2wCon	-0.498781	0.997327	0.000306768	5.92185
Gatd3a	Q9D172_221.K+100.016	1	13	2wFruc/2wCon	-0.198982	0.0111551	0.497522	-4.48464
Gatd3a	Q9D172_231.K+100.016	1	13	2wFruc/2wCon	-0.54729	0.0217961	0.433669	-3.80399
Mcee	Q9D1I5_62.K+100.016	1	13	2wFruc/2wCon	-0.470286	0.0733508	0.3078	-2.53632
Mmab	Q9D273_224.K+100.016	1	10	2wFruc/2wCon	0.491857	0.01632	0.462433	-4.09891
Dlst	Q9D2G2_153.K+100.016	1	12	2wFruc/2wCon	0.884073	0.162847	0.222019	-1.6372
Dlst	Q9D2G2_155.K+100.016	1	13	2wFruc/2wCon	-0.454033	0.00841857	0.524548	-4.76886
Dlst	Q9D2G2_268.K+100.016	1	12	2wFruc/2wCon	-0.43684	0.00974612	0.510147	-4.62109
Dlst	Q9D2G2_273.K+100.016	1	4	2wFruc/2wCon	-2.11834	0.969813	0.00374447	3.4697
Dlst	Q9D2G2_274.K+100.016	1	13	2wFruc/2wCon	0.0226132	0.00282688	0.652021	-5.86575
Dlst	Q9D2G2_278.K+100.016	2	26	2wFruc/2wCon	-0.358761	0.0218957	0.433057	-3.79932
Mrpl19	Q9D338_178.K+100.016	1	13	2wFruc/2wCon	0.187857	0.00591313	0.55999	-5.12465
Ephx1	Q9D379_197.K+100.016	1	10	2wFruc/2wCon	0.0399286	0.00333597	0.626313	-5.69965
Atp5f1d	Q9D3D9_136.K+100.016	1	13	2wFruc/2wCon	-0.248046	0.126946	0.247962	-1.92824
Atp5f1d	Q9D3D9_165.K+100.016	1	13	2wFruc/2wCon	-0.148083	0.00786079	0.531061	-4.83798
Oxsm	Q9D404_174.K+100.016	1	13	2wFruc/2wCon	-0.114457	0.0120088	0.490872	-4.41003
Slc25a22	Q9D6M3_188.K+100.016	1	10	2wFruc/2wCon	-0.180272	0.00434063	0.593839	-5.43539
Slc25a22	Q9D6M3_83.K+100.016	1	13	2wFruc/2wCon	-0.191223	0.0286455	0.405449	-3.5237
Idh3a	Q9D6R2_100.K+100.016	2	24	2wFruc/2wCon	-0.790504	0.126787	0.248154	-1.92967
Idh3a	Q9D6R2_177.K+100.016	1	10	2wFruc/2wCon	0.234182	0.0158398	0.465411	-4.12926
Idh3a	Q9D6R2_336.K+100.016	1	12	2wFruc/2wCon	-0.217604	0.0185449	0.450047	-3.96884
Idh3a	Q9D6R2_58.K+100.016	1	13	2wFruc/2wCon	-0.209909	0.00777877	0.531998	-4.84855
Msra	Q9D6Y7_104.K+100.016	1	9	2wFruc/2wCon	-0.164195	0.0134993	0.4795	-4.29153
Msra	Q9D6Y7_110.K+100.016	1	12	2wFruc/2wCon	-0.039395	0.00308532	0.637732	-5.77801
Msra	Q9D6Y7_179.K+100.016	1	13	2wFruc/2wCon	-0.0461558	0.00305711	0.639396	-5.78722
Acad8	Q9D7B6_269.K+100.016	1	13	2wFruc/2wCon	-0.578173	0.0113824	0.495826	-4.46424
Acad8	Q9D7B6_78.K+100.016	1	10	2wFruc/2wCon	-0.299919	0.059645	0.329497	-2.75785
Echdc3	Q9D7J9_76.K+100.016	1	11	2wFruc/2wCon	-0.694295	0.306714	0.145152	-0.815528
Pipox	Q9D826_126.K+100.016	1	11	2wFruc/2wCon	-0.597723	0.969882	0.00373258	3.47204
Uqcrb	Q9D855_12.K+100.016	1	13	2wFruc/2wCon	-0.190377	0.0176158	0.455664	-4.02118
Uqcrb	Q9D855_19.K+100.016	1	13	2wFruc/2wCon	-0.0364631	0.00291486	0.646813	-5.83501
Uqcrb	Q9D855_45.K+100.016	1	13	2wFruc/2wCon	-0.190447	0.00388288	0.607042	-5.54729
Uqcrb	Q9D855_78.K+100.016	1	11	2wFruc/2wCon	-0.00477009	0.00300635	0.642047	-5.80402
Uqcrb	Q9D855_88.K+100.016	1	13	2wFruc/2wCon	-0.565463	0.096469	0.278634	-2.23709
Uqcrb	Q9D855_96.K+100.016	1	5	2wFruc/2wCon	-0.610685	0.0108766	0.49982	-4.51021
Echdc1	Q9D9V3_123.K+100.016	1	13	2wFruc/2wCon	-0.338436	0.0770342	0.30365	-2.48334
Echdc1	Q9D9V3_232.K+100.016	1	12	2wFruc/2wCon	-0.284086	0.027579	0.409743	-3.56274
Mrpl12	Q9DB15_141.K+100.016	1	13	2wFruc/2wCon	0.0130891	0.00285197	0.650567	-5.85689
Atp5po	Q9DB20_100.K+100.016	1	3	2wFruc/2wCon	0.501973	0.0136037	0.478839	-4.28372
Atp5po	Q9DB20_158.K+100.016	1	5	2wFruc/2wCon	0.56015	0.04482	0.358487	-3.05924
Atp5po	Q9DB20_162.K+100.016	1	13	2wFruc/2wCon	0.00793746	0.0027462	0.656986	-5.89479
Atp5po	Q9DB20_172.K+100.016	1	13	2wFruc/2wCon	0.291069	0.00598346	0.558707	-5.11276
Atp5po	Q9DB20_176.K+100.016	1	13	2wFruc/2wCon	0.184096	0.00384952	0.608103	-5.55595
Atp5po	Q9DB20_192.K+100.016	2	24	2wFruc/2wCon	0.467724	1	3.56e-09	17.0108
Atp5po	Q9DB20_199.K+100.016	1	15	2wFruc/2wCon	0.155138	0.0252153	0.418506	-3.65477
Atp5po	Q9DB20_54.K+100.016	2	26	2wFruc/2wCon	-0.270356	0.000854301	0.676054	-7.06437
Atp5po	Q9DB20_60.K+100.016	2	26	2wFruc/2wCon	0.238468	0.0203349	0.4404	-3.87487
Atp5po	Q9DB20_70.K+100.016	1	13	2wFruc/2wCon	0.167352	0.0260129	0.41528	-3.62281
Atp5po	Q9DB20_84.K+100.016	1	11	2wFruc/2wCon	0.0112189	0.00309984	0.636997	-5.7733
Iah1	Q9DB29_63.K+100.016	1	12	2wFruc/2wCon	0.181589	0.0319927	0.394069	-3.40973
Uqcrc2	Q9DB77_109.K+100.016	1	13	2wFruc/2wCon	0.433236	0.0244147	0.421573	-3.68785
Uqcrc2	Q9DB77_159.K+100.016	1	13	2wFruc/2wCon	-0.468303	0.018098	0.452468	-3.99369
Uqcrc2	Q9DB77_199.K+100.016	2	26	2wFruc/2wCon	0.372533	0.0206503	0.438761	-3.85916
Uqcrc2	Q9DB77_250.K+100.016	1	13	2wFruc/2wCon	0.164091	0.0129731	0.483676	-4.33182
Uqcrc2	Q9DB77_375.K+100.016	1	12	2wFruc/2wCon	-0.242618	0.00581121	0.562013	-5.14214
Uqcrc2	Q9DB77_66.K+100.016	1	13	2wFruc/2wCon	0.251213	0.0325321	0.392359	-3.39245
Uqcrc2	Q9DB77_92.K+100.016	1	13	2wFruc/2wCon	-0.00800373	0.00275247	0.65671	-5.8925
Uqcrc2	Q9DB77_98.K+100.016	1	13	2wFruc/2wCon	0.0539736	0.00325178	0.629605	-5.7253
Aldh7a1	Q9DBF1_109.K+100.016	1	7	2wFruc/2wCon	-0.460771	0.00694607	0.544061	-4.96261
Aldh7a1	Q9DBF1_116.K+100.016	1	11	2wFruc/2wCon	0.0254142	0.00314979	0.634601	-5.75726
Aldh7a1	Q9DBF1_124.K+100.016	1	13	2wFruc/2wCon	0.141091	0.0136032	0.478874	-4.28375
Aldh7a1	Q9DBF1_390.K+100.016	1	12	2wFruc/2wCon	-0.329004	0.0239016	0.423727	-3.70962
Aldh7a1	Q9DBF1_462.K+100.016	1	13	2wFruc/2wCon	0.0401999	0.00316097	0.634097	-5.75371
Aldh7a1	Q9DBF1_86.K+100.016	2	26	2wFruc/2wCon	-0.169961	0.000739318	0.676423	-7.20904
Aldh7a1	Q9DBF1_94.K+100.016	2	25	2wFruc/2wCon	-0.0854188	4.13e-05	0.689142	-10.0947
Aldh7a1	Q9DBF1_97.K+100.016	1	13	2wFruc/2wCon	-0.818163	0.408135	0.110135	-0.371681
Cyp27a1	Q9DBG1_232.K+100.016	1	13	2wFruc/2wCon	-0.275962	0.0248846	0.419787	-3.66831
Cyp27a1	Q9DBG1_365.K+100.016	1	13	2wFruc/2wCon	-0.340085	0.00972695	0.510271	-4.62308
Cyp27a1	Q9DBG1_375.K+100.016	1	13	2wFruc/2wCon	-0.0657116	0.0034802	0.620994	-5.65718
Cyp27a1	Q9DBG1_393.K+100.016	1	13	2wFruc/2wCon	-0.177945	0.0232888	0.426576	-3.73622
Cyp27a1	Q9DBG1_523.K+100.016	1	12	2wFruc/2wCon	0.0892641	0.00506504	0.576958	-5.28031
Acadsb	Q9DBL1_165.K+100.016	1	13	2wFruc/2wCon	0.0537002	0.00325244	0.629534	-5.72509
Acadsb	Q9DBL1_278.K+100.016	1	13	2wFruc/2wCon	-0.208125	0.0239606	0.423432	-3.70709
Acadsb	Q9DBL1_284.K+100.016	1	13	2wFruc/2wCon	-0.216626	0.0473587	0.353101	-3.00149
Acadsb	Q9DBL1_70.K+100.016	1	12	2wFruc/2wCon	-0.0121116	0.00292027	0.646553	-5.83315
Ehhadh	Q9DBM2_189.K+100.016	1	13	2wFruc/2wCon	-0.159742	0.00656082	0.549486	-5.02006
Ehhadh	Q9DBM2_248.K+100.016	1	13	2wFruc/2wCon	0.0347189	0.00286283	0.649835	-5.85308
Ehhadh	Q9DBM2_329.K+100.016	1	13	2wFruc/2wCon	-0.550636	0.947987	0.00646637	2.90285
Ehhadh	Q9DBM2_336.K+100.016	1	12	2wFruc/2wCon	-0.375254	0.997094	0.000331437	5.83796
Ehhadh	Q9DBM2_344.K+100.016	1	13	2wFruc/2wCon	-0.385911	0.193593	0.202264	-1.42683
Ehhadh	Q9DBM2_355.K+100.016	1	13	2wFruc/2wCon	-0.0847444	0.00353735	0.618873	-5.64083
Ehhadh	Q9DBM2_38.K+100.016	1	13	2wFruc/2wCon	-0.270859	0.0178581	0.454184	-4.00728
Ehhadh	Q9DBM2_572.K+100.016	1	11	2wFruc/2wCon	-0.640721	0.452351	0.0991517	-0.191176
Ehhadh	Q9DBM2_579.K+100.016	1	13	2wFruc/2wCon	-0.524873	0.999999	5.49e-08	14.3802
Ehhadh	Q9DBM2_611.K+100.016	1	8	2wFruc/2wCon	-0.717018	0.982831	0.0019588	4.04731
Dmgdh	Q9DBT9_107.K+100.016	1	13	2wFruc/2wCon	0.00370331	0.00279004	0.654521	-5.87891
Dmgdh	Q9DBT9_141.K+100.016	3	30	2wFruc/2wCon	-0.0391904	7.07e-06	0.694441	-11.8595
Dmgdh	Q9DBT9_201.K+100.016	2	24	2wFruc/2wCon	0.0567764	3.51e-05	0.689987	-10.2573
Dmgdh	Q9DBT9_207.K+100.016	1	12	2wFruc/2wCon	-0.0937066	0.0031219	0.635863	-5.76619
Dmgdh	Q9DBT9_216.K+100.016	1	13	2wFruc/2wCon	-0.714106	0.0283272	0.40705	-3.5352
Dmgdh	Q9DBT9_250.K+100.016	1	13	2wFruc/2wCon	0.201757	0.00363474	0.61506	-5.61358
Dmgdh	Q9DBT9_427.K+100.016	1	13	2wFruc/2wCon	-0.258655	0.828439	0.0225394	1.5746
Dmgdh	Q9DBT9_469.K+100.016	1	13	2wFruc/2wCon	-0.0737217	0.00636179	0.552307	-5.05106
Dmgdh	Q9DBT9_516.K+100.016	2	26	2wFruc/2wCon	0.338991	0.796935	0.0277475	1.36725
Dmgdh	Q9DBT9_750.K+100.016	1	12	2wFruc/2wCon	0.00492977	0.00293999	0.645625	-5.82641
Dmgdh	Q9DBT9_754.K+100.016	2	19	2wFruc/2wCon	0.146006	0.000105671	0.684257	-9.15508
Dmgdh	Q9DBT9_788.K+100.016	1	13	2wFruc/2wCon	-0.338908	0.9713	0.00352372	3.52175
Pmpca	Q9DC61_298.K+100.016	1	13	2wFruc/2wCon	-0.282084	0.109552	0.264103	-2.09532
Pmpca	Q9DC61_472.K+100.016	1	7	2wFruc/2wCon	-0.00998007	0.00376907	0.610817	-5.57715
Pmpca	Q9DC61_477.K+100.016	1	13	2wFruc/2wCon	-0.14367	0.0086851	0.521492	-4.73742
Ndufa9	Q9DC69_157.K+100.016	1	12	2wFruc/2wCon	0.0123595	0.00290952	0.647153	-5.83685
Ndufa9	Q9DC69_175.K+100.016	1	13	2wFruc/2wCon	-0.172957	0.00897293	0.518547	-4.70453
Ndufa9	Q9DC69_189.K+100.016	1	12	2wFruc/2wCon	-1.0146	0.287555	0.153024	-0.907288
Ndufa9	Q9DC69_254.K+100.016	1	11	2wFruc/2wCon	1.00478	0.989222	0.00129273	4.51944
Ndufa9	Q9DC69_370.K+100.016	1	13	2wFruc/2wCon	-0.204964	0.0130841	0.482956	-4.32319
Ndufa8	Q9DCJ5_159.K+100.016	1	12	2wFruc/2wCon	0.011587	0.00289764	0.647735	-5.84096
Ethe1	Q9DCM0_172.K+100.016	1	13	2wFruc/2wCon	-0.209098	0.0212161	0.436589	-3.83155
Ethe1	Q9DCM0_66.K+100.016	1	13	2wFruc/2wCon	-0.00612976	0.00277867	0.655203	-5.883
Gstk1	Q9DCM2_116.K+100.016	1	13	2wFruc/2wCon	-0.285043	0.00621693	0.554426	-5.07424
Gstk1	Q9DCM2_158.K+100.016	2	25	2wFruc/2wCon	-0.0467518	0.0466042	0.354493	-3.01834
Gstk1	Q9DCM2_165.K+100.016	1	13	2wFruc/2wCon	-0.573567	0.473249	0.0941965	-0.107105
Gstk1	Q9DCM2_167.K+100.016	1	13	2wFruc/2wCon	-0.125258	0.00819394	0.52699	-4.79613
Gstk1	Q9DCM2_177.K+100.016	1	13	2wFruc/2wCon	-0.403224	0.00857456	0.522849	-4.75034
Gstk1	Q9DCM2_68.K+100.016	1	13	2wFruc/2wCon	-0.553666	0.999832	1.65e-05	8.6902
Gstk1	Q9DCM2_93.K+100.016	1	13	2wFruc/2wCon	-0.422075	0.998681	0.000151979	6.62958
Cyb5r3	Q9DCN2_115.K+100.016	1	11	2wFruc/2wCon	0.515029	0.491417	0.089724	-0.0343353
Cyb5r3	Q9DCN2_42.K+100.016	1	13	2wFruc/2wCon	-0.355615	0.0200874	0.441514	-3.88737
Mecr	Q9DCS3_210.K+100.016	1	12	2wFruc/2wCon	0.104766	0.004887	0.581302	-5.31628
Mecr	Q9DCS3_267.K+100.016	1	13	2wFruc/2wCon	-0.484615	0.999998	2.22e-07	12.9219
Mecr	Q9DCS3_317.K+100.016	1	9	2wFruc/2wCon	-0.303606	0.00486896	0.581733	-5.31999
Mecr	Q9DCS3_56.K+100.016	1	12	2wFruc/2wCon	-0.439642	0.207948	0.192788	-1.33734
Ndufb10	Q9DCS9_134.K+100.016	1	12	2wFruc/2wCon	0.324177	0.66185	0.0520422	0.671548
Etfb	Q9DCW4_110.K+100.016	1	13	2wFruc/2wCon	0.0904757	0.00518821	0.574577	-5.25617
Etfb	Q9DCW4_114.K+100.016	1	13	2wFruc/2wCon	-0.48029	0.0596511	0.329388	-2.75774
Etfb	Q9DCW4_116.K+100.016	2	26	2wFruc/2wCon	-0.334341	0.00563821	0.565051	-5.17253
Etfb	Q9DCW4_176.K+100.016	1	13	2wFruc/2wCon	0.0162577	0.00279613	0.654055	-5.87672
Etfb	Q9DCW4_205.K+100.016	1	13	2wFruc/2wCon	-0.470207	0.0791293	0.300807	-2.45424
Etfb	Q9DCW4_210.K+100.016	2	26	2wFruc/2wCon	-0.228195	0.000261463	0.6806	-8.24896
Etfb	Q9DCW4_248.K+100.016	1	13	2wFruc/2wCon	-0.320241	0.025581	0.417177	-3.63999
Etfb	Q9DCW4_26.K+100.016	1	13	2wFruc/2wCon	0.278196	0.0888575	0.288085	-2.32766
Etfb	Q9DCW4_35.K+100.016	1	13	2wFruc/2wCon	-0.630894	0.0124824	0.487518	-4.37087
Etfb	Q9DCW4_56.K+100.016	1	13	2wFruc/2wCon	-0.481755	0.872332	0.0165177	1.92174
Etfb	Q9DCW4_59.K+100.016	2	26	2wFruc/2wCon	-0.575111	0.980622	0.00224106	3.92406
Atp5pd	Q9DCX2_117.K+100.016	1	13	2wFruc/2wCon	0.0947457	0.00396171	0.604641	-5.52711
Atp5pd	Q9DCX2_149.K+100.016	2	26	2wFruc/2wCon	-0.118563	3.93e-05	0.689344	-10.1448
Atp5pd	Q9DCX2_32.K+100.016	1	13	2wFruc/2wCon	0.0594382	0.00323185	0.630512	-5.73146
Atp5pd	Q9DCX2_48.K+100.016	1	13	2wFruc/2wCon	-0.884458	0.0722909	0.309577	-2.55202
Atp5pd	Q9DCX2_63.K+100.016	2	25	2wFruc/2wCon	0.121587	4.51e-05	0.688736	-10.0069
Atp5pd	Q9DCX2_72.K+100.016	1	13	2wFruc/2wCon	0.14139	0.00501335	0.578301	-5.29063
Atp5pd	Q9DCX2_85.K+100.016	2	26	2wFruc/2wCon	-0.149108	2.77e-05	0.691216	-10.4924
Atp5pd	Q9DCX2_95.K+100.016	3	36	2wFruc/2wCon	-0.163962	4.45e-07	0.695465	-14.625
Atp5pd	Q9DCX2_99.K+100.016	1	13	2wFruc/2wCon	-0.853235	0.0319064	0.394254	-3.41252
Keg1	Q9DCY0_124.K+100.016	1	13	2wFruc/2wCon	-0.352738	0.976676	0.00276511	3.73468
Keg1	Q9DCY0_126.K+100.016	1	11	2wFruc/2wCon	-1.31579	0.497516	0.0881909	-0.0099352
Keg1	Q9DCY0_128.K+100.016	2	28	2wFruc/2wCon	-0.0533319	0.961278	0.00480891	3.21185
Keg1	Q9DCY0_19.K+100.016	1	13	2wFruc/2wCon	0.25452	0.0490525	0.350094	-2.96457
Keg1	Q9DCY0_266.K+100.016	1	13	2wFruc/2wCon	-0.403925	0.00753201	0.535735	-4.88103
Keg1	Q9DCY0_43.K+100.016	1	13	2wFruc/2wCon	-0.266984	0.58797	0.0668182	0.355578
Keg1	Q9DCY0_83.K+100.016	1	13	2wFruc/2wCon	-0.805413	0.992911	0.000821126	4.94213
Lactb	Q9EP89_288.K+100.016	1	13	2wFruc/2wCon	-0.120402	0.00611586	0.556041	-5.09074
Lactb	Q9EP89_383.K+100.016	1	12	2wFruc/2wCon	-0.0701956	0.00331008	0.627489	-5.70747
Aldh6a1	Q9EQ20_113.K+100.016	1	13	2wFruc/2wCon	-0.08833	0.00501148	0.578324	-5.291
Aldh6a1	Q9EQ20_117.K+100.016	1	13	2wFruc/2wCon	-0.00634558	0.00284829	0.650852	-5.85818
Aldh6a1	Q9EQ20_331.K+100.016	1	13	2wFruc/2wCon	-0.0452066	0.00312769	0.635501	-5.76433
Aldh6a1	Q9EQ20_364.K+100.016	1	13	2wFruc/2wCon	0.104515	0.004041	0.602498	-5.50722
Aldh6a1	Q9EQ20_376.K+100.016	1	12	2wFruc/2wCon	-0.197187	0.00376264	0.611034	-5.57886
Aldh6a1	Q9EQ20_47.K+100.016	1	13	2wFruc/2wCon	-0.204762	0.0194322	0.445302	-3.9212
Aldh6a1	Q9EQ20_52.K+100.016	2	25	2wFruc/2wCon	-0.639401	0.0591356	0.330372	-2.76697
Aldh6a1	Q9EQ20_52.K+100.016_Q9EQ20_55.K+100.016	1	13	2wFruc/2wCon	-0.428002	0.192827	0.202862	-1.43175
Aldh6a1	Q9EQ20_55.K+100.016	1	13	2wFruc/2wCon	-0.263104	0.049324	0.349365	-2.95876
Aldh6a1	Q9EQ20_76.K+100.016	4	41	2wFruc/2wCon	0.218272	0.99847	0.00017823	6.48067
Aldh6a1	Q9EQ20_87.K+100.016	2	20	2wFruc/2wCon	0.268431	0.0158173	0.465667	-4.1307
Dap3	Q9ER88_168.K+100.016	1	12	2wFruc/2wCon	-0.253984	0.017283	0.457399	-4.0406
Dap3	Q9ER88_196.K+100.016	1	11	2wFruc/2wCon	0.0700739	0.00332507	0.626784	-5.70293
Dap3	Q9ER88_200.K+100.016	1	13	2wFruc/2wCon	-0.13473	0.00483004	0.582458	-5.32806
Ivd	Q9JHI5_239.K+100.016	1	13	2wFruc/2wCon	-0.0607188	0.00384683	0.608202	-5.55665
Ivd	Q9JHI5_260.K+100.016	1	13	2wFruc/2wCon	-0.398107	0.0063831	0.552021	-5.0477
Ivd	Q9JHI5_56.K+100.016	1	13	2wFruc/2wCon	-0.057361	0.00339595	0.624269	-5.68177
Ivd	Q9JHI5_65.K+100.016	1	13	2wFruc/2wCon	0.00406988	0.00274032	0.657398	-5.89694
Ivd	Q9JHI5_76.K+100.016	1	13	2wFruc/2wCon	0.034769	0.002961	0.644512	-5.81926
Ide	Q9JHR7_192.K+100.016	1	13	2wFruc/2wCon	-0.366673	0.0609785	0.327138	-2.73432
Ide	Q9JHR7_308.K+100.016	1	10	2wFruc/2wCon	0.00695851	0.00317694	0.633295	-5.74866
Ide	Q9JHR7_436.K+100.016	1	13	2wFruc/2wCon	-0.125617	0.00688957	0.545081	-4.97083
Ide	Q9JHR7_656.K+100.016	1	12	2wFruc/2wCon	-0.447112	0.848997	0.0198331	1.72676
Ide	Q9JHR7_713.K+100.016	1	11	2wFruc/2wCon	-0.228752	0.176046	0.212606	-1.54337
Ide	Q9JHR7_899.K+100.016	1	9	2wFruc/2wCon	-0.553333	0.0169107	0.459423	-4.06275
Nit2	Q9JHW2_68.K+100.016	1	13	2wFruc/2wCon	0.174872	0.0297652	0.401007	-3.4842
Abcb10	Q9JI39_230.K+100.016	1	11	2wFruc/2wCon	-0.265723	0.0393192	0.373017	-3.19593
Akr1a1	Q9JII6_34.K+100.016	1	13	2wFruc/2wCon	0.0656305	0.00320194	0.631838	-5.74079
Mrpl39	Q9JKF7_201.K+100.016	1	13	2wFruc/2wCon	0.171686	0.00838106	0.524986	-4.77336
Mrpl39	Q9JKF7_231.K+100.016	1	10	2wFruc/2wCon	0.347946	0.0226471	0.4294	-3.76482
Aldh9a1	Q9JLJ2_246.K+100.016	1	12	2wFruc/2wCon	-0.535036	0.122621	0.252476	-1.96784
Aldh9a1	Q9JLJ2_298.K+100.016	1	13	2wFruc/2wCon	-0.0775526	0.00507472	0.576633	-5.2784
Aldh9a1	Q9JLJ2_30.K+100.016	1	13	2wFruc/2wCon	-0.156882	0.0109962	0.498787	-4.49914
Aldh9a1	Q9JLJ2_303.K+100.016	1	13	2wFruc/2wCon	-0.0803737	0.00377638	0.610561	-5.57521
Aldh9a1	Q9JLJ2_310.K+100.016	1	13	2wFruc/2wCon	-0.148527	0.014747	0.471598	-4.20186
Aldh9a1	Q9JLJ2_316.K+100.016	1	10	2wFruc/2wCon	-0.0520056	0.00354108	0.618665	-5.63977
Aldh9a1	Q9JLJ2_344.K+100.016	1	13	2wFruc/2wCon	0.0348963	0.00300171	0.642264	-5.80557
Aldh9a1	Q9JLJ2_347.K+100.016	1	13	2wFruc/2wCon	-0.297974	0.0142729	0.474517	-4.23502
Aldh9a1	Q9JLJ2_59.K+100.016	1	13	2wFruc/2wCon	0.0345217	0.00287937	0.648876	-5.8473
Aldh9a1	Q9JLJ2_63.K+100.016	1	13	2wFruc/2wCon	-0.229734	0.029117	0.403393	-3.50689
Txnrd2	Q9JLT4_137.K+100.016	1	11	2wFruc/2wCon	0.0572402	0.00321284	0.631397	-5.73738
Txnrd2	Q9JLT4_153.K+100.016	2	25	2wFruc/2wCon	0.350971	0.491485	0.0896671	-0.0340635
Txnrd2	Q9JLT4_285.K+100.016	1	9	2wFruc/2wCon	0.208817	0.00440817	0.592291	-5.41988
Txnrd2	Q9JLT4_286.K+100.016	1	12	2wFruc/2wCon	0.609276	0.755682	0.034763	1.12915
Txnrd2	Q9JLT4_329.K+100.016	1	13	2wFruc/2wCon	0.413157	0.805801	0.0263528	1.42296
Txnrd2	Q9JLT4_337.K+100.016	1	13	2wFruc/2wCon	0.21601	0.0176568	0.455474	-4.01882
Txnrd2	Q9JLT4_64.K+100.016	1	13	2wFruc/2wCon	0.453415	0.999855	1.45e-05	8.83657
Txnrd2	Q9JLT4_79.K+100.016	1	12	2wFruc/2wCon	-0.168751	0.00867402	0.52164	-4.73871
Auh	Q9JLZ3_119.K+100.016	1	13	2wFruc/2wCon	-0.313773	0.00719094	0.540427	-4.92772
Auh	Q9JLZ3_135.K+100.016	1	13	2wFruc/2wCon	-0.154356	0.00928568	0.515324	-4.66995
Auh	Q9JLZ3_179.K+100.016	2	26	2wFruc/2wCon	0.270785	0.993606	0.000735014	5.04596
Auh	Q9JLZ3_186.K+100.016	2	25	2wFruc/2wCon	-0.0315052	0.999995	4.38e-07	12.2574
Auh	Q9JLZ3_245.K+100.016	1	12	2wFruc/2wCon	0.0867316	0.00393782	0.605512	-5.53318
Auh	Q9JLZ3_75.K+100.016	1	12	2wFruc/2wCon	0.126506	0.0120545	0.490472	-4.40619
Auh	Q9JLZ3_80.K+100.016	1	12	2wFruc/2wCon	0.0608144	0.00357953	0.617109	-5.62894
Auh	Q9JLZ3_84.K+100.016	2	24	2wFruc/2wCon	0.364397	0.995394	0.000512761	5.37571
Auh	Q9JLZ3_88.K+100.016	2	22	2wFruc/2wCon	0.216538	0.533299	0.0789404	0.133395
Slc25a13	Q9QXX4_104.K+100.016	1	10	2wFruc/2wCon	-0.233568	0.00864716	0.521994	-4.74184
Slc25a13	Q9QXX4_177.K+100.016	1	13	2wFruc/2wCon	0.0781869	0.0041365	0.599646	-5.48376
Slc25a13	Q9QXX4_18.K+100.016	2	26	2wFruc/2wCon	0.0633905	3.55e-05	0.689924	-10.2472
Slc25a13	Q9QXX4_23.K+100.016	1	10	2wFruc/2wCon	0.333857	0.207678	0.193189	-1.33898
Slc25a13	Q9QXX4_235.K+100.016	2	25	2wFruc/2wCon	0.162398	0.000142338	0.683039	-8.85716
Slc25a13	Q9QXX4_245.K+100.016	1	13	2wFruc/2wCon	0.265614	0.0108582	0.500045	-4.51192
Slc25a13	Q9QXX4_354.K+100.016	1	4	2wFruc/2wCon	0.991893	0.180141	0.210027	-1.51539
Slc25a13	Q9QXX4_406.K+100.016	1	13	2wFruc/2wCon	-0.0616226	0.00294703	0.645151	-5.82401
Slc25a13	Q9QXX4_485.K+100.016	1	13	2wFruc/2wCon	-0.118719	0.00495229	0.579864	-5.30294
Slc25a13	Q9QXX4_577.K+100.016	2	24	2wFruc/2wCon	-0.137107	0.000103733	0.68444	-9.17359
Slc25a13	Q9QXX4_581.K+100.016	2	25	2wFruc/2wCon	-0.117263	0.000104225	0.684349	-9.16885
Acot2	Q9QYR9_83.K+100.016	1	13	2wFruc/2wCon	-0.224893	0.0164537	0.461692	-4.09061
Slc25a10	Q9QZD8_158.K+100.016	2	22	2wFruc/2wCon	0.119083	0.0404369	0.369969	-3.16674
Acox1	Q9R0H0_216.K+100.016	1	13	2wFruc/2wCon	-0.237013	0.0114495	0.495269	-4.45829
Acox1	Q9R0H0_260.K+100.016	1	13	2wFruc/2wCon	-0.341536	0.173635	0.214323	-1.56008
Acox1	Q9R0H0_267.K+100.016	1	13	2wFruc/2wCon	-0.375556	0.0373515	0.378458	-3.24932
Acox1	Q9R0H0_349.K+100.016	1	13	2wFruc/2wCon	-0.402778	0.497493	0.0882474	-0.01003
Acox1	Q9R0H0_500.K+100.016	1	13	2wFruc/2wCon	-0.254377	0.0103968	0.504134	-4.5558
Acox1	Q9R0H0_542.K+100.016	1	13	2wFruc/2wCon	-0.241854	0.0217632	0.434117	-3.80553
Acox1	Q9R0H0_638.K+100.016	1	7	2wFruc/2wCon	-0.362537	0.013398	0.480507	-4.29916
Acox1	Q9R0H0_643.K+100.016	1	13	2wFruc/2wCon	-0.106747	0.00340868	0.623681	-5.67801
Sqor	Q9R112_134.K+100.016	1	10	2wFruc/2wCon	0.493205	0.963985	0.00447393	3.28714
Sqor	Q9R112_173.K+100.016	1	13	2wFruc/2wCon	-0.238258	0.0217561	0.434198	-3.80587
Sqor	Q9R112_180.K+100.016	1	11	2wFruc/2wCon	1.32512	0.999976	2.51e-06	10.6229
Ak2	Q9WTP6_62.K+100.016	1	13	2wFruc/2wCon	0.215377	0.0230058	0.427825	-3.74873
Ak3	Q9WTP7_165.K+100.016	1	11	2wFruc/2wCon	-0.257586	0.047748	0.352377	-2.99289
Ak3	Q9WTP7_189.K+100.016	1	13	2wFruc/2wCon	-0.110428	0.00508363	0.576447	-5.27663
Ak3	Q9WTP7_20.K+100.016	1	13	2wFruc/2wCon	-0.283781	0.069273	0.314298	-2.59791
Ak3	Q9WTP7_29.K+100.016	1	13	2wFruc/2wCon	-0.0294427	0.00289575	0.647864	-5.84161
Ak3	Q9WTP7_34.K+100.016	1	13	2wFruc/2wCon	-0.158711	0.0107328	0.500977	-4.52366
Prodh	Q9WU79_356.K+100.016	1	13	2wFruc/2wCon	0.0666446	0.00335161	0.625877	-5.69496
Prodh	Q9WU79_367.K+100.016	1	10	2wFruc/2wCon	-0.156691	0.00948361	0.512917	-4.64866
Suclg1	Q9WUM5_105.K+100.016	1	13	2wFruc/2wCon	0.500044	0.736312	0.0384735	1.02689
Suclg1	Q9WUM5_192.K+100.016	1	13	2wFruc/2wCon	0.774352	0.984912	0.00176774	4.17869
Suclg1	Q9WUM5_278.K+100.016	1	13	2wFruc/2wCon	0.447532	0.0279759	0.408244	-3.54804
Suclg1	Q9WUM5_48.K+100.016	1	12	2wFruc/2wCon	0.214491	0.00432436	0.594417	-5.43916
Suclg1	Q9WUM5_54.K+100.016	2	26	2wFruc/2wCon	0.662373	0.996486	0.000397211	5.64741
Suclg1	Q9WUM5_57.K+100.016	1	13	2wFruc/2wCon	0.596754	0.996927	0.000353492	5.782
Suclg1	Q9WUM5_90.K+100.016	1	9	2wFruc/2wCon	0.393782	0.0142402	0.474658	-4.23734
Eci2	Q9WUR2_138.K+100.016	1	13	2wFruc/2wCon	-0.442216	0.866394	0.0173846	1.86945
Eci2	Q9WUR2_158.K+100.016	1	13	2wFruc/2wCon	-0.0318493	0.00295106	0.645004	-5.82264
Eci2	Q9WUR2_159.K+100.016	2	23	2wFruc/2wCon	0.0665722	0.936755	0.00779453	2.6954
Ak4	Q9WUR9_175.K+100.016	1	12	2wFruc/2wCon	0.0168138	0.00291906	0.646602	-5.83357
Ak4	Q9WUR9_179.K+100.016	2	26	2wFruc/2wCon	-0.152056	5.09e-05	0.68819	-9.88466
Ak4	Q9WUR9_186.K+100.016	1	13	2wFruc/2wCon	-0.363172	0.995425	0.000506784	5.38262
Vapa	Q9WV55_211.K+100.016	1	9	2wFruc/2wCon	0.130529	0.00476613	0.584193	-5.34144
Decr2	Q9WV68_64.K+100.016	1	9	2wFruc/2wCon	-0.0624435	0.00363668	0.615003	-5.61304
Timm8a1	Q9WVA2_50.K+100.016	1	6	2wFruc/2wCon	-0.883933	0.0240311	0.422968	-3.70408
Timm8a1	Q9WVA2_54.K+100.016	1	12	2wFruc/2wCon	0.0151469	0.00291532	0.646797	-5.83486
Slc25a15	Q9WVD5_94.K+100.016	1	12	2wFruc/2wCon	0.0980175	0.00375527	0.611269	-5.58083
Gstz1	Q9WVL0_95.K+100.016	1	9	2wFruc/2wCon	0.104159	0.00593098	0.559588	-5.12162
Aadat	Q9WVM8_173.K+100.016	2	24	2wFruc/2wCon	-0.037445	4.51e-05	0.688749	-10.0073
Aadat	Q9WVM8_179.K+100.016	1	13	2wFruc/2wCon	-0.142197	0.00811624	0.527683	-4.80574
Aadat	Q9WVM8_184.K+100.016	1	9	2wFruc/2wCon	-0.304465	0.0442804	0.360012	-3.07192
Aadat	Q9WVM8_213.K+100.016	1	12	2wFruc/2wCon	0.0299009	0.00306404	0.639058	-5.78495
Aadat	Q9WVM8_263.K+100.016	1	13	2wFruc/2wCon	-0.0805523	0.00518909	0.574506	-5.25599
Aadat	Q9WVM8_327.K+100.016	1	13	2wFruc/2wCon	-0.122013	0.00544482	0.56882	-5.20763
Aadat	Q9WVM8_339.K+100.016	1	10	2wFruc/2wCon	-1.12972	0.473158	0.0942547	-0.107471
Aadat	Q9WVM8_361.K+100.016	1	12	2wFruc/2wCon	-0.317506	0.00452861	0.588941	-5.3928
Aadat	Q9WVM8_422.K+100.016	1	13	2wFruc/2wCon	-0.129795	0.0116674	0.493757	-4.43922
Aadat	Q9WVM8_69.K+100.016	1	12	2wFruc/2wCon	-0.0770155	0.00438338	0.592808	-5.42554
Bpnt1	Q9Z0S1_244.K+100.016	1	13	2wFruc/2wCon	0.36545	0.0908321	0.285933	-2.30352
Aifm1	Q9Z0X1_387.K+100.016	1	13	2wFruc/2wCon	-0.25036	0.0129845	0.483607	-4.33093
Aifm1	Q9Z0X1_592.K+100.016	2	25	2wFruc/2wCon	0.0847579	3.74e-05	0.689697	-10.1934
Nfs1	Q9Z1J3_159.K+100.016	1	13	2wFruc/2wCon	-0.119372	0.00354115	0.618646	-5.63976
Nfs1	Q9Z1J3_228.K+100.016	1	13	2wFruc/2wCon	-0.236486	0.015332	0.468286	-4.16236
Ndufa7	Q9Z1P6_40.K+100.016	2	25	2wFruc/2wCon	0.474244	1	1.04e-08	15.9513
Suclg2	Q9Z2I8_201.K+100.016	1	13	2wFruc/2wCon	-0.682488	0.491578	0.0895532	-0.0336929
Suclg2	Q9Z2I8_219.K+100.016	1	7	2wFruc/2wCon	0.277577	0.00642177	0.551631	-5.04162
Suclg2	Q9Z2I8_48.K+100.016	1	11	2wFruc/2wCon	-0.392261	0.0673591	0.31712	-2.62798
Suclg2	Q9Z2I8_67.K+100.016	1	13	2wFruc/2wCon	-0.0883738	0.00322668	0.630707	-5.73307
Suclg2	Q9Z2I8_74.K+100.016	1	12	2wFruc/2wCon	-0.676437	0.0499169	0.348113	-2.94619
Sucla2	Q9Z2I9_108.K+100.016	1	12	2wFruc/2wCon	0.0877336	0.00317914	0.63319	-5.74796
Sucla2	Q9Z2I9_88.K+100.016	1	13	2wFruc/2wCon	-0.360269	0.967536	0.00401324	3.39463
Plpbp	Q9Z2Y8_125.K+100.016	1	11	2wFruc/2wCon	-0.465436	0.996193	0.00042667	5.56706
Plpbp	Q9Z2Y8_81.K+100.016	1	11	2wFruc/2wCon	-0.0327713	0.00332449	0.626857	-5.70311
Plpbp	Q9Z2Y8_99.K+100.016	1	13	2wFruc/2wCon	-0.485769	0.908519	0.0113943	2.29569
Slc25a20	Q9Z2Z6_158.K+100.016	1	13	2wFruc/2wCon	-0.204931	0.0128994	0.484052	-4.33759
Slc25a20	Q9Z2Z6_170.K+100.016	2	22	2wFruc/2wCon	-0.269787	0.00213127	0.672497	-6.1489
Slc25a20	Q9Z2Z6_202.K+100.016	1	13	2wFruc/2wCon	-0.210343	0.00656096	0.54946	-5.02004
Agmat	A2AS89_199.K+100.016	2	26	2wGluc/2wCon	0.252767	0.0311843	0.396046	-3.43616
Agmat	A2AS89_223.K+100.016	1	13	2wGluc/2wCon	0.00228634	0.00274133	0.657337	-5.89657
Slc25a25	A2ASZ8_329.K+100.016	1	12	2wGluc/2wCon	-0.247083	0.0628013	0.323879	-2.70292
Mttp	O08601_278.K+100.016	1	11	2wGluc/2wCon	0.541346	0.0874222	0.289873	-2.34552
Dld	O08749_104.K+100.016	1	13	2wGluc/2wCon	-0.631199	0.959506	0.00512303	3.16527
Dld	O08749_122.K+100.016	3	35	2wGluc/2wCon	0.08039	0.995687	0.000482402	5.4417
Dld	O08749_127.K+100.016	1	6	2wGluc/2wCon	-0.451838	0.00580285	0.562162	-5.14359
Dld	O08749_132.K+100.016	1	13	2wGluc/2wCon	-0.617746	0.999061	0.000104228	6.97003
Dld	O08749_143.K+100.016	1	13	2wGluc/2wCon	-0.549562	0.999998	1.73e-07	13.198
Dld	O08749_146.K+100.016	2	25	2wGluc/2wCon	-0.274776	0.000313217	0.679771	-8.0683
Dld	O08749_155.K+100.016	1	13	2wGluc/2wCon	-0.272522	0.00678695	0.546257	-4.98594
Dld	O08749_159.K+100.016	1	13	2wGluc/2wCon	-0.152621	0.00755555	0.535372	-4.87789
Dld	O08749_166.K+100.016	1	13	2wGluc/2wCon	-0.151171	0.00710372	0.541572	-4.94001
Dld	O08749_277.K+100.016	1	13	2wGluc/2wCon	-0.299598	0.0395954	0.37238	-3.18864
Dld	O08749_334.K+100.016	1	12	2wGluc/2wCon	-0.644904	0.00846093	0.523934	-4.7638
Dld	O08749_346.K+100.016	1	7	2wGluc/2wCon	0.180184	0.00483217	0.582368	-5.32762
Dld	O08749_410.K+100.016	1	13	2wGluc/2wCon	-0.160585	0.011498	0.49481	-4.45402
Dld	O08749_420.K+100.016	1	13	2wGluc/2wCon	-0.624209	0.999997	2.78e-07	12.6934
Dld	O08749_430.K+100.016	1	12	2wGluc/2wCon	-0.090413	0.00449098	0.589969	-5.40118
Dld	O08749_445.K+100.016	1	6	2wGluc/2wCon	-0.338617	0.005011	0.57837	-5.2911
Dld	O08749_505.K+100.016	1	10	2wGluc/2wCon	-0.684084	0.0167232	0.459983	-4.07409
Dld	O08749_66.K+100.016	1	13	2wGluc/2wCon	-0.361256	0.129844	0.245404	-1.90233
Hsd17b10	O08756_105.K+100.016	1	13	2wGluc/2wCon	0.0700597	0.00366883	0.614076	-5.60421
Hsd17b10	O08756_107.K+100.016	2	26	2wGluc/2wCon	0.0469651	2.9e-05	0.690966	-10.4474
Hsd17b10	O08756_53.K+100.016	1	13	2wGluc/2wCon	-0.305398	0.669234	0.0506689	0.704723
Amacr	O09174_134.K+100.016	1	5	2wGluc/2wCon	-0.45204	0.0100523	0.507189	-4.58985
Amacr	O09174_269.K+100.016	1	11	2wGluc/2wCon	0.619435	0.107919	0.265908	-2.11218
Amacr	O09174_276.K+100.016	1	11	2wGluc/2wCon	0.104333	0.00470636	0.585557	-5.35412
Amacr	O09174_57.K+100.016	1	12	2wGluc/2wCon	-0.108482	0.00750039	0.536208	-4.88527
Phb2	O35129_200.K+100.016	1	13	2wGluc/2wCon	-0.872771	0.951931	0.00603459	2.98586
Phb2	O35129_216.K+100.016	1	12	2wGluc/2wCon	-0.0825058	0.0042779	0.595779	-5.45001
Phb2	O35129_244.K+100.016	1	13	2wGluc/2wCon	-0.300485	0.0916278	0.284733	-2.29392
Phb2	O35129_250.K+100.016	1	12	2wGluc/2wCon	-0.164549	0.0138312	0.476914	-4.2669
Phb2	O35129_262.K+100.016	1	13	2wGluc/2wCon	-0.132278	0.00915861	0.516865	-4.68386
Phb2	O35129_296.K+100.016	1	12	2wGluc/2wCon	-0.636034	0.0489627	0.350302	-2.96649
Phb2	O35129_89.K+100.016	1	8	2wGluc/2wCon	0.329123	0.00484995	0.582006	-5.32393
Agxt	O35423_256.K+100.016	1	11	2wGluc/2wCon	0.854318	0.0990338	0.275649	-2.20801
Agxt	O35423_322.K+100.016	1	13	2wGluc/2wCon	0.328991	0.0167591	0.459908	-4.07191
Agxt	O35423_330.K+100.016	2	23	2wGluc/2wCon	0.0575776	0.703692	0.0445354	0.864943
Agxt	O35423_334.K+100.016	1	13	2wGluc/2wCon	-0.0455197	0.00334931	0.625968	-5.69565
Ech1	O35459_150.K+100.016	1	13	2wGluc/2wCon	-0.378478	0.324315	0.139665	-0.734014
Ech1	O35459_230.K+100.016	3	41	2wGluc/2wCon	-0.152679	0.999994	5.42e-07	12.0004
Bhmt	O35490_232.K+100.016	1	12	2wGluc/2wCon	0.113983	0.00344312	0.622203	-5.66793
Bhmt	O35490_349.K+100.016	1	11	2wGluc/2wCon	0.0121793	0.00305686	0.63943	-5.78731
Bhmt	O35490_40.K+100.016	1	13	2wGluc/2wCon	0.19807	0.0043108	0.594886	-5.44231
Bhmt	O35490_98.K+100.016	1	13	2wGluc/2wCon	0.152192	0.00405542	0.602005	-5.50364
Fxn	O35943_189.K+100.016	1	10	2wGluc/2wCon	0.0961703	0.00391072	0.606158	-5.54011
Nipsnap1	O55125_143.K+100.016	1	13	2wGluc/2wCon	-0.0291253	0.0028082	0.653182	-5.8724
Nipsnap1	O55125_146.K+100.016	2	25	2wGluc/2wCon	0.161098	0.00032196	0.679677	-8.04076
Nipsnap1	O55125_157.K+100.016	1	13	2wGluc/2wCon	0.107647	0.00594144	0.559462	-5.11984
Nipsnap1	O55125_191.K+100.016	2	26	2wGluc/2wCon	-0.561983	0.00353209	0.618986	-5.64233
Nipsnap1	O55125_193.K+100.016	3	35	2wGluc/2wCon	-1.58468	1	2.85e-08	15.009
Nipsnap1	O55125_279.K+100.016	2	19	2wGluc/2wCon	-0.682552	0.0366373	0.380093	-3.26936
Clpp	O88696_199.K+100.016	1	13	2wGluc/2wCon	-0.262334	0.0572627	0.333905	-2.80114
Clpp	O88696_207.K+100.016	1	13	2wGluc/2wCon	-0.209215	0.0188038	0.4485	-3.95471
Gcat	O88986_184.K+100.016	2	20	2wGluc/2wCon	-0.400744	0.713012	0.0424441	0.910058
Gcat	O88986_365.K+100.016	1	12	2wGluc/2wCon	-0.335859	0.386716	0.11694	-0.461139
Gcat	O88986_42.K+100.016	1	12	2wGluc/2wCon	0.0825329	0.00336044	0.625604	-5.69232
Hba	P01942_12.K+100.016	1	13	2wGluc/2wCon	-0.369113	0.0143396	0.474056	-4.23029
Hba	P01942_17.K+100.016	1	12	2wGluc/2wCon	0.217428	0.0038706	0.607463	-5.55047
Hba	P01942_57.K+100.016	1	8	2wGluc/2wCon	0.567101	0.0114199	0.495499	-4.46091
Hbb-b1	P02088_67.K+100.016	1	11	2wGluc/2wCon	-0.00436232	0.00323879	0.630228	-5.72931
Mtnd5	P03921_434.K+100.016	1	11	2wGluc/2wCon	-0.44228	0.0527807	0.342265	-2.88739
Mtatp8	P03930_48.K+100.016	1	9	2wGluc/2wCon	0.162366	0.00519625	0.574436	-5.25461
Mtatp8	P03930_54.K+100.016	1	12	2wGluc/2wCon	-0.114675	0.011591	0.494152	-4.44587
Mtatp8	P03930_57.K+100.016	1	13	2wGluc/2wCon	-0.752551	0.893521	0.0136404	2.12722
Got2	P05202_122.K+100.016	1	13	2wGluc/2wCon	-1.34901	0.994658	0.000603337	5.22689
Got2	P05202_159.K+100.016	1	13	2wGluc/2wCon	-1.71015	0.944289	0.0069442	2.83025
Got2	P05202_185.K+100.016	1	9	2wGluc/2wCon	0.193572	0.00443551	0.591513	-5.41367
Got2	P05202_227.K+100.016	1	13	2wGluc/2wCon	-0.481283	0.0046734	0.586314	-5.36118
Got2	P05202_234.K+100.016	2	20	2wGluc/2wCon	-0.00398501	3.76e-05	0.689647	-10.1881
Got2	P05202_296.K+100.016	2	26	2wGluc/2wCon	-0.0814315	4.33e-05	0.688863	-10.0477
Got2	P05202_302.K+100.016	2	24	2wGluc/2wCon	-0.0177778	2.77e-05	0.691253	-10.495
Got2	P05202_309.K+100.016	2	26	2wGluc/2wCon	-0.352852	3.76e-05	0.689634	-10.188
Got2	P05202_338.K+100.016	1	13	2wGluc/2wCon	-0.110611	0.00908101	0.517527	-4.69245
Got2	P05202_345.K+100.016	3	29	2wGluc/2wCon	-0.985671	0.99944	6.09e-05	7.4869
Got2	P05202_363.K+100.016	1	13	2wGluc/2wCon	0.141503	0.0177089	0.45502	-4.01582
Got2	P05202_364.K+100.016	2	23	2wGluc/2wCon	0.364918	0.00028903	0.680132	-8.14869
Got2	P05202_396.K+100.016	2	25	2wGluc/2wCon	0.0294476	0.999933	6.94e-06	9.61821
Got2	P05202_404.K+100.016	3	38	2wGluc/2wCon	0.132012	1	1.61e-08	15.5688
Got2	P05202_59.K+100.016	2	23	2wGluc/2wCon	0.325007	1	1.86e-08	15.3519
Got2	P05202_73.K+100.016	4	51	2wGluc/2wCon	-0.531026	0.000211797	0.681386	-8.45967
Got2	P05202_82.K+100.016	1	13	2wGluc/2wCon	-0.259421	0.00375281	0.611348	-5.58149
Got2	P05202_90.K+100.016	3	38	2wGluc/2wCon	0.0788882	8.1e-06	0.694392	-11.7232
Hsp90b1	P08113_467.K+100.016	1	12	2wGluc/2wCon	-0.241575	0.00618223	0.555017	-5.07987
Hsp90b1	P08113_593.K+100.016	1	12	2wGluc/2wCon	0.184197	0.00644913	0.551162	-5.03734
Hsp90b1	P08113_633.K+100.016	1	13	2wGluc/2wCon	0.195334	0.00609594	0.556373	-5.09402
Hsp90b1	P08113_663.K+100.016	1	13	2wGluc/2wCon	-0.11382	0.00349982	0.620227	-5.65154
Hsp90b1	P08113_95.K+100.016	1	12	2wGluc/2wCon	-0.0821019	0.00378172	0.610423	-5.57379
Mdh2	P08249_165.K+100.016	1	13	2wGluc/2wCon	-0.748303	0.0266607	0.413155	-3.59754
Mdh2	P08249_185.K+100.016	1	13	2wGluc/2wCon	-1.3903	0.348877	0.129595	-0.623978
Mdh2	P08249_203.K+100.016	1	13	2wGluc/2wCon	-0.779327	0.0916197	0.284793	-2.29402
Mdh2	P08249_239.K+100.016	1	13	2wGluc/2wCon	0.58509	0.985119	0.0017546	4.19268
Mdh2	P08249_239.K+100.016_P08249_241.K+100.016	1	13	2wGluc/2wCon	-0.173831	0.00386061	0.607803	-5.55306
Mdh2	P08249_296.K+100.016	1	13	2wGluc/2wCon	-1.04089	0.725048	0.0402961	0.969644
Mdh2	P08249_301.K+100.016	2	26	2wGluc/2wCon	-0.0270278	2.17e-05	0.69267	-10.7362
Mdh2	P08249_307.K+100.016	1	13	2wGluc/2wCon	0.268285	0.0899227	0.286591	-2.31458
Mdh2	P08249_314.K+100.016	2	23	2wGluc/2wCon	-0.000296607	5.37e-05	0.687922	-9.83157
Mdh2	P08249_324.K+100.016	2	26	2wGluc/2wCon	-0.644202	0.150559	0.230765	-1.73022
Mdh2	P08249_328.K+100.016	1	13	2wGluc/2wCon	0.143034	0.0048183	0.582775	-5.3305
Mdh2	P08249_329.K+100.016	1	13	2wGluc/2wCon	-0.116839	0.00502208	0.578047	-5.28888
Mdh2	P08249_78.K+100.016	1	13	2wGluc/2wCon	-0.865252	0.246954	0.17179	-1.11492
Mdh2	P08249_91.K+100.016	1	8	2wGluc/2wCon	-0.0761004	0.00384578	0.608302	-5.55693
P4hb	P09103_108.K+100.016	1	9	2wGluc/2wCon	-0.174837	0.00514776	0.575163	-5.26403
P4hb	P09103_224.K+100.016	1	13	2wGluc/2wCon	-0.130917	0.00586609	0.560791	-5.13268
P4hb	P09103_273.K+100.016	1	13	2wGluc/2wCon	-0.413694	0.228236	0.182008	-1.2183
P4hb	P09103_311.K+100.016	1	4	2wGluc/2wCon	0.401846	0.00746074	0.536764	-4.89061
P4hb	P09103_446.K+100.016	1	13	2wGluc/2wCon	-0.510634	0.236643	0.177375	-1.17117
P4hb	P09103_67.K+100.016	1	13	2wGluc/2wCon	-0.164984	0.00451934	0.589291	-5.39486
P4hb	P09103_73.K+100.016	1	5	2wGluc/2wCon	-0.50882	0.0329677	0.39064	-3.3787
Sod2	P09671_114.K+100.016	2	26	2wGluc/2wCon	-0.601289	1	1.77e-08	15.4025
Sod2	P09671_122.K+100.016	1	13	2wGluc/2wCon	-0.480774	0.930299	0.00854685	2.59129
Sod2	P09671_130.K+100.016	3	39	2wGluc/2wCon	-0.576062	0.999999	1.2e-07	13.5984
Sod2	P09671_132.K+100.016	1	12	2wGluc/2wCon	-0.79137	0.359168	0.126355	-0.578976
Sod2	P09671_68.K+100.016	1	13	2wGluc/2wCon	-0.566149	0.834554	0.0216221	1.61825
Sod2	P09671_75.K+100.016	1	13	2wGluc/2wCon	-0.821048	0.304319	0.146216	-0.826814
Gpx1	P11352_119.K+100.016	1	13	2wGluc/2wCon	0.0451122	0.0030154	0.64153	-5.801
Gpx1	P11352_62.K+100.016	2	22	2wGluc/2wCon	0.49363	1	4.51e-13	25.4977
Gpx1	P11352_86.K+100.016	1	11	2wGluc/2wCon	0.290118	0.00411438	0.600248	-5.48915
Krt8	P11679_353.K+100.016	1	11	2wGluc/2wCon	0.0378275	0.00315685	0.634323	-5.75502
Otc	P11725_144.K+100.016	1	13	2wGluc/2wCon	0.0987948	0.00651921	0.550142	-5.02646
Otc	P11725_221.K+100.016	2	26	2wGluc/2wCon	-0.351392	0.999973	2.83e-06	10.503
Otc	P11725_231.K+100.016	1	13	2wGluc/2wCon	-0.932907	0.0397714	0.371643	-3.18402
Otc	P11725_238.K+100.016	1	13	2wGluc/2wCon	-0.0450142	0.00303588	0.640576	-5.79421
Otc	P11725_243.K+100.016	1	13	2wGluc/2wCon	-0.151267	0.00564226	0.564928	-5.17181
Otc	P11725_292.K+100.016	1	13	2wGluc/2wCon	-0.971781	0.258925	0.164985	-1.05156
Otc	P11725_307.K+100.016	1	13	2wGluc/2wCon	-0.094312	0.00386468	0.607703	-5.552
Otc	P11725_68.K+100.016	1	12	2wGluc/2wCon	-0.00925058	0.00288755	0.648379	-5.84446
Otc	P11725_70.K+100.016	3	23	2wGluc/2wCon	0.0854691	1.23e-06	0.695027	-13.6056
Otc	P11725_88.K+100.016	2	25	2wGluc/2wCon	0.366927	1	3.1e-10	19.3409
Cox5a	P12787_109.K+100.016	1	12	2wGluc/2wCon	-0.0422791	0.0030566	0.639447	-5.78739
Cox5a	P12787_68.K+100.016	1	11	2wGluc/2wCon	-0.42398	0.028468	0.406117	-3.53009
Rpl7a	P12970_97.K+100.016	1	13	2wGluc/2wCon	-0.195368	0.00784238	0.531317	-4.84034
Calr	P14211_153.K+100.016	1	10	2wGluc/2wCon	-0.199946	0.0075258	0.535874	-4.88186
Calr	P14211_62.K+100.016	1	10	2wGluc/2wCon	0.0288768	0.00323045	0.630583	-5.7319
Mut	P16332_210.K+100.016	1	13	2wGluc/2wCon	-0.14108	0.00431753	0.594651	-5.44074
Mut	P16332_338.K+100.016	1	12	2wGluc/2wCon	-0.733135	0.80752	0.0257835	1.43398
Mut	P16332_341.K+100.016	1	13	2wGluc/2wCon	-0.169387	0.00942616	0.513468	-4.6548
Mut	P16332_87.K+100.016	1	13	2wGluc/2wCon	-1.30142	0.253518	0.167886	-1.07994
Ass1	P16460_112.K+100.016	1	8	2wGluc/2wCon	0.00447348	0.00385263	0.608043	-5.55514
Ass1	P16460_121.K+100.016	1	6	2wGluc/2wCon	1.13385	0.128094	0.24662	-1.91792
Ass1	P16460_234.K+100.016	1	11	2wGluc/2wCon	0.256035	0.00941487	0.513712	-4.65601
Ass1	P16460_239.K+100.016	1	13	2wGluc/2wCon	-0.349523	0.0200354	0.441752	-3.89002
Ass1	P16460_58.K+100.016	1	12	2wGluc/2wCon	0.164807	0.00578117	0.562485	-5.14735
Gapdh	P16858_192.K+100.016	1	11	2wGluc/2wCon	-0.529383	0.12819	0.246492	-1.91705
Gapdh	P16858_213.K+100.016	1	11	2wGluc/2wCon	-1.16504	0.999767	2.41e-05	8.36496
Cox7c	P17665_25.K+100.016	1	13	2wGluc/2wCon	-0.303128	0.28375	0.154832	-0.925938
Cox7c	P17665_34.K+100.016	1	13	2wGluc/2wCon	-0.579013	0.0765792	0.304054	-2.48976
Ugt2b17	P17717_343.K+100.016	1	8	2wGluc/2wCon	-0.39162	0.0255939	0.417091	-3.63948
Cox5b	P19536_120.K+100.016	2	20	2wGluc/2wCon	0.0101028	0.0130062	0.48347	-4.32924
Cox5b	P19536_85.K+100.016	1	13	2wGluc/2wCon	-0.16488	0.0137157	0.477861	-4.2754
Cox4i1	P19783_164.K+100.016	1	10	2wGluc/2wCon	-0.381175	0.00878322	0.520336	-4.72609
Cox4i1	P19783_60.K+100.016	1	13	2wGluc/2wCon	-1.29979	0.201959	0.196264	-1.3741
Cox4i1	P19783_65.K+100.016	1	13	2wGluc/2wCon	-0.221567	0.0757436	0.304978	-2.50164
Cox4i1	P19783_67.K+100.016	2	26	2wGluc/2wCon	-0.114054	0.000195869	0.681625	-8.53787
Cox4i1	P19783_78.K+100.016	1	12	2wGluc/2wCon	-0.189228	0.0149868	0.470163	-4.18549
Hspa5	P20029_269.K+100.016	1	11	2wGluc/2wCon	-0.375668	0.0443298	0.359809	-3.07076
Hspa5	P20029_341.K+100.016	1	3	2wGluc/2wCon	-0.279191	0.00655153	0.549591	-5.02148
Prdx3	P20108_92.K+100.016	1	12	2wGluc/2wCon	-0.289905	0.929935	0.00863272	2.58568
Fech	P22315_135.K+100.016	1	13	2wGluc/2wCon	-0.240575	0.0230939	0.427451	-3.74482
Fech	P22315_142.K+100.016	1	13	2wGluc/2wCon	-1.03313	0.405829	0.111199	-0.381235
Fech	P22315_213.K+100.016	1	13	2wGluc/2wCon	-0.255472	0.0611405	0.326863	-2.73149
Fech	P22315_283.K+100.016	1	12	2wGluc/2wCon	-1.0103	0.999045	0.000106637	6.95311
Fech	P22315_287.K+100.016	1	13	2wGluc/2wCon	-0.374924	0.998081	0.000215983	6.25413
Ca5a	P23589_189.K+100.016	1	13	2wGluc/2wCon	-0.666246	0.56889	0.0710183	0.277325
Cat	P24270_233.K+100.016	1	10	2wGluc/2wCon	-0.11228	0.00366269	0.614405	-5.60589
Cat	P24270_243.K+100.016	1	13	2wGluc/2wCon	-0.115779	0.00460357	0.587664	-5.37631
Cat	P24270_430.K+100.016	1	13	2wGluc/2wCon	-0.497384	0.34442	0.132007	-0.643659
Cat	P24270_449.K+100.016	1	13	2wGluc/2wCon	-0.585918	0.977475	0.00265592	3.77034
Cat	P24270_476.K+100.016	1	12	2wGluc/2wCon	-0.713737	0.994238	0.000651097	5.15074
Cat	P24270_480.K+100.016	1	13	2wGluc/2wCon	-0.50096	0.809379	0.0253877	1.44598
Cat	P24270_499.K+100.016	1	12	2wGluc/2wCon	-0.505058	0.577871	0.0689755	0.31404
Cat	P24270_504.K+100.016	1	13	2wGluc/2wCon	0.577074	0.123722	0.251716	-1.95764
Ppib	P24369_116.K+100.016	1	9	2wGluc/2wCon	-0.198475	0.0125752	0.486808	-4.36337
Ppib	P24369_192.K+100.016	1	13	2wGluc/2wCon	0.948044	0.958755	0.00521502	3.1461
Ppib	P24369_67.K+100.016	1	12	2wGluc/2wCon	-0.435862	0.780523	0.0306404	1.26872
Uox	P25688_118.K+100.016	1	13	2wGluc/2wCon	-0.529658	0.329937	0.137432	-0.708472
Uox	P25688_122.K+100.016	1	12	2wGluc/2wCon	-1.18738	0.392141	0.115099	-0.438323
Uox	P25688_126.K+100.016	1	13	2wGluc/2wCon	-0.893522	0.254685	0.167144	-1.07378
Uox	P25688_158.K+100.016	1	12	2wGluc/2wCon	-0.378721	0.0308682	0.397099	-3.44668
Uox	P25688_164.K+100.016	1	13	2wGluc/2wCon	-0.272276	0.0118608	0.492302	-4.42258
Uox	P25688_175.K+100.016	1	4	2wGluc/2wCon	-2.0148	0.900772	0.0124748	2.20583
Uox	P25688_185.K+100.016	1	13	2wGluc/2wCon	-0.441074	0.317627	0.141573	-0.7647
Uox	P25688_220.K+100.016	1	13	2wGluc/2wCon	-0.882413	0.999813	1.87e-05	8.58154
Uox	P25688_227.K+100.016	1	13	2wGluc/2wCon	-0.437146	0.52515	0.0806844	0.100684
Uox	P25688_23.K+100.016	2	26	2wGluc/2wCon	-0.0651463	0.251362	0.169435	-1.09136
Uox	P25688_27.K+100.016	1	13	2wGluc/2wCon	-0.295979	0.0367926	0.379853	-3.26497
Uox	P25688_277.K+100.016	2	16	2wGluc/2wCon	0.56563	0.000442468	0.678396	-7.7227
Uox	P25688_290.K+100.016	1	9	2wGluc/2wCon	0.128188	0.0040589	0.601943	-5.50278
Uox	P25688_54.K+100.016	1	13	2wGluc/2wCon	-0.768792	0.979937	0.00235025	3.88861
Uox	P25688_72.K+100.016	2	26	2wGluc/2wCon	-0.525801	0.00410142	0.600746	-5.49231
Uox	P25688_80.K+100.016	1	13	2wGluc/2wCon	-0.393126	0.173369	0.214455	-1.56194
Glud1	P26443_326.K+100.016	1	13	2wGluc/2wCon	-0.963768	0.112527	0.261731	-2.06518
Glud1	P26443_346.K+100.016	1	12	2wGluc/2wCon	0.0570454	0.00304777	0.640172	-5.79029
Glud1	P26443_352.K+100.016	1	13	2wGluc/2wCon	-1.42752	0.758825	0.0340524	1.14625
Glud1	P26443_363.K+100.016	1	13	2wGluc/2wCon	-0.0512879	0.00323769	0.630317	-5.72965
Glud1	P26443_365.K+100.016	1	11	2wGluc/2wCon	-0.156405	0.00349887	0.620283	-5.65181
Glud1	P26443_480.K+100.016	1	13	2wGluc/2wCon	0.138148	0.00318547	0.632647	-5.74597
Glud1	P26443_545.K+100.016	1	13	2wGluc/2wCon	-0.61233	0.102761	0.271168	-2.16691
Pdia3	P27773_130.K+100.016	1	12	2wGluc/2wCon	0.419172	0.0468159	0.353926	-3.01359
Pdia3	P27773_218.K+100.016	1	10	2wGluc/2wCon	-0.0131836	0.00321186	0.63145	-5.73769
Oat	P29758_102.K+100.016	1	12	2wGluc/2wCon	-0.179997	0.00431849	0.594609	-5.44052
Oat	P29758_107.K+100.016	1	13	2wGluc/2wCon	-0.015341	0.00279987	0.653884	-5.87538
Oat	P29758_362.K+100.016	1	12	2wGluc/2wCon	-0.895057	0.997462	0.000292998	5.97395
Oat	P29758_374.K+100.016	1	11	2wGluc/2wCon	-0.323251	0.111303	0.262731	-2.0775
Oat	P29758_386.K+100.016	1	10	2wGluc/2wCon	-0.478123	0.240462	0.174953	-1.15015
Oat	P29758_405.K+100.016	2	26	2wGluc/2wCon	-0.16217	0.000140809	0.683091	-8.86796
Oat	P29758_66.K+100.016	1	12	2wGluc/2wCon	-0.431748	0.0154016	0.467924	-4.15776
Scp2	P32020_132.K+100.016	1	12	2wGluc/2wCon	0.429492	0.0599911	0.328676	-2.75169
Scp2	P32020_177.K+100.016	1	13	2wGluc/2wCon	0.331734	0.0196352	0.444124	-3.9106
Scp2	P32020_183.K+100.016	1	12	2wGluc/2wCon	-0.045826	0.00307339	0.638481	-5.78189
Scp2	P32020_26.K+100.016	1	13	2wGluc/2wCon	-0.0177737	0.00277291	0.655527	-5.88508
Scp2	P32020_274.K+100.016	1	11	2wGluc/2wCon	0.0184078	0.0030905	0.637562	-5.77633
Scp2	P32020_282.K+100.016	1	10	2wGluc/2wCon	0.0815385	0.00367267	0.613844	-5.60316
Scp2	P32020_40.K+100.016	1	13	2wGluc/2wCon	-0.349413	0.0627516	0.32399	-2.70376
Scp2	P32020_438.K+100.016	1	13	2wGluc/2wCon	-0.0877478	0.00396694	0.604479	-5.52579
Scp2	P32020_443.K+100.016	1	13	2wGluc/2wCon	0.142132	0.00799819	0.529091	-4.82051
Scp2	P32020_453.K+100.016	2	23	2wGluc/2wCon	0.000295894	3.33e-05	0.690302	-10.3106
Scp2	P32020_454.K+100.016	1	13	2wGluc/2wCon	0.121952	0.0080143	0.528891	-4.81848
Scp2	P32020_464.K+100.016	1	13	2wGluc/2wCon	-0.394408	0.125352	0.249747	-1.94269
Scp2	P32020_470.K+100.016	1	13	2wGluc/2wCon	-0.303002	0.0289223	0.404154	-3.51379
Scp2	P32020_479.K+100.016	1	9	2wGluc/2wCon	0.180232	0.00432636	0.594352	-5.43869
Scp2	P32020_491.K+100.016	1	12	2wGluc/2wCon	-0.103749	0.00421026	0.597532	-5.46601
Scp2	P32020_522.K+100.016	1	13	2wGluc/2wCon	-0.617598	0.81507	0.0243848	1.4833
Scp2	P32020_544.K+100.016	1	13	2wGluc/2wCon	0.209915	0.0121514	0.48967	-4.39808
Ephx2	P34914_176.K+100.016	1	12	2wGluc/2wCon	-1.06631	0.714994	0.0420616	0.919763
Ephx2	P34914_191.K+100.016	1	13	2wGluc/2wCon	-0.949491	0.970355	0.00369141	3.48836
Ephx2	P34914_473.K+100.016	1	11	2wGluc/2wCon	-0.61516	0.966784	0.00417292	3.37095
Ephx2	P34914_482.K+100.016	1	13	2wGluc/2wCon	-0.873574	1	1.87e-10	19.7578
Pdha1	P35486_244.K+100.016	1	13	2wGluc/2wCon	-0.158321	0.0143466	0.473985	-4.2298
Pdha1	P35486_267.K+100.016	1	12	2wGluc/2wCon	-0.255234	0.0134935	0.479535	-4.29196
Pdha1	P35486_277.K+100.016	1	13	2wGluc/2wCon	-1.04302	0.987997	0.00142378	4.4105
Pdha1	P35486_321.K+100.016	3	39	2wGluc/2wCon	-0.0144744	0.999215	8.98e-05	7.14936
Pdha1	P35486_63.K+100.016	1	10	2wGluc/2wCon	-0.0361289	0.00333168	0.626531	-5.70094
Canx	P35564_171.K+100.016	1	12	2wGluc/2wCon	-1.01001	1	3.09e-09	17.1131
Cpox	P36552_393.K+100.016	1	13	2wGluc/2wCon	-0.0333566	0.00325237	0.629552	-5.72511
Hmgcl	P38060_137.K+100.016	1	13	2wGluc/2wCon	-0.184191	0.00528555	0.572477	-5.23748
Hmgcl	P38060_184.K+100.016	1	12	2wGluc/2wCon	-0.075293	0.00390305	0.60642	-5.54209
Hspa9	P38647_106.K+100.016	1	12	2wGluc/2wCon	-0.0955799	0.00393491	0.605613	-5.53392
Hspa9	P38647_135.K+100.016	1	12	2wGluc/2wCon	0.364793	0.323695	0.140059	-0.736841
Hspa9	P38647_138.K+100.016	1	12	2wGluc/2wCon	0.30135	0.0801501	0.299467	-2.44031
Hspa9	P38647_175.K+100.016	1	11	2wGluc/2wCon	0.0336883	0.0031975	0.631979	-5.74218
Hspa9	P38647_206.K+100.016	2	26	2wGluc/2wCon	-0.0683871	3.31e-05	0.690327	-10.3147
Hspa9	P38647_288.K+100.016	1	13	2wGluc/2wCon	-0.543473	0.258027	0.165457	-1.05625
Hspa9	P38647_300.K+100.016	3	37	2wGluc/2wCon	-0.137351	0.991901	0.000955004	4.80788
Hspa9	P38647_345.K+100.016	1	13	2wGluc/2wCon	-0.340409	0.0491103	0.349834	-2.96333
Hspa9	P38647_360.K+100.016	1	13	2wGluc/2wCon	-1.17413	0.736181	0.0385454	1.02621
Hspa9	P38647_368.K+100.016	2	23	2wGluc/2wCon	-0.171126	0.954411	0.00577565	3.04142
Hspa9	P38647_394.K+100.016	2	26	2wGluc/2wCon	0.208221	5.67e-05	0.687564	-9.77734
Hspa9	P38647_76.K+100.016	1	13	2wGluc/2wCon	0.0379883	0.00304834	0.640122	-5.79011
Acsl1	P41216_208.K+100.016	1	13	2wGluc/2wCon	-0.115136	0.00543096	0.569109	-5.21019
Acsl1	P41216_241.K+100.016	1	11	2wGluc/2wCon	-0.149435	0.00507493	0.57661	-5.27835
Acsl1	P41216_420.K+100.016	1	13	2wGluc/2wCon	0.119026	0.0039529	0.604925	-5.52934
Acsl1	P41216_428.K+100.016	1	7	2wGluc/2wCon	0.269527	0.0198072	0.443217	-3.9017
Acsl1	P41216_512.K+100.016	1	13	2wGluc/2wCon	-0.53678	0.96685	0.00416006	3.37299
Acsl1	P41216_522.K+100.016	1	12	2wGluc/2wCon	0.0605551	0.0033009	0.627903	-5.71025
Acsl1	P41216_644.K+100.016	1	13	2wGluc/2wCon	-0.281454	0.0835332	0.295721	-2.39528
Acsl1	P41216_649.K+100.016	1	12	2wGluc/2wCon	-0.274491	0.078906	0.301156	-2.45731
Eci1	P42125_222.K+100.016	1	13	2wGluc/2wCon	-0.192615	0.0531593	0.341681	-2.87984
Eci1	P42125_229.K+100.016	2	26	2wGluc/2wCon	-0.263906	0.983149	0.00192168	4.06635
Eci1	P42125_247.K+100.016	1	13	2wGluc/2wCon	0.231454	0.100644	0.273505	-2.19009
Eci1	P42125_255.K+100.016	2	26	2wGluc/2wCon	-0.155721	0.000481704	0.678044	-7.6377
Eci1	P42125_76.K+100.016	1	13	2wGluc/2wCon	-0.490068	0.225564	0.183417	-1.23353
Acadm	P45952_178.K+100.016	1	12	2wGluc/2wCon	0.763188	0.989164	0.00130259	4.51397
Acadm	P45952_179.K+100.016	1	13	2wGluc/2wCon	-0.0227672	0.00284015	0.651248	-5.86105
Acadm	P45952_212.K+100.016	1	13	2wGluc/2wCon	0.024279	0.00281879	0.652508	-5.86862
Acadm	P45952_217.K+100.016	1	13	2wGluc/2wCon	-0.909375	0.0493697	0.349261	-2.95779
Acadm	P45952_259.K+100.016	1	13	2wGluc/2wCon	-0.489314	0.999905	9.34e-06	9.2665
Acadm	P45952_301.K+100.016	2	20	2wGluc/2wCon	-0.122897	0.000274191	0.680413	-8.20141
Acadm	P45952_79.K+100.016	1	13	2wGluc/2wCon	-0.0902113	0.0126767	0.48613	-4.35523
Fdx1	P46656_70.K+100.016	1	13	2wGluc/2wCon	-0.370717	0.0152431	0.468829	-4.16827
Fdx1	P46656_86.K+100.016	1	13	2wGluc/2wCon	-0.634847	0.0220003	0.432075	-3.79445
Cryz	P47199_175.K+100.016	1	9	2wGluc/2wCon	-0.00173318	0.00340513	0.623792	-5.67906
Cryz	P47199_186.K+100.016	1	12	2wGluc/2wCon	-0.254039	0.0102031	0.505934	-4.57481
Aldh2	P47738_157.K+100.016	1	12	2wGluc/2wCon	-0.157781	0.00500771	0.578508	-5.29176
Aldh2	P47738_161.K+100.016	1	13	2wGluc/2wCon	-1.04782	0.146948	0.232907	-1.75874
Aldh2	P47738_370.K+100.016	1	13	2wGluc/2wCon	-0.183032	0.0126241	0.486469	-4.35945
Aldh2	P47738_371.K+100.016	1	12	2wGluc/2wCon	-0.187067	0.00656957	0.549354	-5.01871
Aldh2	P47738_377.K+100.016	2	26	2wGluc/2wCon	-0.115038	5.71e-05	0.6875	-9.7711
Aldh2	P47738_385.K+100.016	1	13	2wGluc/2wCon	-0.0323862	0.00284708	0.650916	-5.85861
Aldh2	P47738_430.K+100.016	1	13	2wGluc/2wCon	-0.375172	0.999957	4.51e-06	10.0441
Aldh2	P47738_443.K+100.016	1	13	2wGluc/2wCon	-0.756879	0.999973	2.79e-06	10.5183
Aldh2	P47738_453.K+100.016	1	12	2wGluc/2wCon	-0.92441	0.204842	0.194861	-1.3563
Aldh2	P47738_513.K+100.016	1	13	2wGluc/2wCon	-0.0283084	0.00286959	0.649484	-5.85071
Aldh2	P47738_54.K+100.016	1	13	2wGluc/2wCon	-1.32668	0.685242	0.0477398	0.777969
Aldh2	P47738_75.K+100.016	1	13	2wGluc/2wCon	-1.34986	0.979362	0.00241495	3.85977
Aldh2	P47738_80.K+100.016	2	26	2wGluc/2wCon	-1.20424	0.91809	0.0101928	2.41667
Aldh2	P47738_83.K+100.016	2	25	2wGluc/2wCon	-0.150852	0.00108771	0.675091	-6.8226
Crat	P47934_261.K+100.016	1	11	2wGluc/2wCon	-1.01126	0.999992	7.95e-07	11.7227
Crat	P47934_268.K+100.016	1	11	2wGluc/2wCon	-0.534457	0.689673	0.0471274	0.798591
Crat	P47934_315.K+100.016	1	13	2wGluc/2wCon	-0.217216	0.0112359	0.496773	-4.47734
Cox7a2	P48771_33.K+100.016	1	13	2wGluc/2wCon	-0.340745	0.0598054	0.329114	-2.75499
Slc25a4	P48962_43.K+100.016	1	13	2wGluc/2wCon	0.414177	0.0161191	0.463392	-4.1115
Bckdha	P50136_385.K+100.016	1	13	2wGluc/2wCon	-0.314908	0.823983	0.0231415	1.54357
Bckdha	P50136_386.K+100.016	2	26	2wGluc/2wCon	-0.337071	0.999338	7.58e-05	7.31897
Hsd17b8	P50171_171.K+100.016	1	13	2wGluc/2wCon	-1.3287	0.579076	0.0687223	0.318979
Hsd17b8	P50171_66.K+100.016	1	13	2wGluc/2wCon	0.110963	0.00562149	0.565369	-5.17552
Acadvl	P50544_196.K+100.016	1	13	2wGluc/2wCon	-0.367927	0.627249	0.0588743	0.520434
Acadvl	P50544_277.K+100.016	2	25	2wGluc/2wCon	0.0757418	0.000294317	0.680065	-8.13056
Acadvl	P50544_279.K+100.016	1	12	2wGluc/2wCon	-0.923456	1	1.16e-08	15.9123
Acadvl	P50544_373.K+100.016	1	13	2wGluc/2wCon	-0.489866	0.38707	0.116686	-0.459644
Acadvl	P50544_52.K+100.016	1	12	2wGluc/2wCon	-0.756547	0.974962	0.00302358	3.66199
Acadvl	P50544_557.K+100.016	1	13	2wGluc/2wCon	-0.65439	0.286082	0.153627	-0.914488
Acadvl	P50544_72.K+100.016	1	11	2wGluc/2wCon	-0.496404	0.378983	0.119998	-0.493866
Acadl	P51174_254.K+100.016	1	6	2wGluc/2wCon	-0.842667	0.0724893	0.309291	-2.54907
Acadl	P51174_322.K+100.016	1	12	2wGluc/2wCon	0.126364	0.00344747	0.622111	-5.66666
Acadl	P51174_358.K+100.016	1	12	2wGluc/2wCon	-0.823464	0.911972	0.0110005	2.33795
Acadl	P51174_42.K+100.016	1	12	2wGluc/2wCon	-0.716762	0.0379738	0.376718	-3.23215
Acadl	P51174_66.K+100.016	1	13	2wGluc/2wCon	-0.379763	0.159794	0.224047	-1.65976
Acadl	P51174_81.K+100.016	2	26	2wGluc/2wCon	-0.961897	0.905155	0.0119408	2.25586
Acadl	P51174_92.K+100.016	1	13	2wGluc/2wCon	-0.333536	0.196518	0.199869	-1.4082
Acadl	P51174_92.K+100.016_P51174_95.K+100.016	1	11	2wGluc/2wCon	-0.642304	0.995013	0.000542698	5.29586
Acadl	P51174_95.K+100.016	1	13	2wGluc/2wCon	-0.826613	0.999988	1.17e-06	11.3621
Hsd17b4	P51660_184.K+100.016	1	13	2wGluc/2wCon	-0.104926	0.00334782	0.626022	-5.69609
Hsd17b4	P51660_57.K+100.016	1	13	2wGluc/2wCon	-0.596684	0.826193	0.0228255	1.55888
Hsd17b4	P51660_65.K+100.016	1	13	2wGluc/2wCon	-0.278395	0.0193199	0.445811	-3.92711
Hsd17b4	P51660_68.K+100.016	1	11	2wGluc/2wCon	-0.286056	0.0104759	0.503118	-4.54815
Hsd17b4	P51660_706.K+100.016	1	13	2wGluc/2wCon	-0.320489	0.0227921	0.429028	-3.75829
Hsd17b4	P51660_84.K+100.016	1	13	2wGluc/2wCon	-0.257795	0.0173897	0.456759	-4.03434
Slc25a5	P51881_105.K+100.016	2	26	2wGluc/2wCon	-0.367269	0.925509	0.00913694	2.51967
Slc25a5	P51881_147.K+100.016	1	13	2wGluc/2wCon	0.050034	0.00306945	0.638651	-5.78318
Slc25a5	P51881_155.K+100.016	1	13	2wGluc/2wCon	-0.281471	0.0290504	0.403707	-3.50924
Slc25a5	P51881_163.K+100.016	1	13	2wGluc/2wCon	-0.505675	0.920263	0.0098047	2.44592
Slc25a5	P51881_166.K+100.016	1	13	2wGluc/2wCon	-0.30498	0.0489354	0.350406	-2.96708
Slc25a5	P51881_23.K+100.016	1	10	2wGluc/2wCon	-0.659575	0.00773052	0.53262	-4.85482
Slc25a5	P51881_260.K+100.016_P51881_268.K+100.016	1	11	2wGluc/2wCon	-0.0268659	0.00308411	0.637766	-5.7784
Slc25a5	P51881_268.K+100.016	1	12	2wGluc/2wCon	-0.170339	0.0100409	0.507346	-4.59099
Slc25a5	P51881_272.K+100.016	1	13	2wGluc/2wCon	-1.67602	0.999791	2.12e-05	8.4727
Slc25a5	P51881_43.K+100.016	1	12	2wGluc/2wCon	-0.0447911	0.00296382	0.644347	-5.81831
Slc25a5	P51881_94.K+100.016	2	26	2wGluc/2wCon	-0.582693	0.999999	1.21e-07	13.5955
Slc25a5	P51881_96.K+100.016	4	52	2wGluc/2wCon	-0.539689	1	1.55e-14	29.1602
Tst	P52196_136.K+100.016	1	13	2wGluc/2wCon	-0.405014	0.345296	0.13116	-0.639781
Tst	P52196_14.K+100.016	1	13	2wGluc/2wCon	-1.38899	0.999955	4.69e-06	10.0072
Tst	P52196_237.K+100.016	1	12	2wGluc/2wCon	-0.191798	0.00536142	0.570716	-5.22315
Rida	P52760_60.K+100.016	1	12	2wGluc/2wCon	-0.145168	0.00973202	0.51024	-4.62255
Cpt2	P52825_228.K+100.016	1	12	2wGluc/2wCon	-0.134807	0.0148087	0.471275	-4.19762
Cpt2	P52825_239.K+100.016	1	13	2wGluc/2wCon	-0.128974	0.0147707	0.471383	-4.20023
Cpt2	P52825_305.K+100.016	2	26	2wGluc/2wCon	0.0983801	5.71e-05	0.687488	-9.77025
Cpt2	P52825_418.K+100.016	1	11	2wGluc/2wCon	-0.643201	0.182029	0.208834	-1.50266
Cpt2	P52825_424.K+100.016	1	13	2wGluc/2wCon	-0.0737058	0.00446755	0.59071	-5.40644
Cpt2	P52825_544.K+100.016	1	11	2wGluc/2wCon	-0.471051	0.747046	0.0363816	1.08292
Cpt2	P52825_69.K+100.016	1	13	2wGluc/2wCon	-0.547987	0.997604	0.000273675	6.03168
Cpt2	P52825_79.K+100.016	1	10	2wGluc/2wCon	-0.191992	0.00383972	0.608481	-5.55851
Rpl10a	P53026_106.K+100.016	1	10	2wGluc/2wCon	-0.495514	0.0154363	0.467561	-4.15547
Dbt	P53395_265.K+100.016	1	13	2wGluc/2wCon	0.280615	0.00929513	0.515233	-4.66893
Dbt	P53395_295.K+100.016	2	26	2wGluc/2wCon	0.0156769	5.51e-05	0.687782	-9.80701
Dbt	P53395_435.K+100.016	1	13	2wGluc/2wCon	0.127619	0.0110354	0.49856	-4.49555
Dbt	P53395_440.K+100.016	2	18	2wGluc/2wCon	-0.53704	0.142402	0.236856	-1.79548
Idh2	P54071_106.K+100.016	1	12	2wGluc/2wCon	-0.431377	0.00552318	0.56715	-5.19326
Idh2	P54071_133.K+100.016	1	13	2wGluc/2wCon	-0.415798	0.677213	0.0490212	0.740992
Idh2	P54071_155.K+100.016	1	13	2wGluc/2wCon	-0.197451	0.0782975	0.302085	-2.46571
Idh2	P54071_166.K+100.016	1	13	2wGluc/2wCon	-0.48558	0.997211	0.000316577	5.87945
Idh2	P54071_180.K+100.016	1	13	2wGluc/2wCon	-0.188538	0.0501146	0.347065	-2.94203
Idh2	P54071_193.K+100.016	1	13	2wGluc/2wCon	-0.359777	0.946568	0.00662896	2.87443
Idh2	P54071_199.K+100.016	1	13	2wGluc/2wCon	0.0312741	0.00299061	0.642861	-5.80928
Idh2	P54071_243.K+100.016	1	13	2wGluc/2wCon	-0.219841	0.938823	0.00758527	2.73086
Idh2	P54071_256.K+100.016	1	13	2wGluc/2wCon	-0.124446	0.0138924	0.476563	-4.26243
Idh2	P54071_272.K+100.016	2	25	2wGluc/2wCon	-0.681968	0.00357242	0.617376	-5.63093
Idh2	P54071_280.K+100.016	1	13	2wGluc/2wCon	-0.23996	0.0442227	0.360418	-3.07329
Idh2	P54071_282.K+100.016	2	26	2wGluc/2wCon	-0.167597	0.000476477	0.678139	-7.64862
Idh2	P54071_384.K+100.016	1	12	2wGluc/2wCon	-0.0967048	0.00565755	0.564584	-5.16909
Idh2	P54071_400.K+100.016	2	26	2wGluc/2wCon	-0.586602	0.0106246	0.501842	-4.5339
Idh2	P54071_45.K+100.016	3	37	2wGluc/2wCon	0.183503	0.988133	0.00141299	4.42209
Idh2	P54071_48.K+100.016	4	48	2wGluc/2wCon	-0.293089	0.370276	0.123072	-0.531032
Idh2	P54071_67.K+100.016	1	10	2wGluc/2wCon	-0.580521	0.0783285	0.301911	-2.46528
Idh2	P54071_69.K+100.016	1	13	2wGluc/2wCon	-0.599799	0.0522324	0.343219	-2.89841
Idh2	P54071_80.K+100.016	1	3	2wGluc/2wCon	-0.25968	0.00764184	0.533972	-4.86645
Hmgcs2	P54869_118.K+100.016	1	13	2wGluc/2wCon	0.0703605	0.0046884	0.585936	-5.35797
Hmgcs2	P54869_276.K+100.016	1	10	2wGluc/2wCon	-0.00324007	0.00328999	0.628191	-5.71357
Hmgcs2	P54869_310.K+100.016	2	26	2wGluc/2wCon	0.122193	0.000244035	0.680921	-8.31796
Hmgcs2	P54869_333.K+100.016	1	12	2wGluc/2wCon	0.0756638	0.00321476	0.631256	-5.73678
Hmgcs2	P54869_342.K+100.016	1	13	2wGluc/2wCon	0.161004	0.00459835	0.587687	-5.37745
Hmgcs2	P54869_350.K+100.016	1	13	2wGluc/2wCon	0.34489	0.47641	0.0937324	-0.0944314
Hmgcs2	P54869_354.K+100.016	2	26	2wGluc/2wCon	0.104828	0.000955965	0.675559	-6.95183
Hmgcs2	P54869_358.K+100.016	2	26	2wGluc/2wCon	-0.332386	0.00176119	0.673319	-6.34
Hmgcs2	P54869_367.K+100.016	1	12	2wGluc/2wCon	-0.0488282	0.00298017	0.643391	-5.81279
Hmgcs2	P54869_427.K+100.016	1	13	2wGluc/2wCon	0.290556	0.999716	3.1e-05	8.16524
Hmgcs2	P54869_437.K+100.016	1	13	2wGluc/2wCon	-0.636897	0.00696476	0.543684	-4.9599
Hmgcs2	P54869_447.K+100.016	1	13	2wGluc/2wCon	0.274506	0.232117	0.179859	-1.1964
Hmgcs2	P54869_75.K+100.016_P54869_83.K+100.016	1	13	2wGluc/2wCon	-0.0692693	0.00306547	0.638939	-5.78448
Hmgcs2	P54869_83.K+100.016	1	13	2wGluc/2wCon	-0.323799	0.0261502	0.414674	-3.6174
Abcd3	P55096_253.K+100.016	1	11	2wGluc/2wCon	-0.918668	0.889915	0.0141709	2.08987
Abcd3	P55096_289.K+100.016	1	12	2wGluc/2wCon	-0.647592	0.739767	0.0377933	1.04476
Abcd3	P55096_61.K+100.016	1	12	2wGluc/2wCon	-0.130652	0.00438811	0.592679	-5.42446
Atp5mf	P56135_48.K+100.016	1	9	2wGluc/2wCon	-0.178652	0.00671026	0.547374	-4.99738
Atp5f1e	P56382_21.K+100.016	1	13	2wGluc/2wCon	-0.224998	0.0102455	0.505619	-4.57062
Atp5f1e	P56382_28.K+100.016	1	12	2wGluc/2wCon	-0.131181	0.00448799	0.590187	-5.40185
Atp5f1e	P56382_32.K+100.016	2	22	2wGluc/2wCon	0.0290286	2.61e-05	0.691627	-10.553
Atp5f1e	P56382_37.K+100.016	1	7	2wGluc/2wCon	-0.481243	0.00487809	0.581529	-5.31811
Atp5f1e	P56382_37.K+100.016_P56382_44.K+100.016	1	11	2wGluc/2wCon	-0.390417	0.00664093	0.548274	-5.00784
Atp5f1e	P56382_44.K+100.016	1	12	2wGluc/2wCon	0.207788	0.00456913	0.588061	-5.38385
Cox6b1	P56391_13.K+100.016	1	12	2wGluc/2wCon	0.0670012	0.00328791	0.628353	-5.71421
Atp5f1b	P56480_124.K+100.016	2	26	2wGluc/2wCon	-0.178482	0.000281038	0.68028	-8.17674
Atp5f1b	P56480_133.K+100.016	1	13	2wGluc/2wCon	-0.860871	0.60127	0.0638128	0.410761
Atp5f1b	P56480_198.K+100.016	1	13	2wGluc/2wCon	-0.218057	0.122033	0.253046	-1.97331
Atp5f1b	P56480_259.K+100.016	1	4	2wGluc/2wCon	0.549891	0.0132215	0.482027	-4.3126
Atp5f1b	P56480_264.K+100.016	1	13	2wGluc/2wCon	-1.02956	0.525938	0.0803007	0.103845
Atp5f1b	P56480_426.K+100.016	1	13	2wGluc/2wCon	-0.317319	0.355143	0.127907	-0.596508
Atp5f1b	P56480_485.K+100.016	1	13	2wGluc/2wCon	-0.0566702	0.00379983	0.609712	-5.56899
Atp5f1b	P56480_522.K+100.016	1	11	2wGluc/2wCon	-0.0255747	0.00321783	0.63115	-5.73582
Gulo	P58710_303.K+100.016	1	13	2wGluc/2wCon	-0.296788	0.0108911	0.499723	-4.50886
Gulo	P58710_398.K+100.016	1	8	2wGluc/2wCon	0.124056	0.00420434	0.597764	-5.46742
Rpl27	P61358_126.K+100.016	1	9	2wGluc/2wCon	1.78924	1	5.07e-09	16.6641
Abat	P61922_231.K+100.016	2	23	2wGluc/2wCon	0.388369	0.974103	0.00313266	3.62738
Abat	P61922_252.K+100.016	1	13	2wGluc/2wCon	-0.266609	0.00469243	0.58578	-5.3571
Abat	P61922_318.K+100.016	1	13	2wGluc/2wCon	0.0913632	0.00402235	0.603031	-5.51186
Abat	P61922_358.K+100.016	1	12	2wGluc/2wCon	-0.176029	0.00455983	0.588303	-5.3859
Abat	P61922_452.K+100.016	1	9	2wGluc/2wCon	0.0414414	0.00356225	0.617775	-5.6338
Abat	P61922_460.K+100.016	1	13	2wGluc/2wCon	0.379338	0.980403	0.00226592	3.91258
Abat	P61922_470.K+100.016	1	13	2wGluc/2wCon	0.0987165	0.00485223	0.581983	-5.32345
Timm13	P62075_45.K+100.016	1	7	2wGluc/2wCon	0.00695048	0.00384372	0.608422	-5.55746
Timm13	P62075_49.K+100.016	1	13	2wGluc/2wCon	0.19705	0.0148326	0.471096	-4.19598
Rps13	P62301_34.K+100.016	1	13	2wGluc/2wCon	-0.510454	0.343203	0.132463	-0.649053
Rps13	P62301_43.K+100.016	1	11	2wGluc/2wCon	-0.392877	0.0571833	0.334176	-2.80261
Rps4x	P62702_233.K+100.016	1	11	2wGluc/2wCon	-0.242415	0.0104393	0.503499	-4.55168
Rpl18a	P62717_11.K+100.016	1	10	2wGluc/2wCon	-0.577523	0.21976	0.187302	-1.26707
Rpl23a	P62751_115.K+100.016	1	9	2wGluc/2wCon	-0.0685232	0.00357546	0.617262	-5.63008
Rps25	P62852_57.K+100.016	1	8	2wGluc/2wCon	-0.158031	0.00433315	0.59401	-5.43712
Cycs	P62897_40.K+100.016	1	13	2wGluc/2wCon	0.143005	0.0125012	0.487416	-4.36935
Cycs	P62897_54.K+100.016	1	12	2wGluc/2wCon	-0.0150029	0.00296608	0.644199	-5.81754
Rpl31	P62900_70.K+100.016	1	12	2wGluc/2wCon	-0.0318399	0.00306215	0.639227	-5.78557
Mpc1	P63030_105.K+100.016	1	11	2wGluc/2wCon	-0.145292	0.00442165	0.591902	-5.41681
Mpc1	P63030_46.K+100.016	1	12	2wGluc/2wCon	0.230816	0.0118184	0.492534	-4.42621
Mpc1	P63030_72.K+100.016	1	13	2wGluc/2wCon	0.211407	0.0372467	0.378988	-3.25223
Hspd1	P63038_125.K+100.016	1	13	2wGluc/2wCon	-0.181111	0.0465971	0.354544	-3.0185
Hspd1	P63038_130.K+100.016	1	11	2wGluc/2wCon	-0.209272	0.0278981	0.408686	-3.5509
Hspd1	P63038_133.K+100.016	1	13	2wGluc/2wCon	-0.155548	0.0155127	0.467016	-4.15046
Hspd1	P63038_191.K+100.016	1	13	2wGluc/2wCon	-1.1113	0.956287	0.00559437	3.08541
Hspd1	P63038_196.K+100.016	1	11	2wGluc/2wCon	-1.02238	0.73493	0.0388332	1.01978
Hspd1	P63038_202.K+100.016	2	26	2wGluc/2wCon	-0.164517	9.56e-05	0.684844	-9.25494
Hspd1	P63038_249.K+100.016	1	13	2wGluc/2wCon	-1.25323	0.786806	0.0293406	1.30578
Hspd1	P63038_250.K+100.016	1	13	2wGluc/2wCon	-0.877314	0.997872	0.00024041	6.15051
Hspd1	P63038_301.K+100.016	2	26	2wGluc/2wCon	-0.99601	1	1.48e-10	19.9037
Hspd1	P63038_359.K+100.016	1	13	2wGluc/2wCon	-0.504671	0.765643	0.032854	1.18387
Hspd1	P63038_389.K+100.016	1	11	2wGluc/2wCon	-0.540686	0.010451	0.503404	-4.55055
Hspd1	P63038_396.K+100.016	1	13	2wGluc/2wCon	-0.343971	0.254654	0.167211	-1.07394
Hspd1	P63038_469.K+100.016	1	13	2wGluc/2wCon	-0.564065	0.977888	0.00259072	3.78927
Hspd1	P63038_473.K+100.016	2	22	2wGluc/2wCon	-0.154584	0.999992	8.09e-07	11.718
Hspd1	P63038_523.K+100.016	1	13	2wGluc/2wCon	-0.0747955	0.0033595	0.625622	-5.6926
Hspd1	P63038_72.K+100.016	1	13	2wGluc/2wCon	-0.642538	0.690542	0.0468844	0.802656
Hspd1	P63038_75.K+100.016	1	13	2wGluc/2wCon	-0.0446635	0.00299929	0.642397	-5.80638
Hspd1	P63038_87.K+100.016	2	22	2wGluc/2wCon	-0.408889	0.217121	0.188573	-1.28253
Hspd1	P63038_91.K+100.016	2	22	2wGluc/2wCon	-0.714732	0.000555333	0.677555	-7.49539
Rps17	P63276_19.K+100.016	1	11	2wGluc/2wCon	0.25544	0.00604454	0.557466	-5.10254
Phb	P67778_128.K+100.016	1	13	2wGluc/2wCon	-0.968533	0.0436102	0.362237	-3.08787
Phb	P67778_186.K+100.016	1	12	2wGluc/2wCon	-1.04473	0.979398	0.00239752	3.86154
Phb	P67778_202.K+100.016	2	26	2wGluc/2wCon	-0.0824599	4.58e-05	0.688647	-9.99177
Phb	P67778_208.K+100.016	1	13	2wGluc/2wCon	0.347993	0.904016	0.0120205	2.24267
Idh3g	P70404_226.K+100.016	1	11	2wGluc/2wCon	-0.047564	0.00338577	0.624636	-5.68478
Isoc2a	P85094_178.K+100.016	1	13	2wGluc/2wCon	-0.159362	0.014416	0.473665	-4.2249
Atp5pf	P97450_105.K+100.016	1	12	2wGluc/2wCon	-0.274452	0.486547	0.0914929	-0.0538233
Atp5pf	P97450_41.K+100.016	1	13	2wGluc/2wCon	-0.505706	0.920332	0.00977723	2.44687
Atp5pf	P97450_46.K+100.016	1	12	2wGluc/2wCon	-0.0444542	0.00314073	0.634844	-5.76015
Atp5pf	P97450_99.K+100.016	1	13	2wGluc/2wCon	-0.342002	0.744473	0.036837	1.06935
Cpt1a	P97742_344.K+100.016	1	6	2wGluc/2wCon	-0.380573	0.0058486	0.561366	-5.13569
Fh	P97807_112.K+100.016	1	13	2wGluc/2wCon	-1.29067	0.728487	0.0397781	0.986961
Fh	P97807_119.K+100.016	1	15	2wGluc/2wCon	-1.17134	0.997639	0.000269004	6.04623
Fh	P97807_180.K+100.016	1	12	2wGluc/2wCon	-0.818467	0.482087	0.0926955	-0.0716821
Fh	P97807_210.K+100.016	1	13	2wGluc/2wCon	-0.311401	0.00529138	0.572264	-5.23637
Fh	P97807_220.K+100.016	1	12	2wGluc/2wCon	-0.0387882	0.0031948	0.632102	-5.74303
Fh	P97807_260.K+100.016	1	12	2wGluc/2wCon	-0.392628	0.0949055	0.280756	-2.25516
Fh	P97807_289.K+100.016	1	12	2wGluc/2wCon	-0.142671	0.0119526	0.491339	-4.41478
Fh	P97807_293.K+100.016	1	13	2wGluc/2wCon	-1.05709	0.187053	0.205849	-1.46927
Fh	P97807_63.K+100.016	1	12	2wGluc/2wCon	0.257511	0.00811089	0.52774	-4.8064
Fh	P97807_77.K+100.016	2	19	2wGluc/2wCon	-0.230575	0.999993	6.58e-07	11.8547
Prdx5	P99029_112.K+100.016	1	13	2wGluc/2wCon	-0.0616026	0.00325675	0.629409	-5.72376
Prdx5	P99029_70.K+100.016	1	13	2wGluc/2wCon	-0.437763	0.747732	0.0363119	1.08655
Prdx5	P99029_71.K+100.016	1	13	2wGluc/2wCon	-0.168162	0.0807523	0.298767	-2.43217
Prdx5	P99029_79.K+100.016	2	26	2wGluc/2wCon	-0.348848	0.999999	1.39e-07	13.453
Atp5f1a	Q03265_126.K+100.016	2	26	2wGluc/2wCon	0.0399947	2.22e-05	0.692447	-10.7146
Atp5f1a	Q03265_161.K+100.016	1	13	2wGluc/2wCon	-0.0756726	0.00349386	0.620471	-5.65325
Atp5f1a	Q03265_167.K+100.016	1	7	2wGluc/2wCon	-0.31917	0.00739059	0.537706	-4.90013
Atp5f1a	Q03265_175.K+100.016	2	23	2wGluc/2wCon	-0.143959	8.64e-05	0.685337	-9.35669
Atp5f1a	Q03265_230.K+100.016	1	13	2wGluc/2wCon	-0.713817	0.908835	0.0113635	2.29949
Atp5f1a	Q03265_239.K+100.016	2	18	2wGluc/2wCon	-0.606248	0.000178766	0.68193	-8.62925
Atp5f1a	Q03265_261.K+100.016	2	26	2wGluc/2wCon	0.0489411	3.28e-05	0.690389	-10.3263
Atp5f1a	Q03265_305.K+100.016	1	13	2wGluc/2wCon	-0.535034	0.398724	0.113457	-0.410786
Atp5f1a	Q03265_427.K+100.016	3	39	2wGluc/2wCon	0.0196515	2.11e-07	0.695768	-15.3712
Atp5f1a	Q03265_498.K+100.016	1	13	2wGluc/2wCon	0.0246902	0.00281492	0.652759	-5.87
Atp5f1a	Q03265_503.K+100.016	2	24	2wGluc/2wCon	-0.0433161	0.000171761	0.682155	-8.66923
Atp5f1a	Q03265_506.K+100.016	1	3	2wGluc/2wCon	0.173848	0.00612729	0.555836	-5.08886
Atp5f1a	Q03265_531.K+100.016	1	13	2wGluc/2wCon	-0.465526	0.00814927	0.527279	-4.80164
Atp5f1a	Q03265_539.K+100.016	1	13	2wGluc/2wCon	0.11866	0.0125644	0.486876	-4.36425
Pc	Q05920_1056.K+100.016	1	6	2wGluc/2wCon	-0.837331	0.0158575	0.465265	-4.12813
Pc	Q05920_1061.K+100.016	1	13	2wGluc/2wCon	-0.680056	0.993273	0.000778759	4.99488
Pc	Q05920_107.K+100.016	1	11	2wGluc/2wCon	-0.419943	0.260781	0.16431	-1.04191
Pc	Q05920_1090.K+100.016	2	20	2wGluc/2wCon	-0.0192194	0.966054	0.00424454	3.34845
Pc	Q05920_1109.K+100.016	1	12	2wGluc/2wCon	-0.186678	0.0151334	0.46937	-4.1756
Pc	Q05920_1119.K+100.016	1	13	2wGluc/2wCon	-0.91786	0.999923	7.93e-06	9.47548
Pc	Q05920_1124.K+100.016	1	13	2wGluc/2wCon	-0.588124	0.324878	0.139534	-0.731445
Pc	Q05920_297.K+100.016	1	13	2wGluc/2wCon	0.0142624	0.00284876	0.650836	-5.85802
Pc	Q05920_300.K+100.016	1	10	2wGluc/2wCon	-1.8192	0.963629	0.00454332	3.27693
Pc	Q05920_316.K+100.016	1	13	2wGluc/2wCon	-1.16833	0.972942	0.00328251	3.58233
Pc	Q05920_319.K+100.016	1	13	2wGluc/2wCon	-0.316808	0.514023	0.0838819	0.0561072
Pc	Q05920_35.K+100.016	1	11	2wGluc/2wCon	-0.0581367	0.00328669	0.628389	-5.71458
Pc	Q05920_434.K+100.016	1	13	2wGluc/2wCon	-0.818686	0.0497669	0.348426	-2.94936
Pc	Q05920_442.K+100.016	2	16	2wGluc/2wCon	-1.0072	0.930963	0.00846134	2.60158
Pc	Q05920_589.K+100.016	1	13	2wGluc/2wCon	-0.349129	0.179586	0.210755	-1.51916
Pc	Q05920_667.K+100.016	1	11	2wGluc/2wCon	-0.766994	0.387725	0.116368	-0.456884
Pc	Q05920_79.K+100.016	1	12	2wGluc/2wCon	0.0952135	0.00410256	0.600642	-5.49203
Pc	Q05920_988.K+100.016	1	12	2wGluc/2wCon	-0.886383	0.995215	0.000527412	5.33745
Pc	Q05920_992.K+100.016	1	13	2wGluc/2wCon	-0.133884	0.00848015	0.523729	-4.76151
Atp5me	Q06185_34.K+100.016	1	13	2wGluc/2wCon	0.103181	0.00489899	0.581006	-5.31382
Acads	Q07417_136.K+100.016	1	13	2wGluc/2wCon	-1.21343	0.633403	0.0579079	0.546843
Acads	Q07417_208.K+100.016	2	26	2wGluc/2wCon	-0.1236	3.6e-05	0.689823	-10.2329
Acads	Q07417_306.K+100.016	1	13	2wGluc/2wCon	-1.0765	0.387137	0.116622	-0.459361
Acads	Q07417_343.K+100.016	1	9	2wGluc/2wCon	0.0272304	0.0034027	0.623921	-5.67978
Acads	Q07417_51.K+100.016	1	11	2wGluc/2wCon	0.382634	0.00532079	0.57167	-5.2308
Acads	Q07417_72.K+100.016	1	13	2wGluc/2wCon	-0.0301801	0.00288144	0.64878	-5.84658
Acss3	Q14DH7_157.K+100.016	1	12	2wGluc/2wCon	-0.181399	0.00703458	0.542658	-4.94986
Hsdl2	Q2TPA8_24.K+100.016	1	12	2wGluc/2wCon	-0.309186	0.0108067	0.500367	-4.51672
Hsdl2	Q2TPA8_32.K+100.016	1	13	2wGluc/2wCon	-0.300234	0.0422314	0.365499	-3.12144
Hsdl2	Q2TPA8_42.K+100.016	1	12	2wGluc/2wCon	-0.378929	0.0322441	0.393053	-3.40164
Fahd2	Q3TC72_128.K+100.016	1	8	2wGluc/2wCon	0.782159	0.0379282	0.376815	-3.23339
Fahd2	Q3TC72_202.K+100.016	1	13	2wGluc/2wCon	-0.165218	0.00682155	0.545883	-4.98082
Fahd2	Q3TC72_233.K+100.016	1	13	2wGluc/2wCon	-0.164566	0.0044443	0.591318	-5.41168
Nlrx1	Q3TL44_659.K+100.016	1	11	2wGluc/2wCon	-0.0801579	0.00375767	0.611191	-5.58019
Agxt2	Q3UEG6_303.K+100.016	1	7	2wGluc/2wCon	0.142287	0.00445963	0.59097	-5.40822
Agxt2	Q3UEG6_453.K+100.016	2	20	2wGluc/2wCon	1.04956	0.00269165	0.659551	-5.91491
[truncated: 23,147 more rows]
