# Supplementary material for: Temporal dynamics of liver mitochondrial protein acetylation and succinylation and metabolites due to high fat diet and/or excess glucose or fructose
Source: PLoS One. 2018 Dec 26;13(12):e0208973. doi: 10.1371/journal.pone.0208973 (PMC6306174; doi:10.1371/journal.pone.0208973)
Supplement: S7 Table — (XLSX) [file pone.0208973.s007.xlsx]

## Sheet: 10w2w_v_controls_fig4A_table
Supplementary Figure 7: Filtered acylation changes relative to respective 2-week or 10-week controls (matching figure 4A).
Values are log2(fold-change) and are filtered for FDR<0.01 and at least 2-fold increase or decrease. NA = not signficant
Matches figure 4A, where the top of this table starts at the left of the heatmap.
			Acetylation										Succinylation
Uniprot_site	geneid	uniprot	2wFruc/2wCon	2wGluc/2wCon	2wHFD/2wCon	2wHFDfruc/2wCon	2wHFDgluc/2wCon	10wFruc/10wCon	10wGluc/10wCon	10wHFD/10wCon	10wHFDfruc/10wCon	10wHFDgluc/10wCon	2wFruc/2wCon2	2wGluc/2wCon2	2wHFD/2wCon2	2wHFDfruc/2wCon2	2wHFDgluc/2wCon2	10wFruc/10wCon2	10wGluc/10wCon2	10wHFD/10wCon2	10wHFDfruc/10wCon2	10wHFDgluc/10wCon2
Q8C196_287	Cps1	Q8C196	-1.77482	NA	NA	NA	NA	1.68423	1.7233	1.54881	NA	NA	NA	NA	NA	NA	NA	NA	NA	NA	-1.64463	NA
P05202_227	Got2	P05202	-1.68879	NA	NA	NA	NA	1.7408	2.01888	1.61752	NA	NA	NA	NA	NA	NA	NA	-1.7071	NA	NA	-1.89507	NA
Q99L13_296	Hibadh	Q99L13	NA	NA	NA	NA	NA	1.88763	2.36665	1.47038	NA	NA	NA	NA	NA	NA	NA	NA	NA	NA	-1.80202	NA
P05202_309	Got2	P05202	-1.06533	-1.33929	NA	-1.31532	NA	1.73746	1.41188	1.34314	NA	NA	NA	NA	NA	NA	NA	NA	NA	NA	-1.67858	NA
P54869_437	Hmgcs2	P54869	NA	NA	1.52771	-1.48666	NA	1.83781	2.40571	1.17343	NA	NA	NA	NA	NA	NA	NA	NA	NA	NA	-2.69063	NA
P51881_23	Slc25a5	P51881	-1.84348	NA	NA	-1.70987	NA	NA	2.41006	1.35542	NA	NA	NA	NA	NA	NA	NA	NA	NA	NA	-2.48889	NA
Q9DCM2_116	Gstk1	Q9DCM2	-1.38196	NA	NA	-1.53477	NA	NA	1.0797	NA	NA	NA	NA	NA	NA	NA	NA	NA	NA	NA	-1.5073	NA
Q61425_202	Hadh	Q61425	-1.27982	NA	1.37709	-1.32868	NA	NA	1.02841	NA	NA	NA	NA	NA	NA	NA	NA	NA	NA	NA	-1.74762	NA
Q8C196_856	Cps1	Q8C196	-1.18537	NA	NA	NA	NA	NA	1.44658	NA	NA	NA	NA	NA	NA	NA	NA	NA	NA	NA	-1.9767	NA
Q921G7_415	Etfdh	Q921G7	-1.58578	NA	NA	-1.38238	NA	1.4771	1.82487	NA	NA	NA	NA	NA	NA	NA	NA	NA	NA	NA	-1.9317	NA
P08249_314	Mdh2	P08249	-1.26011	NA	1.2093	-1.44499	NA	1.09363	1.46051	NA	NA	NA	NA	NA	NA	NA	NA	NA	NA	NA	-2.08673	NA
Q9Z2I9_438	Sucla2	Q9Z2I9	NA	NA	NA	-1.16124	NA	1.32047	1.79108	NA	NA	NA	NA	NA	NA	NA	NA	NA	NA	NA	NA	NA
Q9WUR2_90	Eci2	Q9WUR2	NA	NA	NA	-1.17623	NA	1.60141	1.74568	NA	NA	NA	NA	NA	NA	NA	NA	NA	NA	NA	NA	NA
Q99LC5_126	Etfa	Q99LC5	NA	NA	NA	-1.25143	NA	1.23366	1.46021	NA	NA	NA	NA	NA	NA	NA	NA	NA	NA	NA	NA	NA
Q99KI0_138	Aco2	Q99KI0	NA	NA	NA	-1.17195	NA	1.23348	1.48191	NA	NA	NA	NA	NA	NA	NA	NA	NA	NA	NA	NA	NA
Q9DCY0_140	Keg1	Q9DCY0	NA	NA	NA	-1.06303	NA	1.12343	1.9628	NA	NA	NA	NA	NA	NA	NA	NA	NA	NA	NA	NA	NA
Q9WTP7_29_Q9WTP7_34	Ak3	Q9WTP7	NA	NA	NA	-1.10904	NA	1.5709	1.12159	NA	NA	NA	NA	NA	NA	NA	NA	NA	NA	NA	NA	NA
P54869_350_P54869_354	Hmgcs2	P54869	NA	NA	NA	-1.06775	NA	1.79777	2.13066	NA	NA	1.08996	NA	NA	NA	NA	NA	NA	NA	NA	NA	NA
Q99LC5_139	Etfa	Q99LC5	NA	NA	NA	-1.5102	NA	1.46961	1.9943	1.06284	NA	NA	NA	NA	NA	NA	NA	NA	NA	NA	NA	NA
Q60932_237	Vdac1	Q60932	NA	NA	NA	-1.89118	NA	1.38543	2.29021	1.39787	NA	NA	NA	NA	NA	NA	NA	NA	NA	NA	NA	NA
Q9CZ13_111	Uqcrc1	Q9CZ13	-1.43622	NA	NA	NA	NA	1.54423	1.40692	NA	NA	NA	NA	NA	NA	NA	NA	NA	NA	NA	NA	NA
Q8BIJ6_74	Iars2	Q8BIJ6	-1.2843	NA	NA	NA	NA	1.3337	1.69974	NA	NA	NA	NA	NA	NA	NA	NA	NA	NA	NA	NA	NA
Q8C196_157	Cps1	Q8C196	-1.79221	NA	NA	NA	NA	1.46832	1.92197	NA	NA	NA	NA	NA	NA	NA	NA	NA	NA	NA	NA	NA
Q91VD9_98	Ndufs1	Q91VD9	-1.43578	NA	NA	NA	NA	1.55501	1.35184	1.27191	NA	NA	NA	NA	NA	NA	NA	NA	NA	NA	NA	NA
Q03265_506	Atp5f1a	Q03265	-2.77452	NA	NA	NA	NA	1.9248	2.13112	NA	NA	NA	NA	NA	NA	NA	NA	NA	NA	NA	NA	NA
Q99J99_21	Mpst	Q99J99	-1.44148	NA	NA	-1.44137	NA	1.63674	1.87797	NA	NA	NA	NA	NA	NA	NA	NA	NA	NA	NA	NA	NA
Q8BH95_228	Echs1	Q8BH95	-1.50349	NA	NA	-1.46826	NA	1.40599	1.96208	NA	NA	NA	NA	NA	NA	NA	NA	NA	NA	NA	NA	NA
Q99K67_707	Aass	Q99K67	-1.19363	NA	NA	-1.38723	NA	1.37126	1.67649	NA	NA	NA	NA	NA	NA	NA	NA	NA	NA	NA	NA	NA
Q6P3A8_292	Bckdhb	Q6P3A8	-1.28012	NA	NA	-1.17051	NA	1.16063	1.07855	NA	NA	NA	NA	NA	NA	NA	NA	NA	NA	NA	NA	NA
Q91VA0_200	Acsm1	Q91VA0	-2.1909	NA	NA	-2.28518	NA	1.43215	1.61759	NA	NA	NA	NA	NA	NA	NA	NA	NA	NA	NA	NA	NA
Q60930_75	Vdac2	Q60930	-1.64039	NA	NA	-2.30882	NA	NA	1.65118	1.01437	NA	NA	NA	NA	NA	NA	NA	NA	NA	NA	NA	NA
Q8BH95_115	Echs1	Q8BH95	-1.35689	NA	NA	-1.34119	NA	1.66894	1.8424	1.08428	NA	NA	NA	NA	NA	NA	NA	NA	NA	NA	NA	-1.77926
Q8C196_522	Cps1	Q8C196	-1.25166	NA	1.0804	-1.41928	NA	1.84311	1.83354	NA	NA	NA	NA	NA	NA	NA	NA	NA	NA	NA	NA	NA
Q3URE1_181	Acsf3	Q3URE1	-1.47749	NA	1.21421	-1.37557	NA	1.29332	1.37079	NA	NA	NA	NA	NA	NA	NA	NA	NA	NA	NA	NA	NA
Q9DB20_100	Atp5po	Q9DB20	-1.92338	NA	1.36484	-1.20905	NA	1.33877	1.81077	NA	NA	NA	NA	NA	NA	NA	NA	NA	NA	NA	NA	NA
Q8BMS1_326	Hadha	Q8BMS1	-1.78586	NA	1.23484	-1.69558	NA	1.4137	2.06	NA	NA	NA	NA	NA	NA	NA	NA	NA	NA	NA	NA	NA
Q91VA0_352	Acsm1	Q91VA0	-1.98134	NA	1.50237	-1.50943	NA	1.52539	2.14524	1.08555	NA	NA	NA	NA	NA	NA	NA	NA	NA	NA	NA	NA
Q9CPP6_96	Ndufa5	Q9CPP6	-1.6719	-1.39497	1.00005	-1.04087	NA	1.37144	1.58184	1.12773	NA	NA	NA	NA	NA	NA	NA	NA	NA	NA	NA	NA
Q9CQ62_42	Decr1	Q9CQ62	NA	NA	1.09505	NA	NA	1.58016	1.72585	NA	NA	NA	NA	NA	NA	NA	NA	NA	NA	NA	NA	NA
O35658_88	C1qbp	O35658	NA	NA	1.7323	NA	NA	1.51587	1.81516	NA	NA	NA	NA	NA	NA	NA	NA	NA	NA	NA	NA	NA
Q9D855_96	Uqcrb	Q9D855	-1.94931	NA	1.55205	NA	NA	1.5417	1.93083	NA	NA	NA	NA	NA	NA	NA	NA	NA	NA	NA	NA	NA
Q8C196_307	Cps1	Q8C196	-1.44809	NA	1.71065	NA	NA	1.55031	1.82851	1.05016	NA	NA	NA	NA	NA	NA	NA	NA	NA	NA	-1.60323	NA
Q91YT0_81	Ndufv1	Q91YT0	NA	NA	NA	NA	NA	1.25296	1.21088	1.03161	NA	NA	NA	NA	NA	NA	NA	NA	NA	NA	NA	NA
Q3UEG6_419	Agxt2	Q3UEG6	NA	NA	NA	NA	NA	1.84593	1.45803	1.01744	NA	NA	NA	NA	NA	NA	NA	NA	NA	NA	NA	NA
Q8QZT1_220	Acat1	Q8QZT1	NA	NA	NA	NA	NA	1.97638	2.03558	1.32974	NA	NA	NA	NA	NA	NA	NA	NA	NA	NA	NA	NA
Q60932_41	Vdac1	Q60932	NA	NA	1.60795	NA	NA	1.05523	1.10486	1.36234	NA	NA	NA	NA	NA	NA	NA	NA	NA	NA	NA	NA
P11352_112	Gpx1	P11352	NA	NA	1.65403	NA	NA	1.65447	1.76405	1.37236	NA	NA	NA	NA	NA	NA	NA	NA	NA	NA	NA	NA
Q8BKZ9_194	Pdhx	Q8BKZ9	NA	NA	NA	NA	NA	NA	1.91773	NA	NA	2.12226	NA	NA	NA	NA	NA	NA	NA	NA	NA	NA
P52825_510	Cpt2	P52825	NA	NA	NA	NA	NA	NA	1.74191	NA	NA	1.94376	NA	NA	NA	NA	NA	NA	NA	NA	NA	NA
Q9CQR4_13	Acot13	Q9CQR4	NA	NA	NA	NA	NA	NA	1.57475	NA	NA	2.18432	NA	NA	NA	NA	NA	NA	NA	NA	NA	NA
Q8QZT1_260	Acat1	Q8QZT1	NA	NA	NA	NA	NA	NA	2.17902	NA	NA	1.93147	NA	NA	NA	NA	NA	NA	NA	NA	NA	NA
P38647_567	Hspa9	P38647	NA	NA	NA	NA	NA	NA	2.12006	NA	NA	1.91937	NA	NA	NA	NA	NA	NA	NA	NA	NA	NA
Q80XN0_103	Bdh1	Q80XN0	NA	NA	NA	NA	NA	NA	2.07089	NA	NA	1.99233	NA	NA	NA	NA	NA	NA	NA	NA	NA	NA
Q9DCY0_235	Keg1	Q9DCY0	NA	NA	NA	NA	NA	NA	2.32513	NA	NA	2.05011	NA	NA	NA	NA	NA	NA	NA	NA	NA	NA
Q8VCW8_614	Acsf2	Q8VCW8	NA	NA	NA	NA	NA	NA	2.16779	NA	NA	2.25736	NA	NA	NA	NA	NA	NA	NA	NA	NA	NA
P08249_239	Mdh2	P08249	NA	NA	NA	NA	NA	NA	2.64023	NA	NA	2.28926	NA	NA	NA	NA	NA	NA	NA	NA	NA	NA
Q8BWT1_209	Acaa2	Q8BWT1	-1.02636	NA	NA	-1.2085	NA	NA	2.88736	NA	NA	2.05566	NA	NA	NA	NA	NA	NA	NA	NA	NA	NA
Q99KI0_605	Aco2	Q99KI0	NA	NA	NA	-1.05656	NA	NA	1.55651	NA	NA	1.18329	NA	NA	NA	NA	-1.27928	NA	NA	NA	NA	NA
Q9DB29_148	Iah1	Q9DB29	NA	NA	NA	NA	NA	1.06752	1.85519	NA	NA	1.99954	NA	NA	NA	NA	NA	NA	NA	NA	NA	NA
P52196_175	Tst	P52196	NA	NA	NA	NA	NA	1.20803	1.91374	NA	NA	1.82992	NA	NA	NA	NA	NA	NA	NA	NA	NA	NA
Q8JZU2_255	Slc25a1	Q8JZU2	NA	NA	NA	NA	NA	1.07981	2.08464	NA	NA	2.1414	NA	NA	NA	NA	NA	NA	NA	NA	NA	NA
P54869_83	Hmgcs2	P54869	NA	NA	NA	NA	NA	1.39241	2.31805	NA	NA	2.56556	NA	NA	NA	NA	NA	NA	NA	NA	NA	NA
O08756_212	Hsd17b10	O08756	NA	NA	NA	NA	NA	1.5705	3.05991	NA	NA	1.79774	NA	NA	NA	NA	NA	NA	NA	NA	NA	NA
Q5FW57_150	Gm4952	Q5FW57	NA	NA	NA	-1.42053	NA	1.27708	2.72276	NA	NA	2.65757	NA	NA	NA	NA	NA	NA	NA	NA	NA	NA
Q8BVI4_121	Qdpr	Q8BVI4	NA	NA	NA	NA	NA	NA	NA	1.21899	NA	1.65925	NA	NA	NA	NA	NA	NA	NA	NA	NA	NA
Q64458_375	Cyp2c29	Q64458	NA	NA	NA	NA	NA	NA	1.51013	1.25608	NA	1.67231	NA	NA	NA	NA	NA	NA	NA	NA	NA	NA
Q8C196_840	Cps1	Q8C196	NA	NA	NA	NA	NA	NA	NA	1.99133	1.6797	2.09889	NA	NA	NA	NA	NA	NA	NA	NA	NA	NA
Q9D7N3_174	Mrps9	Q9D7N3	NA	NA	NA	NA	NA	NA	1.31864	NA	NA	1.09385	NA	NA	NA	NA	NA	NA	NA	NA	NA	NA
Q8K2B3_179	Sdha	Q8K2B3	NA	NA	NA	NA	NA	NA	1.39569	NA	NA	1.19593	NA	NA	NA	NA	NA	NA	NA	NA	NA	NA
P16332_600	Mut	P16332	NA	NA	NA	NA	NA	NA	1.49308	NA	NA	1.03101	NA	NA	NA	NA	NA	NA	NA	NA	NA	NA
Q99LB7_913	Sardh	Q99LB7	NA	NA	NA	NA	NA	NA	1.04082	NA	NA	1.05907	NA	NA	NA	NA	NA	NA	NA	NA	NA	NA
Q8QZS1_300	Hibch	Q8QZS1	NA	NA	NA	NA	NA	NA	1.09401	NA	NA	1.0333	NA	NA	NA	NA	NA	NA	NA	NA	NA	NA
Q925I1_423	Atad3	Q925I1	NA	NA	NA	NA	NA	NA	1.067	NA	NA	1.15076	NA	NA	NA	NA	NA	NA	NA	NA	NA	NA
P52196_224	Tst	P52196	NA	NA	NA	NA	NA	NA	1.16261	NA	NA	1.02248	NA	NA	NA	NA	NA	NA	NA	NA	NA	NA
Q8BMS1_406	Hadha	Q8BMS1	NA	NA	NA	NA	NA	NA	1.32066	NA	NA	1.29996	NA	NA	NA	NA	NA	NA	NA	NA	NA	NA
Q8BMS1_334	Hadha	Q8BMS1	NA	NA	NA	NA	NA	NA	1.33665	NA	NA	1.2865	NA	NA	NA	NA	NA	NA	NA	NA	NA	NA
Q8BMS1_390_Q8BMS1_406	Hadha	Q8BMS1	NA	NA	NA	NA	NA	NA	1.23029	NA	NA	1.30031	NA	NA	NA	NA	NA	NA	NA	NA	NA	NA
P50544_196	Acadvl	P50544	NA	NA	NA	NA	NA	NA	1.17104	NA	NA	1.19157	NA	NA	NA	NA	NA	NA	NA	NA	NA	NA
P38647_143	Hspa9	P38647	NA	NA	NA	NA	NA	NA	1.14371	NA	NA	1.24424	NA	NA	NA	NA	NA	NA	NA	NA	NA	NA
Q9Z2I8_102	Suclg2	Q9Z2I8	NA	NA	NA	NA	NA	NA	1.15328	NA	NA	1.53795	NA	NA	NA	NA	NA	NA	NA	NA	NA	NA
P54869_447	Hmgcs2	P54869	NA	NA	NA	NA	NA	NA	1.25751	NA	NA	1.48561	NA	NA	NA	NA	NA	NA	NA	NA	NA	NA
Q91XE0_167	Glyat	Q91XE0	NA	NA	NA	NA	NA	NA	1.17112	NA	NA	1.38568	NA	NA	NA	NA	NA	NA	NA	NA	NA	NA
Q9Z2I9_143	Sucla2	Q9Z2I9	NA	NA	NA	NA	NA	NA	1.2474	NA	NA	1.95034	NA	NA	NA	NA	NA	NA	NA	NA	NA	NA
P26443_480	Glud1	P26443	NA	NA	NA	NA	NA	NA	1.15911	NA	NA	1.98263	NA	NA	NA	NA	NA	NA	NA	NA	NA	NA
Q9WVD5_36	Slc25a15	Q9WVD5	NA	NA	NA	NA	NA	NA	1.17112	NA	NA	1.79981	NA	NA	NA	NA	NA	NA	NA	NA	NA	NA
Q9WUR2_60	Eci2	Q9WUR2	NA	NA	NA	NA	NA	NA	1.31249	NA	NA	1.67674	NA	NA	NA	NA	NA	NA	NA	NA	NA	NA
P19783_29	Cox4i1	P19783	NA	NA	NA	NA	NA	NA	1.38603	NA	NA	1.68827	NA	NA	NA	NA	NA	NA	NA	NA	NA	NA
Q8JZU2_265	Slc25a1	Q8JZU2	NA	NA	NA	NA	NA	NA	1.58236	NA	NA	1.37853	NA	NA	NA	NA	NA	NA	NA	NA	NA	NA
P03930_46	Mtatp8	P03930	NA	NA	NA	NA	NA	NA	1.66726	NA	NA	1.37014	NA	NA	NA	NA	NA	NA	NA	NA	NA	NA
Q8K4F5_196	Abhd11	Q8K4F5	NA	NA	NA	NA	NA	NA	1.50998	NA	NA	1.44638	NA	NA	NA	NA	NA	NA	NA	NA	NA	NA
Q9DB20_97	Atp5po	Q9DB20	NA	NA	NA	NA	NA	NA	1.83786	NA	NA	1.30104	NA	NA	NA	NA	NA	NA	NA	NA	NA	NA
Q9DCY0_194	Keg1	Q9DCY0	NA	NA	NA	NA	NA	NA	1.63987	NA	NA	1.69829	NA	NA	NA	NA	NA	NA	NA	NA	NA	NA
Q8VCW8_544	Acsf2	Q8VCW8	NA	NA	NA	NA	NA	NA	1.6655	NA	NA	1.66659	NA	NA	NA	NA	NA	NA	NA	NA	NA	NA
Q05920_1096	Pc	Q05920	NA	NA	NA	NA	NA	NA	1.55156	NA	NA	1.70071	NA	NA	NA	NA	NA	NA	NA	NA	NA	NA
Q9WTP7_171	Ak3	Q9WTP7	NA	NA	NA	NA	NA	NA	1.87116	NA	NA	1.70534	NA	NA	NA	NA	NA	NA	NA	NA	NA	NA
P32020_132	Scp2	P32020	NA	NA	NA	1.01322	NA	NA	1.00582	NA	NA	1.52681	NA	NA	NA	NA	NA	NA	NA	NA	NA	NA
Q91VA0_534	Acsm1	Q91VA0	NA	NA	NA	NA	NA	NA	1.27982	NA	NA	1.01564	NA	NA	NA	NA	NA	NA	NA	NA	NA	-1.08409
P56382_44	Atp5f1e	P56382	NA	NA	NA	NA	NA	NA	1.31314	NA	NA	1.0734	NA	NA	NA	NA	NA	NA	NA	NA	NA	-1.19544
Q8BYL4_362	Yars2	Q8BYL4	NA	NA	NA	NA	NA	NA	1.15425	NA	NA	1.25617	NA	NA	NA	NA	NA	NA	NA	NA	NA	-1.05212
P54869_342	Hmgcs2	P54869	NA	NA	NA	NA	NA	NA	1.77968	NA	NA	1.61861	NA	NA	NA	NA	NA	NA	NA	NA	NA	-1.1154
P54869_333	Hmgcs2	P54869	NA	NA	NA	NA	NA	NA	1.65813	NA	NA	1.71962	NA	NA	NA	NA	NA	NA	NA	NA	NA	-1.03338
Q99LC5_85	Etfa	Q99LC5	NA	NA	NA	NA	NA	NA	2.09778	NA	NA	NA	NA	NA	NA	NA	NA	NA	NA	NA	NA	NA
Q8K1R3_250	Pnpt1	Q8K1R3	NA	NA	NA	NA	NA	NA	1.90603	NA	NA	NA	NA	NA	NA	NA	NA	NA	NA	NA	NA	NA
Q9DBT9_648	Dmgdh	Q9DBT9	NA	NA	NA	NA	NA	NA	1.61977	NA	NA	NA	NA	NA	NA	NA	NA	NA	NA	NA	NA	NA
Q91XE0_169	Glyat	Q91XE0	NA	NA	NA	NA	NA	NA	1.60177	NA	NA	NA	NA	NA	NA	NA	NA	NA	NA	NA	NA	NA
Q8BWF0_74	Aldh5a1	Q8BWF0	NA	NA	NA	NA	NA	NA	1.54214	NA	NA	NA	NA	NA	NA	NA	NA	NA	NA	NA	NA	NA
Q9Z2I8_228	Suclg2	Q9Z2I8	NA	NA	NA	NA	NA	NA	1.66067	NA	NA	NA	NA	NA	NA	NA	NA	NA	NA	NA	NA	NA
Q8C196_560	Cps1	Q8C196	NA	NA	NA	NA	NA	NA	1.70488	NA	NA	NA	NA	NA	NA	NA	NA	NA	NA	NA	NA	NA
Q9WUM5_66	Suclg1	Q9WUM5	NA	NA	NA	NA	NA	NA	1.31994	NA	NA	NA	NA	NA	NA	NA	NA	NA	NA	NA	NA	NA
Q8QZT1_178	Acat1	Q8QZT1	NA	NA	NA	NA	NA	NA	1.31251	NA	NA	NA	NA	NA	NA	NA	NA	NA	NA	NA	NA	NA
Q9DCY0_41	Keg1	Q9DCY0	NA	NA	NA	NA	NA	NA	1.33128	NA	NA	NA	NA	NA	NA	NA	NA	NA	NA	NA	NA	NA
P97450_94	Atp5pf	P97450	NA	NA	NA	NA	NA	NA	1.32685	NA	NA	NA	NA	NA	NA	NA	NA	NA	NA	NA	NA	NA
Q9DCS3_252	Mecr	Q9DCS3	NA	NA	NA	NA	NA	NA	1.28779	NA	NA	NA	NA	NA	NA	NA	NA	NA	NA	NA	NA	NA
Q91VA0_527	Acsm1	Q91VA0	NA	NA	NA	NA	NA	NA	1.23168	NA	NA	NA	NA	NA	NA	NA	NA	NA	NA	NA	NA	NA
P47738_370	Aldh2	P47738	NA	NA	NA	NA	NA	NA	1.25096	NA	NA	NA	NA	NA	NA	NA	NA	NA	NA	NA	NA	NA
Q9CZL5_120	Pcbd2	Q9CZL5	NA	NA	NA	NA	NA	NA	1.43071	NA	NA	NA	NA	NA	NA	NA	NA	NA	NA	NA	NA	NA
Q6PB66_867	Lrpprc	Q6PB66	NA	NA	NA	NA	NA	NA	1.0445	NA	NA	NA	NA	NA	NA	NA	NA	NA	NA	NA	NA	NA
P38647_234	Hspa9	P38647	NA	NA	NA	NA	NA	NA	1.04283	NA	NA	NA	NA	NA	NA	NA	NA	NA	NA	NA	NA	NA
P53395_261	Dbt	P53395	NA	NA	NA	NA	NA	NA	1.02721	NA	NA	NA	NA	NA	NA	NA	NA	NA	NA	NA	NA	NA
Q8BGT5_502	Gpt2	Q8BGT5	NA	NA	NA	NA	NA	NA	1.05873	NA	NA	NA	NA	NA	NA	NA	NA	NA	NA	NA	NA	NA
P51881_147	Slc25a5	P51881	NA	NA	NA	NA	NA	NA	1.05712	NA	NA	NA	NA	NA	NA	NA	NA	NA	NA	NA	NA	NA
P51174_81	Acadl	P51174	NA	NA	NA	NA	NA	NA	1.05476	NA	NA	NA	NA	NA	NA	NA	NA	NA	NA	NA	NA	NA
Q8K370_427	Acad10	Q8K370	NA	NA	NA	NA	NA	NA	1.06131	NA	NA	NA	NA	NA	NA	NA	NA	NA	NA	NA	NA	NA
Q91XE0_267	Glyat	Q91XE0	NA	NA	NA	NA	NA	NA	1.00514	NA	NA	NA	NA	NA	NA	NA	NA	NA	NA	NA	NA	NA
Q8BH86_398	Dglucy	Q8BH86	NA	NA	NA	NA	NA	NA	1.00566	NA	NA	NA	NA	NA	NA	NA	NA	NA	NA	NA	NA	NA
Q9D404_109	Oxsm	Q9D404	NA	NA	NA	NA	NA	NA	1.00862	NA	NA	NA	NA	NA	NA	NA	NA	NA	NA	NA	NA	NA
Q9Z2I9_88	Sucla2	Q9Z2I9	NA	NA	NA	NA	NA	NA	1.09381	NA	NA	NA	NA	NA	NA	NA	NA	NA	NA	NA	NA	NA
Q8VCW8_581	Acsf2	Q8VCW8	NA	NA	NA	NA	NA	NA	1.10165	NA	NA	NA	NA	NA	NA	NA	NA	NA	NA	NA	NA	NA
P38647_617	Hspa9	P38647	NA	NA	NA	NA	NA	NA	1.08281	NA	NA	NA	NA	NA	NA	NA	NA	NA	NA	NA	NA	NA
Q8K2B3_538	Sdha	Q8K2B3	NA	NA	NA	NA	NA	NA	1.13597	NA	NA	NA	NA	NA	NA	NA	NA	NA	NA	NA	NA	NA
P08249_335	Mdh2	P08249	NA	NA	NA	NA	NA	NA	1.17975	NA	NA	NA	NA	NA	NA	NA	NA	NA	NA	NA	NA	NA
P29758_102	Oat	P29758	NA	NA	NA	NA	NA	NA	1.22886	NA	NA	NA	NA	NA	NA	NA	NA	NA	NA	NA	NA	-1.08664
Q8R164_184	Bphl	Q8R164	NA	NA	NA	NA	NA	1.20421	1.46175	NA	NA	1.38079	NA	NA	NA	NA	NA	NA	NA	NA	NA	NA
P54869_310	Hmgcs2	P54869	NA	NA	NA	NA	NA	1.22624	1.37427	NA	NA	1.03573	NA	NA	NA	NA	NA	NA	NA	NA	NA	NA
Q14DH7_519	Acss3	Q14DH7	NA	NA	NA	NA	NA	1.6434	1.5793	NA	NA	1.44225	NA	NA	NA	NA	NA	NA	NA	NA	NA	NA
Q9DC70_62	Ndufs7	Q9DC70	NA	NA	NA	NA	NA	1.06693	1.52065	NA	NA	1.60343	NA	NA	NA	NA	NA	NA	NA	NA	NA	NA
Q8JZU2_160	Slc25a1	Q8JZU2	NA	NA	NA	NA	NA	1.13358	1.59232	NA	NA	1.70441	NA	NA	NA	NA	NA	NA	NA	NA	NA	NA
O35459_316	Ech1	O35459	NA	NA	NA	NA	NA	1.02802	1.93712	NA	NA	1.37598	NA	NA	NA	NA	NA	NA	NA	NA	NA	NA
O08749_104	Dld	O08749	NA	NA	NA	NA	NA	1.38193	1.70361	1.11155	NA	1.10463	NA	NA	NA	NA	NA	NA	NA	NA	NA	NA
Q61694_60_Q61694_70	Hsd3b5	Q61694	NA	NA	NA	NA	NA	1.28776	1.2353	NA	1.97936	1.2649	NA	NA	NA	NA	NA	NA	NA	NA	NA	NA
Q8QZT1_227	Acat1	Q8QZT1	NA	NA	NA	NA	NA	1.28847	1.632	NA	NA	NA	NA	NA	NA	NA	NA	NA	NA	NA	-1.52016	NA
P54071_272	Idh2	P54071	NA	NA	NA	NA	NA	1.5419	1.51815	NA	NA	NA	NA	NA	NA	NA	NA	NA	NA	NA	-1.23388	NA
Q8C196_751	Cps1	Q8C196	NA	NA	NA	NA	NA	1.05017	1.18662	NA	NA	NA	NA	NA	NA	NA	NA	NA	NA	NA	-2.13912	NA
Q9DB20_172	Atp5po	Q9DB20	NA	-1.09554	NA	NA	NA	1.2854	1.41609	NA	NA	NA	NA	NA	NA	NA	NA	NA	NA	NA	-1.55135	NA
Q8QZT1_187	Acat1	Q8QZT1	NA	NA	NA	NA	NA	1.23492	1.25061	NA	NA	NA	NA	NA	NA	NA	NA	NA	NA	-1.20205	-1.25388	NA
P26443_545	Glud1	P26443	NA	NA	NA	NA	NA	1.18909	1.26346	NA	NA	NA	NA	NA	NA	NA	NA	NA	NA	-1.06382	-1.17417	NA
Q9CZ13_248	Uqcrc1	Q9CZ13	NA	NA	NA	NA	NA	1.18721	1.35954	NA	NA	NA	NA	NA	NA	NA	NA	NA	NA	-1.38677	-1.54204	NA
Q9D1I5_152	Mcee	Q9D1I5	NA	NA	NA	NA	NA	1.44437	1.23853	NA	NA	NA	NA	NA	NA	NA	NA	NA	NA	NA	NA	NA
Q3UEG6_56	Agxt2	Q3UEG6	NA	NA	NA	NA	NA	1.46763	1.3494	NA	NA	NA	NA	NA	NA	NA	NA	NA	NA	NA	NA	NA
Q8C196_875_Q8C196_880	Cps1	Q8C196	NA	NA	NA	NA	NA	1.4964	1.48172	NA	NA	NA	NA	NA	NA	NA	NA	NA	NA	NA	NA	NA
Q7TNE1_423	Sugct	Q7TNE1	NA	NA	NA	NA	NA	1.23382	1.376	NA	NA	NA	NA	NA	NA	NA	NA	NA	NA	NA	NA	NA
P53395_243	Dbt	P53395	NA	NA	NA	NA	NA	1.11114	1.39545	NA	NA	NA	NA	NA	NA	NA	NA	NA	NA	NA	NA	NA
Q9DCM2_49	Gstk1	Q9DCM2	NA	NA	NA	NA	NA	1.34376	1.41434	NA	NA	NA	NA	NA	NA	NA	NA	NA	NA	NA	NA	NA
Q9CZ13_85	Uqcrc1	Q9CZ13	NA	NA	NA	NA	NA	1.3178	1.44804	NA	NA	NA	NA	NA	NA	NA	NA	NA	NA	NA	NA	NA
O35459_76	Ech1	O35459	NA	NA	NA	NA	NA	1.2878	1.40212	NA	NA	NA	NA	NA	NA	NA	NA	NA	NA	NA	NA	NA
Q8BWT1_158	Acaa2	Q8BWT1	NA	NA	NA	NA	NA	1.19321	1.78827	NA	NA	NA	NA	NA	NA	NA	NA	NA	NA	NA	NA	NA
P54869_358	Hmgcs2	P54869	NA	NA	NA	NA	NA	1.39004	1.71278	NA	NA	NA	NA	NA	NA	NA	NA	NA	NA	NA	NA	NA
P97823_224	Lypla1	P97823	NA	NA	NA	NA	NA	1.02556	1.15571	NA	NA	NA	NA	NA	NA	NA	NA	NA	NA	NA	NA	NA
P54869_243	Hmgcs2	P54869	NA	NA	NA	NA	NA	1.00942	1.17774	NA	NA	NA	NA	NA	NA	NA	NA	NA	NA	NA	NA	NA
Q8BMS1_303	Hadha	Q8BMS1	NA	NA	NA	NA	NA	1.00147	1.28991	NA	NA	NA	NA	NA	NA	NA	NA	NA	NA	NA	NA	NA
Q9D6M3_188	Slc25a22	Q9D6M3	NA	NA	NA	NA	NA	1.06961	1.18832	NA	NA	NA	NA	NA	NA	NA	NA	NA	NA	NA	NA	NA
Q8QZT1_335_Q8QZT1_340	Acat1	Q8QZT1	NA	NA	NA	NA	NA	1.12155	1.19249	NA	NA	NA	NA	NA	NA	NA	NA	NA	NA	NA	NA	NA
O55125_191	Nipsnap1	O55125	NA	NA	NA	NA	NA	1.13386	1.25595	NA	NA	NA	NA	NA	NA	NA	NA	NA	NA	NA	NA	NA
Q99LP6_94	Grpel1	Q99LP6	NA	NA	NA	NA	NA	1.00881	1.02973	NA	NA	NA	NA	NA	NA	NA	NA	NA	NA	NA	NA	NA
Q61578_290	Fdxr	Q61578	NA	NA	NA	NA	NA	1.05058	1.00293	NA	NA	NA	NA	NA	NA	NA	NA	NA	NA	NA	NA	NA
Q8BWF0_347	Aldh5a1	Q8BWF0	NA	NA	NA	NA	NA	1.05888	1.11876	NA	NA	NA	NA	NA	NA	NA	NA	NA	NA	NA	NA	NA
P97807_210	Fh	P97807	NA	NA	NA	NA	NA	1.0774	1.07796	NA	NA	NA	NA	NA	NA	NA	NA	NA	NA	NA	NA	NA
Q9D1I5_158	Mcee	Q9D1I5	NA	NA	NA	NA	NA	1.28438	1.19585	NA	NA	NA	NA	NA	NA	NA	NA	NA	NA	NA	NA	NA
Q9D0S9_139	Hint2	Q9D0S9	NA	NA	NA	NA	NA	1.29627	1.16849	NA	NA	NA	NA	NA	NA	NA	NA	NA	NA	NA	NA	NA
Q9CQN1_426	Trap1	Q9CQN1	NA	NA	NA	NA	NA	1.34477	1.16503	NA	NA	NA	NA	NA	NA	NA	NA	NA	NA	NA	NA	NA
Q9CZU6_375	Cs	Q9CZU6	NA	NA	NA	NA	NA	1.31819	1.07772	NA	NA	NA	NA	NA	NA	NA	NA	NA	NA	NA	NA	NA
Q9CPQ8_11	Atp5mg	Q9CPQ8	NA	NA	NA	NA	NA	1.16559	1.0864	NA	NA	NA	NA	NA	NA	NA	NA	NA	NA	NA	NA	NA
Q3UNX5_207	Acsm3	Q3UNX5	NA	NA	NA	NA	NA	1.1647	1.0976	NA	NA	NA	NA	NA	NA	NA	NA	NA	NA	NA	NA	NA
Q99LC3_228	Ndufa10	Q99LC3	NA	NA	NA	NA	NA	1.20226	1.06954	NA	NA	NA	NA	NA	NA	NA	NA	NA	NA	NA	NA	NA
Q8QZT1_75	Acat1	Q8QZT1	NA	NA	NA	NA	NA	1.2145	1.13507	NA	NA	NA	NA	NA	NA	NA	NA	NA	NA	NA	NA	NA
Q8QZT1_254	Acat1	Q8QZT1	NA	NA	NA	NA	NA	1.18654	1.13368	NA	NA	NA	NA	NA	NA	NA	NA	NA	NA	NA	NA	NA
Q9CZL5_92	Pcbd2	Q9CZL5	NA	NA	NA	NA	NA	1.24639	1.2729	NA	NA	NA	NA	NA	NA	NA	NA	NA	NA	NA	NA	NA
Q8QZT1_199	Acat1	Q8QZT1	NA	NA	NA	NA	NA	1.23204	1.19817	NA	NA	NA	NA	NA	NA	NA	NA	NA	NA	NA	NA	NA
Q9D7J9_76	Echdc3	Q9D7J9	NA	NA	NA	NA	-1.10251	1.25042	1.06939	NA	NA	NA	NA	NA	NA	NA	NA	NA	NA	NA	NA	NA
Q91VR2_154	Atp5f1c	Q91VR2	NA	NA	NA	NA	NA	1.45248	1.20243	NA	NA	NA	NA	-1.33012	NA	NA	NA	NA	NA	NA	NA	NA
P52196_14	Tst	P52196	NA	NA	NA	NA	NA	1.05229	1.04952	NA	NA	NA	NA	-1.38899	NA	NA	NA	NA	NA	NA	NA	NA
Q9DCX2_99	Atp5pd	Q9DCX2	NA	NA	1.07452	NA	NA	NA	1.37075	NA	NA	NA	NA	NA	NA	NA	NA	NA	NA	NA	NA	NA
Q91XE0_256	Glyat	Q91XE0	NA	NA	1.47729	NA	NA	NA	1.52499	NA	NA	NA	NA	NA	NA	NA	NA	NA	NA	NA	NA	NA
Q9CR21_88	Ndufab1	Q9CR21	NA	NA	1.42444	NA	NA	NA	NA	NA	NA	NA	NA	NA	NA	NA	NA	NA	NA	NA	NA	NA
P63038_236	Hspd1	P63038	NA	NA	1.49266	NA	NA	NA	NA	NA	NA	NA	NA	NA	NA	NA	NA	NA	NA	NA	NA	NA
P51660_46	Hsd17b4	P51660	-1.11094	NA	1.22683	NA	NA	NA	1.26949	1.0187	NA	NA	NA	NA	NA	NA	NA	NA	NA	NA	NA	NA
Q8C196_603	Cps1	Q8C196	NA	NA	1.34938	-1.22152	NA	1.11386	1.17569	NA	NA	NA	NA	NA	NA	NA	NA	NA	NA	NA	NA	NA
Q64433_86	Hspe1	Q64433	NA	NA	1.38449	-1.03203	NA	1.15228	1.30266	NA	NA	NA	NA	NA	NA	NA	NA	NA	NA	NA	NA	NA
P56480_259	Atp5f1b	P56480	NA	NA	1.29621	-1.55386	NA	NA	1.40361	NA	NA	NA	NA	NA	NA	NA	NA	NA	NA	NA	NA	NA
Q9CZL5_131	Pcbd2	Q9CZL5	NA	NA	1.27421	-1.22008	NA	1.09417	1.32379	NA	NA	NA	NA	-1.86129	NA	NA	NA	NA	NA	NA	NA	NA
Q8BWT1_234	Acaa2	Q8BWT1	NA	NA	1.03483	NA	NA	1.70888	1.69825	NA	NA	NA	NA	NA	NA	NA	NA	NA	-1.18581	-1.59944	-2.05359	NA
P11725_231	Otc	P11725	NA	NA	1.22532	NA	NA	1.51168	1.81725	1.08311	NA	NA	NA	NA	NA	NA	NA	NA	NA	-2.19385	-1.83767	NA
Q99JY0_73	Hadhb	Q99JY0	-1.29119	NA	NA	NA	NA	1.40079	1.4227	1.09696	NA	NA	NA	NA	NA	NA	NA	NA	-1.30505	-1.81372	-1.86213	NA
Q9DBT9_207	Dmgdh	Q9DBT9	NA	NA	NA	NA	NA	1.14216	NA	NA	NA	NA	NA	NA	-1.41301	NA	NA	NA	NA	-1.38132	NA	NA
Q8C196_453	Cps1	Q8C196	NA	NA	NA	NA	NA	1.26021	NA	NA	NA	NA	NA	NA	-1.36646	NA	NA	NA	NA	-1.51915	NA	NA
Q8C196_458	Cps1	Q8C196	NA	NA	NA	NA	NA	1.3116	NA	1.03546	NA	NA	NA	NA	-1.17741	-1.13884	NA	NA	NA	-1.32811	NA	NA
Q9DBT9_216	Dmgdh	Q9DBT9	NA	NA	NA	NA	NA	NA	NA	NA	NA	NA	NA	NA	-1.27318	-1.15133	NA	NA	NA	-1.58655	NA	NA
Q9CQE1_48	Nipsnap3b	Q9CQE1	NA	NA	NA	NA	NA	NA	NA	NA	NA	NA	NA	NA	-1.22841	-1.40103	NA	NA	NA	-1.79862	NA	NA
Q9JLJ2_347	Aldh9a1	Q9JLJ2	NA	NA	NA	NA	NA	NA	NA	NA	NA	NA	NA	NA	-1.04958	-1.18315	NA	NA	NA	-1.33272	NA	-1.13276
Q9DCX2_48	Atp5pd	Q9DCX2	NA	NA	NA	-1.24862	NA	1.27012	1.50896	NA	NA	NA	NA	NA	-1.30907	-1.71537	NA	NA	NA	-1.74669	NA	NA
Q8R164_243	Bphl	Q8R164	NA	-1.49699	NA	-1.11149	NA	1.53474	1.31381	NA	NA	NA	NA	NA	-1.31441	-1.75889	NA	NA	NA	-1.61018	NA	NA
Q5FW57_48	Gm4952	Q5FW57	NA	-1.1061	NA	NA	NA	NA	1.00235	NA	NA	NA	NA	NA	NA	-1.04372	NA	NA	NA	-1.12912	NA	NA
Q07417_306	Acads	Q07417	NA	-1.08867	NA	NA	NA	NA	1.27262	NA	NA	NA	NA	NA	NA	-1.40285	NA	NA	NA	-1.30562	-1.87625	NA
Q99L13_148	Hibadh	Q99L13	NA	NA	NA	NA	NA	1.26527	1.4425	NA	NA	NA	NA	NA	NA	-1.30738	NA	NA	NA	-1.37668	NA	NA
Q9CQ62_49	Decr1	Q9CQ62	NA	NA	NA	NA	NA	NA	1.02074	NA	NA	NA	NA	NA	-1.31374	-1.44359	NA	NA	-1.07578	-1.90158	NA	NA
Q8K370_1052	Acad10	Q8K370	NA	NA	NA	NA	NA	NA	1.07688	NA	NA	NA	NA	NA	NA	-1.43643	NA	NA	-1.15482	NA	NA	NA
Q9JHI5_260	Ivd	Q9JHI5	NA	NA	NA	-1.30654	NA	1.21017	1.44602	NA	NA	NA	NA	NA	NA	-1.40156	NA	NA	NA	NA	-1.6151	NA
Q8C196_875	Cps1	Q8C196	NA	NA	NA	-1.02831	NA	1.0942	1.03094	NA	NA	NA	NA	-1.48461	NA	-1.11186	NA	NA	NA	NA	-1.29754	NA
P54071_400	Idh2	P54071	NA	NA	NA	-1.1719	NA	1.09577	1.12846	NA	NA	NA	NA	NA	NA	NA	NA	NA	-1.04039	NA	-1.1661	NA
Q99LB7_905	Sardh	Q99LB7	NA	NA	NA	-1.20417	NA	1.56788	1.41667	NA	NA	NA	NA	NA	NA	-1.08382	NA	NA	-1.03183	-1.13373	-1.20386	-1.44503
Q8K2B3_480	Sdha	Q8K2B3	NA	NA	NA	-1.22775	NA	NA	NA	NA	-1.06682	NA	NA	NA	NA	-1.32444	NA	NA	NA	NA	-1.32038	NA
Q8BGA8_302	Acsm5	Q8BGA8	NA	NA	NA	-1.05308	NA	NA	NA	NA	NA	NA	NA	NA	NA	-1.31413	NA	NA	NA	NA	-1.52074	NA
Q99LC5_59	Etfa	Q99LC5	NA	NA	NA	-1.50621	-1.24012	NA	NA	NA	-1.07587	NA	NA	NA	NA	-1.38999	NA	NA	NA	NA	-1.07095	NA
Q9QXX4_406	Slc25a13	Q9QXX4	NA	NA	NA	-1.26431	NA	NA	NA	NA	-1.4126	NA	NA	NA	NA	NA	NA	NA	NA	-1.5584	-2.08946	NA
Q8BH59_403	Slc25a12	Q8BH59	NA	NA	NA	-1.28903	-1.01928	NA	NA	NA	-1.30319	-1.02921	NA	NA	NA	NA	NA	NA	NA	-1.51555	-1.75689	NA
Q8R164_126	Bphl	Q8R164	NA	NA	NA	NA	NA	NA	1.15292	NA	NA	NA	NA	NA	NA	NA	NA	NA	NA	-1.19371	-1.10317	NA
P29758_362	Oat	P29758	NA	NA	NA	NA	NA	NA	1.04839	NA	NA	NA	NA	NA	NA	NA	NA	NA	NA	NA	-1.0315	NA
Q9DBT9_516	Dmgdh	Q9DBT9	NA	NA	NA	NA	-1.15343	NA	1.04117	NA	NA	NA	NA	NA	NA	NA	NA	NA	NA	-1.32136	-1.51635	NA
Q9DCW4_210	Etfb	Q9DCW4	NA	NA	NA	NA	NA	NA	NA	NA	NA	NA	NA	NA	NA	NA	NA	NA	NA	-1.12176	-1.73681	NA
P08249_296	Mdh2	P08249	NA	NA	NA	NA	NA	NA	NA	NA	NA	NA	NA	NA	NA	NA	NA	NA	NA	-1.01231	-1.49719	NA
Q60932_33	Vdac1	Q60932	NA	NA	NA	NA	NA	NA	NA	NA	NA	NA	NA	NA	NA	NA	NA	NA	NA	-1.15566	-1.30083	NA
O55125_279	Nipsnap1	O55125	NA	NA	NA	NA	NA	NA	NA	NA	NA	NA	NA	NA	NA	NA	NA	NA	NA	-1.04513	-1.31962	NA
Q99MR8_180	Mccc1	Q99MR8	NA	NA	NA	NA	NA	NA	NA	NA	NA	NA	NA	NA	NA	NA	NA	NA	NA	-1.08907	-1.15359	NA
Q8R164_191	Bphl	Q8R164	NA	NA	NA	NA	NA	NA	NA	NA	NA	NA	NA	NA	NA	NA	NA	NA	NA	-1.25003	-1.47122	NA
P54071_69	Idh2	P54071	NA	NA	NA	NA	NA	NA	NA	NA	NA	NA	NA	NA	NA	NA	NA	NA	NA	-1.34064	-1.47075	NA
Q8JZU2_97	Slc25a1	Q8JZU2	NA	NA	NA	NA	NA	NA	NA	NA	NA	NA	NA	NA	NA	NA	NA	NA	NA	-1.29791	-1.31629	NA
Q8C196_728	Cps1	Q8C196	NA	NA	NA	NA	NA	NA	NA	NA	NA	NA	NA	NA	NA	NA	NA	NA	NA	-1.40213	-1.16716	NA
Q9JLZ3_186	Auh	Q9JLZ3	NA	NA	NA	NA	NA	NA	NA	NA	NA	NA	NA	NA	NA	NA	NA	NA	NA	-1.45274	-1.35101	NA
Q07417_208	Acads	Q07417	NA	NA	NA	NA	NA	NA	NA	NA	NA	NA	NA	NA	NA	NA	NA	NA	NA	-1.4837	-1.47272	NA
P67778_128	Phb	P67778	NA	NA	NA	NA	NA	NA	NA	NA	NA	NA	NA	NA	NA	NA	NA	NA	NA	-1.69537	-1.411	NA
Q9CZU6_76	Cs	Q9CZU6	NA	NA	NA	NA	NA	NA	NA	NA	NA	NA	NA	NA	NA	NA	NA	NA	NA	-1.79921	-1.827	NA
Q9JHI5_65	Ivd	Q9JHI5	NA	NA	NA	NA	NA	NA	NA	NA	NA	NA	NA	NA	NA	NA	NA	NA	NA	-1.33853	NA	NA
P26443_365	Glud1	P26443	NA	NA	NA	NA	NA	NA	NA	NA	NA	NA	NA	NA	NA	NA	NA	NA	NA	-1.15929	NA	NA
Q3UNX5_151	Acsm3	Q3UNX5	NA	NA	NA	NA	NA	NA	NA	NA	NA	NA	NA	NA	NA	NA	NA	NA	NA	-1.52628	NA	NA
P38647_360	Hspa9	P38647	NA	NA	NA	-1.04257	NA	NA	NA	NA	NA	NA	NA	NA	NA	NA	NA	NA	NA	-1.24319	-1.47469	NA
P11725_292	Otc	P11725	NA	NA	NA	-1.36748	NA	NA	1.2679	NA	NA	NA	NA	NA	NA	NA	NA	NA	NA	-1.34893	-1.29728	NA
Q9JLT4_79	Txnrd2	Q9JLT4	NA	NA	NA	-1.14962	NA	NA	NA	NA	NA	NA	NA	NA	NA	NA	NA	NA	NA	NA	-1.36544	NA
P56480_133	Atp5f1b	P56480	NA	NA	NA	-1.04983	NA	NA	1.05341	NA	NA	NA	NA	NA	NA	NA	NA	NA	NA	NA	-1.34563	NA
Q8R4N0_80	Clybl	Q8R4N0	NA	NA	NA	-1.08097	NA	NA	NA	NA	-1.23648	NA	NA	NA	NA	NA	NA	NA	NA	NA	NA	NA
Q3TC72_233	Fahd2	Q3TC72	NA	NA	NA	-1.10897	NA	NA	NA	NA	-1.05268	NA	NA	NA	NA	NA	NA	NA	NA	NA	NA	NA
Q99KR7_85	Ppif	Q99KR7	NA	NA	NA	-1.02478	NA	NA	NA	-1.11568	-1.2743	NA	NA	NA	NA	NA	NA	NA	NA	NA	NA	NA
Q9DBW0_471	Cyp4v2	Q9DBW0	NA	NA	NA	-1.44233	-1.12056	NA	NA	NA	-1.40422	NA	NA	NA	NA	NA	NA	NA	NA	NA	NA	NA
Q8R3Q6_83	Ccdc58	Q8R3Q6	NA	NA	NA	-1.00584	-1.02241	NA	NA	NA	-1.33554	NA	NA	NA	NA	NA	NA	NA	NA	NA	NA	NA
Q8C196_1479	Cps1	Q8C196	NA	-1.04443	NA	-1.12368	-1.30277	NA	NA	NA	-1.54825	NA	NA	NA	NA	NA	NA	NA	NA	NA	NA	-1.57719
P34914_508	Ephx2	P34914	NA	NA	NA	-1.2222	-1.14913	1.03632	1.19548	NA	NA	NA	NA	NA	NA	NA	NA	NA	NA	NA	NA	NA
P16332_333	Mut	P16332	NA	NA	NA	-1.29767	-1.28613	1.17027	NA	NA	NA	NA	NA	NA	NA	NA	NA	NA	NA	NA	NA	NA
Q8BVI4_99	Qdpr	Q8BVI4	NA	NA	NA	-1.3087	-1.06964	NA	NA	NA	NA	NA	NA	NA	NA	NA	-1.1859	NA	NA	NA	NA	NA
Q9DBG1_271	Cyp27a1	Q9DBG1	NA	NA	NA	-1.17362	NA	NA	NA	NA	NA	NA	NA	NA	NA	NA	NA	NA	NA	NA	NA	NA
P55096_260	Abcd3	P55096	NA	NA	NA	-1.18589	NA	NA	NA	NA	NA	NA	NA	NA	NA	NA	NA	NA	NA	NA	NA	NA
Q9Z0X1_243	Aifm1	Q9Z0X1	NA	NA	NA	-1.22626	NA	NA	NA	NA	NA	NA	NA	NA	NA	NA	NA	NA	NA	NA	NA	NA
Q91YT0_375	Ndufv1	Q91YT0	NA	NA	NA	-1.3518	NA	NA	NA	NA	NA	NA	NA	NA	NA	NA	NA	NA	NA	NA	NA	NA
P55096_399	Abcd3	P55096	NA	NA	NA	-1.07824	NA	NA	NA	NA	NA	NA	NA	NA	NA	NA	NA	NA	NA	NA	NA	NA
P22315_217	Fech	P22315	NA	NA	NA	-1.07933	NA	NA	NA	NA	NA	NA	NA	NA	NA	NA	NA	NA	NA	NA	NA	NA
O88451_224	Rdh7	O88451	NA	NA	NA	-1.08629	NA	NA	NA	NA	NA	NA	NA	NA	NA	NA	NA	NA	NA	NA	NA	NA
Q9CQR4_27_Q9CQR4_37	Acot13	Q9CQR4	NA	NA	NA	-1.0663	NA	NA	NA	NA	NA	NA	NA	NA	NA	NA	NA	NA	NA	NA	NA	NA
Q8K1R3_456	Pnpt1	Q8K1R3	NA	NA	NA	-1.04058	NA	NA	NA	NA	NA	NA	NA	NA	NA	NA	NA	NA	NA	NA	NA	NA
P34914_473	Ephx2	P34914	NA	NA	NA	-1.05837	-1.0029	NA	NA	NA	NA	NA	NA	NA	NA	NA	NA	NA	NA	NA	NA	NA
P51881_49_P51881_52	Slc25a5	P51881	NA	NA	NA	-1.01429	NA	NA	1.13822	NA	NA	NA	NA	NA	NA	NA	NA	NA	NA	NA	NA	NA
Q9D0M3_318	Cyc1	Q9D0M3	NA	NA	NA	NA	NA	NA	NA	NA	NA	NA	NA	NA	NA	NA	NA	NA	NA	NA	-1.1126	-1.42804
P08249_91	Mdh2	P08249	NA	NA	NA	NA	NA	NA	NA	NA	NA	NA	NA	NA	NA	NA	NA	NA	NA	NA	-1.38239	-1.5061
Q9CQA3_128	Sdhb	Q9CQA3	NA	NA	NA	NA	NA	NA	NA	NA	NA	NA	NA	NA	NA	NA	NA	NA	NA	NA	-1.12053	-1.20552
Q05920_988	Pc	Q05920	NA	NA	NA	NA	NA	NA	NA	NA	NA	NA	NA	NA	NA	NA	NA	NA	NA	NA	-1.08546	-1.12522
Q9D2G2_153	Dlst	Q9D2G2	NA	NA	NA	NA	NA	NA	NA	NA	NA	NA	NA	NA	NA	NA	NA	NA	NA	NA	-1.2782	-1.16607
Q9CR68_168	Uqcrfs1	Q9CR68	NA	NA	NA	NA	NA	NA	NA	NA	NA	NA	NA	NA	NA	NA	NA	NA	NA	NA	-1.26284	-1.08931
Q99JY0_362	Hadhb	Q99JY0	NA	NA	NA	NA	NA	NA	NA	NA	NA	NA	NA	NA	NA	NA	NA	NA	NA	NA	-1.69473	-1.0725
P12787_68	Cox5a	P12787	NA	NA	NA	NA	NA	NA	NA	NA	NA	NA	NA	NA	NA	NA	NA	NA	NA	NA	-1.26509	NA
P03930_57	Mtatp8	P03930	NA	NA	NA	NA	NA	NA	NA	NA	NA	NA	NA	NA	NA	NA	NA	NA	NA	NA	-1.23006	NA
Q9DB20_162	Atp5po	Q9DB20	NA	NA	NA	NA	NA	NA	NA	NA	NA	NA	NA	NA	NA	NA	NA	NA	NA	NA	-1.19943	NA
Q8QZY2_419	Glyctk	Q8QZY2	NA	NA	NA	NA	NA	NA	NA	NA	NA	NA	NA	NA	NA	NA	NA	NA	NA	NA	-1.19767	NA
Q8R164_74	Bphl	Q8R164	NA	NA	NA	NA	NA	NA	NA	NA	NA	NA	NA	NA	NA	NA	NA	NA	NA	NA	-1.19094	NA
Q8R4N0_64	Clybl	Q8R4N0	NA	NA	NA	NA	NA	NA	NA	NA	NA	NA	NA	NA	NA	NA	NA	NA	NA	NA	-1.16798	NA
Q91VD9_543	Ndufs1	Q91VD9	NA	NA	NA	NA	NA	NA	NA	NA	NA	NA	NA	NA	NA	NA	NA	NA	NA	NA	-1.36248	NA
P97807_293	Fh	P97807	NA	NA	NA	NA	NA	NA	NA	NA	NA	NA	NA	NA	NA	NA	NA	NA	NA	NA	-1.30937	NA
Q91ZA3_258	Pcca	Q91ZA3	NA	NA	NA	NA	NA	NA	NA	NA	NA	NA	NA	NA	NA	NA	NA	NA	NA	NA	-1.07215	NA
P11725_221	Otc	P11725	NA	NA	NA	NA	NA	NA	NA	NA	NA	NA	NA	NA	NA	NA	NA	NA	NA	NA	-1.0805	NA
Q99L13_140	Hibadh	Q99L13	NA	NA	NA	NA	NA	NA	NA	NA	NA	NA	NA	NA	NA	NA	NA	NA	NA	NA	-1.09086	NA
Q8BWT1_340	Acaa2	Q8BWT1	NA	NA	NA	NA	NA	NA	NA	NA	NA	NA	NA	NA	NA	NA	NA	NA	NA	NA	-1.08569	NA
Q9CQR4_37	Acot13	Q9CQR4	NA	NA	NA	NA	NA	NA	NA	NA	NA	NA	NA	NA	NA	NA	NA	NA	NA	NA	-1.06133	NA
Q9DBM2_329	Ehhadh	Q9DBM2	NA	NA	NA	NA	NA	NA	NA	NA	NA	NA	NA	NA	NA	NA	NA	NA	NA	NA	-1.13517	NA
Q9DB20_84	Atp5po	Q9DB20	NA	NA	NA	NA	NA	NA	NA	NA	NA	NA	NA	NA	NA	NA	NA	NA	NA	NA	-1.12944	NA
Q9Z2Z6_202	Slc25a20	Q9Z2Z6	NA	NA	NA	NA	NA	NA	NA	NA	NA	NA	NA	NA	NA	NA	NA	NA	NA	NA	-1.10597	NA
Q8BKZ9_394	Pdhx	Q8BKZ9	NA	NA	NA	NA	NA	NA	NA	NA	NA	NA	NA	NA	NA	NA	NA	NA	NA	NA	-1.03007	NA
P50544_279	Acadvl	P50544	NA	NA	NA	NA	NA	NA	NA	NA	NA	NA	NA	NA	NA	NA	NA	NA	NA	NA	-1.03843	NA
Q99J39_385	Mlycd	Q99J39	NA	NA	NA	NA	NA	NA	NA	NA	NA	NA	NA	NA	NA	NA	NA	NA	NA	NA	-1.00867	NA
P61922_252	Abat	P61922	NA	NA	NA	NA	NA	NA	NA	NA	NA	NA	NA	NA	NA	NA	NA	NA	NA	NA	-1.00854	NA
Q5FW57_43	Gm4952	Q5FW57	NA	NA	NA	NA	NA	NA	NA	NA	NA	NA	NA	NA	NA	NA	NA	NA	NA	NA	-1.00797	NA
Q9D3D9_165	Atp5f1d	Q9D3D9	NA	NA	NA	NA	NA	NA	NA	NA	NA	NA	NA	NA	NA	NA	NA	NA	NA	NA	-1.00641	NA
Q99KI0_50	Aco2	Q99KI0	NA	NA	NA	NA	NA	NA	NA	NA	NA	NA	NA	NA	NA	NA	NA	NA	NA	NA	-1.0069	NA
Q9JLJ2_303	Aldh9a1	Q9JLJ2	NA	NA	NA	NA	NA	NA	NA	NA	NA	NA	NA	NA	NA	NA	NA	NA	NA	NA	-1.0036	NA
Q99LB7_392	Sardh	Q99LB7	NA	NA	NA	NA	NA	NA	NA	NA	NA	NA	NA	NA	NA	NA	NA	NA	NA	NA	-1.01177	NA
Q91VD9_450	Ndufs1	Q91VD9	NA	NA	NA	NA	NA	NA	NA	NA	NA	NA	NA	NA	NA	NA	NA	NA	NA	NA	-1.01178	NA
Q9Z2I8_219	Suclg2	Q9Z2I8	NA	NA	NA	NA	NA	NA	NA	NA	NA	NA	NA	NA	NA	NA	NA	NA	NA	NA	-1.57095	NA
O08749_505	Dld	O08749	NA	NA	NA	NA	NA	NA	NA	NA	NA	NA	NA	NA	NA	NA	NA	NA	NA	NA	-1.5631	NA
P45952_217	Acadm	P45952	NA	NA	NA	NA	NA	NA	NA	NA	NA	NA	NA	NA	NA	NA	NA	NA	NA	NA	-1.61372	NA
P05202_364	Got2	P05202	NA	NA	NA	NA	NA	NA	NA	NA	NA	NA	NA	NA	NA	NA	NA	NA	NA	NA	-1.61906	NA
Q8VCH0_198	Acaa1b	Q8VCH0	NA	NA	NA	NA	NA	NA	NA	NA	NA	NA	NA	NA	NA	NA	NA	NA	NA	NA	-1.4897	NA
Q8BGA8_151	Acsm5	Q8BGA8	NA	NA	NA	NA	NA	NA	NA	NA	NA	NA	NA	NA	NA	NA	NA	NA	NA	NA	-1.48554	NA
P26443_352	Glud1	P26443	NA	NA	NA	NA	NA	NA	NA	NA	NA	NA	NA	NA	NA	NA	NA	NA	NA	NA	-1.48132	NA
Q9Z0X1_387	Aifm1	Q9Z0X1	NA	NA	NA	NA	NA	NA	NA	NA	NA	NA	NA	NA	NA	NA	NA	NA	NA	NA	-1.52309	NA
Q9DB77_199	Uqcrc2	Q9DB77	NA	NA	NA	NA	NA	NA	NA	NA	-1.02872	NA	NA	NA	NA	NA	NA	NA	-1.06566	NA	-1.32223	NA
Q9D855_12	Uqcrb	Q9D855	NA	NA	NA	NA	NA	NA	NA	NA	-1.46795	NA	NA	NA	NA	NA	NA	NA	NA	NA	-1.33069	NA
Q9D855_45	Uqcrb	Q9D855	NA	NA	NA	NA	NA	NA	NA	NA	-1.23968	NA	NA	NA	NA	NA	NA	NA	NA	NA	-1.00187	-1.24991
Q99JY0_202	Hadhb	Q99JY0	NA	NA	NA	NA	NA	NA	NA	NA	-1.14902	NA	NA	NA	NA	NA	NA	NA	NA	NA	NA	-1.17644
Q9DB77_98	Uqcrc2	Q9DB77	NA	NA	NA	NA	NA	NA	NA	-1.09341	-1.30558	NA	NA	NA	NA	NA	NA	NA	NA	NA	-1.17493	-1.27115
Q8C196_210	Cps1	Q8C196	NA	NA	NA	NA	NA	NA	NA	NA	NA	NA	NA	NA	NA	NA	NA	NA	NA	NA	NA	-1.63542
P51174_254	Acadl	P51174	NA	NA	NA	NA	NA	NA	NA	NA	NA	NA	NA	NA	NA	NA	NA	NA	NA	NA	NA	-1.6334
P11725_238	Otc	P11725	NA	NA	NA	NA	NA	NA	NA	NA	NA	NA	NA	NA	NA	NA	NA	NA	NA	NA	NA	-1.5966
Q99KB8_301	Hagh	Q99KB8	NA	NA	NA	NA	NA	NA	NA	NA	NA	NA	NA	NA	NA	NA	NA	NA	NA	NA	NA	-1.74002
P56382_37_P56382_44	Atp5f1e	P56382	NA	NA	NA	NA	NA	NA	NA	NA	NA	NA	NA	NA	NA	NA	NA	NA	NA	NA	NA	-1.73797
Q05920_1119	Pc	Q05920	NA	NA	NA	NA	NA	NA	NA	NA	NA	NA	NA	NA	NA	NA	NA	NA	NA	NA	NA	-1.72308
Q9D172_221	Gatd3a	Q9D172	NA	NA	NA	NA	NA	NA	NA	NA	NA	NA	NA	NA	NA	NA	NA	NA	NA	NA	NA	-1.44605
P35486_244	Pdha1	P35486	NA	NA	NA	NA	NA	NA	NA	NA	NA	NA	NA	NA	NA	NA	NA	NA	NA	NA	NA	-1.4479
Q8C196_228	Cps1	Q8C196	NA	NA	NA	NA	NA	NA	NA	NA	NA	NA	NA	NA	NA	NA	NA	NA	NA	NA	NA	-1.47126
Q8C196_310	Cps1	Q8C196	NA	NA	NA	NA	NA	NA	NA	NA	NA	NA	NA	NA	NA	NA	NA	NA	NA	NA	NA	-1.52735
Q8C196_841	Cps1	Q8C196	NA	NA	NA	NA	NA	NA	NA	NA	NA	NA	NA	NA	NA	NA	NA	NA	NA	NA	NA	-2.08665
P63276_19	Rps17	P63276	NA	NA	NA	NA	NA	NA	NA	NA	NA	NA	NA	NA	NA	NA	NA	NA	NA	NA	NA	-2.14147
Q99LC5_206	Etfa	Q99LC5	NA	NA	NA	NA	NA	NA	NA	NA	NA	NA	NA	NA	NA	NA	NA	NA	NA	NA	NA	-1.19065
Q61425_75	Hadh	Q61425	NA	NA	NA	NA	NA	NA	NA	NA	NA	NA	NA	NA	NA	NA	NA	NA	NA	NA	NA	-1.19022
Q8BWF0_382	Aldh5a1	Q8BWF0	NA	NA	NA	NA	NA	NA	NA	NA	NA	NA	NA	NA	NA	NA	NA	NA	NA	NA	NA	-1.18808
Q9CQA3_263	Sdhb	Q9CQA3	NA	NA	NA	NA	NA	NA	NA	NA	NA	NA	NA	NA	NA	NA	NA	NA	NA	NA	NA	-1.18304
Q8C196_811	Cps1	Q8C196	NA	NA	NA	NA	NA	NA	NA	NA	NA	NA	NA	NA	NA	NA	NA	NA	NA	NA	NA	-1.16725
P63038_130	Hspd1	P63038	NA	NA	NA	NA	NA	NA	NA	NA	NA	NA	NA	NA	NA	NA	NA	NA	NA	NA	NA	-1.1651
P25688_164	Uox	P25688	NA	NA	NA	NA	NA	NA	NA	NA	NA	NA	NA	NA	NA	NA	NA	NA	NA	NA	NA	-1.16101
Q8K2B3_335	Sdha	Q8K2B3	NA	NA	NA	NA	NA	NA	NA	NA	NA	NA	NA	NA	NA	NA	NA	NA	NA	NA	NA	-1.25906
Q05920_79	Pc	Q05920	NA	NA	NA	NA	NA	NA	NA	NA	NA	NA	NA	NA	NA	NA	NA	NA	NA	NA	NA	-1.33861
P47738_513	Aldh2	P47738	NA	NA	NA	NA	NA	NA	NA	NA	NA	NA	NA	NA	NA	NA	NA	NA	NA	NA	NA	-1.3346
Q8C196_908	Cps1	Q8C196	NA	NA	NA	NA	NA	NA	NA	NA	NA	NA	NA	NA	NA	NA	NA	NA	NA	NA	NA	-1.31979
Q61425_312	Hadh	Q61425	NA	NA	NA	NA	NA	NA	NA	NA	NA	NA	NA	NA	NA	NA	NA	NA	NA	NA	NA	-1.34903
P16332_341	Mut	P16332	NA	NA	NA	NA	NA	NA	NA	NA	NA	NA	NA	NA	NA	NA	NA	NA	NA	NA	NA	-1.35345
P29758_386	Oat	P29758	NA	NA	NA	NA	NA	NA	NA	NA	NA	NA	NA	NA	NA	NA	NA	NA	NA	NA	NA	-1.35936
Q9R112_134	Sqor	Q9R112	NA	NA	NA	NA	NA	NA	NA	NA	NA	NA	NA	NA	NA	NA	NA	NA	NA	NA	NA	-1.03079
Q8C196_214	Cps1	Q8C196	NA	NA	NA	NA	NA	NA	NA	NA	NA	NA	NA	NA	NA	NA	NA	NA	NA	NA	NA	-1.03016
Q8CHT0_51	Aldh4a1	Q8CHT0	NA	NA	NA	NA	NA	NA	NA	NA	NA	NA	NA	NA	NA	NA	NA	NA	NA	NA	NA	-1.04032
P61922_358	Abat	P61922	NA	NA	NA	NA	NA	NA	NA	NA	NA	NA	NA	NA	NA	NA	NA	NA	NA	NA	NA	-1.04042
Q61425_68	Hadh	Q61425	NA	NA	NA	NA	NA	NA	NA	NA	NA	NA	NA	NA	NA	NA	NA	NA	NA	NA	NA	-1.01402
Q05920_1109	Pc	Q05920	NA	NA	NA	NA	NA	NA	NA	NA	NA	NA	NA	NA	NA	NA	NA	NA	NA	NA	NA	-1.01242
Q61102_350	Abcb7	Q61102	NA	NA	NA	NA	NA	NA	NA	NA	NA	NA	NA	NA	NA	NA	NA	NA	NA	NA	NA	-1.00948
Q9DBG1_393	Cyp27a1	Q9DBG1	NA	NA	NA	NA	NA	NA	NA	NA	NA	NA	NA	NA	NA	NA	NA	NA	NA	NA	NA	-1.05051
Q05920_1124	Pc	Q05920	NA	NA	NA	NA	NA	NA	NA	NA	NA	NA	NA	NA	NA	NA	NA	NA	NA	NA	NA	-1.05016
P29758_107	Oat	P29758	NA	NA	NA	NA	NA	NA	NA	NA	NA	NA	NA	NA	NA	NA	NA	NA	NA	NA	NA	-1.04932
Q9DBL1_284	Acadsb	Q9DBL1	NA	NA	NA	NA	NA	NA	NA	NA	NA	NA	NA	NA	NA	NA	NA	NA	NA	NA	NA	-1.052
P11725_243	Otc	P11725	NA	NA	NA	NA	NA	NA	NA	NA	NA	NA	NA	NA	NA	NA	NA	NA	NA	NA	NA	-1.06495
P50136_385	Bckdha	P50136	NA	NA	NA	NA	NA	NA	NA	NA	NA	NA	NA	NA	NA	NA	NA	NA	NA	NA	NA	-1.10338
P22315_135	Fech	P22315	NA	NA	NA	NA	NA	NA	NA	NA	NA	NA	NA	NA	NA	NA	NA	NA	NA	NA	NA	-1.09695
P51881_43	Slc25a5	P51881	NA	NA	NA	NA	NA	NA	NA	NA	NA	NA	NA	NA	NA	NA	NA	NA	NA	NA	NA	-1.08195
Q91VA0_324	Acsm1	Q91VA0	NA	NA	NA	NA	NA	NA	NA	NA	NA	NA	NA	NA	NA	NA	NA	NA	NA	NA	NA	-1.12373
P05202_73	Got2	P05202	NA	NA	NA	NA	NA	NA	NA	NA	NA	NA	NA	NA	NA	NA	NA	NA	NA	NA	NA	-1.12628
Q8BWF0_278	Aldh5a1	Q8BWF0	NA	NA	NA	NA	NA	NA	NA	NA	NA	NA	NA	NA	NA	NA	NA	NA	NA	-1.1764	NA	-1.52496
Q8BMS1_295	Hadha	Q8BMS1	NA	NA	NA	NA	NA	NA	NA	NA	NA	NA	NA	NA	NA	NA	NA	NA	-1.01815	NA	NA	-1.40275
P58710_398	Gulo	P58710	NA	NA	NA	NA	NA	NA	NA	NA	NA	NA	NA	NA	NA	NA	NA	NA	-1.13853	NA	NA	-1.51249
Q9CZU6_450	Cs	Q9CZU6	NA	NA	NA	NA	NA	NA	NA	NA	NA	NA	NA	NA	NA	NA	NA	NA	-1.10897	NA	NA	-1.18634
Q9CZU6_393	Cs	Q9CZU6	NA	NA	NA	NA	NA	NA	NA	NA	NA	1.20896	NA	NA	NA	NA	NA	NA	-1.02493	NA	NA	-1.32102
Q8QZT1_265	Acat1	Q8QZT1	NA	NA	NA	NA	NA	NA	NA	NA	NA	NA	NA	NA	NA	NA	NA	NA	-1.46141	NA	-1.46009	-2.82137
Q05920_300	Pc	Q05920	NA	NA	NA	NA	NA	NA	NA	NA	NA	NA	NA	-1.8192	NA	NA	NA	NA	-1.1945	NA	-2.31582	-1.17364
Q9DBT9_250	Dmgdh	Q9DBT9	NA	NA	NA	NA	NA	NA	NA	NA	NA	NA	NA	NA	NA	NA	NA	NA	-1.34195	-1.55977	-1.48957	NA
Q8QZT1_240	Acat1	Q8QZT1	NA	NA	NA	NA	NA	NA	NA	NA	NA	NA	NA	NA	NA	NA	NA	NA	-1.16316	-1.74389	-1.56307	NA
Q8K370_987	Acad10	Q8K370	NA	NA	NA	NA	NA	NA	NA	NA	NA	NA	NA	NA	NA	NA	NA	NA	-1.64388	-1.48537	-1.34671	NA
Q9Z2I8_67	Suclg2	Q9Z2I8	NA	NA	NA	NA	NA	NA	NA	NA	NA	NA	NA	NA	NA	NA	NA	NA	-1.44329	-1.07535	-1.44637	-1.18227
Q8BWT1_171	Acaa2	Q8BWT1	NA	NA	NA	NA	NA	NA	NA	1.10611	NA	NA	NA	NA	NA	NA	NA	NA	-1.22784	-1.04021	-1.67453	NA
Q5FW57_256	Gm4952	Q5FW57	NA	NA	NA	NA	NA	1.06321	NA	NA	NA	NA	NA	NA	NA	NA	NA	NA	-1.7582	-1.12321	-1.05836	NA
P52196_237	Tst	P52196	NA	NA	NA	NA	NA	NA	NA	NA	NA	NA	NA	NA	NA	NA	NA	NA	-1.31407	NA	NA	NA
O35423_330	Agxt	O35423	NA	NA	NA	NA	NA	NA	NA	NA	NA	NA	NA	NA	NA	NA	NA	NA	-1.19291	NA	NA	NA
Q99L13_55	Hibadh	Q99L13	NA	NA	NA	NA	NA	NA	NA	NA	NA	NA	NA	NA	NA	NA	NA	NA	-1.09588	NA	NA	NA
Q2TPA8_42	Hsdl2	Q2TPA8	NA	NA	NA	NA	NA	NA	NA	NA	NA	NA	NA	NA	NA	NA	NA	NA	-1.06095	NA	NA	NA
Q99JY0_294	Hadhb	Q99JY0	NA	NA	NA	NA	NA	NA	NA	NA	NA	NA	NA	NA	NA	NA	NA	NA	-1.30415	NA	-1.16164	NA
Q99JY0_299	Hadhb	Q99JY0	NA	NA	NA	NA	NA	NA	NA	NA	NA	NA	NA	1.37822	NA	NA	NA	NA	-1.54331	NA	-1.45799	NA
Q07417_343	Acads	Q07417	NA	NA	NA	NA	NA	NA	NA	NA	NA	NA	NA	NA	NA	NA	NA	-1.36536	-1.56317	NA	NA	NA
P16332_87	Mut	P16332	NA	NA	NA	NA	NA	NA	NA	NA	NA	NA	NA	NA	NA	NA	NA	-1.53468	-1.93845	NA	-1.48105	NA
Q8BMS1_460	Hadha	Q8BMS1	NA	NA	NA	NA	NA	NA	NA	NA	NA	NA	NA	NA	NA	NA	NA	-1.62645	NA	NA	-1.97134	NA
P11352_86	Gpx1	P11352	NA	NA	NA	NA	NA	NA	NA	NA	NA	NA	NA	NA	NA	NA	NA	-1.64618	NA	NA	-1.72744	NA
Q571F8_151	Gls2	Q571F8	NA	NA	NA	NA	NA	NA	NA	NA	NA	NA	NA	NA	NA	NA	NA	-1.75817	NA	NA	-2.20428	NA
Q3UEG6_453	Agxt2	Q3UEG6	NA	NA	NA	NA	NA	NA	NA	NA	NA	NA	2.10544	NA	NA	1.62097	1.55211	NA	NA	NA	NA	NA
P24369_192	Ppib	P24369	NA	NA	NA	NA	NA	NA	NA	NA	NA	NA	1.07948	NA	1.3431	1.43813	1.30276	NA	NA	NA	NA	NA
Q3TC72_128	Fahd2	Q3TC72	NA	NA	NA	NA	NA	NA	NA	NA	NA	NA	NA	NA	NA	NA	1.94125	NA	NA	NA	NA	NA
P25688_290	Uox	P25688	NA	NA	NA	NA	NA	NA	NA	NA	NA	NA	NA	NA	NA	NA	1.46088	NA	NA	NA	NA	NA
P25688_277	Uox	P25688	NA	NA	NA	NA	NA	NA	NA	NA	NA	NA	NA	NA	NA	NA	1.94641	NA	NA	NA	-1.63357	NA
P61358_126	Rpl27	P61358	NA	NA	NA	NA	NA	NA	NA	NA	NA	NA	1.0738	1.78924	1.51208	NA	NA	NA	NA	NA	NA	NA
Q61176_26	Arg1	Q61176	NA	NA	NA	NA	NA	NA	NA	NA	NA	NA	NA	NA	NA	NA	NA	1.18317	NA	NA	NA	NA
O35423_256	Agxt	O35423	NA	NA	NA	NA	NA	NA	NA	NA	NA	NA	NA	NA	NA	NA	NA	1.16244	NA	NA	NA	NA
P09671_132	Sod2	P09671	NA	NA	NA	NA	NA	NA	NA	NA	NA	NA	NA	NA	NA	NA	NA	1.11394	NA	NA	NA	NA
Q9DBM2_248	Ehhadh	Q9DBM2	NA	NA	NA	NA	NA	NA	NA	NA	NA	NA	NA	NA	NA	1.10941	NA	NA	NA	NA	NA	NA
P63101_85	Ywhaz	P63101	NA	NA	NA	NA	-1.24932	NA	NA	NA	NA	NA	NA	NA	NA	NA	NA	NA	NA	NA	NA	NA
Q9DBM2_274	Ehhadh	Q9DBM2	NA	NA	NA	NA	NA	NA	NA	1.35395	NA	NA	NA	NA	NA	NA	NA	NA	NA	NA	NA	NA
P47738_453	Aldh2	P47738	NA	NA	NA	NA	NA	NA	NA	NA	NA	NA	NA	NA	-1.50223	NA	NA	NA	NA	NA	NA	NA
P23589_189	Ca5a	P23589	NA	NA	NA	NA	NA	NA	NA	NA	NA	NA	NA	NA	-1.46411	NA	NA	NA	NA	NA	NA	NA
Q8C196_831	Cps1	Q8C196	NA	NA	NA	NA	NA	NA	NA	NA	NA	NA	NA	NA	-1.54224	NA	NA	NA	NA	NA	NA	NA
Q9CPY7_476	Lap3	Q9CPY7	NA	NA	NA	NA	NA	NA	NA	NA	NA	NA	NA	NA	-1.07306	NA	NA	NA	NA	NA	NA	NA
Q91X34_138	Baat	Q91X34	NA	NA	-1.06048	NA	NA	NA	NA	NA	NA	NA	NA	NA	NA	NA	NA	NA	NA	NA	NA	NA
Q8BFR5_418	Tufm	Q8BFR5	NA	NA	-1.09955	NA	NA	NA	NA	NA	NA	NA	NA	NA	NA	NA	NA	NA	NA	NA	NA	NA
P97807_63	Fh	P97807	NA	NA	-1.20411	NA	NA	NA	NA	NA	NA	NA	NA	NA	NA	NA	NA	NA	NA	NA	NA	NA
P55096_253	Abcd3	P55096	NA	NA	-1.7323	NA	NA	NA	NA	NA	NA	NA	NA	NA	NA	NA	NA	NA	NA	NA	NA	NA
O35129_250	Phb2	O35129	NA	NA	-1.74698	NA	NA	NA	NA	NA	NA	NA	NA	NA	NA	NA	NA	NA	NA	NA	NA	NA
Q61694_60	Hsd3b5	Q61694	NA	NA	NA	NA	NA	NA	NA	NA	1.84134	NA	NA	NA	NA	NA	NA	NA	NA	NA	NA	NA
P97872_394	Fmo5	P97872	NA	NA	NA	NA	NA	NA	NA	NA	1.11533	NA	NA	NA	NA	NA	NA	NA	NA	NA	NA	NA
Q8K3J1_42	Ndufs8	Q8K3J1	NA	NA	NA	NA	NA	NA	NA	NA	NA	NA	NA	NA	1.01093	NA	NA	NA	NA	NA	NA	NA
P51660_68	Hsd17b4	P51660	NA	NA	NA	NA	NA	NA	NA	NA	NA	NA	NA	NA	1.14317	NA	NA	NA	NA	NA	NA	NA
P24270_504	Cat	P24270	NA	NA	NA	NA	NA	NA	NA	NA	NA	NA	NA	NA	1.85928	NA	NA	NA	NA	NA	NA	NA
P51660_84	Hsd17b4	P51660	NA	NA	NA	NA	NA	NA	NA	NA	NA	NA	NA	NA	1.18834	NA	NA	NA	NA	1.00369	NA	NA
Q9DB77_159	Uqcrc2	Q9DB77	NA	NA	NA	NA	NA	NA	NA	NA	-1.17132	NA	NA	NA	NA	NA	NA	NA	NA	NA	NA	NA
P62852_52	Rps25	P62852	NA	NA	NA	NA	NA	NA	NA	NA	-1.12867	NA	NA	NA	NA	NA	NA	NA	NA	NA	NA	NA
Q91VD9_709	Ndufs1	Q91VD9	NA	NA	NA	NA	NA	NA	NA	NA	-1.26906	NA	NA	NA	NA	NA	NA	NA	NA	NA	NA	NA
O08600_211	Endog	O08600	NA	NA	NA	NA	NA	NA	NA	NA	-1.27686	NA	NA	NA	NA	NA	NA	NA	NA	NA	NA	NA
Q9JHW2_262	Nit2	Q9JHW2	NA	NA	NA	NA	NA	NA	NA	NA	-1.05961	NA	NA	NA	NA	NA	NA	NA	NA	NA	NA	NA
Q91W43_519	Gldc	Q91W43	NA	NA	NA	NA	NA	NA	NA	NA	-1.05876	NA	NA	NA	NA	NA	NA	NA	NA	NA	NA	NA
Q9CQQ7_131	Atp5pb	Q9CQQ7	NA	NA	NA	NA	NA	NA	NA	NA	-1.06643	NA	NA	NA	NA	NA	NA	NA	NA	NA	NA	NA
P16332_604	Mut	P16332	NA	NA	NA	NA	NA	NA	NA	NA	-1.03906	NA	NA	NA	NA	NA	NA	NA	NA	NA	NA	NA
Q99KR3_282	Lactb2	Q99KR3	NA	NA	NA	NA	NA	NA	NA	NA	-1.08124	NA	NA	NA	NA	NA	NA	NA	NA	NA	NA	NA
P16460_112	Ass1	P16460	NA	NA	NA	NA	NA	NA	NA	NA	-1.08206	NA	NA	NA	NA	NA	NA	NA	NA	NA	NA	NA
O09167_122	Rpl21	O09167	NA	NA	NA	NA	NA	NA	NA	NA	-1.09343	NA	NA	NA	NA	NA	NA	NA	NA	NA	NA	NA
Q99J99_40	Mpst	Q99J99	NA	NA	NA	NA	NA	NA	NA	NA	-1.0082	NA	NA	NA	NA	NA	NA	NA	NA	NA	NA	NA
Q9CR57_85	Rpl14	Q9CR57	NA	NA	NA	NA	NA	NA	NA	NA	-1.48641	NA	NA	NA	NA	NA	NA	NA	NA	NA	NA	NA
P97872_480	Fmo5	P97872	NA	NA	-1.0395	NA	NA	NA	NA	NA	-1.25722	NA	NA	NA	NA	NA	NA	NA	NA	NA	NA	NA
P50136_353	Bckdha	P50136	NA	-1.14979	NA	NA	NA	NA	NA	NA	-1.30834	NA	NA	NA	NA	NA	NA	NA	NA	NA	NA	NA
P41216_387	Acsl1	P41216	NA	NA	NA	NA	NA	NA	NA	-1.03564	-1.06027	NA	NA	NA	NA	NA	NA	NA	NA	NA	NA	NA
P35486_267	Pdha1	P35486	NA	NA	NA	NA	NA	NA	NA	-1.02156	-1.10294	NA	NA	NA	NA	NA	NA	NA	NA	NA	NA	NA
Q06185_34	Atp5me	Q06185	NA	NA	NA	NA	NA	NA	NA	-1.086	-1.01814	NA	NA	NA	NA	NA	NA	NA	NA	NA	NA	NA
Q91V16_40	Etfrf1	Q91V16	NA	NA	NA	NA	NA	NA	NA	-1.17125	NA	NA	NA	NA	NA	NA	NA	NA	NA	NA	NA	NA
Q9D172_168	Gatd3a	Q9D172	NA	NA	NA	NA	NA	NA	NA	NA	NA	NA	NA	NA	NA	-1.47918	-1.05495	NA	NA	NA	NA	NA
Q05920_667	Pc	Q05920	NA	NA	NA	NA	NA	NA	NA	NA	NA	NA	NA	NA	NA	-1.19118	-1.18547	NA	NA	NA	NA	NA
Q9CPQ1_61	Cox6c	Q9CPQ1	NA	NA	NA	NA	NA	NA	NA	NA	NA	NA	NA	NA	NA	NA	-1.08558	NA	NA	NA	NA	NA
Q8BMS1_411	Hadha	Q8BMS1	NA	NA	NA	NA	NA	NA	NA	NA	NA	NA	-1.16123	NA	NA	NA	NA	NA	NA	NA	NA	NA
P25688_126	Uox	P25688	NA	NA	NA	NA	NA	NA	NA	NA	NA	NA	-1.21196	NA	NA	NA	NA	NA	NA	NA	NA	NA
P34914_176	Ephx2	P34914	NA	NA	NA	NA	NA	NA	NA	NA	NA	NA	-1.00539	NA	NA	-1.08633	NA	NA	NA	NA	NA	NA
Q9DCY0_83	Keg1	Q9DCY0	NA	NA	NA	NA	NA	NA	NA	NA	NA	NA	NA	NA	NA	-1.21428	NA	NA	NA	NA	NA	NA
Q9DBF1_97	Aldh7a1	Q9DBF1	NA	NA	NA	NA	NA	NA	NA	NA	NA	NA	NA	NA	NA	-1.21282	NA	NA	NA	NA	NA	NA
Q8QZT1_370	Acat1	Q8QZT1	NA	NA	NA	NA	NA	NA	NA	NA	NA	NA	NA	NA	NA	-1.22311	NA	NA	NA	NA	NA	NA
Q9Z1J3_159	Nfs1	Q9Z1J3	NA	NA	NA	NA	NA	NA	NA	NA	NA	NA	NA	NA	NA	-1.26972	NA	NA	NA	NA	NA	NA
Q9JLZ3_119	Auh	Q9JLZ3	NA	NA	NA	NA	NA	NA	NA	NA	NA	NA	NA	NA	NA	-1.17629	NA	NA	NA	NA	NA	NA
Q9DBG1_365	Cyp27a1	Q9DBG1	NA	NA	NA	NA	NA	NA	NA	NA	NA	NA	NA	NA	NA	-1.16514	NA	NA	NA	NA	NA	NA
Q99LC5_62	Etfa	Q99LC5	NA	NA	NA	NA	NA	NA	NA	NA	NA	NA	NA	NA	NA	-1.19259	NA	NA	NA	NA	NA	NA
Q9CPY7_455	Lap3	Q9CPY7	NA	NA	NA	NA	NA	NA	NA	NA	NA	NA	NA	NA	NA	-1.02881	NA	NA	NA	NA	NA	NA
Q91ZA3_84	Pcca	Q91ZA3	NA	NA	NA	NA	NA	NA	NA	NA	NA	NA	NA	NA	NA	-1.0217	NA	NA	NA	NA	NA	NA
Q9JLJ2_246	Aldh9a1	Q9JLJ2	NA	NA	NA	NA	NA	NA	NA	NA	NA	NA	NA	NA	NA	-1.01246	NA	NA	NA	NA	NA	NA
Q9DCW4_114	Etfb	Q9DCW4	NA	NA	NA	NA	NA	NA	NA	NA	NA	NA	NA	NA	NA	-1.00933	NA	NA	NA	NA	NA	NA
Q8C196_197	Cps1	Q8C196	NA	NA	NA	NA	NA	NA	NA	NA	NA	NA	NA	NA	NA	-1.06248	NA	NA	NA	NA	NA	NA
Q8BMS1_489	Hadha	Q8BMS1	NA	NA	NA	NA	NA	NA	NA	NA	NA	NA	NA	NA	NA	-1.05368	NA	NA	NA	NA	NA	NA
P19783_60	Cox4i1	P19783	NA	NA	NA	NA	NA	NA	NA	NA	NA	NA	NA	NA	NA	-1.84188	NA	NA	NA	NA	NA	NA
Q99LC5_158	Etfa	Q99LC5	NA	NA	NA	-1.0158	NA	NA	NA	NA	NA	NA	NA	NA	NA	-1.17045	NA	NA	NA	NA	NA	NA
Q66GT5_85	Ptpmt1	Q66GT5	NA	NA	NA	NA	NA	NA	NA	NA	-1.26109	NA	NA	NA	NA	-1.5524	NA	NA	NA	NA	NA	NA
Q9R112_180	Sqor	Q9R112	NA	NA	NA	NA	NA	NA	NA	NA	NA	NA	1.32512	NA	NA	NA	NA	NA	NA	NA	NA	NA
Q9D051_227	Pdhb	Q9D051	NA	NA	NA	NA	NA	NA	NA	NA	NA	NA	1.19182	NA	NA	NA	NA	NA	NA	NA	NA	NA
Q9DC69_254	Ndufa9	Q9DC69	NA	NA	NA	NA	NA	NA	NA	NA	NA	NA	1.00478	NA	NA	NA	NA	NA	NA	NA	NA	NA
Q61694_70	Hsd3b5	Q61694	NA	NA	NA	NA	NA	1.40059	NA	NA	NA	NA	1.32206	NA	NA	NA	NA	NA	NA	NA	NA	NA
Q8BMS1_493	Hadha	Q8BMS1	NA	NA	NA	NA	NA	1.19693	NA	NA	NA	1.08497	NA	NA	NA	NA	NA	NA	NA	NA	NA	NA
Q3ULD5_70	Mccc2	Q3ULD5	NA	NA	NA	NA	NA	1.06722	NA	NA	NA	1.26577	NA	NA	NA	NA	NA	NA	NA	NA	NA	NA
Q8C196_880	Cps1	Q8C196	NA	NA	NA	NA	NA	NA	NA	NA	NA	1.07524	NA	NA	NA	NA	NA	NA	NA	NA	NA	NA
Q8C196_1486	Cps1	Q8C196	NA	NA	NA	NA	NA	NA	NA	NA	NA	1.07997	NA	NA	NA	NA	NA	NA	NA	NA	NA	NA
Q9WUM5_94	Suclg1	Q9WUM5	NA	NA	NA	NA	NA	NA	NA	NA	NA	1.00914	NA	NA	NA	NA	NA	NA	NA	NA	NA	NA
Q99J99_230	Mpst	Q99J99	NA	NA	NA	NA	NA	NA	NA	NA	NA	1.01312	NA	NA	NA	NA	NA	NA	NA	NA	NA	NA
Q8BMS1_289	Hadha	Q8BMS1	NA	NA	NA	NA	NA	NA	NA	NA	NA	1.22381	NA	NA	NA	NA	NA	NA	NA	NA	NA	NA
P54869_367	Hmgcs2	P54869	NA	NA	NA	NA	NA	NA	NA	NA	NA	1.19615	NA	NA	NA	NA	NA	NA	NA	NA	NA	NA
Q9CR21_92	Ndufab1	Q9CR21	NA	NA	NA	NA	NA	1.08774	NA	NA	NA	NA	NA	NA	NA	NA	NA	NA	NA	NA	NA	NA
O08749_420	Dld	O08749	NA	NA	NA	NA	NA	1.05584	NA	NA	NA	NA	NA	NA	NA	NA	NA	NA	NA	NA	NA	NA
P63038_233	Hspd1	P63038	NA	NA	NA	NA	NA	1.02188	NA	NA	NA	NA	NA	NA	NA	NA	NA	NA	NA	NA	NA	NA
O88986_184	Gcat	O88986	NA	NA	NA	NA	NA	1.0218	NA	NA	NA	NA	NA	NA	NA	NA	NA	NA	NA	NA	NA	NA
Q8QZT1_335	Acat1	Q8QZT1	NA	NA	NA	NA	NA	1.02285	NA	NA	NA	NA	NA	NA	NA	NA	NA	NA	NA	NA	NA	NA
Q9DCY0_266	Keg1	Q9DCY0	NA	NA	NA	NA	NA	1.00417	NA	NA	NA	NA	NA	NA	NA	NA	NA	NA	NA	NA	NA	NA
Q9DCM0_172	Ethe1	Q9DCM0	NA	NA	NA	NA	NA	1.12095	NA	NA	NA	NA	NA	NA	NA	NA	NA	NA	NA	NA	NA	NA
P09671_68	Sod2	P09671	NA	NA	NA	NA	NA	1.11994	NA	NA	NA	NA	NA	NA	NA	NA	NA	NA	NA	NA	NA	NA
P54869_354	Hmgcs2	P54869	NA	NA	NA	NA	NA	1.13866	NA	NA	NA	NA	NA	NA	NA	NA	NA	NA	NA	NA	NA	NA
Q9CQE1_89	Nipsnap3b	Q9CQE1	NA	NA	NA	NA	NA	1.18057	NA	NA	NA	NA	NA	NA	NA	NA	NA	NA	NA	NA	NA	NA
Q8BMS4_150	Coq3	Q8BMS4	NA	NA	NA	NA	NA	1.37136	NA	NA	NA	NA	NA	NA	NA	NA	NA	NA	NA	NA	NA	NA
Q80ZS3_159	Mrps26	Q80ZS3	NA	NA	NA	NA	NA	1.36939	NA	NA	NA	NA	NA	NA	NA	NA	NA	NA	NA	NA	NA	NA
Q8BMS4_144	Coq3	Q8BMS4	NA	NA	NA	NA	NA	1.34941	NA	NA	NA	NA	NA	NA	NA	NA	NA	NA	NA	NA	NA	NA
Q9CQQ7_225_Q9CQQ7_233	Atp5pb	Q9CQQ7	NA	NA	NA	NA	NA	1.30514	NA	NA	NA	NA	NA	NA	NA	NA	NA	NA	NA	NA	NA	NA
Q9DBL1_88	Acadsb	Q9DBL1	NA	NA	NA	-1.0017	NA	1.01722	NA	NA	NA	NA	NA	NA	NA	NA	NA	NA	NA	NA	NA	NA
Q9D2G2_273	Dlst	Q9D2G2	NA	NA	NA	NA	NA	1.0252	NA	NA	NA	NA	-2.11834	NA	NA	NA	NA	NA	NA	NA	NA	NA
P25688_158	Uox	P25688	NA	NA	NA	NA	NA	NA	NA	NA	NA	NA	NA	NA	NA	NA	NA	NA	NA	1.0768	NA	NA
P24270_476	Cat	P24270	NA	NA	NA	NA	NA	NA	NA	NA	NA	NA	NA	NA	NA	NA	NA	NA	NA	1.08163	NA	NA
P25688_23	Uox	P25688	NA	NA	NA	NA	NA	NA	NA	NA	NA	NA	NA	NA	NA	NA	NA	NA	NA	1.11235	NA	NA
P25688_54	Uox	P25688	NA	NA	NA	NA	NA	NA	NA	NA	NA	NA	NA	NA	NA	NA	NA	NA	NA	1.15349	NA	NA
P08113_95	Hsp90b1	P08113	NA	NA	NA	NA	NA	NA	NA	NA	NA	NA	NA	NA	NA	NA	NA	NA	NA	1.03161	NA	NA
P25688_80	Uox	P25688	NA	NA	NA	NA	NA	NA	NA	NA	NA	NA	NA	NA	NA	NA	NA	NA	NA	1.22257	NA	NA
P25688_118	Uox	P25688	NA	NA	NA	NA	NA	NA	NA	NA	NA	NA	NA	NA	NA	NA	NA	NA	NA	1.22421	NA	NA
Q64133_372	Maoa	Q64133	NA	NA	NA	NA	NA	NA	NA	NA	NA	NA	NA	NA	NA	NA	NA	NA	NA	1.27303	NA	NA
P51660_65	Hsd17b4	P51660	NA	NA	NA	NA	NA	NA	NA	NA	NA	NA	NA	NA	NA	1.04672	NA	NA	NA	1.34428	NA	NA
P16858_213	Gapdh	P16858	NA	NA	NA	NA	NA	NA	NA	NA	NA	NA	NA	-1.16504	NA	NA	NA	1.31838	NA	1.09948	NA	NA
Q8BMS1_759	Hadha	Q8BMS1	NA	NA	NA	NA	NA	NA	NA	NA	NA	NA	NA	-1.21325	NA	NA	NA	NA	NA	NA	-1.04076	NA
P22315_283	Fech	P22315	NA	NA	NA	NA	NA	NA	NA	NA	NA	NA	NA	-1.0103	NA	NA	NA	NA	NA	NA	-1.00652	NA
P35486_277	Pdha1	P35486	NA	NA	NA	NA	NA	NA	NA	NA	NA	NA	NA	-1.04302	NA	NA	NA	NA	NA	NA	-1.28055	NA
Q8K1R3_582	Pnpt1	Q8K1R3	NA	NA	NA	NA	NA	NA	NA	NA	NA	NA	NA	-1.71633	NA	NA	NA	NA	NA	NA	-1.11811	NA
Q91VM9_211	Ppa2	Q91VM9	NA	NA	NA	NA	NA	NA	NA	NA	NA	NA	NA	-1.15455	NA	NA	NA	NA	-1.00573	NA	-1.10917	NA
Q9CQQ7_144	Atp5pb	Q9CQQ7	NA	NA	NA	NA	NA	NA	NA	NA	NA	NA	NA	-1.27915	NA	NA	NA	NA	NA	NA	NA	NA
Q8BWT1_137	Acaa2	Q8BWT1	NA	NA	NA	NA	NA	NA	NA	NA	NA	NA	NA	-1.25781	NA	NA	NA	NA	NA	NA	NA	NA
P97807_119	Fh	P97807	NA	NA	NA	NA	NA	NA	NA	NA	NA	NA	NA	-1.17134	NA	NA	NA	NA	NA	NA	NA	NA
Q8BIJ6_479	Iars2	Q8BIJ6	NA	NA	NA	NA	NA	NA	NA	NA	NA	NA	NA	-1.04735	NA	NA	NA	NA	NA	NA	NA	NA
P67778_186	Phb	P67778	NA	NA	NA	NA	NA	NA	NA	NA	NA	NA	NA	-1.04473	NA	NA	NA	NA	NA	NA	NA	NA
Q8BHE8_276	Maip1	Q8BHE8	NA	NA	NA	NA	NA	NA	NA	NA	NA	NA	NA	-1.03582	NA	NA	NA	NA	NA	NA	NA	NA
Q8BJ64_498	Chdh	Q8BJ64	NA	NA	NA	NA	NA	NA	NA	NA	NA	NA	NA	-1.0689	NA	NA	NA	NA	NA	NA	NA	NA
P47934_261	Crat	P47934	NA	NA	NA	NA	NA	NA	NA	NA	NA	NA	NA	-1.01126	NA	NA	NA	NA	NA	NA	NA	NA
P35564_171	Canx	P35564	NA	NA	NA	NA	NA	NA	NA	NA	NA	NA	NA	-1.01001	NA	NA	NA	NA	NA	NA	NA	NA
Q05920_442	Pc	Q05920	NA	NA	NA	NA	NA	NA	NA	NA	NA	NA	NA	-1.0072	NA	NA	NA	NA	NA	NA	NA	NA
O55125_193	Nipsnap1	O55125	NA	NA	NA	NA	NA	NA	NA	NA	NA	NA	NA	-1.58468	NA	NA	NA	NA	NA	NA	NA	NA
Q9CR21_97	Ndufab1	Q9CR21	NA	NA	NA	NA	NA	1.12363	NA	NA	NA	NA	NA	-1.13711	NA	NA	NA	NA	NA	NA	NA	NA
Q9CZS1_54	Aldh1b1	Q9CZS1	NA	NA	NA	NA	NA	NA	NA	NA	NA	NA	NA	-1.14434	NA	NA	NA	NA	-1.23767	NA	NA	NA
Q9CZS1_431	Aldh1b1	Q9CZS1	NA	NA	NA	NA	NA	NA	NA	NA	NA	NA	NA	-1.10709	NA	NA	NA	NA	-1.07783	NA	NA	NA
Q9CZS1_53	Aldh1b1	Q9CZS1	NA	NA	NA	NA	NA	NA	NA	NA	NA	NA	NA	-1.53457	NA	NA	NA	NA	-1.34149	NA	NA	NA
Q9CZS1_83	Aldh1b1	Q9CZS1	NA	NA	NA	NA	NA	NA	NA	NA	NA	NA	-1.02733	-1.31427	NA	NA	NA	NA	-1.09969	NA	NA	NA
Q91ZA3_644	Pcca	Q91ZA3	NA	-1.2269	NA	NA	NA	NA	NA	NA	NA	NA	NA	NA	NA	NA	NA	NA	NA	NA	NA	NA
Q05920_1061	Pc	Q05920	NA	-1.0284	NA	NA	NA	NA	NA	NA	NA	NA	NA	NA	NA	NA	NA	NA	NA	NA	NA	NA
Q91WS0_68	Cisd1	Q91WS0	NA	-1.1849	NA	-1.01742	NA	NA	NA	NA	NA	NA	NA	NA	NA	NA	NA	NA	NA	NA	NA	NA
Q8QZT1_63	Acat1	Q8QZT1	NA	-2.55838	NA	NA	NA	NA	NA	NA	NA	NA	NA	NA	NA	NA	NA	NA	NA	NA	NA	NA
Q9D2G2_278	Dlst	Q9D2G2	NA	-1.40569	NA	NA	NA	1.41685	NA	NA	NA	NA	NA	NA	NA	NA	NA	NA	NA	NA	NA	NA
Q9CZS1_366	Aldh1b1	Q9CZS1	-1.08227	-1.1237	NA	NA	NA	NA	NA	NA	NA	NA	NA	NA	NA	NA	NA	NA	NA	NA	NA	NA
Q8BMS1_505	Hadha	Q8BMS1	-1.31346	-1.54056	NA	NA	NA	NA	NA	NA	NA	NA	NA	NA	NA	NA	NA	NA	NA	NA	-1.13533	NA
Q03265_167	Atp5f1a	Q03265	NA	-1.34517	-2.26607	NA	NA	NA	NA	1.35177	1.28298	NA	NA	NA	NA	NA	NA	NA	NA	NA	NA	NA
Q9WVM8_339	Aadat	Q9WVM8	-1.20885	NA	NA	-1.53204	-1.09484	1.18103	1.91496	NA	NA	NA	NA	NA	NA	NA	NA	NA	NA	NA	NA	NA
Q07417_51	Acads	Q07417	-1.19332	NA	NA	-1.27565	-1.1381	1.4874	1.9557	1.01812	NA	NA	NA	NA	NA	NA	NA	NA	NA	NA	NA	NA
P70404_226	Idh3g	P70404	-1.17644	NA	NA	-2.05636	-1.18388	1.25288	1.22604	NA	NA	NA	NA	NA	NA	-1.36723	NA	NA	NA	NA	NA	NA
Q9CZS1_428	Aldh1b1	Q9CZS1	-1.5837	-1.68133	NA	-1.36257	-1.73565	NA	NA	NA	NA	NA	NA	NA	NA	NA	NA	NA	NA	NA	NA	NA
Q91VD9_311	Ndufs1	Q91VD9	-1.46341	-1.42458	NA	-1.82868	-1.78367	1.05473	1.35073	NA	NA	NA	NA	NA	NA	NA	NA	NA	NA	NA	NA	NA
Q91VM9_222	Ppa2	Q91VM9	-1.42119	-1.4699	NA	-1.69171	NA	1.2463	NA	NA	NA	NA	NA	NA	NA	NA	NA	NA	NA	NA	NA	NA
P26443_346	Glud1	P26443	-1.29172	NA	NA	-1.37963	NA	NA	NA	NA	NA	NA	NA	NA	NA	NA	NA	NA	NA	NA	NA	NA
P05202_387	Got2	P05202	-1.51231	NA	NA	-1.52662	NA	NA	1.01186	NA	-1.06669	NA	NA	NA	NA	NA	NA	NA	NA	NA	NA	NA
Q91VT4_120	Cbr4	Q91VT4	-2.12407	NA	NA	-1.55774	NA	NA	1.36523	NA	NA	NA	NA	NA	NA	NA	NA	NA	NA	NA	NA	NA
Q61586_779	Gpam	Q61586	-1.85393	NA	NA	-1.51172	NA	NA	1.68195	NA	NA	NA	NA	NA	NA	NA	NA	NA	NA	NA	NA	NA
P54869_327	Hmgcs2	P54869	-1.40558	NA	NA	-1.04351	NA	NA	2.0277	NA	NA	NA	NA	NA	NA	NA	NA	NA	NA	NA	NA	NA
Q9DB20_158	Atp5po	Q9DB20	-1.68488	NA	NA	NA	NA	NA	NA	NA	NA	NA	NA	NA	NA	NA	NA	NA	NA	NA	NA	NA
P63038_462	Hspd1	P63038	-1.36692	NA	NA	NA	NA	NA	NA	NA	NA	NA	NA	NA	NA	NA	NA	NA	NA	NA	NA	NA
Q61425_136	Hadh	Q61425	-1.91911	NA	NA	NA	NA	NA	1.08741	NA	NA	NA	NA	NA	NA	NA	NA	NA	NA	NA	NA	NA
P58281_834	Opa1	P58281	-1.68044	NA	NA	NA	NA	NA	1.09826	NA	NA	NA	NA	NA	NA	NA	NA	NA	NA	NA	NA	NA
P47738_161	Aldh2	P47738	-2.40489	NA	NA	-1.54427	-1.20743	NA	NA	NA	NA	NA	NA	NA	-1.13494	-1.34042	NA	NA	NA	NA	NA	NA
Q8QZT1_171	Acat1	Q8QZT1	NA	NA	NA	NA	NA	NA	NA	NA	NA	NA	NA	NA	NA	-1.1907	NA	NA	NA	-1.14176	-1.63931	NA
P08249_78	Mdh2	P08249	NA	NA	NA	NA	NA	NA	NA	NA	NA	NA	NA	NA	NA	-1.44404	NA	NA	NA	-1.08551	-1.86663	NA
Q8BWT1_191	Acaa2	Q8BWT1	NA	NA	NA	NA	NA	NA	NA	NA	NA	NA	NA	NA	NA	-1.30926	NA	NA	NA	-1.49232	-1.8122	NA
Q9DBG1_232	Cyp27a1	Q9DBG1	NA	NA	NA	NA	NA	NA	NA	NA	NA	NA	NA	NA	NA	-1.10387	NA	NA	NA	-1.32628	-1.12028	NA
Q9DCX2_85	Atp5pd	Q9DCX2	NA	NA	NA	NA	NA	NA	NA	NA	NA	NA	NA	NA	NA	-1.50417	-1.01537	NA	NA	-1.68404	-1.70974	NA
P05202_159	Got2	P05202	NA	NA	NA	NA	NA	NA	NA	NA	NA	NA	NA	-1.71015	NA	-1.36487	NA	NA	NA	-1.57196	-1.83442	NA
P08249_185	Mdh2	P08249	NA	NA	NA	-1.02084	NA	NA	1.00085	NA	NA	NA	NA	NA	NA	-1.20926	NA	NA	NA	-1.91959	-1.81039	NA
Q9DCM2_177	Gstk1	Q9DCM2	NA	NA	NA	-1.05933	NA	NA	NA	NA	NA	NA	NA	NA	-1.19121	-1.1637	NA	NA	NA	-1.64106	-1.28393	NA
P47738_80	Aldh2	P47738	NA	NA	NA	-1.06589	NA	NA	NA	NA	NA	NA	NA	NA	-1.2854	-1.3208	NA	NA	NA	-1.48568	-1.76959	NA
P56480_264	Atp5f1b	P56480	NA	NA	NA	NA	NA	NA	NA	NA	NA	NA	NA	NA	-1.14919	-1.21093	NA	NA	NA	-1.37779	-1.25172	NA
Q8BMS1_516	Hadha	Q8BMS1	NA	NA	NA	NA	NA	NA	NA	NA	NA	NA	NA	NA	NA	-1.17981	NA	NA	NA	NA	-1.15681	NA
P63038_250	Hspd1	P63038	NA	NA	NA	NA	NA	NA	NA	NA	NA	NA	NA	NA	NA	-1.18383	NA	NA	NA	NA	-1.26765	NA
Q8R4N0_59	Clybl	Q8R4N0	NA	NA	NA	NA	NA	NA	NA	NA	NA	NA	NA	NA	NA	-1.0408	NA	NA	NA	NA	-1.19109	NA
P63038_191	Hspd1	P63038	NA	NA	NA	NA	NA	NA	NA	NA	NA	NA	NA	-1.1113	NA	-1.15556	NA	NA	NA	NA	-1.1252	NA
Q91VD9_539	Ndufs1	Q91VD9	NA	NA	NA	NA	NA	NA	NA	NA	NA	NA	NA	NA	-1.01352	-1.04677	NA	NA	NA	NA	-1.31361	NA
P08249_203	Mdh2	P08249	NA	NA	NA	NA	NA	NA	NA	NA	NA	NA	NA	NA	-1.11527	-1.4838	NA	NA	NA	NA	-2.01158	NA
Q9DCW4_59	Etfb	Q9DCW4	NA	NA	NA	NA	NA	NA	NA	NA	NA	NA	NA	NA	-1.03256	-1.58674	-1.19538	NA	NA	NA	-1.41774	NA
P09671_75	Sod2	P09671	NA	NA	NA	NA	NA	NA	NA	NA	NA	NA	NA	NA	NA	-1.47329	-1.20019	NA	NA	NA	-1.39514	NA
P34914_191	Ephx2	P34914	NA	NA	NA	NA	NA	NA	NA	NA	NA	NA	NA	NA	NA	-1.53044	-1.3911	NA	NA	NA	-1.38664	-1.01119
Q9CQ62_97	Decr1	Q9CQ62	NA	NA	NA	NA	NA	NA	NA	NA	NA	NA	NA	NA	NA	-1.17909	NA	NA	NA	-1.17743	-1.54717	-1.2143
Q8C196_757	Cps1	Q8C196	NA	NA	NA	NA	NA	NA	NA	NA	NA	NA	NA	NA	NA	-1.2485	NA	NA	NA	-1.582	-1.31531	-1.13998
Q8BMS1_214	Hadha	Q8BMS1	NA	NA	NA	NA	NA	NA	NA	NA	NA	NA	NA	NA	NA	NA	NA	NA	NA	-1.48269	-1.56929	-1.15543
P50171_171	Hsd17b8	P50171	NA	NA	NA	NA	NA	NA	NA	NA	NA	NA	NA	NA	NA	NA	NA	NA	NA	-1.60057	-1.55139	-1.04532
Q9DB77_109	Uqcrc2	Q9DB77	NA	NA	NA	NA	NA	NA	NA	NA	NA	NA	NA	NA	NA	NA	NA	NA	NA	-1.26876	-1.17467	-1.03265
Q99MR8_363	Mccc1	Q99MR8	NA	NA	NA	NA	NA	NA	NA	NA	NA	NA	NA	NA	NA	NA	NA	-1.02769	NA	-1.01192	-1.62483	-1.20647
P54071_106	Idh2	P54071	NA	NA	NA	NA	NA	NA	NA	NA	NA	NA	NA	NA	NA	NA	NA	-1.35167	NA	-1.71801	-1.68692	-1.15014
Q9CQ69_33	Uqcrq	Q9CQ69	NA	NA	NA	NA	NA	NA	1.10947	NA	-1.12874	NA	NA	NA	NA	-1.44232	NA	NA	NA	-2.07681	-2.19568	-1.36664
Q9D855_88	Uqcrb	Q9D855	NA	NA	1.12091	NA	NA	NA	NA	NA	-1.07786	NA	NA	NA	-1.10963	-1.44915	-1.25508	NA	NA	-1.91894	-1.98974	-1.23679
P63038_249	Hspd1	P63038	NA	NA	1.20177	NA	NA	1.15192	1.03825	NA	NA	NA	NA	NA	-1.13997	-1.85582	-1.17156	NA	NA	-1.42126	-1.61163	-1.07787
Q8CHT0_129	Aldh4a1	Q8CHT0	NA	NA	NA	-1.18594	NA	NA	NA	NA	NA	NA	-1.07028	-1.97554	NA	-1.32976	-1.24926	NA	NA	-1.34292	-1.08332	NA
P22315_142	Fech	P22315	NA	NA	NA	-1.284	NA	NA	NA	NA	NA	NA	NA	NA	NA	-1.31183	-1.36533	NA	NA	-1.11639	NA	-1.15854
P47738_75	Aldh2	P47738	NA	NA	NA	-1.44181	-1.03016	NA	NA	NA	NA	NA	NA	-1.34986	-1.26023	-1.57905	-1.04625	NA	NA	-1.41676	NA	NA
Q61425_192	Hadh	Q61425	NA	NA	NA	NA	NA	NA	NA	NA	NA	NA	NA	-1.2287	-1.20552	-1.52713	-1.18374	NA	NA	-1.27954	-1.52511	NA
P51881_272	Slc25a5	P51881	NA	NA	NA	NA	NA	NA	NA	NA	NA	NA	NA	-1.67602	-1.03939	-1.23253	-1.06819	NA	NA	-1.01503	-1.08467	NA
Q9DCW4_56	Etfb	Q9DCW4	NA	NA	NA	NA	NA	NA	NA	NA	NA	NA	NA	-1.14315	-1.06475	-1.37833	-1.1796	NA	NA	NA	-1.60291	NA
Q8CHT0_357	Aldh4a1	Q8CHT0	NA	NA	NA	NA	NA	NA	NA	NA	NA	NA	NA	-1.6128	NA	-1.17499	-1.00593	NA	NA	NA	-1.37769	NA
P05202_122	Got2	P05202	NA	NA	NA	NA	NA	NA	NA	NA	NA	NA	NA	-1.34901	NA	-1.17724	-1.10794	NA	NA	-1.29647	-1.09624	NA
Q9D1I5_62	Mcee	Q9D1I5	NA	NA	NA	NA	NA	NA	1.01766	NA	NA	NA	NA	-1.22609	NA	-1.26761	-1.20864	NA	NA	NA	NA	NA
Q05920_316	Pc	Q05920	NA	NA	NA	NA	NA	1.05272	1.12096	NA	NA	NA	NA	-1.16833	NA	-1.26318	-1.22177	NA	NA	-1.12531	-1.0435	NA
Q91VT4_59	Cbr4	Q91VT4	NA	NA	NA	NA	NA	NA	NA	NA	NA	NA	NA	-1.54295	-1.57142	-1.31913	NA	NA	NA	NA	NA	NA
Q8BWT1_241	Acaa2	Q8BWT1	NA	NA	NA	NA	NA	NA	NA	NA	NA	NA	NA	-1.21377	-1.36952	-1.43001	NA	NA	NA	NA	-1.09181	NA
Q80XN0_78	Bdh1	Q80XN0	NA	NA	NA	NA	NA	NA	NA	NA	NA	NA	NA	-1.61102	-1.22929	-1.73663	-1.97853	NA	NA	NA	NA	NA
Q9CQE1_57	Nipsnap3b	Q9CQE1	NA	NA	NA	NA	NA	NA	NA	NA	NA	NA	NA	NA	-1.20011	-1.59144	NA	NA	NA	NA	NA	NA
P47738_54	Aldh2	P47738	NA	NA	NA	NA	NA	NA	NA	NA	NA	NA	NA	NA	-1.52365	-1.44398	NA	NA	NA	NA	NA	NA
P97807_112	Fh	P97807	NA	NA	NA	NA	NA	NA	NA	NA	NA	NA	NA	NA	-1.26209	-1.51667	-1.45458	NA	NA	NA	NA	NA
Q91YQ5_188	Rpn1	Q91YQ5	NA	NA	-1.63301	-1.18451	-1.18037	NA	NA	-1.69052	-2.49828	-2.10143	NA	NA	NA	NA	NA	NA	NA	NA	NA	NA
P09103_67	P4hb	P09103	NA	NA	-1.19432	NA	-1.11269	NA	NA	-1.7881	-2.74833	-2.48198	NA	NA	NA	NA	NA	NA	NA	NA	NA	NA
Q9D0M3_315	Cyc1	Q9D0M3	NA	NA	NA	-1.1681	-1.13316	NA	NA	-1.6872	-2.11205	-1.71489	NA	NA	NA	NA	NA	NA	NA	NA	NA	NA
Q9DCJ5_106	Ndufa8	Q9DCJ5	NA	-1.0315	-1.08972	-1.00757	-1.37111	NA	NA	-1.39722	-1.54307	-1.50213	NA	NA	NA	NA	NA	NA	NA	NA	NA	NA
Q9CXW4_67	Rpl11	Q9CXW4	NA	-1.02136	-1.31473	-1.06807	-1.0022	-1.00792	NA	-1.60709	-2.45418	-1.9455	NA	NA	NA	NA	NA	NA	NA	NA	NA	NA
Q8CFX1_205	H6pd	Q8CFX1	NA	NA	-1.12222	-1.53973	NA	NA	NA	NA	-2.31922	-2.49316	NA	NA	NA	NA	NA	NA	NA	NA	NA	NA
P24369_215	Ppib	P24369	NA	NA	-1.12392	-1.19484	NA	NA	NA	-1.29922	-2.7662	-2.41602	NA	NA	NA	NA	NA	NA	NA	NA	NA	NA
Q91W90_136	Txndc5	Q91W90	NA	NA	-1.25899	-1.57943	-1.50169	NA	NA	-1.17998	-1.7883	-1.85376	NA	NA	NA	NA	NA	NA	NA	NA	NA	NA
P20029_269	Hspa5	P20029	NA	NA	-1.34383	-1.726	-1.17027	NA	NA	NA	-1.77951	-1.71334	NA	NA	NA	NA	NA	NA	NA	NA	NA	NA
Q9QXX4_663	Slc25a13	Q9QXX4	NA	-1.10128	NA	-1.32087	-1.33612	NA	NA	NA	-1.72222	-1.69918	NA	NA	NA	NA	NA	NA	NA	NA	NA	NA
P97742_195	Cpt1a	P97742	NA	NA	NA	-1.22875	-1.05391	NA	NA	NA	-1.52221	-1.65232	NA	NA	NA	NA	NA	NA	NA	NA	NA	NA
Q8BW75_52	Maob	Q8BW75	NA	-1.06341	NA	-1.25746	NA	NA	NA	NA	-1.34404	-1.56017	NA	NA	NA	NA	NA	NA	NA	NA	NA	NA
P41216_552	Acsl1	P41216	NA	-1.53109	NA	-1.80449	-1.36536	NA	NA	NA	-2.22016	-2.55786	NA	NA	NA	NA	NA	NA	NA	NA	NA	NA
P47740_296	Aldh3a2	P47740	NA	NA	NA	NA	NA	NA	NA	-1.31372	-1.36966	-1.42969	NA	NA	NA	NA	NA	NA	NA	NA	NA	NA
O54734_359	Ddost	O54734	NA	NA	NA	NA	NA	NA	NA	-1.4242	-1.32323	-1.30854	NA	NA	NA	NA	NA	NA	NA	NA	NA	NA
Q9DCJ5_159	Ndufa8	Q9DCJ5	NA	NA	NA	NA	NA	NA	NA	-1.18355	-1.48551	-1.35708	NA	NA	NA	NA	NA	NA	NA	NA	NA	NA
P67778_202	Phb	P67778	NA	NA	NA	NA	NA	NA	NA	-1.18176	-1.41583	-1.37462	NA	NA	NA	NA	NA	NA	NA	NA	NA	NA
Q60931_224	Vdac3	Q60931	NA	NA	NA	NA	NA	NA	NA	-1.24092	-1.20066	-1.17761	NA	NA	NA	NA	NA	NA	NA	NA	NA	NA
P62301_39	Rps13	P62301	NA	NA	NA	NA	NA	NA	NA	-1.16179	-1.20556	-1.09415	NA	NA	NA	NA	NA	NA	NA	NA	NA	NA
Q8CAQ8_639	Immt	Q8CAQ8	NA	NA	NA	NA	NA	NA	NA	-1.37198	-1.9469	-1.73949	NA	NA	NA	NA	NA	NA	NA	NA	NA	NA
Q9D6M3_100	Slc25a22	Q9D6M3	NA	NA	-1.27424	NA	NA	NA	NA	-1.2931	-1.60437	-1.69569	NA	NA	NA	NA	NA	NA	NA	NA	NA	NA
Q8BP40_316	Acp6	Q8BP40	NA	NA	-1.23707	NA	NA	NA	NA	-1.4123	-1.6423	-1.63401	NA	NA	NA	NA	NA	NA	NA	NA	NA	NA
Q9R0H0_542	Acox1	Q9R0H0	NA	NA	-1.09652	NA	NA	NA	NA	-1.14629	-1.32991	-1.42738	NA	NA	NA	NA	NA	NA	NA	NA	NA	NA
Q9CZX8_23	Rps19	Q9CZX8	NA	NA	-1.03816	NA	NA	NA	NA	-1.27396	-2.11019	-1.94931	NA	NA	NA	NA	NA	NA	NA	NA	NA	NA
Q9WVA2_54	Timm8a1	Q9WVA2	NA	NA	-1.76143	-1.03621	NA	NA	NA	-1.23052	-1.50361	-1.06507	NA	NA	NA	NA	NA	NA	NA	NA	NA	NA
Q91WN4_83	Kmo	Q91WN4	NA	NA	-1.22994	-1.17904	NA	NA	NA	-1.33153	-1.81253	-1.46879	NA	NA	NA	NA	NA	NA	NA	NA	NA	NA
Q922Q1_66	2018-03-02	Q922Q1	NA	NA	NA	-1.19899	NA	NA	NA	-1.22635	-1.83737	-1.06986	NA	NA	NA	NA	NA	NA	NA	NA	NA	NA
P27659_294	Rpl3	P27659	NA	NA	NA	-1.00661	NA	NA	NA	-1.24343	-1.69686	-1.30476	NA	NA	NA	NA	NA	NA	NA	NA	NA	NA
Q8JZN7_511	Rhot2	Q8JZN7	NA	NA	NA	-1.02283	NA	NA	NA	-1.03832	-1.22143	-1.21096	NA	NA	NA	NA	NA	NA	NA	NA	NA	NA
Q9QXX4_18	Slc25a13	Q9QXX4	NA	NA	-1.11598	-1.2172	NA	-1.02518	NA	NA	-1.71939	-2.019	NA	NA	NA	NA	NA	NA	NA	NA	NA	NA
P41216_208	Acsl1	P41216	NA	NA	-1.01177	NA	NA	-1.25834	NA	NA	-1.67246	-1.76003	NA	NA	NA	NA	NA	NA	NA	NA	NA	NA
Q922Q1_156	2018-03-02	Q922Q1	NA	NA	NA	NA	NA	NA	NA	NA	NA	-1.43536	NA	NA	NA	NA	NA	NA	NA	NA	NA	NA
Q8BWQ1_135	Ugt2a3	Q8BWQ1	NA	NA	NA	NA	NA	NA	NA	NA	NA	-1.36929	NA	NA	NA	NA	NA	NA	NA	NA	NA	NA
P61358_93	Rpl27	P61358	NA	NA	NA	NA	NA	NA	NA	NA	NA	-1.30289	NA	NA	NA	NA	NA	NA	NA	NA	NA	NA
Q60932_265	Vdac1	Q60932	NA	NA	NA	NA	NA	NA	NA	NA	NA	-1.00637	NA	NA	NA	NA	NA	NA	NA	NA	NA	NA
P97742_634	Cpt1a	P97742	NA	NA	NA	NA	NA	NA	NA	NA	NA	-1.01533	NA	NA	NA	NA	NA	NA	NA	NA	NA	NA
Q9D6M3_83	Slc25a22	Q9D6M3	NA	NA	NA	NA	NA	NA	NA	NA	NA	-1.11527	NA	NA	NA	NA	NA	NA	NA	NA	NA	NA
P09103_446	P4hb	P09103	NA	-1.06196	NA	NA	NA	NA	NA	NA	NA	-1.04499	NA	NA	NA	NA	NA	NA	NA	NA	NA	NA
P41216_641	Acsl1	P41216	NA	NA	NA	-1.16174	NA	NA	NA	NA	NA	-1.42351	NA	NA	NA	NA	NA	NA	NA	NA	NA	NA
Q60931_163	Vdac3	Q60931	NA	NA	NA	NA	NA	NA	NA	NA	-1.40701	-1.05245	NA	NA	NA	NA	NA	NA	NA	NA	NA	NA
P97351_144	Rps3a	P97351	NA	NA	NA	NA	NA	NA	NA	NA	-1.44427	-1.04544	NA	NA	NA	NA	NA	NA	NA	NA	NA	NA
Q8CAQ8_725	Immt	Q8CAQ8	NA	NA	NA	NA	NA	NA	NA	NA	-1.35882	-1.02805	NA	NA	NA	NA	NA	NA	NA	NA	NA	NA
P62082_74	Rps7	P62082	NA	NA	NA	NA	NA	NA	NA	NA	-1.18519	-1.04029	NA	NA	NA	NA	NA	NA	NA	NA	NA	NA
P41216_420	Acsl1	P41216	NA	NA	NA	NA	NA	NA	NA	NA	-1.12607	-1.04162	NA	NA	NA	NA	NA	NA	NA	NA	NA	NA
O35129_296	Phb2	O35129	NA	NA	NA	NA	NA	NA	NA	NA	-1.2146	-1.14586	NA	NA	NA	NA	NA	NA	NA	NA	NA	NA
O35129_244	Phb2	O35129	NA	NA	NA	NA	NA	NA	NA	NA	-1.21701	-1.12125	NA	NA	NA	NA	NA	NA	NA	NA	NA	NA
P12970_97	Rpl7a	P12970	NA	NA	NA	NA	NA	NA	NA	NA	-1.25484	-1.20215	NA	NA	NA	NA	NA	NA	NA	NA	NA	NA
Q9QXX4_177	Slc25a13	Q9QXX4	NA	NA	NA	NA	NA	NA	NA	NA	-1.32671	-1.28171	NA	NA	NA	NA	NA	NA	NA	NA	NA	NA
Q9CQX2_88	Cyb5b	Q9CQX2	NA	NA	NA	NA	NA	NA	NA	NA	-1.07761	-1.32916	NA	NA	NA	NA	NA	NA	NA	NA	NA	NA
Q9CQX2_101	Cyb5b	Q9CQX2	NA	NA	NA	NA	NA	NA	NA	NA	-1.01702	-1.38935	NA	NA	NA	NA	NA	NA	NA	NA	NA	NA
P47911_215	Rpl6	P47911	NA	NA	NA	NA	NA	NA	NA	NA	-1.7933	-1.43043	NA	NA	NA	NA	NA	NA	NA	NA	NA	NA
Q9CZW5_436	Tomm70	Q9CZW5	NA	NA	-1.22452	NA	NA	NA	NA	NA	-1.22163	-1.18824	NA	NA	NA	NA	NA	NA	NA	NA	NA	NA
P97742_508	Cpt1a	P97742	NA	NA	-1.3862	NA	NA	-1.41532	NA	-1.53937	-2.16701	-2.05704	NA	NA	NA	NA	NA	NA	NA	NA	NA	NA
P62889_26	Rpl30	P62889	NA	NA	-1.10233	NA	NA	-1.82822	-1.17408	-2.19103	-3.09526	-2.49297	NA	NA	NA	NA	NA	NA	NA	NA	NA	NA
Q91Y97_13	Aldob	Q91Y97	NA	NA	-1.87833	-1.58582	-1.0339	-1.56829	-1.08405	-1.54638	-2.81342	-2.53921	NA	NA	NA	NA	NA	NA	NA	NA	NA	NA
Q60766_280	Irgm1	Q60766	NA	NA	-1.71933	-1.2548	-1.20411	-1.4363	NA	-2.06186	-2.72015	-2.71476	NA	NA	NA	NA	NA	NA	NA	NA	NA	NA
